# Supplementary material for: Novel and Engineered Type II CRISPR Systems from Uncultivated Microbes with Broad Genome Editing Capability
Source: CRISPR J. 2023 Jun 1;6(3):261–77. doi: 10.1089/crispr.2022.0090 (PMC10278012; doi:10.1089/crispr.2022.0090)
Supplement: Supplemental data [file Supp-Data.zip]

Archive with 7 entries (7 files):
- Alexander_crispr_Tables_round2.xlsx
- Alexander_SI_revised_round2.docx
- typeII_tree_v2_50pct_gaps_stripped_MG-codes_120522.tree
- typeII_tree_v2_70pct_gaps_stripped_MG-codes_120522.tree
- typeII_tree_v2_90pct_gaps_stripped_MG-codes_120522.tree
- typeII_tree_v2_MG_codes_120522_for_paper.aligned.faa
- typeII_tree_v2_MG-codes_120522_for_paper.tree
