# Supplementary material for: Novel and Engineered Type II CRISPR Systems from Uncultivated Microbes with Broad Genome Editing Capability
Source: CRISPR J. 2023 Jun 1;6(3):261–77. doi: 10.1089/crispr.2022.0090 (PMC10278012; doi:10.1089/crispr.2022.0090)
Supplement: Supplemental data [file Supp-Data.zip › Alexander_crispr_Tables_round2.xlsx]

## Sheet: Table 1
code	TreeCluster_cluster	SSN_cluster	castype (reference seqs)	amino_acid	length	PID sequence	pid_start	pid_end
MG1-1	30	37		MWAFDLGKGSIGEAVRQGNDFKHKESLLIPHELARRGPAAVSGTPANKYRAKKTREAHLERERWLDTIWKVAGLTPLQARAVWENPETQKWELKHKGDYRLEREFAPKQFKKGAGGELVPIKYPNGKATDGAPAEKKADFETCYTSALLRIRLLQGDPSLKDWQIFKALRAALQSRGYGPVPWATKEARKQGRTPEELAREEEKKLQSADPRYREAVNKWQAFKDSVPKAFHFPCYFDAWKLGLWLHAKPDELGCRINHLAESTRNIRFDRADVRVELIRLGDQAAEILPALKKAFSDWQSGGWKYQHPVTGEKLTYPLRAKTFGEFLCDGPAGTPDESSFEAFLDQRHKAGLNRGSFEEWMAALGQKTPSFDNRILNNCVLIPRFHVCKMDVRLVMDE…	1295	QIIYTANDGELAVNPVYAHASITREMKRLRESGSKAKVHCFVRSKCIFHLRKAVPQPEYKLVVKNEQKQKRRIPATLALAPAKFMLNTIITDSMDVEFSAANGQRLVAPLRVLIDAGFEPV	1173	1294
MG1-10	30	37		MPSPTTIWAFDLGKGSVGEAVRDIETNQFLHVAALLLPPDLARRGRADQTGTPASRYRAWKVRLAHRERERWLDTVWLAAGLTPLQKREVWRNPATGRWELKHPADYRLEREFAPALGEKTKDGAPSDAAGANLCYTSCLLRIKLLRWKRGDPPLEEWQVYKALRSAMQKRGYGRVPWAVKQARAQGKTPEELEAEEQKQLEQADPRYREAAGKWPEFKRAVPAEFHFPCYYDAFHMGLWSPDQPDQLRLRLDHRAASTRNVRFDRANVRKELIALGNNAAAMLPQLQQAFERWQRDGWTFRHPVTGKALTKPVHARTFGEFLCDGPAGQPDETSFEAFLNQRREAGIRIGTFEEWMAALGQKTPRFDNRILAPCVLIPRYHACKVYARLEKDRAGRLT…	1272	QFVYLDARGRVRVRPVRPFESLVAVKAEVERLAAGGRLIGFFQSMCPVELDQPVTHGNFVLRPGTYRLNTIKKDGRAQVTTAAGEKTPQINLAKLVAAGFRRIA	1167	1271
MG1-101	30	9		MEKEKNNHVWGFDIGKGSLGEAVRIGGDFKHIASVLLDPEFGEIKTAALVRRQMRTRKAHKAREKWLEECLEGTGVEILKRREVGIVDGQWQLISKGDERLEREFPPSGEDVCYNSIALRCKLLLGEKLEGWQVFKALNSAIQKRGYDENIPWGEAEEKSSKKDDDDYAQKLSQYEKEKSELFESFADGEKYDFPCFFKAYKMGLWSPENPTRVEVRIDCRAQKAKSYVIARKYVEREFECLVEAAAKFFPKLKGRAKFILYGVSETPYASYYGNMRKKFGLKRGAESDWTALGQKVPRFDNRIIDKCRFIPRMNVCKIRPLNEARNEKDLLYYEVTLALKLLNLRFFRNSNIEQLTFEEFKKAFEIAAGAKYKMTKTAMKKFLKSISATALGDDYAEI…	1060	QVIWESVDGKYYVEPVYVHASKAGVMAALNANPKKKRICGMFNSHCTVDVGDVYNDKGDFILPAGRYMVNTIRSDNQCVLTNADGEKRNPININYLMRAGMRRVDLSEL	950	1059
MG1-102	30	9		MYTKEIIWGFDIGKGSLGEAVRVGNEFKHVQSLEIASDFAETKTTAAARRAWRTREAHKARELWLEKCLSEAGIEVLLRRKVGVVDGAWKLVSKGDVRLEREFPPAGEDLCYNSIALRCKLLLGEKLESWQVFKALNSAIQNRGYDANIPWGDEDAADGGDGSSRKSSDSDASGDGESYAEKLAHYEREFDGILAELDNREKYEFPCFFKAAKMGLWSPENPDFVGVRIDNTAEKAKGYVVPREAVVREFRALVNAAALQYPNLKGKADFIMFGRACEPYASYNPELRKRFGLKRGAATDWTALGQKTPRFDNRVIDKCKLIPRLNVCKIKPLDECKTDDDFLSYTITLSLKLLNLRFFRGAGVDSLSFDEFLRAFELAKNSKFKLGKAALKKFFKTIG…	1074	QFIWKTQKGKYMVAPVYAHASKAKVFAALKSNPDCAEVCGFFRQNCLVEISNDVIDKSGKMLLKAGVYRSNSVRSNGQVAITNSDGISPNPISIQYLMPAGMKRIKLDTV	963	1073
MG1-103	30	9		MYTKEIIWGFDIGKGSLGEAVRVGNEFKHVQSLEIAPDFAETKTTAAARRAWRTREAHKAREFWLEKCLSEAGIEVLLRRKVGVVDGAWKLVSKGDVRLEREFPPAGEDLCYNSIALRCKLLLGEKLESWQVFKALNSAIQNRGYDANIPWGDEDAADGGDGSSRKSSDSDASGDGESYAEKLAHYEREFDGILAELDNREKYEFPCFFKAAKMGLWSPENPDFVGVRIDNTAEKAKGYVVPREAVVREFRALVNAAALQYPNLKGKADFIMFGRACEPYASYNPELRKRFGLKRGAATDWTALGQKTPRFDNRVIDKCKLIPRLNVCKIKPLDECKTDDDFLSYTITLSLKLLNLRFFRGAGVDSLSFDEFLRAFELVKNSKFKLGKAALKKFFKTIG…	1074	QFIWKTKQGRYVVAPVYAHASKAKVLASLKNNPDCAEVCGFFRQNCLVEIPNDVVDKSGKMLLKSGIYKSNSIRADGYGYLENSDGISSKPISIQYLMPAGMKRIKLDII	963	1073
MG1-104	30	9		MHTKDIIWGFDIGKGSLGEAVRVGNEFKHVQSLEIAPDFAETKTTAAARRAWRTREAHKARELWLEKCLSEAGIEVLLRRKVGVVDGAWKLVSKGDVRLEREFPPAGEDLCYNSIALRCKLLLGEKLESWQVFKALNSAIQNRGYDANIPWGDEDAADGGDGSSRKSSDSDASGDGESYAEKLAHYEREFDGILAELDNREKYEFPCFFKAAKMGLWSPENPDFVGVRIDNTAEKAKGYVVPREAVVREFRALVNAAELQYPNLKGKADFIMFGRACEPYASYNPELRKRFGLKRGAATDWTALGQKTPRFDNRVIDKCKLIPRLNVCKIKPLDECKTDDDFLSYTITLSLKLLNLRFFRGAGVDSLSFDEFLRAFELAKNSKFKLGKAALKKFFKTIG…	1074	QFIWKTQKGKYMVAPVYAYASKAKVFAALKSNPDCAEVCGFFRQNCLVEISNDVIDKSGKMLLKSGIYKSNTIMSDGRAKFTNSDGISTNPISIQYLMPAGMKRIKLDTV	963	1073
MG1-105	30	9		MEKEKNNHVWGFDIGKGSLGEAVRIGGDFKHIASVLLDPEFGEIKTAALARRQMRTRKAHKAREKWLEECLEGTGVEILKRREVGIVDGQWQLISKGDERLEREFPPSGEDVCYNSIALRCKLLLGEKLEGWQVFKALNSAIQKRGYDENIPWGEAEEKSSKKDDDDYAQKLSQYEKEKSELFESFADGEKYDFPCFFKAYKMGLWSPENPTRVEVRIDCRAQKAKSYVIARKYVEREFECLVEAAAKFFPKLKGRAKFILYGVSETPYASYYGNMRKKFGLKRGAESDWTALGQKVPRFDNRIIDKCRLIPRMNVCKIRPLNEARNEKDLLYYEVTLALKLLNLRFFRNSNIEQLTFEEFKKAFEIAAGAKYKMTKTAMKKFLKSISATALGDDYAEI…	1060	QVIWESVDGKYYVEPVYVHASKAGVMAALNANPKKKRICGMFNSHCTVDVGDVYNDKGDFILPAGRYMVNTIRSDNQCVLTNADGEKRNPININYLMRAGMRRVDLSEL	950	1059
MG1-106	30	9		MYTKEIIWGFDIGKGSLGEAVRVGNEFKHVQSLEIAPDFAETKTTAAARRAWRTREAHKARELWLEKCLSEAGIEVLLRRKVGVVDGAWKLVSKGDVRLEREFPPAGEDLCYNSIALRCKLLLGEKLESWQVFKALNSAIQNRGYDANIPWGDEDAADGGDGSSRKSSDSDASGDGESYAEKLAHYEREFDGILAELDNREKYEFPCFFKAAKMGLWSPENPDFVGVRIDNTAEKAKGYVVPREAVVREFRALVNAAALQYPNLKDKADFIMFGRACEPYASYNPELRKRFGLKRGAATDWTALGQKTPRFDNRVIDKCKLIPRLNVCKIKPLDECKTDDDFLSYTITLSLKLLNLRFFRGAGVDSLSFDEFLRAFELAKNSKFKLGKAALKKFFKTIG…	1074	QFIWKTKQGRYVVAPVYAHASKAKVLAALKNNPDCAEVCGFFRQNCLVEIPNDVVDKSGKMLLKSGIYKSNTIMSDGRAKFTNSDGISTNPISIQYLMPAGMKRIKLDTV	963	1073
MG1-107	30	9		MNNNNTQIWGFDIGKASLGEAVWCGGKFKHVESLILDKDFAEIKTSAGRRRQARTRKAHKAREEWLEKCLEDCGIEILKRRKVGIVNGQWKLISKGDARLEKEFPAEGEEVCYNSIALRCKLILGENLESWQIFKALNSSIQHRGYDENIPWKETQNESKKEDGDYFKKIVLYESEKEDILNRLPQECKREDFDFPCFFKAKKMGIWSEENPYKVGLRISNNAQKAKGYVIPRKYVESEFVRLVQMASLQYPKLKDKQMFILYGISETPYASLFKDARKKFGLKRGADSDWTALGQKIPRFDNRMIGKCKLIPRLNTCKIKSPDKIKSEEDLLHYDITLALKLLNLRFFKDSEICALSFEEFKKLFEIGKSNKYKISKTDLKKFLKSIGASVLSQDHSE…	1063	QIIWMDKNGRYKVSPVYVHSSKSQTMESIKSNPDFIKIAGFFKSHCLVEIESPVVNGKRDVLLSPGTYMINTIMAAGMAILSDTNGVKSPAININYLMNAGMRRVSIKYK	952	1062
MG1-108	30	9		MEKEKNNHVWGFDIGKGSLGEAVRIGGDFKHIASVLLDPEFGEIKTAALARRQMRTRKAHKAREKWLEECLEGTGVEILKRREVGIVDGQWQLISKGDERLEREFPPSGEDVCYNSIALRCKLLLGEKLEGWQVFKALNSAIQKRGYDENIPWGEAEEKSSKKDDDDYAQKLSQYEKEKSELFESFADGEKYDFPCFFKAYKMGLWSPENPTRVEVRIDCRAQKAKSYVIARKYVEREFECLVEAAAKFFPELKGRAKFILYGVSETPYASYYGNMRKKFGLKRGAESDWTALGQKVPRFDNRIIDKCRFIPRMNVCKIRPLNEARNEKDLLYYEVTLALKLLNLRFFRNSNIEQLTFEEFKKAFEIAAGAKYKMTKTAMKKFLKSISATALGDDYAEI…	1060	QVIWESVDGKYYVEPVYVHASKAGVMAALNANPKKKRICGMFNSHCTVDVGDVYNDKGDFILPAGRYMVNTIRSDNQCVLTNADGEKRNPININYLMRAGMRRVDLSEL	950	1059
MG1-109	30	9		MGAEFRHVASLLLDKDFGEIKTAAGLRRQMRTRKAHKAREKWLERCLSDFGIEPLKRREVGIVNGRWMLISKGDERLEREFPPDGEDICYNAIALRCKLLLGEKLESWQIFKALNSAIQNRGYDENIPWKESDVSPSKKDDDDYAKRLSQYSREKSELLESFEGGEKYDYPCFFKAYKMGLWSPENPERVEIRIGNDAQKAKGYVIPRKDVEREFESLVEAASKWHPAMKGKAMYMMYGIAETPYASFKPSLRKKFDLKRGAESDWTALGQKIPRFDNRIIDKCRLIPRLNVCKIRPLSEARGEGDLLHYEITLSLKLLNLRFFRNSNVESLSFEEFKAAFEIAKSAKYKMGKAALKKFLKSISASVLSEDQSEIEAPRESGRAAFSRPAMLLLKELIF…	1035	QIVWESTDGKYYVVPIYVHASKAKLLAELDANPKKKRVCDIFTSHCMVKVGNAYNDKGELLLPEGVYMVNTIQTDGRGKLTNPNGEKSNLININYLMKAGMRKVSVKDL	925	1034
MG1-11	30	37		MPSPTTIWAFDLGKGSVGEAVRDIETNQFLHVAALLLPPDLARRGRADQTGTPASRYRAWKVRLAHRERERWLDTVWLAAGLTPLQKREVWRNPATGRWELKHPADYRLEREFAPALGEKTKDGAPSDAAGANLCYTSCLLRIKLLRWKRGDPPLEEWQVYKALRSAMQKRGYGRVPWAVNQARAQGKTPEELEAEEQKQLEQADPRYREAAGKWPEFKRAVPAEFHFPCYYDAFHMGLWSPDQPDQLRLRPDHRAASTRNVRFDRADVRKELIALGNNAAAMLPQLQQAFARWQRDGWTFRHPVTREALTKPVRARTFGEFLCDGPAGQPDETSFEAFLNQRREAGIRIGTFEEWMAALGQKTPRFDNRIVENCALIPRLHVCKVAPRWRRNQNGDKE…	1656	YWLCKRGDAIEARPIRFFENPEQVRVRLLGQGWELLDPKPWRTGDLLNLPEAAQSGARSVPAGYYFLGSFSNDTGVNLKPCFGGEVPQNVSLKALWNRGLRRCSPTA	1548	1655
MG1-111	30	9		MKVIEDEGGNHIWGFDIGKGSLGEAVLDGSEFKHVASLLLDADFGEIKTAAGLRRQMRTRKAHKAREKWLESCLSGFGMETLKRREVGIVNGQWTLISKGDERLEREFPPDGENICYNSIALRCKLLLGEKLEGWQIFKALNSAIQNRGYDENIPWKESDASPSKKEDGDYAQKLSQYSKEKSELFESFEGGEKYDYPCFFKACKMGLWSPDNPERVEVRIGSDAQKAKDYVIPRKDVEREFERLVEAASKWYPAMKGKAMYIMYGIAETPYASYKPLLRKKFDLKRGAESDWTALGQKIPRFDNRIIDKCRLIPRLNVCKIRPLSKIRGEADLLHYEITLSLKLLNLRFFRNSNVESLSFGEFKAAFEIAKGAKYKMGKAALKKFLKSISASVLSEDQ…	1062	QIVWESTDGKYCVLPIYVHASKAKLLAELCANPKKKRICGIFTSHCMVKVGNTYNNKGELLLPEGVYMLNTIRTDGWIQLTSANGDKSKPININYLMKAGMKKVPVKDL	952	1061
MG1-112	30	9		MYTKEIIWGFDIGKGSLGEAVRVGNEFKHVQSLEIAPDFAETKTTAAARRAWRTREAHKARELWLEKCLSEAGIEVLLRRKVGVVDGAWKLVSKGDVRLEREFPPAGEDLCYNSIALRCKLLLGEKLESWQVFKALNSAIQNRGYDANIPWGDEDAADGGDGSSRKSSDSDASGDGESYAEKLAHYEREFDGILAELDNREKYEFPCFFKAAKMGLWSPENPDFVGVRIDNTAEKAKGYVVPREAVVREFRALVNAAALQYPNLKGKADFIMFGRACEPYASYNPELRKRFGLKRGAATDWTALGQKTPRFDNRVIDKCKLIPRLNVCKIKPLDECKTDDDFLSYTITLSLKLLNLRFFRGAGVDSLSFDEFLRAFELAKNSKFKLGKAALKKFFKTIG…	1074	QFIWKTQKGKYMVAPVYAHASKAKVFASLKNNPDCAEVCGFFRQNCLVEIPNDVIDKSGKMLLKAGVYRSNSVRSNGQVAITNSDGISPNPISIQYLMPAGMKRIKLDTV	963	1073
MG1-114	30	9		MEKEKNNHVWGFDIGKGSLGEAVRIGGDFKHIASVLLDPEFGEIKTAALARRQMRTRKAHKAREKWLEECLEGTGVEILKRREVGIVDGQWQLISKGDERLEREFPPSGEDVCYNSIALRCKLLLGEKLEGWQVFKALNSAIQKRGYDENIPWGEAEEKSSKKDDDDYAQKLSQYEKEKSELFESFADGEKYDFPCFFKAYKMGLWSPENPTRVEVRIDCRAQKAKSYVIARKYVEREFECLVEAAAKFFPKLKGRAKFILYGVSETPYASYYGNMRKKFGLKRGAESDWTALGQKVPRFDNRIIDKCRLIPRMNVCKIRPLNEARNEKDLLYYEVTLALKLLNLRFFRNSNIEQLTFEEFKKAFEIAAGAKYKMTKTAMKKFLKSISATALGDGYAEI…	1060	QVIWESVDGKYYVEPVYVHASKAGVMAALNANPKKKRICGMFNSHCTVDVGDVYNDKGDFILPAGRYMVNTIRSDNQCVLTNADGEKRNPININYLMRAGMRRVDLSEL	950	1059
MG1-115	30	9		MEKEKNNHVWGFDIGKGSLGEAVRIGGDFKHIASVLLDPEFGEIKTAALARRQMRTRKAHKAREKWLEECLEGTGVEILKRREVGIVDGQWQLISKGDERLEREFPPSGEDVCYNSIALRCKLLLGEKLEGWQVFKALNSAIQKRGYDENIPWGEAEEKSSKKDDDDYAQKLSQYEKEKSELFESFADGEKYDFPCFFKAYKMGLWSPENPTRVEVRIDCRAQKAKSYVIARKYVEREFECLVEAAAKFFPKLKGRAKFILYGVSETPYASYYGNMRKKLGLKRGAESDWTALGQKVPRFDNRIIDKCRLIPRMNVCKIRPLNEARNEKDLLYYEVTLALKLLNLRFFRNSNIEQLTFEEFKKAFEIAAGAKYKMTKTAMKKFLKSISATALGDDYAEI…	1060	QVIWESVDGKYYVEPVYVHASKAGVMAALNANPKKKRICGMFNSHCTVDVGDVYNDKGDFILPAGRYMVNTIRSDNQCVLTNADGEKRNPININYLMRAGMRRVDLSEL	950	1059
MG1-116	30	9		MGAEFRHVTSLLLDEDFGEIKTAAGLRRQMRTRKAHKAREKWLERCLLEFGIEPLKRREVGIVNGRWMLISKGDERLEREFPPDGEDICYNAIALRCKLLLGEKLESWQIFKALNSAIQNRGYDENIPWKESDVSLPKKDDDDYAKKLSQYSREKGELLESFEDGEKYDYPCFFKAYKMGLWSPENPERVEIRIGNDAQKAKGYVIPRKDVEREFESLVEAASKWHPAMKGKAMYIMYGIAETPYASFKPALRKKFDLKRGAESDWTALGQKIPRFDNRIIDKCRLIPRLNVCKIRPLSEARGEGDLLHYEITLSLKLLNLRFFRNSNVESLSFEEFKAAFEIAKSAKYKMGKAALKKFLKSISASVLSEDQSEIEAPRESGRASFSRPAMLLLKELIF…	1035	QIVWESTDGKYYVVPIYVHASKAKLLAELDANPKKKRVCDIFTSHCMVKIGNTYNDKGELLLHEGVYMVNTIQTDGRGKLTNPNGEKSNLININYLMKAGMRKVSVKDL	925	1034
MG1-118	30	9		MEKEKNNHVWGFDIGKGSLGEAVRIGGDFKHIASVLLDPEFGEIKTAALARRQMRTRKAHKAREKWLEECLEGTGVEILKRREVGIVDGQWQLISKGDERLEREFPPSGEDVCYNSIALRCKLLLGEKLEGWQVFKALNSAIQKRGYDENIPWGEAEEKSSKKDDDDYAQKLSQYEKEKSELFESFADGEKYDFPCFFKAYKMGLWSPENPTRVEVRIDCRAQKAKSYVIARKYVEREFECLVEAAAKFFPKLKGRAKFILYGVSKTPYASYYGNMRKKFGLKRGAESDWTALGQKVPRFDNRIIDKCRFIPRMNVCKIRPLNEARNEKDLLYYEVTLALKLLNLRFFRNSNIEQLTFEEFKKAFEIAAGAKYKMTKTAMKKFLKSISATALGDDYAEI…	1060	QVIWESVDGKYYVEPVYVHASKAGVMAALNANPKKKRICGMFNSHCTVDVGDVYNDKGDFILPAGRYMVNTIRSDNQCVLTNADGEKRNPININYLMRAGMRRVDLSEL	950	1059
MG1-119	30	9		MEKEKNNHVWGFDIGKGSLGEAVRIGGDFKHIASVLLDPEFGEIKTAALARRQMRTRKAHKAREKWLEECLEGTGVEILKRREVGIVDGQWQLISKGDERLEREFPPSGEDVCYNSIALRCKLLLGEKLEGWQVFKALNSAIQKRGYDENIPWGEAEEKSPKKDDDDYAQKLSQYEKEKSELFESFADGEKYDFPCFFKAYKMGLWSPENPTRVEVRIDCRAQKAKSYVIARKYVEREFECLVEAAAKFFPKLKGRAKFILYGVSETPYASYYGNMRKKFGLKRGAESDWTALGQKVPRFDNRIIDKCRFIPRMNVCKIRPLNEARNEKDLLYYEVTLALKLLNLRFFRNSNIEQLTFEEFKKAFEIAAGAKYKMTKTAMKKFLKSISATALGDDYAEI…	1060	QVIWESVDGKYYVGPVYVHASKAGVMAALNANPKKKRICGMFNSHCTVDVGDVYNDKGDFILPAGRYMVNTIRSDNQCVLTNADGEKRNPININYLMRTGMRRVDLSEL	950	1059
MG1-12	27	151		MDYIIKPAPGSTSSPYDWANDPFYKSAIVLGIDIGIEGIGVWLRKGRNHVFARTFLFNTPEAAPLKGRRLLRGGRRCRQSEQHREVLLKQFCAEFGLPWTEIKDQENEDGPFKLRLRAVRSKLGSKEALVVCLRHIIRHRGYDYHETDGGSFPWGDELKADVATGWAKAAYCSPEDAAEFLHDVSDCGWNDKQLASFRHALTAAVERHKQGIEAALEKHFAQDKNNLRIPARKHNFPRSLIWKHMEKICANHRDFLGGEAGLSAALLKLKPILNYHRKKPGALAERKVNRCPVAIHLFGGTAPKCDPNSNPHIRRFKLLEFLATRSFVAKDGTRLLANADLMKWLLDEVLAEDIRAVVVNKVKGGQKQERRKFGGFRDEFIARFDPNGKIELAGDRVSH…	1245	RAEIWVTEKPTKDGNAELNYHCRLIPHPRGLANLRQRVMQCTGKQLTWERRLTDEELRELGLLKELAALKREQEKISATHAKAVQKWQKEQQAKTNTLDLASSPSVQPIELKLPWLSLRKCYAGLPLYARRLTNKHGADISRIAKDDLLRVPLNSEGDICKREESAYQTLWYRVSAINKSGKIEMKMAERKQIKPPSERELRDGKRKPLTTDELWRVYAYTKEPSSTDVLAYLLEITRGNDQPPHPVK	996	1244
MG1-121	30	9		MNNNNTQIWGFDIGKASLGEAVWCGGKFKHVESLILDKDFAEIKTSAGRRRQARTRKAHKAREEWLEKCLEDCGIEILKRRKVGIVNGQWKLISKGDARLEKEFPAEGEEVCYNSIALRCKLILGEKLESWQIFKALNSSIQHRGYDENIPWKETQNESKKEDGDYFKKIVLYESEKEDILNRLPQECKREDFDFPCFFKAKKMGIWSEENPYKVGLRISNNAQKAKGYVIPRKYVENEFVRLVQMASLQYPKLKDKQMFILYGISETPYASRFKDARKKFGLKRGADSDWTALGQKIPRFDNRMIGKCKLIPRLNTCKIKSPDKIKSEEDLLHYDITLALKLLNLRFFKDSEICALSFEEFKKLFEIGKSNKYKISKTDLKKFLKSIGASVLSQDHSE…	1063	QIIWMDKNGRYKVSPVYVHSSKSQTMESIKSNPDFIKIAGFFKSHCLVEIESPVVNGKRDVLLSPGTYMINTIMAAGMAILSDTNGVKSPAININYLMNAGMRRISIKYK	952	1062
MG1-122	30	9		MEKEKNNHVWGFDIGKGSLGEAVRIGGDFKHIASVLLDPEFGEIKTAALARRQMRTRKAHKAREKWLEECLEGTGVEILKRREVGIVDGQWQLISKGDERLEREFPPSGEDVCYNSIALRCKLLLGEKLEGWQVFKALNSAIQKRGYDENIPWGEAEEKSSKKDDDDYAQKLSQYEKEKSELFESFADGEKYDFPCFFKAYKMGLWSPENPTRVEVRIDCRAQKAKSYVIARKYVEREFECLVEAAAKFFPKLKGRAKFILYGVSETPYASYYGNMRKKFGLKRGAESDWTALGQKVPRFDNRIIDKCRLIPRMNVCKIRPLNEARNEKDLLYYEVTLALKLLNLRFFRNSNIEQLTFEEFKKAFEIAAGAKYKMTKTAMKKFLKSISATALGDDYAEI…	1055	QVIWESVDGKYYVEPVYVHASKAGVMAALNANPKKKRICGMFNSHCTVDVGDVYNDKGDFILPAGRYMVNTIQKNGQCVLTNADGEKRNPININYLMRAGMRRVELSEL	945	1054
MG1-123	30	9		MYTKEIIWGFDIGKGSLGEAVRVGNEFKHVQSLEIASDFAETKTTAAARRAWRTREAHKARELWLEKCLSEAGIEVLLRRKVGVVDGAWKLVSKGDVRLEREFPPAGEDLCYNSIALRCKLLLGEKLESWQVFKALNSAIQNRGYDANIPWGDEDAADGGDGSSRKSSDSDASGDGESYAEKLAHYEREFDGILAELDNREKYEFPCFFKAAKMGLWSPENPDFVGVRIDNTAEKAKGYVVPREAVVREFRALVNAAALQYPNLKGKADFIMFGRACEPYASYNPELRKRFGLKRGAATDWTALGQKTPRFDNRVIDKCKLIPRLNVCKIKPLDECKTDDDFLSYTITLSLKLLNLRFFRGAGVDSLSFDEFLRAFELAKNSKFKLGKAALKKFFKTIG…	1074	QFIWKTQKGKYMVAPVYAHASKAKVFAALKSNPDCAEVCGFFRQNCLVEISNDVIDKSGKMLLKAGVYRSNSVRSNGQVAITNSDGISPNPISIQYLMPAGMKRIKLDTV	963	1073
MG1-124	30	9		MEKEKNNHVWGFDIGKGSLGEAVRIGGDFKHIASVLLDPEFGEIKTAALARRQMRTRKAHKAREKWLEECLEGTGVEILKRREVGIVDGQWQLISKGDERLEREFPPSGEDVCYNSIALRCKLLLGEKLEGWQVFKALNSAIQKRGYDENIPWGEAEEKSSKKDDDDYAQKLSQYEKEKSELFESFADGEKYDFPCFFKAYKMGLWSPENPTRVEVRIDCRAQKAKSYVIARKYVEREFECLVEAAAKFFPKLKGRAKFILYGVSETPYASYYGNMRKKFGLKRGAESDWTALGQKVPRFDNRIIDKCRLIPRMNVCKIRPLNEARNEKDLLYYEVTLALKLLNLRFFRNSNIEQLTFEEFKKAFEIAAGAKYKMTKTAMKKFLKSISATALGDDYAEI…	1060	QVIWESVDGKYYVEPVYVHASKAGVMAALNANPKKKRICGMFNSHCTVDVGDVYNDKGDFILPAGRYMVNTILTTGRCVLTNADGEKRNPININYLMRAGMRRVELSEL	950	1059
MG1-125	30	9		MYTKEIIWGFDIGKGSLGEAVRVGNEFKHVQSLEIAPDFAETKTTAAARRAWRTREAHKARELWLEKCLSEAGIEVLLRRKVGVVDGAWKLVSKGDVRLEREFPPAGEDLCYNSIALRCKLLLGEKLESWQVFKALNSAIQNRGYDANIPWGDEDAADGGDGSSRKSSDSDASGDGESYAEKLAHYEREFDGILAELDNREKYEFPCFFKAAKMGLWSPENPDFVGVRIDNTAEKAKGYVVPREAVVREFRALVNAAALQYPNLKGKADFIMFGRACEPYASYNPELRKRFGLKRGAATDWTALGQKTPRFDNRIIDKCKLIPRLNVCRIKPLDKCKTDDDFLSYTITLSLKLLNLRFFRGAGVDSLSFDEFLRAFELAKNSKFKLGKAALKKFFKTIG…	1074	QFIWKTKQGRYVVAPVYAHASKAKVLAALKNNPDCAEVCGFFRQNCLVEIPNDVVDKSGKMLLKAGVYRSNSIWASGHAQLTNSDGVSPNPISIQYLMPAGMKRIKLDTV	963	1073
MG1-126	30	9		MEKEKNNHVWGFDIGKGSLGEAVRIGGDFKHIASVLLDPEFGEIKTAALARRQMRTRKAHKAREKWLEECLEGTGVEILKRREVGIVDGQWQLISKGDERLEREFPPSGEDVCYNSIALRCKLLLGEKLEGWQVFKALNSAIQKRGYDENIPWGEAEEKSSKKDDDDYAQKLSQYEKEKPELFESFADGEKYDFPCFFKAYKMGLWSPENPTRVEVRIDCRAQKAKSYVIARKYVEREFECLVEAAAKFFPKLKGRAKFILYGVSETPYASYYGNMRKKFGLKRGAESDWTALGQKVPRFDNRIIDKCRFIPRMNVCKIRPLNEARNEKDLLYYEVTLALKLLNLRFFRNSNIEQLTFEEFKKAFEIAAGAKYKMTKTAMKKFLKSISATALGDDYAEI…	1060	QVIWESVDGKYYVEPVYVHASKAGVMAALNANPKKKRICGMFNSHCTVDVGDVYNDKGDFILPAGRYMVNTIRSDNQCVLTNADGEKRNPININYLMRAGMRRVDLSEL	950	1059
MG1-127	30	9		MSLYFIEQISDWKIMKVMEDEGGNHIWGFDIGKGSLGEAVLDGSEFKHVASLLLDADFGEIETAAGLRRQMRTRKAHKAREKWLESCLSGFGIETLKRREVGIVNGQWTLISKGDERLEREFPPDGENICYNSIALRCKLLLGEKLEGWQIFKALNSAIQNRGYDENIPWKESDASPSKKEGGDYAQKLSQYSREKSELFESFEGGEKYDYPCFFKAYKMGLWSPDNPERVEVRIGSDAQKAKDYVIPRKDVEREFERLVEAASKWYPAMKGKAMYIMYGIAETPYASYKPLLRKKFDLKRGAESDWTALGQKIPRFDNRIIDKCRLIPRLNVCKIRPLSEIRGEADLLHYEITLSLKLLNLRFFRNSNVESLSFGEFKAAFEIAKGAKYKMGKAALKK…	1078	QIVWESTDGKYYVLPIYVHASKAKLLAELCANPKKKRICGIFTSHCMVKVGNTYNNKGELLLPEGVYMLNTIQTDGRGKLTNANGEKSNLININYLMKAGMKKVSIKEL	968	1077
MG1-128	30	9		MEKEKNNHVWGFDIGKGSLGEAVRIGGDFKHIASVLLDPEFGEIKTAALARRQMRTRKAHKAREKWLEECLEGTGVEILKRREVGIVDGQWQLISKGDERLEREFPPSGEDVCYNSIALRCKLLLGEKLEGWQVFKALNSAIQKRGYDENIPWGEAEEKSSKKDDDDYAQKLSQYEKEKSELFESFADGEKYDFPCFFKAYKMGLWSPENPTRVEVRIDCRAQKAKSYVIARKYVEREFECLVEAAAKFFPKLKGRAKFILYGVSETPYASYYGNMRKKFGLKRGAESDWTALGQKVPRFDNRIIDKCRFIPRMNVCKIRPLNEARNEKDLLYYEVTLALKLLNLRFFRNSNIEQLTFEEFKKAFEIAAGAKYKMTKTAMKKFLKSISATALGDDYAEI…	1060	QVIWESVDGKYYVEPVYVHASKAGVMAALNANPKKKRICGMFNSHCTVDVGDVYNDKGDFILPAGRYMVNTIRSDNQCVLTNADGEKRNPININYLMRAGMRRVDLSEL	950	1059
MG1-129	30	9		MNNNNTQIWGFDIGKASLGEAVWCGGKFKHVESLILDKDFAEIKTSAGRRRQARTRKAHKAREEWLEKCLEDCGIEILKRRKVGIVNGQWKLISKGDARLEKEFPAEGEEVCYNSIALRCKLILGEKLESWQIFKALNSSIQHRGYDENIPWKETQNESKKEDGDYFKKIVLYESEKEDILNRLPQECKREDFDFPCFFKAKKMGIWSEENPYKVGLRISNNAQKAKGYVIPRKYVENEFVRLVQMASLQYPKLKDKQMFILYGISETPYASRLKDARKKFGLKRGADSDWTALGQKIPRFDNRMIGKCKLIPRLNTCKIKSPEKIKSEEDLLHYDITLALKLLNLRFFKDSEICALSFEEFKKLFEIGKSNKYKISKTDLKKFLKSIGASVLSQDHSE…	1063	QIIWMDKNGRYKVSPVYVHSSKSQTMESIKSNPDFIKIAGFFKSHCLVEIESPVVNGKGDVLLSPGTYMINTIMAAGMAILSDTNGVKSPAININYLMNAGMRRISIKYK	952	1062
MG1-130	30	9		MKVMEDEGGNHIWGFDIGKGSLGEAVLDGSEFKHVASLLLDADFGEIKTAAGLRRQMRTRKAHKAREKWLESCLSGFGMETLKRREVGIVNGQWTLISKGDERLEREFPPDGENICYNSIALRCKLLLGEKLEGWQIFKALNSAIQNRGYDENIPWKESDASPSKKEDGDYAQKLSQYSREKSELFESFEGGEKYDYPCFFKACKMGLWSPDNPERVEVRIGSDAQKAKGYVIPRKDVEREFERLVEAASKWYPAMKGKAMYIMYGIAETPYASFKPLLRKKFDLKRGAESDWTALGQKIPRFDNRIIDKCRLIPRLNVCKIRPLSEIRGEADLLHYEITLSLKLLNLRFFRNSNVESLSFGEFKAAFEIAKGAKYKMGKAALKKFLKSISASVLSEDQ…	1062	QIVWESTDGKYCVLPIYVHASKAKLLAELCANPKKKRICGIFTSHCMVKVGNTYNNKGELLLPEGVYMLNTIRTDGWIQLTSANGDKSKPININYLMKAGMKKVPVKDL	952	1061
MG1-132	30	9		MYTKEIIWGFDIGKGSLGEAVRVGNEFKHVQSLEIAPDFAETKTTAAARRAWRTREAHKARELWLEKCLSEAGIEVLLRRKVGVVDGAWKLVSKGDVRLEREFPPAGEDLCYNSIALRCKLLLGEKLESWQVFKALNSAIQNRGYDANIPWGDEDAADGGDGSSRKSSDSDASGDGESYAEKLAHYEREFDGILAELDNREKYEFPCFFKAAKMGLWSPENPDFVGVRIDNTAEKAKGYVMPREAVVREFRALVNAAALQYPNLKGKADFIMFGRACEPYASYNPELRKRFGLKRGAATDWTALGQKTPRFDNRVIDKCKLIPRLNVCKIKPLDECKTDDDFLSYTITLSLKLLNLRFFRGAGVDSLSFDEFLRAFELAKNSKFKLGKAALKKFFKTIG…	1074	QFIWKTKQGRYVVAPVYAHASKAKVLAALKNNPDCAEVCGFFRQNCLVEIPNDVIDKSGKMLLKSGIYKSNTIMSDGRAKFTNSDGISTNPISIQYLMPAGMKRIKLDTV	963	1073
MG1-133	30	9		MEKEKNNHVWGFDIGKGSLGEAVRIGGDFKHIASVLLDSEFGEIKTAALVRRQMRTRKAHKAREKWLEECLEGTGVEILKRREVGIVDGQWQLISKGDERLEREFPPSGEDVCYNSIALRCKLLLGEKLEGWQVFKALNSAIQKRGYDENIPWGEAEEKSSKKDDDDYAQKLSQYEKEKSELFESFADGEKYDFPCFFKAYKIGLWSPENPTRVEVRIDCRAQKAKSYVIARKYVEREFECLVEAAAKFFPKLKGRAKFILYGVSETPYASYYGNMRKKFGLKRGAESDWTALGQKVPRFDNRIIDKCRLIPRMNVCKIRPLNEARNEKDLLYYEVTLALKLLNLRFFRNSNIEQLTFEEFKKAFEIAAGAKYKMTKTAMKKFLKSISATALGDDYAEI…	1060	QVIWESVDGKYYVEPVYVHASKAGVMAALNANPKKKRICGMFNSHCTVDVGDVYNDKGDFILPAGRYMVNTIRSDNQCVLTNADGEKRNPININYLMRAGMRRVDLSEL	950	1059
MG1-134	30	9		MEKEKNNHVWGFDIGKGSLGEAVRIGGDFKHIASVLLDPEFGEIKTAALARRQMRTRKAHKAREKWLEECLEGTGVEILKRREVGIVDGQWQLISKGDERLEREFPPSGEDVCCNSIALRCKLLLGEKLEGWQVFKALNSAIQKRGYDENIPWGEAEEKSSKKDDDDYAQKLSQYEKEKSELFESFADGEKYDFPCFFKAYKMGLWSPENPTRVEVRIDCRAQKAKSYVIARKYVEREFECLVEAAAKFFPKLKGRAKFILYGVSETPYASYYGNMRKKFGLKRGAESDWTALGQKVPRFDNRIIDKCRLIPRMNVCKIRPLNEARNEKDLLYYEVTLALKLLNLRFFRNSNIEQLTFEEFKKAFEIAAGAKYKMTKTAMKKFLKSISATALGDDYAEI…	1060	QVIWESVDGKYYVEPVYVHASKAGVMAALNANPKKKRICGMFNSHCTVDVGDVYNDKGDFILPAGRYMVNTIRSDNQCVLTNADGEKRNPININYLMRAGMRRVDLSEL	950	1059
MG1-135	30	9		MEKEKNNHVWGFDIGKGSLGEAVRIGGDFKHIASVLLDPEFGEIKTAALVRRQMRTRKAHKAREKWLEECLEGTGVEILKRREVGIVDGQWQLISKGDERLEREFPPSGEDVCYNSIALRCKLLLGEKLEGWQVFKALNSAIQKRGYDENIPWGEAEEKSSKKDDDDYAQKLSQYEKEKSELFESFADGEKYDFPCFFKAYKMGLWSPENPTRVEVRIDCRAQKAKSYVIARKYVEREFECLVEAAAKFFPKLKGRAKFILYGVSETPYASYYGNMRKKFGLKRGAESDWTALGQKVPRFDNRIIDKCRFIPRMNVCKIRPLNEARNEKDLLYYEVTLALKLLNLRFFRNSNIEQLTFEEFKKAFEIAAGAKYKMTKTAMKKFLKSISATALGDDYAEI…	1060	QVIWESVDGKYYVEPVYVHASKAGVMAALNANPKKKRICGMFNSHCTVDVGDVYNDKGDFILPAGRYMVNTILTTGRCVLTNADGEKRNPININYLMRAGMRRVELSEL	950	1059
MG1-136	30	9		MEKEKNNHVWGFDIGKGSLGEAVRIGGDFKHIASVLLDPEFGEIKTAALARRQMRTRKAHKAREKWLEECLEGTGVEILKRREVGIVDGQWQLISKGDERLEREFPPSGEDVCYNSIALRCKLLLGEKLEGWQVFKALNSAIQKRGYDENIPWGEAEEKSSKKDDDDYAQKLSQYEKEKSELFESFADGEKYDFPCFFKAYKMGLWSPENPTRVEVRIDCRAQKAKSYVIARKYVEREFECLVEAAAKFFPKLKGRAKFILYGVSETPYASYYGNMRKKFGLKRGAESDWTALGQKVPRFDNRIIDKCRFIPRMNVCKIRPLNEARNEKDLLYYEVTLALKLLNLRFFRNSNIEQLTFEEFKKAFEIAAGAKYKMTKTAMKKFLKSISATALGDDYAEI…	1060	QVIWESVDGKYYVEPVYVHASKAGVMAALNANPKKKRICGMFNSHCAVDVGDVYNDKGDFILPAGRYMVNTIRSDNQCVLTNADGEKRNPININYLMRAGMRRVDLSEL	950	1059
MG1-138	30	9		MKVMEGEGGNHIWGFDIGKGSLGEAVLDGSEFKHVASLLLDADFGEIKTAAGLRRQMRTRKAHKAREKWLESCLSGFGMETLKRREVGIVNGQWTLISKGDERLEREFPPDGENICYNSIALRCKLLLGEKLEGWQIFKALNSAIQNRGYENIPWNESDASPSKKEDGDYAQKLSQYSREKSELFESFEGGEKYDYPCFFKACKMGLWSPDNPERVEVRIGSDAQKAKGYVIPRKDVEREFERLVEAASKWYPAMKGKAMYIMYGIAETPYASFKPLLRKKFDLKRGAESDWTALGQKIPRFDNRIIDKCRLIPRLNVCKIRPLSEIRGEADLLHYEITLSLKLLNLRFFRNSNVESLSFGEFKAAFEIAKGAKYKMGKAALKKFLKSISASVLSEDQS…	1061	QIVWESTDGKYYVLPIYVHASKAKLLAELCANPKKKRICGIFTSHCMVKVGNTYNNKGELLLPEGVYMVNTIRTDGWIQLTSANGDKSKPININYLMKAGMKKVLVKDL	951	1060
MG1-140	30	9		MLDADFGEIKTAAGLRRQMRTRKAHKAREKWLESCLSGFGMETLKRREVGIVNGQWTLISKGDERLEREFPPDGENICYNSIALRCKLLLGEKLEGWQIFKALNSAIQNRGYDENIPWKESDASPSKKEDGDYAQKLSQYSKEKSELFESFEGGEKYDYPCFFKACKMGLWSPDNPERVEVRIGSDAQKAKGYVIPRKDVEREFERLVEAASKWYPAMKGKAMYIMYGIAETPYASFKPLLRKKFDLKRGAESDWTALGQKIPRFDNRIIDKCRLIPRLNVCKIRPLSEIRGEADLLHYEITLSLKLLNLRFFRNSNVESLSFGEFKAAFEIAKGAKYKMGKAALKKFLKSISASVLSEDQSEIEAPRESGRAAFSRPAMLLLKELIFSGMTPAEFYAK…	1026	QIVWESTDGKYYVLPIYVHASKAKLLAELCANPKKKRICGIFTSHCMVKVGNTYNNKGELLLPEGVYMLNTIQTDGRGKLTNANGEKSNLININYLMKAGMKKVSIKEL	916	1025
MG1-141	30	9		MYTKDIIWGFDIGKGSLGEAVRVGNEFKHVQSLEIAPDFAETKTTAAARRAWRTREAHKARELWLEKCLSEAGIEVLLRRKVGVVDGAWKLVSKGDVRLEREFPPAGEDLCYNSIALRCKLLLGEKLESWQVFKALNSAIQNRGYDANIPWGDEDAADGGDGSSRKSSDSDASGDGESYAEKLAHYEREFDGILAELDNREKYEFPCFFKAAKMGLWSPENPDFVGVRIDNTAEKAKGYVVPREAVVREFRALVNAAALQYPNLKGKADFIMFGRACEPYASYNPELRKLFGLKRGAATDWTALGQKTPRFDNRVIDKCKLIPRLNVCKIKPLDECKTDDDFLSYTITLSLKLLNLRFFRGAGVDSLSFDEFLRAFELAKNSKFKLGKAALKKFFKTIG…	1074	QFIWKTKQGRYVVAPVYAHASKAKVLAALKNNPDCAEVCGFFRQNCLVEIPNDVIDKSGKMLLKAGVYRSNSVKSNGQVAITNSDGISPNPISIQYLMPAGMKRIKLDTV	963	1073
MG1-142	30	9		MEKEKNNHVWGFDIGKGSLGEAVRIGGDFKHIASVLLDPEFGEIKTAALARRQMRTRKAHKAREKWLEECLEGTGVEILKRREVGIVDGQWQLISKGDERLEREFPPSGEDVCYNSIALRCKLLLGEKLEGWQVFKALNSAIQKRGYDENIPWGEAEEKSSKKDDDDYAQKLSQYEKEKSELFESFADGEKYDFPCFFKAYKMGLWSPENPTRVEVRIDCRAQKAKSYVIARKYVEREFECLVEAAAKFFPKLKGRAKFILYGVSETPYASYYGNMRKKFGLKRGAESDWTALGQKVPRFDNRIIDKCRLIPRMNVCKIRPLNEARNEKDLLYYEVTLALKLLNLRFFRNSNIEQLTFEEFKKAIEIAAGAKYKMTKTAMKKFLKSISATALGDDYAEI…	1060	QVIWESVDGKYYVEPVYVHASKAGVMAALNANPKKKRICGMFNSHCTVDVGDVYNDKGDFILPAGRYMVNTIRSDNQCVLTNADGEKRNPININYLMRAGMRRVDLSEL	950	1059
MG1-145	30	9		MNNNNTQIWGFDIGKASLGEAVWCGGKFKHVESLILDKDFAEIKTSAGRRRQARTRKAHKAREEWLEKCLEDCGIEILKRRKVGIVNGQWKLISKGDARLEKEFPAEGEEVCYNSIALRCKLILGEKLESWQIFKALNSSIQHRGYDENIPWKETQNESKKEDGDYFKKIVLYESEKEDILNRLPQECKREDFDFPCFFKAKKMGIWSEENPYKVGLRISNNAQKAKGYVIPRKYVESEFVRLVQMASLQYPKLKDKQMFILYGISETPYASLFKDARKKFGLKRGSDSDWTALGQKIPRFDNRMIGKCKLIPRLNTCKIKSPDKIKSEEDLLHYDITLALKLLNLRFFKDSEICALSFEEFKKLFEIGKSNKYKISKTDLKKFLKSIGASVLSQDHSE…	1063	QIIWMDKNGRYKVSPVYVHSSKSQTMESIKSNPDFIKIAGFFKSHCLVEIESPVVNGKGDVLLSPGTYMINTIMAAGMAILSDTNGVKSPAININYLMNAGMRRVSIKYK	952	1062
MG1-146	30	9		MGAEFRHVTSLLLDEDFGEIKTAAGLRRQMRTRKAHKAREKWLERCLLEFGIEPLKRREVGIVNGRWMLISKGDERLEREFPPDGEDICYNAIALRCKLLLGEKLESWQIFKALNSAIQNRGYDENIPWKESDVSLPKKDDDDYAKKLSQYSREKGELLESFEDGEKYDYPCFFKAYKMGLWSPENPERVEIRIGNDAQKAKGYVIPRKDVEREFESLVEAASKWHPAMKGKAMYIMYGIAETPYASFKPALRKKFDLKRGAESDWTALGQKIPRFDNRIIDKCRLIPRLNVCKIRPLSEARGEGDLLHYEITLSLKLLNLRFFRNSNVESLSFEEFKAAFEIAKSAKYKMGKAALKKFLKSISASVLSEDQSEIEAPRESGRASFSRPAMLLLKELIF…	1035	QIVWESTDGKYYVVPIYVHASKAKLLAELDANPKKKRVCDIFTSHCMVKVGNAYNDKGELLLPEGVYMVNTIQTDGRGKLTNTNGDKSKPININYLMKAGMRKVSVKDL	925	1034
MG1-147	30	9		MVKRVARLRQTFWRDTENPDVVKIRIDNTAEKAKGYVVPRSAVIAEFRALVDAAAKQYPALKGKADFIMFGVSEEPYASYNPELRKKFGLKRGAESDWTALGQKTPRFDNRVIDKCKLIPRLNVCKIKPLPECRTDDDFLPYETTLALKLLNLRFFRGAGVDSLSFDEFLRAFEIAKNNKFELNKTNLKKFFKSIGAEVIDESQSKIEQPRSSGRASFSRPAMRILRNLVFSGKSPAEFYETELVKITNTDKNRGIVAEDIKFLKLMGNVPWGGIFVPDVGVFDFADSTECSRAVQINKLIGMQNDPIVRHRLSFFYGRIKSLDAEFGTPDKIVLEFVRDDFLGKKAKADLSKAINDRAKEKKKYAEELDSQRENFGPKYASKKMLLKYELYSKQKGEC…	875	QFVWKTKQGCYVVTPVYAFESKIKVWDDMRRDPNCEEICGFFRQNCLVEIPNDVYDSKGVLKLKAGVYRSNTIRADGFVKLTNSDGFSPNPISIQYLMSAGMKRITLNTI	764	874
MG1-148	30	9		MEKEKNNHVWGFDIGKGSLGEAVRIGGDFKHIASVLLDPEFGEIKTAALVRRQMRTRKAHKAREKWLEECLEGTGVEILKRREVGIVDGQWQLISKGDERLEREFPPSGEDVCYNSIALRCKLLLGEKLEGWQVFKALNSAIQKRGYDENIPWGEAEEKSSKKDDDDYAQKLSQYEKEKSELFESFADGEKYDFPCFFKAYKMGLWSPENPTRVEVRIDCRAQKAKSYVIARKYVEREFECLVEAAVKFFPKLKGRAKFILYGVSETPYASYYGNMRKKFGLKRGAESDWTALGQKVPRFDNRIIDKCRLIPRMNVCKIRPLNEARNEKDLLYYEVTLALKLLNLRFFRNSNIEQLTFEEFKKAFEIAAGAKYKMTKTAMKKFLKSISATALGDDYAEI…	1060	QVIWESVDGKYYVEPVYVHASKAGVMAALNANPKKKRICGMFNSHCTVDVGDVYNDKGDFILPAGRYMVNTIRSDNQCVLTNADGEKRNPININYLMRAGMRRVDLSEL	950	1059
MG1-149	30	9		MYTKEIIWGFDIGKGSLGEAVRVGNEFKHVQSLEIAPDFAETKTTAAARRAWRTREAHKARELWLEKCLSEAGIEVLLRRKVGVVDGAWKLVSKGDVRLEREFPPAGEDLCYNSIALRCKLLLGEKLESWQVFKALNSAIQNRGYDANIPWGDEDAADGGDGSSRKSSDSDASGDGESYAEKLVHYEREFDGILAELDNREKYEFPCFFKAAKMGLWSPENPDFVGVRIDNTAEKAKGYVVPREAVVREFRALVNAAALQYPNLKGKADFIMFGRACEPYASYNPELRKRFGLKRGAATDWTALGQKTPRFDNRVIDKCKLIPRLNVCKIKPLDECKTDDDFLSYTITLSLKLLNLRFFRGAGVDSLSFDEFLRAFELAKNSKFKLGKAALKKFFKTIG…	1074	QFIWKTKQGRYVVAPVYAHASKAKVLAALKNNPDCAEVCGFFRQNCLVEIPNDVVDKSGKMLLKAGVYRSNSIWASGHAQLTNSDGVSPNPISIQYLMPAGMKRIKLDTV	963	1073
MG1-150	30	9		MGTKEIVWGFDIGKGSLGEAVRIGNEFKHVQSLEIPPEFAETKTAAALRRAWRTRHAHKARELWLERCLSNAGIEVLGRRKVDIVGGRWKLVSEGDRRLEREFPADGEDCCYNSIALRCKLLLGEKLESWQVFKALNSAIQTRGYDAKIPWGNGNGKTPDSAKGEKSEAVKEEDSYAEKLALYEREFDGLLAEVNNRKKYDFPCFFKAAKIGLWSPENPDVVKIRIDNTAEKAKGYVVPRSAVVSEFRALVEAAAKQYPALKGKADFIMFGVSEEPYASYNPELRKKFGLKRGAESDWTALGQKTPRFDNRVIDKCKLIPRLNVCKIKPLPECRTDDDFLPYETTLALKLLNLRFFRGAGVDSLSFDEFLRAFEIAKNNKFELNKTNLKKFFKSIGAEV…	1075	QYIWKTKGGRYVVTPVYTFASKIRVYDDMRRDPNCEEICGFFRQNCLVEIPNDVYDSKGVWKLKAGIYRSNTIRADGFVKLTNSDGFSSNPISIQYLMTAGMKRITLDTI	964	1074
MG1-152	30	9		MENRVNIWGFDIGKGSLGEAVRIGSEIKHVQSLILDKDFGEIKTAAGIRRQYRTRKAHRAREKFLEKVLGECGIEVLRRREVGIVDGCWKLIAKGDIRLEKEFPSPGEDVCYNSIALRCKLLLGEPLESWQVFKALNSAIQNRGYDPDIPWTETDADKKEDSDWAKRLSAYEDEKKVLFSGLADPQRYDYPCFFKAYKMGLWSPEDPEIVKLRIDNHAEKAKNYVIPRKCVEAEFEKLVENASLQYPKLKGKALYIMFGPAQKEYASLNPELRRQFNLKRGADTDWTALGQKIPRFDNRIVDKCKLMPRFNVCKIKPLDEIKNPADFLPYEITTLMKLLNLRFLRNGTIESLACDELKEAFELARDNKYKLSKTALKKFLKKIGAEVLDEDQSKIEAPR…	1056	QTVWRSTNGKCYVLPIYVHASKYGLIEALKKRADFKEIVGLFRMHCLVNIERDVFDKKGQKLLPPGIYMLNTLRADSQALLTNTDGVKQKAININYLVESGMRPIKVDY	946	1055
MG1-153	30	9		MKVMEDEGGNHIWGFDIGKGSLGEAVLDGSEFKHVASLLLDADFGEIETAAGLRRQMRTRKAHKAREKWLESCLSGFGIETLKRREVGIVNGQWTLISKGDERLEREFPPDGENICYNSIALRCKLLLGEKLEGWQIFKALNSAIQNRGYDENIPWKESDASPSKKEGGDYAQKLSQYSREKSELFESFEGGEKYDYPCFFKAYKMGLWSPDNPERVEVRIGSDAQKAKDYVIPRKDVEREFERLVEAASKWYPAMKGKAMYIMYGIAETPYASYKPLLRKKFDLKRGAESDWTALGQKIPRFDNRIIDKCRLIPRLNVCKIRPLSKIRGEADLLHYEITLSLKLLNLRFFRNSNVESLSFGEFKAAFEIAKGAKYKMGKAALKKFLKSISASVLSEDQ…	1062	QIVWESTDGKYYVLPIYVHASKAKLPAELCANPKKKRICGIFTSHCMVKVGNTYNNKGELLLPEGVYMLNTIRTDGWIQLTSANGDKSKPININYLMKAGMKKVPVKDL	952	1061
MG1-156	30	9		MGTKEIVWGFDIGKGSLGEAVRIGNEFKHVQSLEIPPEFAETKTAAALRRAWRTRHAHKARELWLERCLSNAGIEVLGRRKVDIVGGRWKLVSEGDRRLEREFPADGEDCCYNSIALRCKLLLGEKLESWQVFKALNSAIQTRGYDAKIPWGNDDGKTSDSAKGGKSEAAKEEESYAEKLALYEREFDGLLAEVDNRKKYDFPCFFKAAKIGLWSPANPDAVKIRIDNTAEKAKGYVVPRSAVIAEFRALVDAAAKQYPALKGKADFIMFGVSEEPYASYNPELRKKFGLKRGAESDWTALGQKTPRFDNRVIDKCKLIPRLNVCKIKPLPECRTDDDFLPYETTLALKLLNLRFFRGAGVDSLSFDEFLRAFEIAKNNKFELNKTNLKKFFKSIGAEV…	1075	QYIWKTKGGRYVVTPVYTFASKIRVYDDMRRDPNCEEICGFFRQNCLVEIPNDVYDNKGVLKLKAGIYRSNTIKTNGQVNLTTPNGIKFNGISIQYLMSAGMKRITLNTI	964	1074
MG1-157	30	9		MNNNNTQIWGFDIGKASLGEAVWCGGKFKHVESLILDKDFAEIKTSAGRRRQARTRKAHKAREEWLEKCLEDCGIEILKRRKVGIVNGQWKLISKGDARLEKEFPAEGEEVCYNSIALRCKLILGEKLESWQIFKALNSSIQHRGYDENIPWKETQNESKKEDGDYFKKIVLYESEKEDILNRLPQECKREDFDFPCFFKAKKMGIWSEENPYKVGLRISNNAQKAKGYVIPRKYVENEFVRLVQMASLQYPKLKDKQMFILYGISETPYASLFKDARKKFGLKRGADSDWTALGQKIPRFDNRMIGKCKLIPRLNTCKIKSPEKIKSEEDLLHYDITLALKLLNLRFFKDSEICALSFEEFKKLFEIGKSNKYKISKTDLKKFLKSIGASVLSQDHSE…	1063	QIIWMDKNGRYKVSPVYVHSSKSQTMESIKSNPDFIKIAGFFKSHCLVEIESPVVNSKRDVLLSPGTYMINTIMAAGMAILSDTNGVKSPAININYLMNAGMRRISIKYK	952	1062
MG1-158	30	9		MKVIEDEGGNHIWGFDIGKGSLGEAVLDGSEFKHVASLLLDADFGEIETAAGLRRQMRTRKAHKAREKWLESCLSGFGIETLKRREVGIVNGQWTLISKGDERLEREFPPDGENICYNSIALRCKLLLGEKLEGWQIFKALNSAIQNRGYDENIPWKESDASPSKKEGGDYAQKLSQYSREKSELFESFEGGEKYDYPCFFKACKMGLWSPDNPERVEVRIGSDAQKAKGYVIPRKDVEREFERLVEAASKWYPAMKGKAMYIMYGIAETPYASFKPLLRKKFDLKRGAESDWTALGQKIPRFDNRIIDKCRLIPRLNVCKIRPLSKIRGEADLLHYEITLSLKLLNLRFFRNSNVESLSFGEFKAAFEIAKGAKYKMGKAALKKFLKSISASVLSEDQ…	1064	QIVWESTDGKYYVLPIYVHASKAKLLAELCANPKKKRICGIFTSHCMVKVGNTYNNKGELLLPEGVYMLNTIQTDGRGKLTNANGEKSNLININYLMKAGMKKVSIKEL	954	1063
MG1-159	30	9		MHTKETVWGFDIGKGSLGEAVRVGNEFKHVLSMEIDADFAEIKTAAATRRAWRTREAHKAREMWLEKCLSDADIEILGRRKVDIVDGTWKLVSRGDGRLEREFPADGENVCYNSIALRCKLLLGEKLESWQVFKALNSAIQNRGYDAQIPWGDEDGKSSETKRSGKSDSAKKSGEDESYAERLALFEREFDKLLAEVENREKYDFPCFFKAAKMGLWSPENPDKVGIRIDNTAEKAKGYVVPRNAVIAEFRALVNAAAKQYPKLKGKADFIMFGKAEEAYASYKPELRRKFGLRRGADSDWTALGQKTPRFDNRIIGKCKLIPRLNVCKIKPLKECKTEDDFLPHTITLALKLLNLRFFRGAGIDSLSFDEFLRAFEIARQNKFALNKTNLKKFFKTIG…	1075	QFIWKNKKGRYIVAPIYAHASKAKVLDDLQNNPDCAEICGFFRTNCLVKIPNDVADKDGKILLKAGFYKSNTIKTEGRVKLTNPNGIITEIGLQHLMNAGMKRVETNTI	965	1074
MG1-160	30	9		MEKEKNNHVWGFDIGKGSLGEAVRIGGDFKHIASVLLDPEFGEIKTAALVRRQMRTRKAHKAREKWLEECLEGTGVEILKRREVGIVDGQWQLISKGDERLEREFPPSGEDVCYNSIALRCKLLLGEKLEGWQVFKALNSAIQKRGYDENIPWGEAEEKSSKKDDDDYAQKLSQYEKEKSELFESFADGEKYDFPCFFKAYKMGLWSPENPTRVEMRIDCRAQKAKSYVIARKYVEREFECLVEAAAKFFPKLKGRAKFILYGVSETPYASYYGNMRKKFGLKRGAESDWTALGQKVPRFDNRIIDKCRLIPRMNVCKIRPLNEARNEKDLLYYEVTLALKLLNLRFFRNSNIEQLTFEEFKKAFEIAAGAKYKMTKTAMKKFLKSISATALGDDYAEI…	1060	QVIWESVDGKYYVEPVYVHASKAGVMAALNANPKKKRICGMFNSHCTVDVGDVYNDKGDFILPAGRYMVNTIQKNGQCVLTNADGEKRNPININYLMRAGMRRVELSEL	950	1059
MG1-161	30	9		MEKEKNNHVWGFDIGKGSLGEAVRIGGDFKHIASVLLDPEFGEIKTAALARRQMRTRKAHKAREKWLEECLEGTGVEILKRREVGIVDGQWQLISKGDERLEREFPPSGEDVCYNSIALRCKLLLGEKLEGWQVFKALNSAIQKRGYDENIPWGEAEEKSSKKDDDDYAQKLSQYEKEKSELFESFADGEKYDFPCFFKAYKMGLWSPENPTRVEVRIDCRAQKAKSYVIARKYVEREFECLVEAAAKFFPKLKGRAKFILYGVSETPYASYYGNMRKKFGLKRGAESDWTALGQKVPRFDNRIIDKCRFIPRMNVCKIRPLNEARNEKDLLYYEVTLALKLLNLRFFRNSNIEQLTFEEFKKAFEIAAGAKYKMTKTAMKKFLKSISATALGDDYAEI…	1060	QVIWESVDGKYYVEPVYVHASKAGVMAALNANPKKKRICGMFNSHCTVDVGDVYNDKGEFILPAGRYMVNTIRSDNQCVLTNADGEKRNPININYLMRAGMRRVDLSEL	950	1059
MG1-167	30	9		MYTKEIIWGFDIGKGSLGEAVRVGNEFKHVQSLEIAPDFAETKTTAAARRAWRTREAHKARELWLEKCLSEAGIEVLLRRKVGVVDGAWKLVSKGDVRLEREFPPAGEDLCYNSIALRCKLLLGEKLESWQVFKALNSAIQNRGYDANIPWGDEDAADGGDGSSRKSSDSDASGDGESYAEKLAHYEREFDGILAELDNREKYEFPCFFKAAKMGLWSPENPDFVGVRIDNTAEKAKGYVMPREAVVREFRALVNAAALQYPNLKGKADFIMFGRACEPYASYNPELRKRFGLKRGAATDWTALGQKTPRFDNRVIDKCKLIPRLNVCKIKPLDECKTDDDFLSYTITLSLKLLNLRFFRGAGVDSLSFDEFLRAFELAKNSKFKLGKAALKKFFKTIG…	1074	QFIWKTKQGRYVVAPVYAHASKAKVLAALKNNPDCAEVCGFFRQNCLVEIPNDVIDKSGKMLLKSGIYKSNTIMSDGRAKFTNSDGISTNPISIQYLMPAGMKRIKLDTV	963	1073
MG1-169	30	9		MEKEKNNHVWGFDIGKGSLGEAVRIGGDFKHIASVLLDPEFGEIKTAALARRQMRTRKAHKAREKWLEECLEGTGVEILKRREVGIVDGQWQLISKGDERLEREFPPSGEDVCCNSIALRCKLLLGEKLEGWQVFKALNSAIQKRGYDENIPWGEAEEKSSKKDDDDYAQKLSQYEKEKSELFESFADGEKYDFPCFFKAYKMGLWSPENPTRVEVRIDCRAQKAKSYVIARKYVEREFECLVEAAAKFFPKLKGRAKFILYGVSETPYASYYGNMRKKFGLKRGAESDWTALGQKVPRFDNRIIDKCRLIPRMNVCKIRPLNEARNEKDLLYYEVTLALKLLNLRFFRNSNIEQLTFEEFKKAFEIAAGAKYKMTKTAMKKFLKSISATALGDDYAEI…	1060	QVIWESVDGKYYVEPVYVHASKAGVMAALNANPKKKRICGMFNSHCTVDVGDVYNDKGDFILPAGRYMVNTIRSDNQCVLTNADGEKRNPININYLMRAGMRRVDLSEL	950	1059
MG1-171	30	9		MEKEKNNHVWGFDIGKGSLGEAVRIGGDFKHIASVLLDPEFGEIKTAALARRQMRTRKAHKAREKWLEECLEGTGVEILKRREVGIVDGQWQLISKGDERLEREFPPSGEDVCYNSIALRCKLLLGEKLEGWQVFKALNSAIQKRGYDENIPWGEAEEKSSKKDDDDYAQKLSQYEKEKSELFESFADGEKYDFPCFFKAYKMGLWSPENPTRVEVRIDCRAQKAKSYVIARKYVEREFECLVEAAAKFFPKLKGRAKFILYGVSETPYASYYGNMRKKFGLKRGAESDWTALGQKVPRFDNRIIDKCRLIPRMNVCKIRPLNEARNEKDLLYYEVTLALKLLNLRFFRNSNIEQLTFEEFKKAFEIAAGAKYKMTKTAMKKFLKSISATALGDDYAEI…	1060	QVIWESVDGKYYVEPVYVHASKAGVMAALNANPKKKRICGMFNSHCAVDVGDVYNDKGDFILPAGRYMVNTIRSDNQCVLTNADGEKRNPININYLMRAGMRRVDLSEL	950	1059
MG1-172	30	9		MYTKDIIWGFDIGKGSLGEAVRVGNEFKHVQSLEIAPDFAETKTTAAARRAWRTREAHKARELWLEKCLSEAGIEVLLRRKVGVVDGAWKLVSKGDVRLEREFPPAGEDLCYNSIALRCKLLLGEKLESWQVFKALNSAIQNRGYDANIPWGDEDAADGGDGSSRKSSDSDASGDGESYAEKLAHYEREFDGILAELDNREKYEFPCFFKAAKMGLWSPENPDFVGVRIDNTAEKAKGYVVPREAVVREFRALVNAAALQYPNLKGKADFIMFGRACEPYASYNPELRKLFGLKRGAATDWTALGQKTPRFDNRVIDKCKLIPRLNVCKIKPLDECKTDDDFLSYTITLSLKLLNLRFFRGAGVDSLSFDEFLRAFELAKNSKFKLGKAALKKFFKTIG…	1074	QFIWKTKQGRYVVAPVYAHASKAKVLAALKNNPDCAEVCGFFRQNCLVEIPNDVIDKSGKMLLKAGVYRSNSVKSNGQVAITNSDGISPNPISIQYLMPAGMKRIKLDTV	963	1073
MG1-176	30	9		MSLYFIEQISDWKIMKVIEDEGGNHIWGFDIGKGSLGEAVLDGSEFKHVASLLLDADFGEIETAAGLRRQMRTRKAHKAREKWLESCLSGFGIETLKRREVGIVNGQWTLISKGDERLEREFPPDGENICYNSIALRCKLLLGEKLEGWQIFKALNSAIQNRGYDENIPWKESDASPSKKEGGDYAQKLSQYSREKSELFESFEGGEKYDYPCFFKACKMGLWSPDNPERVEVRIGSDAQKAKGYVIPRKDVEREFERLVEAASKWYPAMKGKAMYIMYGIAETPYASFKPLLRKKFDLKRGAESDWTALGQKIPRFDNRIIDKCRLIPRLNVCKIRPLSEIRGEADLLHYEITLSLKLLNLRFFRNSNVESLSFGEFKAAFEIAKGAKYKMGKAALKK…	1078	QIVWESTDGKYYVLPIYVHASKAKLLAELCANPKKKRICGIFTSHCMVKVGNTYNNKGELLLPEGVYMLNTIQTDGRGKLTNANGEKSNLININYLMKAGMKKVSIKEL	968	1077
MG1-177	30	9		MKVIEDEGGNHIWGFDIGKGSLGEAVLDGSEFKHVASLLLDADFGEIKTAAGLRRQMRTRKAHKAREKWLESCLSGFGMETLKRREVGIVNGQWTLISKGDERLEREFPPDGENICYNSIALRCKLLLGEKLEGWQIFKALNSAIQNRGYDENIPWKESDASPSKKEDGDYAQKLSQYSKEKSELFESFEGGEKYDYPCFFKACKMGLWSPDNPERVEVRIGSDAQKAKDYVIPRKDVEREFERLVEAASKWYPAMKGKAMYIMYGIAETPYASYKPLLRKKFDLKRGAESDWTALGQKIPRFDNRIIDKCRLIPRLNVCKIRPLSKIRGEADLLHYEITLSLKLLNLRFFRNSNVESLSFGEFKAAFEIAKGAKYKMGKAALKKFLKSISASVLSEDQ…	1062	QIVWESTDGKYCVLPIYVHASKAKLLAELCANPKKKRICGIFTSHCMVKVGNTYNNKGELLLPEGVYMLNTIRTDGWIQLTSANGDKSKPININYLMKAGMKKVPVKDL	952	1061
MG1-178	30	9		MNNNNTQIWGFDIGKASLGEAVWCGGKFKHVESLILDKDFAEIKTSAGRRRQARTRKAHKAREEWLEKCLEDCGIEILKRRKVGIVNGQWKLISKGDARLEKEFPAEGEEVCYNSIALRCKLILGEKLESWQIFKALNSSIQHRGYDENIPWKETQNESKKEDGDYFKKIVLYESEKEDILNRLPQECKREDFDFPCFFKAKKMGIWSEENPYKVGLRISNNAQKAKGYVIPRKYVESEFVRLVQMASLQYPKLKDKQMFILYGISETPYASLFKDARKKFGLKRGADSDWTALGQKIPRFDNRMIGKCKLIPRLNTCKIKSPDKIKSEEDLLHYDITLALKLLNLRFFKDSEICALSFEEFKKLFEIGKSNKYKISKTDLKKFLKSIGASVLSQDHSE…	1063	QIIWMDKNGRYKVSPVYVHSSKSQTMESIKSNPDFIKIAGFFKSHCLVEIESPVVNGKGDVLLSPGTYMINTIMAAGMAILSDTNGVKSPAININYLMNAGMRRVSIKYK	952	1062
MG1-179	30	9		MEKEKNNHVWGFDIGKGSLGEAVRIGGDFKHIASVLLDPEFGEIKTAALARRQMRTRKAHKAREKWLEECLEGTGVEILKRREVGIVDGQWQLISKGDERLEREFPPSGEDVCYNSIALRCKLLLGEKLEGWQVFKALNSAIQKRGYDENIPWGEAEEKSSKKDDDDYAQKLSQYEKEKPELFESFADGEKYDFPCFFKAYKMGLWSPENPTRVEVRIDCRAQKAKSYVIARKYVEREFECLVEAAAKFFPKLKGRAKFILYGVSETPYASYYGNMRKKFGLKRGAESDWTALGQKVPRFDNRIIDKCRFIPRMNVCKIRPLNEARNEKDLLYYEVTLALKLLNLRFFRNSNIEQLTFEEFKKAFEIAAGAKYKMTKTAMKKFLKSISATALGDDYAEI…	1060	QVIWESVDGKYYVEPVYVHASKAGVMAALNANPKKKRICGMFNSHCTVDVGDVYNDKGDFILPAGRYMVNTIRSDNQCVLTNADGEKRNPININYLMRAGMRRVDLSEL	950	1059
MG1-180	30	9		MNNNNTQIWGFDIGKASLGEAVWCGGKFKHVESLILDKDFAEIKTSAGRRRQARTRKAHKAREEWLEKCLEDCGIEILKRRKVGIVNGQWKLISKGDARLEKEFPAEGEEVCYNSIALRCKLILGEKLESWQIFKALNSSIQHRGYDENIPWKETQNESKKEDGDYFKKIVLYESEKEDILNRLPQECKREDFDFPCFFKAKKMGIWSEENPYKVGLRISNNAQKAKGYVIPRKYVENEFVRLVQMASLQYPKLKDKQMFILYGISETPYASRFKDARKKFGLKRGADSDWTALGQKIPRFDNRMIGKCKLIPRLNTCKIKSPDKIKSEEDLLHYDITLALKLLNLRFFKDSEICALSFEEFKKLFEIGKSNKYKISKTDLKKFLKSIGASVLSQDHSE…	1063	QIIWMDKNGRYKVSPVYVHSSKSQTMESIKSNPDFIKIAGFFKSHCLVEIESPVVNGKRDVLLSPGTYMINTIMAAGMAILSDTNGVKSPAININYLMNAGMRRISIKYK	952	1062
MG1-181	30	9		MEKEKNNHVWGFDIGKGSLGEAVRIGGDFKHIASVLLDPEFGEIKTAALARRQMRTRKAHKAREKWLEECLEGTGVEILKRREVGIVDGQWQLISKGDERLEREFPPSGEDVCYNSIALRCKLLLGEKLEGWQVFKALNSAIQKRGYDENIPWGEAEEKSSKKDDDDYAQKLSQYEKEKSELFESFADGEKYDFPCFFKAYKMGLWSPENPTRVEVRIDCRAQKAKSYVIARKYVEREFECLVEAAAKFFPKLKGRAKFILYGVSETPYASYYGNMRKKFGLKRGAESDWTALGQKVPRFDNRIIDKCRLIPRMNVCKIRPLNEARNEKDLLYYEVTLALKLLNLRFFRNSNIEQLTFEEFKKAFEIAAGAKYKMTKTAMKKFLKSISATALGDDYAEI…	1055	QVIWESVDGKYYVEPVYVHASKAGVMAALNANPKKKRICGMFNSHCTVDVGDVYNDKGDFILPAGRYMVNTIQKNGQCVLTNADGEKRNPININYLMRAGMRRVELSEL	945	1054
MG1-182	30	9		MRCKLLLGEKLESWQVFKALNSAIQNRGYDANIPWGDEDAADGGDGSSRKSSDSDASGDGESYAEKLAHYEREFDGILAELDNREKYEFPCFFKAAKMGLWSPENPDFVGVRIDNTAEKAKGYVVPREAVVREFRALVNAAALQYPNLKGKADFIMFGRACEPYASYNPELRKRFGLKRGAATDWTALGQKTPRFDNRVIDKCKLIPRLNVCKIKPLDECKTDDDFLSYTITLSLKLLNLRFFRGAGVDSLSFDEFLRAFELAKNSKFKLGKAALKKFFKTIGAEVMDESQSEIEQPRNGGRAAFSRPAMRILRDLIFSGKSPAEFYATAIENIANTDKNKGLVAGDLDFLKLMGDAPWSGIFIPDVGLSDFADASEAAREAQINKLIGSQNDPIVRHR…	958	QFIWKTKQGRYVVAPVYAHASKAKVLAALKNNPDCAEVCGFFRQNCLVEIPNDVIDKSGKMLLKSGIYKSNTIMSDGRAKFTNSDGISTNPISIQYLMPAGMKRIKLDTV	847	957
MG1-184	30	9		MYTKEIIWGFDIGKGSLGEAVRVGNEFKHVQSLEIAPDFAETKTTAAARRAWRTREAHKARELWLEKCLSEAGIEVLLRRKVGVVDGAWKLVSKGDVRLEREFPPAGEDLCYNSIALRCKLLLGEKLESWQVFKALNSAIQNRGYDANIPWGDEDAADGGDGSSRKSSDSDASGDGESYAEKLAHYEREFDGILAELDNREKYEFPCFFKAAKMGLWSPENPDFVGVRIDNTAEKAKGYVVPREAVVREFRALVNAAALQYPNLKGKADFIMFGRACEPYASYNPELRKRFGLKRGAATDWTALGQKTPRFDNRVIDKCKLIPRLNVCKIKPLDECKTDDDFLSYTITLSLKLLNLRFFRGAGVDSLSFDEFLRAFELAKNSKFKLGKAALKKFFKTIG…	1074	QFIWKTQKGKYMVAPVYAHASKAKVFASLKNNPDCAEVCGFFRQNCLVEIPNDVIDKSGKMLLKAGVYRSNSVRSNGQVAITNSDGISPNPISIQYLMPAGMKRIKLDTV	963	1073
MG1-185	30	9		MEKEKNNHVWGFDIGKGSLGEAVRIGGDFKHIASVLLDPEFGEIKTAALARRQMRTRKAHKAREKWLEECLEGTGVEILKRREVGIVDGQWQLISKGDERLEREFPPSGEDVCYNSIALRCKLLLGEKLEGWQVFKALNSAIQKRGYDENIPWGEAEEKSSKKDDDDYAQKLSQYEKEKSELFESFADGEKYDFPCFFKAYKMGLWSPENPTRVEVRIDCRAQKAKSYVIARKYVEREFECLVEAAAKFFPKLKGRAKFILYGVSETPYASYYGNMRKKFGLKRGAESDWTALGQKVPRFDNRIIDKCRLIPRMNVCKIRPLNEARNEKDLLYYEVTLALKLLNLRFFRNSNIEQLTFEEFKKAFEIAAGAKYKMTKTAMKKFLKSISATALGDDYAEI…	1060	QVIWESVDGKYYVEPVYVHASKAGVMAALNANPKKKRICGMFNSHCTVDVGDVYNDKGDFILPAGRYMVNTIQKNGQCVLTNADGEKRNPININYLMRAGMRRVELSEL	950	1059
MG1-186	30	9		MEKEKNNHVWGFDIGKGSLGEAVRIGGDFKHIASVLLDPEFGEIKTAALARRQMRTRKAHKAREKWLEECLEGTGVEILKRREVGIVDGQWQLISKGDERLEREFPPSGENVCYNSIALRCKLLLGEKLEGWQVFKALNSAIQKRGYDENIPWGEAEEKSSKKDDDDYAQKLSQYEKEKSELFESFADGEKYDFPCFFKAYKMGLWSPENPTRVEVRIDCRAQKAKSYVIARKYVEREFECLVEAAAKFFPKLKGRAKFILYGVSETPYASYYGNMRKKFGLKRGAESDWTALGQKVPRFDNRIIDKCRFIPRMNVCKIRPLNEARNEKDLLYYEVTLALKLLNLRFFRNSNIEQLTFEEFKKAFEIAAGAKYKMTKTAMKKFLKSISATALGDDYAEI…	1060	QVIWESVDGKYYVEPVYVHASKAGVMAALNANPKKKRICGMFNSHCTVDVGDVYNDKGDFILPAGRYMVNTIRSDNQCVLTNADGEKRNPININYLMRAGMRRVELSEL	950	1059
MG1-188	30	9		MYTKEIIWGFDIGKGSLGEAVRVGNEFKHVQSLEIAPDFAETKTTAAARRAWRTREAHKARELWLEKCLSEAGIEVLLRRKVGVVDGAWKLVSKGDVRLEREFPPAGEDLCYNSIALRCKLLLGEKLESWQVFKALNSAIQNRGYDANIPWGDEDAADGGDGSSRKSSDSDASGDGESYAEKLVHYEREFDGILAELDNREKYEFPCFFKAAKMGLWSPENPDFVGVRIDNTAEKAKGYVVPREAVVREFRALVNAAALQYPNLKGKADFIMFGRACEPYASYNPELRKRFGLKRGAATDWTALGQKTPRFDNRVIDKCKLIPRLNVCKIKPLDECKTDDDFLSYTITLSLKLLNLRFFRGAGVDSLSFDEFLRAFELAKNSKFKLGKAALKKFFKTIG…	1074	QFIWKTKQGRYVVAPVYAHASKAKVLAALKNNPDCAEVCGFFRQNCLVEIPNDVVDKSGKMLLKAGVYRSNSIWASGHAQLTNSDGVSPNPISIQYLMPAGMKRIKLDTV	963	1073
MG1-189	30	9		MEKEKNNHVWGFDIGKGSLGEAVRIGGDFKHIASVLLDPEFGEIKTAALARRQMRTRKAHKAREKWLEECLEGTGVEILKRREVGIVDGQWQLISKGDERLEREFPPSGEDVCYNSIALRCKLLLGEKLEGWQVFKALNSAIQKRGYDENIPWGEAEEKSSKKDDDDYAQKLSQYEKEKSELFESFADGEKYDFPCFFKAYKMGLWSPENPTRVEVRIDCRAQKAKSYVIARKYVEREFECLVEAAAKFFPKLKGRAKFILYGVSETPYASYYGNMRKKFGLKRGAESDWTALGQKVPRFDNRIIDKCRFIPRMNVCKIRPLNEARNEKDLLYYEVTLALKLLNLRFFRNSNIEQLTFEEFKKAFEIAAGAKYKMTKTAMKKFLKSISATALGDDYAEI…	1060	QVIWESVDGKYYVEPVYVHASKAGVMAALNANPKKKRICGMFNSHCTVDVGDVYNDKGDFILPAGRYMVNTIRSDNQCVLTNADGEKRNPININYLMRAGMRRVDLSEL	950	1059
MG1-190	30	9		MEKEKNNHVWGFDIGKGSLGEAVRIGGDFKHIASVLLDPEFGEIKTAALARRQMRTRKAHKAREKWLEECLEGTGVEILKRREVGIVDGQWQLISKGDERLEREFPPSGEDVCYNSIALRCKLLLGEKLEGWQVFKALNSAIQKRGYDENIPWGEAEEKSSKKDDDDYAQKLSQYEKEKSELFESFADGEKYDFPCFFKAYKMGLWSPENPTRVEVRIDCRAQKAKSYVIARKYVEREFECLVEAAAKFFPKLKGRAKFILYGVSETPYASYYGNMRKKFGLKRGAESDWTALGQKVPRFDNRIIDKCRLIPRMNVCKIRPLNEARNEKDLLYYEVTLALKLLNLRFFRNSNIEQLTFEEFKKAFEIAAGAKYKMTKTAMKKFLKSISATALGDDYAEI…	1060	QVIWESVDGKYYVEPVYVHASKAGVMAALNANPKKKRICGMFNSHCTVDVGDVYNDKGDFILPAGRYMVNTIQKNGQCVLTNADGEKRNPININYLMRAGMRRVELSEL	950	1059
MG1-192	30	9		MEKEKNNHVWGFDIGKGSLGEAVRIGGDFKHIASVLLDPEFGEIKTAALARRQMRTRKAHKAREKWLEECLEGTGVEILKRREVGIVDGQWQLISKGDERLEREFPPSGEDVCYNSIALRCKLLLGEKLEGWQVFKALNSAIQKRGYDENIPWGEAEEKSSKKDDDDYAQKLSQYEKEKSELFESFADGEKYDFPCFFKAYKMGLWSPENPTRVEVRIDCRAQKAKSYVIARKYVEREFECLVEAAAKFFPKLKGRAKFILYGVSETPYASYYGNMRKKLGLKRGAESDWTALGQKVPRFDNRIIDKCRLIPRMNVCKIRPLNEARNEKDLLYYEVTLALKLLNLRFFRNSNIEQLTFEEFKKAFEIAAGAKYKMTKTAMKKFLKSISATALGDDYAEI…	1060	QVIWESVDGKYYVEPVYVHASKAGVMAALNANPKKKRICGMFNSHCTVDVGDVYNDKGDFILPAGRYMVNTIRSDNQCVLTNADGEKRNPININYLMRAGMRRVDLSEL	950	1059
MG1-196	30	9		MYTKEIIWGFDIGKGSLGEAVRVGNEFKHVQSLEIAPDFAETKTTAAARRAWRTREAHKARELWLEKCLSEAGIEVLLRRKVGVVDGAWKLVSKGDVRLEREFPPAGEDLCYNSIALRCKLLLGEKLESWQVFKALNSAIQNRGYDANIPWGDEDAADGGDGSSRKSSDSDASGDGESYAEKLAHYEREFDGILAELDNREKYEFPCFFKAAKMGLWSPENPDFVGVRIDNTAEKAKGYVVPREAVVREFRALVNAAALQYPNLKGKADFIMFGRACEPYASYNPELRKRFGLKRGAATDWTALGQKTPRFDNRVIDKCKLIPRLNVCKIKPLDECKTDDDFLSYTITLSLKLLNLRFFRGAGVDSLSFDEFLRAFELAKNSKFKLGKAALKKFFKTIG…	1074	QFIWKTKQGRYVVAPVYAHASKAKVLAALKNNPDCAEVCGFFRQNCLVEIPNDVVDKSGKMLLKAGVYRSNSIWASGHAQLTNSDGVSPNPISIQYLMPAGMKRIKLDTV	963	1073
MG1-198	30	9		MNNNNTQIWGFDIGKASLGEAVWCGGKFKHVESLILDKDFAEIKTSAGRRRQARTRKAHKAREEWLEKCLEDCGIEILKRRKVGIVNGQWKLISKGDARLEKEFPAEGEEVCYNSIALRCKLILGEKLESWQIFKALNSSIQHRGYDENIPWKETQNESKKEDGDYFKKIVLYESEKEDILNRLPQECKREDFDFPCFFKAKKMGIWSEENPYKVGLRISNNAQKAKGYVIPRKYVESEFVRLVQMASLQYPKLKDKQMFILYGISETPYASLFKDARKKFGLKRGSDSDWTALGQKIPRFDNRMIGKCKLIPRLNTCKIKSPDKIKSEEDLLHYDITLALKLLNLRFFKDSEICALSFEEFKKLFEIGKSNKYKISKTDLKKFLKSIGASVLSQDHSE…	1063	QIIWMDKNGRYKVSPVYVHSSKSQTMESIKSNPDFIKIAGFFKSHCLVEIESPVVNGKGDVLLSPGTYMINTIMAAGMAILSDTNGVKSPAININYLMNAGMRRVSIKYK	952	1062
MG1-199	30	9		MYTKEIIWGFDIGKGSLGEAVRVGNEFKHVQSLEIAPDFAETKTTAAARRAWRTREAHKARELWLEKCLSEAGIEVLLRRKVGVVDGAWKLVSKGDVRLEREFPPAGEDLCYNSIALRCKLLLGEKLESWQVFKALNSAIQNRGYDANIPWGDEDAADGGDGSSRKSSDSDASGDGESYAEKLAHYEREFDGILAELDNREKYEFPCFFKAAKMGLWSPENPDFVGVRIDNTAEKAKGYVVPREAVVREFRALVNAAALQYPNLKDKADFIMFGRACEPYASYNPELRKRFGLKRGAATDWTALGQKTPRFDNRVIDKCKLIPRLNVCKIKPLDECKTDDDFLSYTITLSLKLLNLRFFRGAGVDSLSFDEFLRAFELAKNSKFKLGKAALKKFFKTIG…	1074	QFIWKTKQGRYVVAPVYAHASKAKVLAALKNNPDCAEVCGFFRQNCLVEIPNDVVDKSGKMLLKSGIYKSNTIMSDGRAKFTNSDGISTNPISIQYLMPAGMKRIKLDTV	963	1073
MG1-2	30	9		MTWAFDLGLGSIGEAVQQKGEFKHAASWLVPSEFASTKAARTRRRMWRTRQAHKARESWLNQCLRSAGMEVLVGRRVERGPQGWTTLPGDPRLEREFPSAGDTTCYNSALLRIRLLRGETLAPWQVYKALHAAIQRRGYDPNIPWKSGASRSTEEKEEGETRARAAEYQSLLEDMAPGRTEFHYPCYLQAWKMRLWNPGQPEVLQERVSHDAESIHGMVAPRTLVEKEVRDLVAAAARYHPQLAGQADFILWGPACKPYASHNGTLRKQHGLRQGSEEDWEGVMGQKIPRFDNRIIEKCALIPRFNVCKMAPEGRAAAQPDAALPREVAFLMKLKNLRFSRGGGIAHLEAAEIATLFEKRREALSLTQKQWETACEKLGGRPLPPDLEVKAPRLGGRSA…	1032	QWVYRDATGRSLVRPVYAFESAGQVRRELIAMHGLDALVGYFQSGCLVELVRPVAHKKTPLAPGQFSLNTLRKDGFAVVTDARGRKSEPISLKTLLESGFHRVTS	926	1031
MG1-20	31	28		MGKKVFAFDMGKTSIGFCVREALEIKEANSIIIDKEHSDISSIRERRRVKKNLEAHKAREAFFINLWKSCGLIPLDTKDENFKKEFATKHEDVIYTSCLLRIALLQNKKLEQWQIFKALYNAIQRRGYDTNLAWKSAQSDDDKENQELVKKYTQENGIEMIQNEEYKYPCYYDAKRLGLWNETTPKVCKRTLNNENLIKIRTTTYVAPRQLIEKELCNLWKNAQAQIPELNKYTVEEFLYGEYKEPYGSFVNPKFKQYMGTNHDWQGVLGQKIPRFDNRIIAKCKLLPKRNVCKANTIENVSLVLLMKLKNLRLTILDGSKRILAPAEIKHIYENWLSKVEQNVIKMQEKCKKENKTPDKEDKKLDTTITKKEIENVINQVISDKIEPLKANISGRSAF…	1037	QILYFNEKGSVKVMPIYANIKTQDVKDKLLALGCKLYNKGEMFYSGCLIEVEKPFNATVYYKETDENGKDKTISVKQEVPAGIFKLRTIMSNGAIKLENNCGMEILSSAKVLVEANMKKYKN	914	1036
MG1-201	30	9		MNNNNTQIWGFDIGKASLGEAVWCGGKFKHVESLILDKDFAEIKTSAGRRRQARTRKAHKAREEWLEKCLEDCGIEILKRRKVGIVNGQWKLISKGDARLEKEFPAEGEEVCYNSIALRCKLILGEKLESWQIFKALNSSIQHRGYDENIPWKETQNESKKEDGDYFKKIVLYESEKEDILNRLPQECKREDFDFPCFFKAKKMGIWSEENPYKVGLRISNNAQKAKGYVIPRKYVENEFVRLVQMASLQYPKLKDKQMFILYGISETPYASRLKDARKKFGLKRGADSDWTALGQKIPRFDNRMIGKCKLIPRLNTCKIKSPEKIKSEEDLLHYDITLALKLLNLRFFKDSEICALSFEEFKKLFEIGKSNKYKISKTDLKKFLKSIGASVLSQDHSE…	1063	QIIWMDKNGRYKVSPVYVHSSKSQTMESIKSNPDFIKIAGFFKSHCLVEIESPVVNGKGDVLLSPGTYMINTIMAAGMAILSDTNGVKSPAININYLMNAGMRRISIKYK	952	1062
MG1-204	30	9		MEKEKNNHVWGFDIGKGSLGEAVRIGGDFKHIASVLLDPEFGEIKTAALARRQMRTRKAHKAREKWLEECLEGTGVEILKRREVGIVDGQWQLISKGDERLEREFPPSGEDVCYNSIALRCKLLLGEKLEGWQVFKALNSAIQKRGYDENIPWGEAEEKSSKKDDDDYAQKLSQYEKEKSELFESFADGEKYDFPCFFKAYKMGLWSPENPTRVEVRIDCRAQKAKSYVIARKYVEREFECLVEAAAKFFPKLKGRAKFILYGVSETPYASYYGNMRKKFGLKRGAESDWTALGQKVPRFDNRIIDKCRLIPRMNVCKIRPLNEARNEKDLLYYEVTLALKLLNLRFFRNSNIEQLTFEEFKKAFEIAAGAKYKMTKTAMKKFLKSISATALGDDYAEI…	1060	QVIWESVDGKYYVEPVYVHASKAGVMAALNANPKKKRICGMFNSHCTVDVGDVYNDKGDFILPAGRYMVNTIRSDNQCVLTNADGEKRNPININYLMRAGMRRVDLSEL	950	1059
MG1-205	30	9		MEKEKNNHVWGFDIGKGSLGEAVRIGGDFKHIASVLLDPEFGEIKTAALARRQMRTRKAHKAREKWLEECLEGTGVEILKRREVGIVDGQWQLISKGDERLEREFPPSGEDVCYNSIALRCKLLLGEKLEGWQVFKALNSAIQKRGYDENIPWGEAEEKSSKKDDDDYAQKLSQYEKEKSELFESFADGEKYDFPCFFKAYKMGLWSPENPTRVEVRIDCRAQKAKSYVIARKYVEREFECLVEAAAKFFPKLKGRAKFILYGVSETPYASYYGNMRKKFGLKRGAESDWTALGQKVPRFDNRIIDKCRFIPRMNVCKIRPLNEARNEKDLLYYEVTLALKLLNLRFFRNSNIEQLTFEEFKKAFEIAAGAKYKMTKTAMKKFLKSISATALGDDYAEI…	1060	QVIWESVDGKYYVEPVYVHASKAGVMAALNANPKKKRICGMFNSHCTVDVGDVYNDKGDFILPAGRYMVNTIQKNGQCVLTNADGEKRNPININYLMRAGMRRVDLSEL	950	1059
MG1-207	30	9		MEKEKNNHVWGFDIGKGSLGEAVRIGGDFKHIASVLLDPEFGEIKTAALARRQMRTRKAHKAREKWLEECLEGTGVEILKRREVGIVDGQWQLISKGDERLEREFPPSGEDVCYNSIALRCKLLLGEKLEGWQVFKALNSAIQKRGYDENIPWGEAEEKSSKKDDDDYAQKLSQYEKEKSELFESFADGEKYDFPCFFKAYKMGLWSPENPTRVEVRIDCRAQKAKSYVIARKYVEREFECLVEAAAKFFPKLKGRAKFILYGVSKTPYASYYGNMRKKFGLKRGAESDWTALGQKVPRFDNRIIDKCRFIPRMNVCKIRPLNEARNEKDLLYYEVTLALKLLNLRFFRNSNIEQLTFEEFKKAFEIAAGAKYKMTKTAMKKFLKSISATALGDDYAEI…	1060	QVIWESVDGKYYVEPVYVHASKAGVMAALNANPKKKRICGMFNSHCTVDVGDVYNDKGDFILPAGRYMVNTIRSDNQCVLTNADGEKRNPININYLMRAGMRRVDLSEL	950	1059
MG1-210	30	9		MEKEKNNHVWGFDIGKGSLGEAVRIGGDFKHIASVLLDPEFGEIKTAALARRQMRTRKAHKAREKWLEECLEGTGVEILKRREVGIVDGQWQLISKGDERLEREFPPSGEDVCYNSIALRCKLLLGEKLEGWQVFKALNSAIQKRGYDENIPWGEAEEKSSKKDDDDYAQKLSQYEKEKSELFESFADGEKYDFPCFFKAYKMGLWSPENPTRVEVRIDCRAQKAKSYVIARKYVEREFECLVEAAAKFFPKLKGRAKFILYGVSETPYASYYGNMRKKFGLKRGAESDWTALGQKVPRFDNRIIDKCRFIPRMNVCKIRPLNEARNEKDLLYYEVTLALKLLNLRFFRNSNIEQLTFEEFKKAFEIAAGAKYKMTKTAMKKFLKSISATALGDDYAEI…	1060	QVIWESVDGKYYVEPVYVHASKAGVMAALNANPKKKRICGMFNSHCAVDVGDVYNDKGDFILPAGRYMVNTIRSDNQCVLTNADGEKRNPININYLMRAGMRRVDLSEL	950	1059
MG1-213	30	9		MEKEKNNHVWGFDIGKGSLGEAVRIGGDFKHIASVLLDPEFGEIKTAALARRQMRTRKAHKAREKWLEECLEGTGVEILKRREVGIVDGQWQLISKGDERLEREFPPSGEDVCYNSIALRCKLLLGEKLEGWQVFKALNSAIQKRGYDENIPWGEAEEKSSKKDDDDYAQKLSQYEKEKSELFESFADGEKYDFPCFFKAYKMGLWSPENPTRVEVRIDCRAQKAKSYVIARKYVEREFECLVEAAAKFFPKLKGRAKFILYGVSETPYASYYGNMRKKFGLKRGAESDWTALGQKVPRFDNRIIDKCRLIPRMNVCKIRPLNEARNEKDLLYYEVTLALKLLNLRFFRNSNIEQLTFEEFKKAFEIAAGAKYKMTKTAMKKFLKSISATALGDDYAEI…	1060	QVIWESVDGKYYVEPVYVHASKAGVMAALNANPKKKRICGMFNSHCTVDVGDVYNDKGDFILPAGRYMVNTILTTGRCVLTNADGEKRNPININYLMRAGMRRVELSEL	950	1059
MG1-214	30	9		MEKEKNNHVWGFDIGKGSLGEAVRIGGDFKHIASVLLDPEFGEIKTAALVRRQMRTRKAHKAREKWLEECLEGTGVEILKRREVGIVDGQWQLISKGDERLEREFPPSGEDVCYNSIALRCKLLLGEKLEGWQVFKALNSAIQKRGYDENIPWGEAEEKSPKKDDDDYAQKLSQYEKEKSELFESFADGEKYDFPCFFKAYKMGLWSPENPTRVEVRIDCRAQKAKSYVIARKYVEREFECLVEAAAKFFPKLKGRAKFILYGVSETPYASYYGNMRKKFGLKRGAESDWTALGQKVPRFDNRIIDKCRFIPRMNVCKIRPLNEARNEKDLLYYEVTLALKLLNLRFFRNSNIEQLTFEEFKKAFEIAAGAKYKMTKTAMKKFLKSISATALGDDYAEI…	1060	QVIWESVDGKYYVEPVYVHASKAGVMAALNANPKKKRICGMFNSHCTVDVGDVYNDKGDFILPAGRYMVNTIRSDNQCVLTNADGEKRNPININYLMRTGMRRVDLSEL	950	1059
MG1-217	30	9		MEKEKNNHVWGFDIGKGSLGEAVRIGGDFKHISSVLLDPEFGEIKTAALARRQMRTRKAHKAREKWLEECLEGTGVEILKRREVGIVDGQWQLISKGDERLEREFPPSDEDVCYNSIALRCKLLLGEKLEGWQVFKALNSAIQKRGYDENIPWGEAEEKSSKKDDDDYAQKLSQYEKEKSELFESFADGEKYDFPCFFKAYKMGLWSPENPTRVEVRIDCRAQKAKSYVIARKYVEREFECLVEAAAKFFPKLKGRAKFILYGVSETPYASYYGNMRKKFGLKRGAESDWTALGQKVPRFDNRIIDKCRLIPRMNVCKIRPLNEARNEKDLLYYEVTLALKLLNLRFFRNSNIEQLTFEEFKKAFEIAAGAKYKMTKTAMKKFLKSISATALGDDYAEI…	1060	QVIWESVDGKYYVGPVYVHASKAGVMAALNANPKKKRICGMFNSHCTVDVGDVYNDKGDFILPAGRYMVNTIQKNGQCVLTNADGEKRNPININYLMRAGMRRVELSEL	950	1059
MG1-219	30	9		MLDADFGEIKTAAGLRRQMRTRKAHKAREKWLESCLSGFGMETLKRREVGIVNGQWTLISKGDERLEREFPPDGENICYNSIALRCKLLLGEKLEGWQIFKALNSAIQNRGYDENIPWKESDASPSKKEDGDYAQKLSQYSKEKSELFESFEGGEKYDYPCFFKACKMGLWSPDNPERVEVRIGSDAQKAKGYVIPRKDVEREFERLVEAASKWYPAMKGKAMYIMYGIAETPYASFKPLLRKKFDLKRGAESDWTALGQKIPRFDNRIIDKCRLIPRLNVCKIRPLSEIRGEADLLHYEITLSLKLLNLRFFRNSNVESLSFGEFKAAFEIAKGAKYKMGKAALKKFLKSISASVLSEDQSEIEAPRESGRAAFSRPAMLLLKELIFSGMTPAEFYAK…	1026	QIVWESTDGKYYVLPIYVHASKAKLLAELCANPKKKRICGIFTSHCMVKVGNTYNNKGELLLPEGVYMLNTIQTDGRGKLTNANGEKSNLININYLMKAGMKKVSIKEL	916	1025
MG1-22	31	28		MKKKVFAFDLGKASIGYCVREGFEINEANSIIIDKDHAETMSLRDRRRIKKTLDAHHAREEYFNKVWSGVGLNILDKNNNNFKKEFPSKNEDIIYTSCLLRIALLQNQKLEQWQIYKALYNAFQRRGYDVNIAWKSVQTDDDKENIERMKKYTCENDIELIISDEYKYPCYYDALRLGLWNEDEPTKLNHSIPQHNSNKIRTTEYVAPRELVEKELKQLWLNAQLQLPQLNSISPEEFLYGEYKVPYGSCTEKEFKQYRGTERDWQGVLGQKIPRFNNRIISKCKLLPKRNVCKANTLENVSFVFLMKLKNLRFTTVSGEKLRLSPTEIKQIYENWLLKVENAYDKDIEKANNLGKEKPEKRLNINITKKEIENVICNEIIDKIEPMKADISGRSSFCR…	1026	QILYFNQKGIVKVMPVYSNIKITDIKDKLQNMGCKLYNKGQMFYSGCLVDIPKPFKAGSKEHPAGCYKVRTITLGGQIKLEDNCGIEILTSATYLVQAGFKKVESK	919	1025
MG1-220	30	9		MNNNNTQIWGFDIGKASLGEAVWCGGEFKHVESLILDKDFAEIKTSAGRRRQARTRKAHKAREEWLEKCLEDCGIEILKRRKVGIVNGQWKLISKGDARLEKEFPAEGEEVCYNSIALRCKLILGEKLESWQIFKALNSSIQHRGYDENIPWKETQNESKKEDGDYFKKIVLYESEKEDILNRLPQECKREDFDFPCFFKAKKMGIWSEENPYKVGLRISNNAQKAKGYVIPRKYVENEFVRLVQMASLQYPKLKDKQMFILYGISETPYASLFKDARKKFGLKRGADSDWTALGQKIPRFDNRMIGKCKLIPRLNTCKIKSPDKIKSEEDLLHYDITLALKLLNLRFFKDSEICALSFEEFKKLFEIGKSNKYKISKTDLKKFLKSIGASVLSQDHSE…	1063	QIIWMDKNGRYKVSPVYVHSSKSQTMESIKSNPDFIKIAGFFKSHCLVEIESPVVNGKRDVLLSPGTYMINTIMAAGMAILSDTNGVKSPAININYLMNAGMRRISIKYK	952	1062
MG1-224	30	9		MEKEKNNHVWGFDIGKGSLGEAVRIGGDFKHIASVLLDPEFGEIKTAALARRQMRTRKAHKAREKWLEECLEGTGVEILKRREVGIVDGQWQLISKGDERLEREFPPSGEDVCYNSIALRCKLLLGEKLEGWQVFKALNSAIQKRGYDENIPWGEAEEKSSKKDDDDYAQKLSQYEKEKSELFESFADGEKYDFPCFFKAYKMGLWSPENPTRVEVRIDCRAQKAKSYVIARKYVEREFECLVEAAAKFFPKLKGRAKFILYGVSETSYASYYGNMRKKFGLKRGAESDWTALGQKVPRFDNRIIDKCRLIPRMNVCKIRPLNEARNEKDLLYYEVTLALKLLNLRFFRNSNIEQLTFEEFKKAFEIAAGAKYKMTKTAMKKFLKSISATALGYDYAEI…	1060	QVIWESVDGKYYVEPVYVHASKAGVMAALNANPKKKRICGMFNSHCTVDVGDVYNDKGDFILPAGRYMVNTIRSDNQCVLTNADGEKRNPININYLMRSGMRRVDLNEL	950	1059
MG1-226	30	9		MEKEKNNHVWGFDIGKGSLGEAVRIGGDFKHIASVLLDPEFGEIKTAALARRQMRTRKAHKAREKWLEECLEGTGVEILKRREVGIVDGQWQLISKGDERLEREFPPSGEDVCYNSIALRCKLLLGEKLEGWQVFKALNSAIQKRGYDENIPWGEAEEKSSKKDDDDYAQKLSQYEKEKSELFESFADGEKYDFPCFFKAYKMGLWSPENPTRVEVRIDCRAQKAKSYVIARKYVEREFECLVEAAAKFFPKLKGRAKFILYGVSETPYASYYGNMRKKFGLKRGAESDWTALGQKVPRFDNRIIDKCRFIPRMNVCKIRPLNEARNEKDLLYYEVTLALKLLNLRFFRNSNIEQLTFEEFKKAFEIAAGAKYKMTKTAMKKFLKSISATALGDDYAEI…	1060	QVIWESVDGKYYVEPVYVHASKAGVMAALNANPKKKRICGIFNSHCTVDVGDVYNDKGDFILPAGRYMVNTIRSDNQCVLTNADGEKRNPININYLMRAGMRRVDLSEL	950	1059
MG1-228	30	9		MGAEFRHVASLLLDKDFGEIKTAAGLRRQMRTRKAHKAREKWLERCLSDFGIEPLKRREVGIVNGRWMLISKGDERLEREFPPDGEDICYNAIALRCKLLLGEKLESWQIFKALNSAIQNRGYDENIPWKESDVSPSKKDDDDYAKRLSQYSREKSELLESFEGGEKYDYPCFFKAYKMGLWSPENPERVEIRIGNDAQKAKGYVIPRKDVEREFESLVEAASKWHPAMKGKAMYMMYGIAETPYASFKPSLRKKFDLKRGAESDWTALGQKIPRFDNRIIDKCRLIPRLNVCKIRPLSEARGEGDLLHYEITLSLKLLNLRFFRNSNVESLSFEEFKAAFEIAKSAKYKMGKAALKKFLKSISASVLSEDQSEIEAPRESGRAAFSRPAMLLLKELIF…	1035	QIVWESTDGKYYVVPIYVHASKAKLLAELDANPKKKRVCDIFTSHCMVKVGNAYNDKGELLLPEGVYMVNTIQTDGRGKLTNPNGEKSNLININYLMKAGMRKVSVKDL	925	1034
MG1-229	30	9		MEKEKNNHVWGFDIGKGSLGEAVRIGGDFKHIASVLLDPEFGEIKTAALVRRQMRTRKAHKAREKWLEECLEGTGVEILKRREVGIVDGQWQLISKGDERLEREFPPSGEDVCYNSIALRCKLLLGEKLEGWQVFKALNSAIQKRGYDENIPWGEAEEKSSKKDDDDYAQKLSQYEKEKSELFESFADGEKYDFPCFFKAYKMGLWSPENPTRVEVRIDCRAQKAKSYVIARKYVEREFECLVEAAAKFFPKLKGRAKFILYGVSETPYASYYGNMRKKFGLKRGAESDWTALGQKVPRFDNRIIDKCRLIPRMNVCKIRPLNEARNEKDLLYYEVTLALKLLNLRFFRNSNIEQLTFEEFKKAFEIAAGAKYKMTKTAMKKFLKSISATALGDDYAEI…	1059	QVIWESVDGKYYVEPVYVHASKAGAMAALNANPKKKRICGMFNSHCTVDVGDVYNDNGDFILPAGRYMVNTIKKNGQCVLSDANNEKNTININYLMRAGMRRIELSEL	950	1058
MG1-230	30	9		MEKEKNNHVWGFDIGKGSLGEAVRIGGDFKHIASVLLDPEFGEIKTAALARRQMRTRKAHKAREKWLEECLEGTGVEILKRREVGIVDGQWQLISKGDERLEREFPPSGEDVCYNSIALRCKLLLGEKLEGWQVFKALNSAIQKRGYDENIPWGEAEEKSSKKDDDDYAQKLSQYEKEKSELFESFADGEKYDFPCFFKAYKMGLWSPENPTRVEVRIDCRAQKAKSYVIARKYVEREFECLVEAAAKFFPKLKGRAKFILYGVSETPYASYYGNMRKKFGLKRGAESDWTALGQKVPRFDNRIIDKCRLIPRMNVCKIRPLNEARNEKDLLYYEVTLALKLLNLRFFRNSNIEQLTFEEFKKAFEIAAGAKYKMTKTAMKKFLKSISATALGDGYAEI…	1060	QVIWESVDGKYYVEPVYVHASKAGVMAALNANPKKKRICGMFNSHCTVDVGDVYNDKGDFILPAGRYMVNTIRSDNQCVLTNADGEKRNPININYLMRAGMRRVDLSEL	950	1059
MG1-231	30	9		MEKEKNNHVWGFDIGKGSLGEAVRIGGDFKHIASVLLDPEFGEIKTAALVRRQMRTRKAHKAREKWLEECLEGTGVEILKRREVGIVDGQWQLISKGDERLEREFPPSGEDVCYNSIALRCKLLLGEKLEGWQVFKALNSAIQKRGYDENIPWGEAEEKSSKKDDDDYAQKLSQYEKEKSELFESFADGEKYDFPCFFKAYKMGLWSPENPTRVEVRIDCRAQKAKSYVIARKYVEREFECLVEAAAKFFPKLKGRAKFILYGVSETPYASYYGNMRKKFGLKRGAESDWTALGQKVPRFDNRIIDKCRFIPRMNVCKIRPLNEARNEKDLLYYEVTLALKLLNLRFFRNSNIEQLTFEEFKKAFEIAAGAKYKTAMKKFLKSISATALGDDYAEIEPP…	1057	QVIWESVDGKYYVEPVYVHASKAGVMAALNANPKKKRICGMFNSHCTVDVGDVYNDKGDFILPAGRYMVNTIRSDNQCVLTNADGEKRNPININYLMRAGMRRVDLSEL	947	1056
MG1-232	30	9		MNNNNTQIWGFDIGKASLGEAVWCGGKFKHVESLILDKDFAEIKTSAGRRRQARTRKAHKAREEWLEKCLEDCGIEILKRRKVGIVNGQWKLISKGDARLEKEFPAEGEEVCYNSIALRCKLILGENLESWQIFKALNSSIQHRGYDENIPWKETQNESKKEDGDYFKKIVLYESEKEDILNRLPQECKREDFDFPCFFKAKKMGIWSEENPYKVGLRISNNAQKAKGYVIPRKYVESEFVRLVQMASLQYPKLKDKQMFILYGISETPYASLFKDARKKFGLKRGADSDWTALGQKIPRFDNRMIGKCKLIPRLNTCKIKSPDKIKSEEDLLHYDITLALKLLNLRFFKDSEICALSFEEFKKLFEIGKSNKYKISKTDLKKFLKSIGASVLSQDHSE…	1063	QIIWMDKNGRYKVSPVYVHSSKSQTMESIKSNPDFIKIAGFFKSHCLVEIESPVVNGKRDVLLSPGTYMINTIMAAGMAILSDTNGVKSPAININYLMNAGMRRVSIKYK	952	1062
MG1-233	30	9		MKVMEDEGGNHIWGFDIGKGSLGEAVLDGSEFKHVASLLLDADFGEIKTAAGLRRQMRTRKAHKAREKWLESCLSGFGMETLKRREVGIVNGQWTLISKGDERLEREFPPDGENICYNSIALRCKLLLGEKLEGWQIFKALNSAIQNRGYDENIPWKESDASPSKKEDGDYAQKLSQYSREKSELFESFEGGEKYDYPCFFKACKMGLWSPDNPERVEVRIGSDAQKAKGYVIPRKDVEREFERLVEAASKWYPAMKGKAMYIMYGIAETPYASFKPLLRKKFDLKRGAESDWTALGQKIPRFDNRIIDKCRLIPRLNVCKIRPLSEIRGEADLLHYEITLSLKLLNLRFFRNSNVESLSFGEFKAAFEIAKGAKYKMGKAALKKFLKSISASVLSEDQ…	1062	QIVWESTDGKYCVLPIYVHASKAKLLAELCANPKKKRICGIFTSHCMVKVGNTYNNKGELLLPEGVYMLNTIRTDGWIQLTSANGDKSKPININYLMKAGMKKVPVKDL	952	1061
MG1-234	30	9		MEKEKNNHVWGFDIGKGSLGEAVRIGGDFKHIASVLLDPEFGEIKTAALARRQMRTRKAHKAREKWLEECLEGTGVEILKRREVGIVDGQWQLISKGDERLEREFPPSGEDVCYNSIALRCKLLLGEKLEGWQVFKALNSAIQKRGYDENIPWGEAEEKSSKKDDDDYAQKLSQYEKEKSELFESFADGEKYDFPCFFKAYKMGLWSPENPTRVEVRIDCRAQKAKSYVIARKYVEREFECLVEAAAKFFPKLKGRAKFILYGVSETPYASYYGNMRKKFGLKRGAESDWTALGQKVPRFDNRIIDKCRLIPRMNVCKIRPLNEARNEKDLLYYEVTLALKLLNLRFFRNSNIEQLTFEEFKKAFEIAAGAKYKMTKTAMKKFLKSISATALGDDYAEI…	1060	QVIWESVDGKYYVEPVYVHASKAGVMAALNANPKKKRICGMFNSHCTVDVGDVYNDKGDFILPAGRYMVNTIRSDNQCVLTNADGEKRNPININYLMRAGMRRVDLNEL	950	1059
MG1-237	30	9		MGTKEIVWGFDIGKGSLGEAVRIGNEFKHVQSLEIPPEFAETKTAAALRRAWRTRHAHKARELWLERCLSNAGIEVLGRRKVDIVGGRWKLVSEGDRRLEREFPADGEDCCYNSIALRCKLLLGEKLESWQVFKALNSAIQTRGYDAKIPWGNGNGKTPDSAKGEKSEAVKEEDSYAEKLALYEREFDGLLAEVNNRKKYDFPCFFKAAKIGLWSPENPDVVKIRIDNTAEKAKGYVVPRSAVVSEFRALVEAAAKQYPALKGKADFIMFGVSEEPYASYNPELRKKFGLKRGAESDWTALGQKTPRFDNRVIDKCKLIPRLNVCKIKPLPECRTDDDFLPYETTLALKLLNLRFFRGAGVDSLSFDEFLRAFEIAKNNKFELNKTNLKKFFKSIGAEV…	1075	QYIWKTKGGRYVVTPVYTFASKIRVYDDMRRDPNCEEICGFFRQNCLVEIPNDVYDSKGVWKLKAGIYRSNTIRADGFVKLTNSDGFSSNPISIQYLMTAGMKRITLDTI	964	1074
MG1-238	30	9		MEKEKNNHVWGFDIGKGSLGEAVRIGGDFKHIASVLLDPEFGEIKTAALARRQMRTRKAHKAREKWLEECLEGTGVEILKRREVGIVDGQWQLISKGDERLEREFPPSGEDVCYNSIALRCKLLLGEKLEGWQVFKALNSAIQKRGYDENIPWGEAEEKSSKKDDDDYAQKLSQYEKEKSELFESFADGEKYDFPCFFKAYKMGLWSPENPTRVEVRIDCRAQKAKSYVIARKYVEREFECLVEAAAKFFPELKGRAKFILYGVSETPYASYYGNMRKKFGLKRGAESDWTALGQKVPRFDNRIIDKCRFIPRMNVCKIRPLNEARNEKDLLYYEVTLALKLLNLRFFRNSNIEQLTFEEFKKAFEIAAGAKYKMTKTAMKKFLKSISATALGDDYAEI…	1060	QVIWESVDGKYYVEPVYVHASKAGVMAALNANPKKKRICGMFNSHCTVDVGDVYNDKGDFILPAGRYMVNTIRSDNQCVLTNADGEKRNPININYLMRAGMRRVDLSEL	950	1059
MG1-239	30	9		MNNNNTQIWGFDIGKASLGEAVWCGGKFKHVESLILDKDFAEIKTSAGRRRQARTRKAHKAREEWLEKCLEDCGIEILKRRKVGIVNGQWKLISKGDARLEKEFPAEGEEVCYNSIALRCKLILGENLESWQIFKALNSSIQHRGYDENIPWKETQNESKKEDGDYFKKIVLYESEKEDILNRLPQECKREDFDFPCFFKAKKMGIWSEENPYKVGLRISNNAQKAKGYVIPRKYVESEFVRLVQMASLQYPKLKDKQMFILYGISETPYASLFKDARKKFGLKRGADSDWTALGQKIPRFDNRMIGKCKLIPRLNTCKIKSPDKIKSEEDLLHYDITLALKLLNLRFFKDSEICALSFEEFKKLFEIGKSNKYKISKTDLKKFLKSIGASVLSQDHSE…	1063	QIIWMDKNGRYKVSPVYVHSSKSQTMESIKSNPDFIKIAGFFKSHCLVEIESPVVNGKRDVLLSPGTYMINTIMAAGMAILSDTNGVKSPAININYLMNAGMRRVSIKYK	952	1062
MG1-240	30	9		MKVMEAENRNHIWGFDIGKGSLGEAVLMGAEFRHVTSLLLDEDFGEIKTAAGLRRQMRTRKAHKAREKWLERCLLEFGIEPLKRREVGIVNGRWMLISKGDERLEREFPPDGEDICYNAIALRCKLLLGEKLESWQIFKALNSAIQNRGYDENIPWKESDVSLPKKDDDDYAKKLSQYSREKGELLESFEDGEKYDYPCFFKAYKMGLWSPENPERVEIRIGNDAQKAKGYVIPRKDVEREFESLVEAASKWHPAMKGKAMYIMYGIAETPYASFKPALRKKFDLKRGAESDWTALGQKIPRFDNRIIDKCRLIPRLNVCKIRPLSEARGEGDLLHYEITLSLKLLNLRFFRNSNVESLSFEEFKAAFEIAKSAKYKMGKAALKKFLKSISASVLSEDQ…	1062	QIVWESTDGKYYVVPIYVHASKAKLLAELDANPKKKRVCDIFTSHCMVKIGNTYNDKGELLLHEGVYMVNTIQTDGRGKLTNPNGEKSNLININYLMKAGMRKVSVKDL	952	1061
MG1-242	30	9		MGAEFRHVTSLLLDEDFGEIKTAAGLRRQMRTRKAHKAREKWLERCLLEFGIEPLKRREVGIVNGRWMLISKGDERLEREFPPDGEDICYNAIALRCKLLLGEKLESWQIFKALNSAIQNRGYDENIPWKESDVSLPKKDDDDYAKKLSQYSREKGELLESFEDGEKYDYPCFFKAYKMGLWSPENPERVEIRIGNDAQKAKGYVIPRKDVEREFESLVEAASKWHPAMKGKAMYIMYGIAETPYASFKPALRKKFDLKRGAESDWTALGQKIPRFDNRIIDKCRLIPRLNVCKIRPLSEARGEGDLLHYEITLSLKLLNLRFFRNSNVESLSFEEFKAAFEIAKSAKYKMGKAALKKFLKSISASVLSEDQSEIEAPRESGRASFSRPAMLLLKELIF…	1035	QIVWESTDGKYYVVPIYVHASKAKLLAELDANPKKKRVCDIFTSHCMVKVGNAYNDKGELLLPEGVYMVNTIQTDGRGKLTNTNGDKSKPININYLMKAGMRKVSVKDL	925	1034
MG1-243	30	9		MEKEKNNHVWGFDIGKGSLGEAVRIGGDFKHIASVLLDPEFGEIKTAALVRRQMRTRKAHKAREKWLEECLEGTGVEILKRREVGIVDGQWQLISKGDERLEREFPPSGEDVCYNSIALRCKLLLGEKLEGWQVFKALNSAIQKRGYDENIPWGEAEEKSSKKDDDDYAQKLSQYEKEKSELFESFADGEKYDFPCFFKAYKMGLWSPENPTRVEVRIDCRAQKAKSYVIARKYVEREFECLVEAAVKFFPKLKGRAKFILYGVSETPYASYYGNMRKKFGLKRGAESDWTALGQKVPRFDNRIIDKCRLIPRMNVCKIRPLNEARNEKDLLYYEVTLALKLLNLRFFRNSNIEQLTFEEFKKAFEIAAGAKYKMTKTAMKKFLKSISATALGDDYAEI…	1060	QVIWESVDGKYYVEPVYVHASKAGVMAALNANPKKKRICGMFNSHCTVDVGDVYNDKGDFILPAGRYMVNTIRSDNQCVLTNADGEKRNPININYLMRAGMRRVDLSEL	950	1059
MG1-244	30	9		MNNNNTQIWGFDIGKASLGEAVWCGGKFKHVESLILDKDFAEIKTSAGRRRQARTRKAHKAREEWLEKCLEDCGIEILKRRKVGIVNGQWKLISKGDARLEKEFPAEGEEVCYNSIALRCKLILGEKLESWQIFKALNSSIQHRGYDENIPWKETQNESKKEDGDYFKKIVLYESEKEDILNRLPQECKREDFDFPCFFKAKKMGIWSEENPYKVGLRISNNAQKAKGYVIPRKYVENEFVRLVQMASLQYPKLKDKQMFILYGISETPYASLFKDARKKFGLKRGADSDWTALGQKIPRFDNRMIGKCKLIPRLNTCKIKSPEKIKSEEDLLHYDITLALKLLNLRFFKDSEICALSFEEFKKLFEIGKSNKYKISKTDLKKFLKSIGASVLSQDHSE…	1063	QIIWMDKNGRYKVSPVYVHSSKSQTMESIKSNPDFIKIAGFFKSHCLVEIESPVVNSKRDVLLSPGTYMINTIMAAGMAILSDTNGVKSPAININYLMNAGMRRISIKYK	952	1062
MG1-246	30	9		MKVMEGEGGNHIWGFDIGKGSLGEAVLDGSEFKHVASLLLDADFGEIKTAAGLRRQMRTRKAHKAREKWLESCLSGFGMETLKRREVGIVNGQWTLISKGDERLEREFPPDGENICYNSIALRCKLLLGEKLEGWQIFKALNSAIQNRGYENIPWNESDASPSKKEDGDYAQKLSQYSREKSELFESFEGGEKYDYPCFFKACKMGLWSPDNPERVEVRIGSDAQKAKGYVIPRKDVEREFERLVEAASKWYPAMKGKAMYIMYGIAETPYASFKPLLRKKFDLKRGAESDWTALGQKIPRFDNRIIDKCRLIPRLNVCKIRPLSEIRGEADLLHYEITLSLKLLNLRFFRNSNVESLSFGEFKAAFEIAKGAKYKMGKAALKKFLKSISASVLSEDQS…	1061	QIVWESTDGKYYVLPIYVHASKAKLLAELCANPKKKRICGIFTSHCMVKVGNTYNNKGELLLPEGVYMVNTIRTDGWIQLTSANGDKSKPININYLMKAGMKKVLVKDL	951	1060
MG1-247	30	9		MEKEKNNHVWGFDIGKGSLGEAVRIGGDFKHIASVLLDPEFGEIKTAALARRQMRTRKAHKAREKWLEECLEGTGVEILKRREVGIVDGQWQLISKGDERLEREFPPSGEDVCYNSIALRCKLLLGEKLEGWQVFKALNSAIQKRGYDENIPWGEAEEKSSKKDDDDYAQKLSQYEKEKSELFESFADGEKYDFPCFFKAYKMGLWSPENPTRVEVRIDCRAQKAKSYVIARKYVEREFECLVEAAAKFFPKLKGRAKFILYGVSETPYASYYGNMRKKFGLKRGAESDWTALGQKVPRFDNRIIDKCRLIPRMNVCKIRPLNEARNEKDLLYYEVTLALKLLNLRFFRNSNIEQLTFEEFKKAFEIAAGAKYKMTKTAMKKFLKSISATALGDDYAEI…	1060	QVIWESVDGKYYVEPVYVHASKAGVMAALNANPKKKRICGMFNSHCTVDVGDVYNDKGDFILPAGRYMVNTIQKNGQCVLTNADGEKRNPININYLMRAGMRRVELSEL	950	1059
MG1-248	30	9		MEKEKNNHVWGFDIGKGSLGEAVRIGGDFKHIASVLLDPEFGEIKTAALVRRQMRTRKAHKAREKWLEECLEGTGVEILKRREVGIVDGQWQLISKGDERLEREFPPSGEDVCYNSIALRCKLLLGEKLEGWQVFKALNSAIQKRGYDENIPWGEAEEKSSKKDDDDYAQKLSQYEKEKSELFESFADGEKYDFPCFFKAYKMGLWSPENPTRVEVRIDCRAQKAKSYVIARKYVEREFECLVEAAAKFFPKLKGRAKFILYGVSETPYASYYGNMRKKFGLKRGAESDWTALGQKVPRFDNRIIDKCRFIPRMNVCKIRPLNEARNEKDLLYYEVTLALKLLNLRFFRNSNIEQLTFEEFKKAFEIAAGAKYKMTKTAMKKFLKSISATALGDDYAEI…	1060	QVIWESVDGKYYVEPVYVHASKAGVMAALNANPKKKRICGMFNSHCTVDVGDVYNDKGDFILPAGRYMVNTILTTGRCVLTNADGEKRNPININYLMRAGMRRVELSEL	950	1059
MG1-249	30	9		MEKEKNNHVWGFDIGKGSLGEAVRIGGDFKHIASVLLDSEFGEIKTAALVRRQMRTRKAHKAREKWLEECLEGTGVEILKRREVGIVDGQWQLISKGDERLEREFPPSGEDVCYNSIALRCKLLLGEKLEGWQVFKALNSAIQKRGYDENIPWGEAEEKSSKKDDDDYAQKLSQYEKEKSELFESFADGEKYDFPCFFKAYKIGLWSPENPTRVEVRIDCRAQKAKSYVIARKYVEREFECLVEAAAKFFPKLKGRAKFILYGVSETPYASYYGNMRKKFGLKRGAESDWTALGQKVPRFDNRIIDKCRLIPRMNVCKIRPLNEARNEKDLLYYEVTLALKLLNLRFFRNSNIEQLTFEEFKKAFEIAAGAKYKMTKTAMKKFLKSISATALGDDYAEI…	1060	QVIWESVDGKYYVEPVYVHASKAGVMAALNANPKKKRICGMFNSHCTVDVGDVYNDKGDFILPAGRYMVNTIRSDNQCVLTNADGEKRNPININYLMRAGMRRVDLSEL	950	1059
MG1-25	31	28		MGKKVFAFDMGKTSIGFCVREALEIKEANSIIIDKEHSDISSIRERRRVKKNLEAHKAREAFFINLWKSCGLIPLDTKDENFKKEFATKHEDVIYTSCLLRIALLQNKKLEQWQIFKALYNAIQRRGYDTNLAWKSAQSDDDKENQELVKKYTQENGIEMIQNEEYKYPCYYDAKRLGLWNETTPKVCKRTLNNENLIKIRTTTYVAPRQLIEKELCNLWKNAQAQIPELNKYTVEEFLYGEYKEPYGSFVNPKFKQYMGTNHDWQGVLGQKIPRFDNRIIAKCKLLPKRNVCKANTIENVSLVLLMKLKNLRLTILDGSKRILAPAEIKHIYENWLSKVEQNVIKMQEKCKKENKTPDKEDKKLDTTITKKEIENVINQVISDKIEPLKANISGRSAF…	1037	QILYFNEKGSVKVMPIYANIKTQDVKDKLLALGCKLYNKGEMFYSGCLIEVEKPFNATVYYKETDENGKDKTISVKQEVPAGIFKLRTIMSNGAIKLENNCGMEILSSAKVLVEANMKKYKN	914	1036
MG1-250	30	9		MEKEKNNHVWGFDIGKGSLGEAVRIGGDFKHIASVLLDPEFGEIKTAALARRQMRTRKAHKAREKWLEECLEGTGVEILKRREVGIVDGQWQLISKGDERLEREFPPSGEDVCYNSIALRCKLLLGEKLEGWQVFKALNSAIQKRGYDENIPWGEAEEKSSKKDDDDYAQKLSQYEKEKSELFESFADGEKYDFPCFFKAYKMGLWSPENPTRVEVRIDCRAQKAKSYVIARKYVEREFECLVEAAAKFFPKLKGRAKFILYGVSKTPYASYYGNMRKKFGLKRGAESDWTALGQKVPRFDNRIIDKCRFIPRMNVCKIRPLNEARNEKDLLYYEVTLALKLLNLRFFRNSNIEQLTFEEFKKAFEIAAGAKYKMTKTAMKKFLKSISATALGDDYAEI…	1060	QVIWESVDGKYYVEPVYVHASKAGVMAALNANPKKKRICGMFNSHCTVDVGDVYNDKGDFILPAGRYMVNTIRSDNQCVLTNADGEKRNPININYLMRAGMRRVDLSEL	950	1059
MG1-251	30	9		MEKEKNNHVWGFDIGKGSLGEAVRIGGDFKHIASVLLDPEFGEIKTAALARRQMRTRKAHKAREKWLEECLEGTGVEILKRREVGIVDGQWQLISKGDERLEREFPPSGEDVCYNSIALRCKLLLGEKLEGWQVFKALNSAIQKRGYDENIPWGEAEEKSSKKDDDDYAQKLSQYEKEKSELFESFADGEKYDFPCFFKAYKMGLWSPENPTRVEVRIDCRAQKAKSYVIARKYVEREFECLVEAAAKFFPKLKGRAKFILYGVSETPYASYYGNMRKKFGLKRGAESDWTALGQKVPRFDNRIIDKCRLIPRMNVCKIRPLNEARNEKDLLYYEVTLALKLLNLRFFRNSNIEQLTFEEFKKAIEIAAGAKYKMTKTAMKKFLKSISATALGDDYAEI…	1060	QVIWESVDGKYYVEPVYVHASKAGVMAALNANPKKKRICGMFNSHCTVDVGDVYNDKGDFILPAGRYMVNTIRSDNQCVLTNADGEKRNPININYLMRAGMRRVDLSEL	950	1059
MG1-252	30	9		MGTKEIVWGFDIGKGSLGEAVRIGNEFKHVQSLEIPPEFAETKTAAALRRAWRTRHAHKARELWLERCLSNAGIEVLGRRKVDIVGGRWKLVSEGDRRLEREFPADGEDCCYNSIALRCKLLLGEKLESWQVFKALNSAIQTRGYDAKIPWGNDDGKTSDSAKGGKSEAAKEEESYAEKLALYEREFDGLLAEVDNRKKYDFPCFFKAAKIGLWSPANPDAVKIRIDNTAEKAKGYVVPRSAVIAEFRALVDAAAKQYPALKGKADFIMFGVSEEPYASYNPELRKKFGLKRGAESDWTALGQKTPRFDNRVIDKCKLIPRLNVCKIKPLPECRTDDDFLPYETTLALKLLNLRFFRGAGVDSLSFDEFLRAFEIAKNNKFELNKTNLKKFFKSIGAEV…	1075	QYIWKTKGGRYVVTPVYTFASKIRVYDDMRRDPNCEEICGFFRQNCLVEIPNDVYDNKGVLKLKAGIYRSNTIKTNGQVNLTTPNGIKFNGISIQYLMSAGMKRITLNTI	964	1074
MG1-253	30	9		MEKEKNNHVWGFDIGKGSLGEAVRIGGDFKHIASVLLDPEFGEIKTAALVRRQMRTRKAHKAREKWLEECLEGTGVEILKRREVGIVDGQWQLISKGDERLEREFPPSGEDVCYNSIALRCKLLLGEKLEGWQVFKALNSAIQKRGYDENIPWGEAEEKSSKKDDDDYAQKLSQYEKEKSELFESFADGEKYDFPCFFKAYKMGLWSPENPTRVEMRIDCRAQKAKSYVIARKYVEREFECLVEAAAKFFPKLKGRAKFILYGVSETPYASYYGNMRKKFGLKRGAESDWTALGQKVPRFDNRIIDKCRLIPRMNVCKIRPLNEARNEKDLLYYEVTLALKLLNLRFFRNSNIEQLTFEEFKKAFEIAAGAKYKMTKTAMKKFLKSISATALGDDYAEI…	1060	QVIWESVDGKYYVEPVYVHASKAGVMAALNANPKKKRICGMFNSHCTVDVGDVYNDKGDFILPAGRYMVNTIQKNGQCVLTNADGEKRNPININYLMRAGMRRVELSEL	950	1059
MG1-255	30	9		MEKEKNNHVWGFDIGKGSLGEAVRIGGDFKHIASVLLDPEFGEIKTAALARRQMRTRKAHKAREKWLEECLEGTGVEILKRREVGIVDGQWQLISKGDERLEREFPPSGEDVCYNSIALRCKLLLGEKLEGWQVFKALNSAIQKRGYDENIPWGEAEEKSSKKDDDDYAQKLSQYEKEKSELFESFADGEKYDFPCFFKAYKMGLWSPENPTRVEVRIDCRAQKAKSYVIARKYVEREFECLVEAAAKFFPKLKGRAKFILYGVSETPYASYYGNMRKKFGLKRGAESDWTALGQKVPRFDNRIIDKCRLIPRMNVCKIRPLNEARNEKDLLYYEVTLALKLLNLRFFRNSNIEQLTFEEFKKAFEIAAGAKYKMTKTAMKKFLKSISATALGDDYAEI…	1060	QVIWESVDGKYYVEPVYVHASKAGVMAALNANPKKKRICGMFNSHCTVDVGDVYNDKGDFILPAGRYMVNTIRSDNQCVLTNADGEKRNPININYLMRAGMRRVDLSEL	950	1059
MG1-256	30	9		MKVMEDEGGNHIWGFDIGKGSLGEAVLDGSEFKHVASLLLDADFGEIETAAGLRRQMRTRKAHKAREKWLESCLSGFGIETLKRREVGIVNGQWTLISKGDERLEREFPPDGENICYNSIALRCKLLLGEKLEGWQIFKALNSAIQNRGYDENIPWKESDASPSKKEGGDYAQKLSQYSREKSELFESFEGGEKYDYPCFFKAYKMGLWSPDNPERVEVRIGSDAQKAKDYVIPRKDVEREFERLVEAASKWYPAMKGKAMYIMYGIAETPYASYKPLLRKKFDLKRGAESDWTALGQKIPRFDNRIIDKCRLIPRLNVCKIRPLSKIRGEADLLHYEITLSLKLLNLRFFRNSNVESLSFGEFKAAFEIAKGAKYKMGKAALKKFLKSISASVLSEDQ…	1062	QIVWESTDGKYYVLPIYVHASKAKLPAELCANPKKKRICGIFTSHCMVKVGNTYNNKGELLLPEGVYMLNTIRTDGWIQLTSANGDKSKPININYLMKAGMKKVPVKDL	952	1061
MG1-257	30	9		MENRVNIWGFDIGKGSLGEAVRIGSEIKHVQSLILDKDFGEIKTAAGIRRQYRTRKAHRAREKFLEKVLGECGIEVLRRREVGIVDGCWKLIAKGDIRLEKEFPSPGEDVCYNSIALRCKLLLGEPLESWQVFKALNSAIQNRGYDPDIPWTETDADKKEDSDWAKRLSAYEDEKKVLFSGLADPQRYDYPCFFKAYKMGLWSPEDPEIVKLRIDNHAEKAKNYVIPRKCVEAEFEKLVENASLQYPKLKGKALYIMFGPAQKEYASLNPELRRQFNLKRGADTDWTALGQKIPRFDNRIVDKCKLMPRFNVCKIKPLDEIKNPADFLPYEITTLMKLLNLRFLRNGTIESLACDELKEAFELARDNKYKLSKTALKKFLKKIGAEVLDEDQSKIEAPR…	1056	QTVWRSTNGKCYVLPIYVHASKYGLIEALKKRADFKEIVGLFRMHCLVNIERDVFDKKGQKLLPPGIYMLNTLRADSQALLTNTDGVKQKAININYLVESGMRPIKVDY	946	1055
MG1-259	30	9		MKVIEDEGGNHIWGFDIGKGSLGEAVLDGSEFKHVASLLLDADFGEIETAAGLRRQMRTRKAHKAREKWLESCLSGFGIETLKRREVGIVNGQWTLISKGDERLEREFPPDGENICYNSIALRCKLLLGEKLEGWQIFKALNSAIQNRGYDENIPWKESDASPSKKEGGDYAQKLSQYSREKSELFESFEGGEKYDYPCFFKACKMGLWSPDNPERVEVRIGSDAQKAKGYVIPRKDVEREFERLVEAASKWYPAMKGKAMYIMYGIAETPYASFKPLLRKKFDLKRGAESDWTALGQKIPRFDNRIIDKCRLIPRLNVCKIRPLSKIRGEADLLHYEITLSLKLLNLRFFRNSNVESLSFGEFKAAFEIAKGAKYKMGKAALKKFLKSISASVLSEDQ…	1064	QIVWESTDGKYYVLPIYVHASKAKLLAELCANPKKKRICGIFTSHCMVKVGNTYNNKGELLLPEGVYMLNTIQTDGRGKLTNANGEKSNLININYLMKAGMKKVSIKEL	954	1063
MG1-26	31	28		MGKKVFAFDMGKASIGYCAREDFEIKEANSIIIDKDHSDISSIRDRRRVKKTLNAHKARERFLVNLWKSCNLIPLDTKDDKFKKEFANKKDSTIYTSCLLRIALLQNKKLEQWQIFKALYNAIQRRGYDANLAWKSAQTNDDKENIELTQKYTQENGIELIKNEKYKYPCYYDAKRLGLWDENFPNRFNQAINLDNVIKVRTTTYVAPRQLVEKELKQLWINAQIQIPELNKYSVEEFLYGEYKEAYGSYVNPEFKKYMGTAHDWQGVLGQKIPRFDNRIIAKCKLLPKRNVCKANTIENVTFVLLMKLKNLRITNNLGEKIILSPEEIKHIYENWLSKVEQNVIKMQEKCKKENKTPDKEDKKLDTTITKKEIENVINQVISDKIEPMKANISGRSSF…	1037	QILYFDEKGLVKVMPIYSNIRTQDIKDKLMTMGCKLYNKGEIFYSGCLVEIEKPFVATVYYKETDTDGKEKTISVKQEVPDGIFKIRTIMGDGKIKLENNCGLEILSSAKVLVPLNMKKYKN	914	1036
MG1-262	30	9		MEKEKNNHVWGFDIGKGSLGEAVRIGGDFKHIASVLLDPEFGEIKTAALARRQMRTRKAHKAREKWLEECLEGTGVEILKRREVGIVDGQWQLISKGDERLEREFPPSGEDVCYNSIALRCKLLLGEKLEGWQVFKALNSAIQKRGYDENIPWGEAEEKSSKKDDDDYAQKLSQYEKEKSELFESFADGEKYDFPCFFKAYKMGLWSPENPTRVEVRIDCRAQKAKSYVIARKYVEREFECLVEAAAKFFPKLKGRAKFILYGVSETPYASYYGNMRKKFGLKRGAESDWTALGQKVPRFDNRIIDKCRLIPRMNVCKIRPLNEARNEKDLLYYEVTLALKLLNLRFFRNSNIEQLTFEEFKKAFEIAAGAKYKMTKTAMKKFLKSISATALGDDYAEI…	1060	QVIWESVDGKYYVEPVYVHASKAGVMAALNANPKKKRICGMFNSHCTVDVGDVYNDKGDFILPAGRYMVNTIRSDNQCVLTNADGEKRNPININYLMRAGMRRVELSEL	950	1059
MG1-264	30	9		MENRVNIWGFDIGKGSLGEAVRIGSEIKHVQSLILYKDFGEIKTAAGIRRQYRTRKAHRAREKFLEKVLGECGIEVLRRREVGIVDGCWKLIAKGDIRLEKEFPSPGEDVCYNSIALRCKLLLGEPLESWQVFKALNSAIQNRGYDPDIPWTETDADKKEDSDWAKRLSAYEDEKKVVFSGLADPQRYDYPCFFKAYKMGLWSPEDPEIVKLRIDNHAEKAKNYVIPRKCVEAEFEKLVENASLQYPKLKGKALYIMFGPAQKEYASLNPELRRQFNLKRGADTDWTALGQKIPRFDNRIVDKCKLMPRFNVCKIRSLDEIKNPADFLPYEITTLMKLLNLRFLRNGTIESLACDELKEAFELARDNKYKLSKTALKKFLKKIGAEVLDEDQSKIEAPR…	1056	QIVWRSTNGKCYVMPIYVHASKYGLIEALKKRADFKEIVGLFRMHCLVNIERDVVNKNGQKLLPPGIYMLNTIMTKGTAVLTNTDGVKQKEVNMNYLVESGMRPIKVDY	946	1055
MG1-265	30	9		MEKEKNNHVWGFDIGKGSLGEAVRIGGDFKHIASVLLDPEFGEIKTAALARRQMRTRKAHKAREKWLEECLEGTGVEILKRREVGIVDGQWQLISKGDERLEREFPPSGEDVCYNSIALRCKLLLGEKLEGWQVFKALNSAIQKRGYDENIPWGEAEEKSSKKDDDDYAQKLSQYEKEKSELFESFADGEKYDFPCFFKAYKMGLWSPENPTRVEVRIDCRAQKAKSYVIARKYVEREFECLVEAAAKFFPKLKGRAKFILYGVSETPYASYYGNMRKKFGLKRGAESDWTALGQKVPRFDNRIIDKCRLIPRMNVCKIRPLNEARNEKDLLYYEVTLALKLFNLRFFRNSNIEQLTFEEFKKAFEIAAGAKYKMTKTAMKKFLKSISATALGDDYAEI…	1060	QVIWESVDGKYYVEPVYVHASKAGVMAALNANPKKKRICGMFNSHCTVDVDDVYNDKGDFILPAGRYMVNTIRSDNQCVLTNADGEKRNPININYLMRAGMRRVDLSEL	950	1059
MG1-281	30	37		MWAFDLGKGSIGEAVRQGNDFKHKESLLIPHELARRGPAAVSGTPANKYRAKKTREAHLERERWLDTIWKVAGLTPLQARAVWENPETQKWELKHKGDYRLEREFAPKQFKKGAGGELVPIKYPNGKATDGAPAEKKADFETCYTSALLRIRLLQGDPSLKDWQIFKALRAALQSRGYGPVPWATKEARKQGRTPEELAREEEKKLQSADPRYREAVNKWQAFKDSVPKAFHFPCYFDAWKLGLWLHAKPDELGCRINHLAESTRNIRFDRADVRVELIRLGDQAAEILPALKKAFSDWQSGGWKYQHPVTGEKLTYPLRAKTFGEFLCDGPAGTPDESSFEAFLDQRHKAGLNRGSFEEWMAALGQKTPSFDNRILNNCVLIPRFHVCKMDVRLVMDE…	1295	QIIYTANDGELAVNPVYAHASITREMKRLRESGSKAKVHCFVRSKCIFHLRKAVPQPEYKLVVKNEQKQKRRIPATLALAPAKFMLNTIITDSMDVEFSAANGQRLVAPLRVLIDAGFEPV	1173	1294
MG1-282	30	37		MWAFDLGKGSIGEAVRQGNDFKHKESLLIPHELARRGPAAVSGTPANKYRAKKTREAHLERERWLDTIWKVAGLTPLQARAVWENPETQKWELKHKGDYRLEREFAPKQFKKGAGGELVPIKYPNGKATDGAPAEKKADFETCYTSALLRIRLLQGDPSLKDWQIFKALRAALQSRGYGPVPWATKEARKQGRTPEELAREEEKKLQSADPRYREAVNKWQAFKDSVPKAFHFPCYFDAWKLGLWLHAKPDELGCRINHLAESTRNIRFDRADVRVELIRLGDQAAEILPALKKAFSDWQSGGWKYQHPVTGEKLTYPLRAKTFGEFLCDGPAGTPDESSFEAFLDQRHKAGLNRGSFEEWMAALGQKTPSFDNRILNNCVLIPRFHVCKMDVRLVMDE…	1295	QIIYTANDGELAVNPVYAHASITREMKRLRESGSKAKVHCFVRSKCIFHLRKAVPQPEYKLVVKNEQKQKRRIPATLALAPAKFMLNTIITDSMDVEFSAANGQRLVAPLRVLIDAGFEPV	1173	1294
MG1-319	30	9		MENLNDNNVWGFDMGKGSLGEAVRIGNEFKHVESLIIDAEFGEIKTAAGLRRQWRTRKAHKAREAFLEKCLRDCGIEVLQRRKVGLVDGKWQLVQKGDVRLEKEFPAADEDICYNSIALRCKLLLGEKLESWQIFKALNSAIQNRGYDAEIPWKETEVSSKNSEDEYSQKLQIFEKEKDLMLADLETLSEQERNKYDYPCFFKAYKMGLWIPTKPEQVLLRINHNADRAKGYVVPRSYVEKEFVRLVEMASIQYPKLKDKALFILYGVAEKAYASYNSELREQFNLKRGAETDWTALGQKIPKFDNRIVDKCKLIPRFNVCKVKSLSEVKNENDLLYYEITLALKLLNLRFYKNSKIMSLSFAEFKELFEIGRQNKFKISKTNLKKFFKAIHAEILDEN…	1057	QIIWKATSGKYKVEPIYAHASRTIVEKNLKQNSDFVEIAGFFKSGCLVQIENDVVNDEGLFLLPHGTYMLNTIKYTGQVKLTNCNGISGNAININYLMNAGMKRITINS	947	1056
MG1-32	42	33		MRYRIGLNIGINSCGWAVIEHNEDGEPIKLENMGVRMFEISENLKDGLSLSKAPRETRSIRRRIRRRKHRIERLKYLIVNSNMLTQEEVNNLYNSTNLENIYLLRVRALSEKISNTDLTRVLINLMKKRGYKSNVELEDYAKDEDGKVLTATKENQKIMKEKGYSTVAEMYLKDKKFKMILPDGTIIYKIRNTTGNYSSTVLRNQIREELIRILIKQQELNDLVTNDFVQKCLEIFDSQRPYDEGPGLRYSTTQVDKMLGKCIFEKQENRAVKASYSFEYFDFLKQLNNIIIEKTIITSNNKTTQKRKLSKEERQKIIKLAKYQSQIRYYDIRQELQLSDYERFCNLEYSSISEFSESINKLAERKPKLEGFTSYFRIKQALYYVDNTLIERLSNEELD…	1012	DVFKVENEGYYYVPIYVSDTVLPKLPNKACASSKPYEEWPEMREEDFIFSLYSRDLIYIKNKSPMNLHPTDGKRKHSNNRRNISVLHKGRYLRSNHKHNKQW	909	1011
MG1-320	30	9		MENLDTIWGFDVGKASLGFAVRVGDEIVRASSLIMDEDFGETKTAAALRRQWRTRLAHKAREKYLEERLRECGIEILIRREVGIVDGKWRLVSAGDVRLEKEFPSKGENICYNSIALRCKLILGEKLQGWQIFKALNSAIQNRGYDADIPWKETESGRTSCESENDYAERMSVYEREKSELFEDLTDGENFDYPCFFKANKMGLWSPKNPYFVALRIDNNAESTKNYVVPRSEAEREFLKLVESASVFYPKLKGRGLELLYGEARKPYASFFNSVRMSLGLKRGAESDWTAFGQKVPRFDNRIIDKCRLIPRLNACKIKPLAKITNEADLLPYQTTLLTKLLNLRFFRNGNVEGFTIGELKAAYDIGCKSKFKFTATALRKFLHSIGAEVLDEEQSKIE…	1057	QIVWRDTKGKCRVCPVYVHASRFDVLEALKRRPDFSEIVGEFKSHCLVSIASDVFGKSGEKIMPAGTYMLNTIIYTGATVLTNPDGVKSKAVNINYLIDAGMKRKEGSRK	946	1056
MG1-321	30	37		MKLNCEETVWAFDLGKGSIGEAVRQGTRFLHKESLLIPAELARRGPATVSGTPASRYRAMKTRQAHRKREEWLEKVWKAAGLTPLQARKPEYVGYQLRRKKKRVRGKSKWKNVKVGGRWILPPSGKADYRLEREFAPKQIEREGGQLVEVKYPEGKAADGAPAATAEDFGTCYTSCLLRIKLLEWKEGERKLAEWQIYKALRAALQRRGYGRVPWATKEARKQGKSAEELEAEEEKKLQQADPRYREAVDKWKQFKSEVPAEFQLPCYYDALHMGLWRYVPEQQQGHLGYWNPENEPAKPPHGSYRTDHKAESTRNIRSDRTAVRAELTRLGDQAAAMLPKLRDAFARWQREGWKFAHPFQEGKQLTYPIHAKSFGEFLCDGPAGQPVERSFEAFLKQR…	1351	QIIYTDADGNLAVKPVYVHASIRQELTRIVQTGGKSKVHCFVRSKCLFRLRKELPQPDYRLVIKNEQKQKRRVQATAPLAPGTFMLNTIITASMDVEFSSAGNQRVVAPLQALLVAGFETI	1229	1350
MG1-322	30	37		MKLNCEETVWAFDLGKGSIGEAVRQGTRFLHKESLLIPAELARRGPATVSGTPASRYRAMKTRQAHRKREEWLEKVWKAAGLTPLQARKPEYVGYQLRRKKKRVRGKSKWKNVKVGGRWILPPSGKADYRLEREFAPKQIEREGGQLVEVKYPEGKAADGAPAATAEDFGTCYTSCLLRIKLLEWKEGERKLAEWQIYKALRAALQRRGYGRVPWATKEARKQGKSAEELEAEEEKKLQQADPRYREAVDKWKQFQSAVPAEFQLPCYYDALHMGLWRYVPEQQQGHLGYWNPENEPAKPPHGSYRTDHKAESTRNIRSDRTAVRAELTRLGDQAAAMLPKLRDAFARWQREGWKFAHPFQEGKQLTYPIHAKSFGEFLCDGPAGQPVERSFEAFLKQR…	1351	QIIYTDADGNLAVKPVYVHASIRQELTRIVQTGGKSKVHCFVRSKCLFRLRKELPQPDYRLVIKNEQKQKRRVQATAPLAPGTFMLNTIITASMDVEFSSAGNQRVVAPLQALLVAGFETI	1229	1350
MG1-323	30	37		MKTYFLKEKPEPPSNDTVWAFDLGKGSIGEAVRRGNEFKHGESLLIPPELARRGPAKDSGTPANRYRALKTREAHHERERWLETVWTAIKLPVLRPREVWQNPETKKWELKHPADYQLEREFAPAEFSRDAKTGGQEKIVYPNGRAENDCAPAATPEDFDICYTSSLLRIKLLNGDSTLKDWQIYKALRAAIQCRGYGTVPWATKEARKQGKSAKELEQEEEKKLQQADPRYRDAVGRWPDFKRDLQKQNLPLFAGMQPSAAAKKYLRLPEDYYFVPPCYYDAWKMGLWNPAEPGKLLARSNHRANSTRNVRFDRIDVRAELIKLGDQAAALLPQIREAFAGWQRDGWNIRHPVTGAEKNYSVHAKTFGEFLCDGPAGQPDESSFEAFLQQREKAGLHR…	1318	QFVYLDAKGKPRVEVVRVFDSIAKVKAEIEARGKGIRVIGFYQSLCLVKLDKPVVHGTVTLEPGTYQLNTIKKDGQGRAQVTSAGGEKSLEISLGKFLAAGFTRAD	1211	1317
MG1-324	30	37		MDAKEHALKTDGNSPSKKNEIVWAFDLGKGSIGEAVRQGKDFLHKASLLIPAELGRRGPATVSGTPANRYRAMKTREAHHERERWLEKVWTAVGLSPLRPREVWQNPKTDQWELKHPADYRLEREFAPAEFKRNPKTGELGKIVYPNGKAPKDGAPAAKKEDFEICYTSSLLRIRLLQRDKSLADWQIYKALRAALQCRGYGKVPWAAKEARKQGKTAEQLQLEEEKKLQQADPGYRQAVGRWPNFKWDIKKQKLPFFERIQPGKAERVHLQLQDNYYFVPPCYYDAWKMGLWNSDEGIRPSARHDHLATSTHNIRFDRADVRAELVILGDHAAAMLPAVQNAFLRWQREGWKYRHPATGEELIYPIHAKSFGEFLCDGPAGKPDETSFEAFLDQRQHA…	1320	QFVYLDSKGKPHAEAVRVFDSVQRVKMAIEAKGKGVHIIGFFQSMCLVELEKPVVHGNITLQPGIYKLNTIKKDGRAQLTSAGGEKSPEIGLVKFLASGFKRVD	1215	1319
MG1-325	30	37		MKLNCEETVWAFDLGKGSIGEAVRQGTRFLHKESLLIPAELARRGPATVSGTPASRYRAMKTRQAHRKREEWLEKVWKAAGLTPLQARKPEYVGYQLRRKKKRVRGKSKWKNVKVGGRWILPPSGKADYRLEREFAPKQIEREGGQLVEVKYPEGKAADGAPAATAEDFGTCYTSCLLRIKLLEWKEGERKLAEWQIYKALRAALQRRGYGRVPWATKEARKQGKSAEELEAEEEKKLQQADPRYREAVDKWKQFKSEVPAEFQLPCYYDALHMGLWRYVPEQQQGHLGYWNPENEPAKPPHGSYRTDHKAESTRNIRSDRTAVRAELTRLGDQAAAMLPKLRDAFARWQREGWKFAHPFQEGKQLTYPIHAKSFGEFLCDGPAGQPVERSFEAFLKQR…	1351	QIIYTDADGNLAVKPVYVHASIRQELTRIVQTGGKSKVHCFVRSKCLFRLRKELPQPDYRLVIKNEQKQKRRVQATAPLAPGTFMLNTIITASMDVEFSSAGNQRVVAPLQALLVAGFETI	1229	1350
MG1-326	30	9		MNIIENHVWGFDMGKGSLGEAVRIGDEFKHVQSLIIDKDFAEIKTAAGLRRQMRTRKAHHAREKWLEKCLADCGIEILKRRKVDIVDGKWTLVSKGDLRLEREFPAYGENVCYNSIALRCKLLLGEKLESWQVFKALNSAIQNRGYDEKLKWDKGDTTKKKDDDSDYAEKLKMYEREKDEMLLNLPDLNERSDFDYPCFFKAFKIGIWSPENPRKVELRITNQAQKAKGYVIPRKCVEEEFVRLVEMASLQYPKLKGKAMFILYGISETPYASLYEPLRKKFNLKRGAETDWTALGQKIPRFDNRIIDKCKLIPRLNVCKIKPLDEAKADEDFLHYDITLALKLLNLRFFRNSSIESLCFEDFKKLFEVGRKNKYKISKTNLKKFFKSISAEVLSEDQS…	1063	QIIWQTKSGKYKVAPIYVHASKRRILEALKNNPDFEKVAGEFRSHCLVKLDKPAVNDKGEELLADGIYMLNTIRTDGIAILTDPNGIKSPAIGINYLMQAGMRRIKMDY	953	1062
MG1-327	31	28		MAKKVFAFDLGKASIGYCVREGHDIKEANSIIIDKDHAEKVSFRERRRIKKTLDAHKAREEYLDKLWKDCGQEVLDKKDKRFTKEFGGKNDNIIYTSCLLRIALLQNKPLEKWQIYKALHNAIQRRGYDPNVKWATKSADEEDNIKNIEKYTQENGIELIKSDDYKYPCYYDAIRLGLWSENKHDELKTYIPLTNNNKVRATDYVAPRLLVENELTKLWENAQSQISELKKYSVEEFLYGEYREAYGSLVNPDYRQYMGTPNDWQGVLGQKIPRFDNRIISKCKLLPKRNVCKANTIENVTFVLLMKLKNLRFTDVSGEKLRLSPNEIKQIYENWLEKVEKNVEKAKEKTLEFNKADNKLDTTITKKEIENVIERKIIDKIEPMKANISGRSSFCRRAC…	1018	QILYYNEKGSVKVMPVYSNKKTQEVKDKLEQMGCKLYNRGEMYYSGCLINVPNEFFAGKVTCPAGIYKVRTITEAGQIKLENNTGNEILSSAVNLSNAKFSKYKD	912	1017
MG1-37	31	28		MKKKVFAFDLGKASIGYCVREGFEINEANSIIIDKDHAETMSLRDRRRIKKTLDAHHAREEYFNKVWSGVGLNILDKNNNNFKKEFPSKNEDIIYTSCLLRIALLQNQKLEQWQIYKALYNAFQRRGYDVNIAWKSVQTDDDKENIERMKKYTCENDIELIISDEYKYPCYYDALRLGLWNEDEPTKLNHSIPQHNSNKIRTTEYVAPRELVEKELKQLWLNAQLQLPQLNSISPEEFLYGEYKVPYGSCTEKEFKQYRGTERDWQGVLGQKIPRFNNRIISKCKLLPKRNVCKANTLENVSFVFLMKLKNLRFTTVSGEKLRLSPTEIKQIYENWLLKVENAYDKDIEKANNLGKEKPEKRLNINITKKEIENVICNEIIDKIEPMKADISGRSSFCR…	1026	QILYFNQKGIVKVMPVYSNIKITDIKDKLQNMGCKLYNKGQMFYSGCLVDIPKPFKAGSKEHPAGCYKVRTITLGGQIKLEDNCGIEILTSATYLVQAGFKKVESK	919	1025
MG1-4	31	28		MKKKVFAFDLGKASIGYCVRDGFNINEANSIIIDKDHAETMSLRDRRRIKKTLDAHHAREEYFNKVWSGVGLNILDKNNNNFKKEFPSKNEDVIYTSCLLRIALLQNQKLEEWQIYKALYNAFQRRGYDVNIAWKSVQTDDDKENIERMKKYTCENDIELIISDEYKYPCYYDALRLGLWNEDEPTKLNRSIPQHNSNKVRTTEYVAPRELVEKELKQLWLNAQLQLPQLNSISAEEFLYGEYKIPYGSCVQKEFKQYRGTKKDWQGVLCQKIPRFDNRIIAKCKLLPKRNVCKANTIENVSFVLLMKLKNLRFTVISGEKLRLSPVQIKQIYENWLEKVEDTYNKDLEKAEKLGKENPEKRLNITITRQEIEKIIGEKIIDKIEPMKADISGRSSFCR…	1026	QILYFNEKGVVEVMPVYSNIKTTDVKDKLQNMGCKLYNKGQMFYSGCLVDIPKPFKAGSKEYPAGRYQIKTIRSDKVAELEDACGNKISTNVKYLVPAEFKKVESK	919	1025
MG1-40	31	28		MGKKVFAFDMGKASIGYCAREDFEIKEANSIIIDKDHSDISSIRDRRRVKKTLNAHKARERFLVNLWKSCNLIPLDTKDDKFKKEFANKKDSTIYTSCLLRIALLQNKKLEQWQIFKALYNAIQRRGYDANLAWKSAQTNDDKENIELTQKYTQENGIELIKNEKYKYPCYYDAKRLGLWDENFPNRFNQAINLDNVIKVRTTTYVAPRQLVEKELKQLWINAQIQIPELNKYSVEEFLYGEYKEAYGSYVNPEFKKYMGTAHDWQGVLGQKIPRFDNRIIAKCKLLPKRNVCKANTIENVTFVLLMKLKNLRITNNLGEKIILSPEEIKHIYENWLSKVEQNVIKMQEKCKKENKTPDKEDKKLDTTITKKEIENVINQVISDKIEPMKANISGRSSF…	1037	QILYFDEKGLVKVMPIYSNIRTQDIKDKLMTMGCKLYNKGEIFYSGCLVEIEKPFVATVYYKETDTDGKEKTISVKQEVPDGIFKIRTIMGDGKIKLENNCGLEILSSAKVLVPLNMKKYKN	914	1036
MG1-41	31	28		MKKKVFAFDLGKASIGYCVREGFEINEANSIIIDKDHAETMSLRDRRRIKKTLDAHHAREEYFNKVWSGVGLNILDKNNNNFKKEFPSKNEDIIYTSCLLRIALLQNQKLEQWQIYKALYNAFQRRGYDVNIAWKSVQTDDDKENIERMKKYTCENDIELIISDEYKYPCYYDALRLGLWNEDEPTKLNHSIPQHNSNKIRTTEYVAPRELVEKELKQLWLNAQLQLPQLNSISPEEFLYGEYKVPYGSCTEKEFKQYRGTERDWQGVLGQKIPRFNNRIISKCKLLPKRNVCKANTLENVSFVFLMKLKNLRFTTVSGEKLRLSPTEIKQIYENWLLKVENAYDKDIEKANNLGKEKPEKRLNINITKKEIENVICNEIIDKIEPMKADISGRSSFCR…	1026	QILYFNQKGIVKVMPVYSNIKITDIKDKLQNMGCKLYNKGQMFYSGCLVDIPKPFKAGSKEHPAGCYKVRTITLGGQIKLEDNCGIEILTSATYLVQAGFKKVESK	919	1025
MG1-47	31	28		MNKKVYAFDLGKASIGYCVREDFNILELGSLIINKDHAEVITNRDRRRVYKTILAHKKREEFFNNLWSECGLTLLSKTDKRFTIEFSSSNDNTIYNSTLLRIALLQNKPLEQWQIYKALHNAIQRRGYDAEIAWTNDSADEKDNQKRVIKYTQDDLGNELIKDENYKYPCYYDALRLQLWSEKNPKDFNRHIPLTGSTKVRTTGLVVPRAFVEKELTQLYLNAQKQLPQLKKYTVEYFLYGKYGSAYATFRTPQQGKEKDYGVLGQKIPRFDNRIIGKCKLLPKRNVCKANTIENVSFVLLMKLKNLRFTDINGNKCKLGLSAIKDIYNNWYKESGNGKKLNTTITKTKIEKVIGCKILEDAKNINETLKANTSGRSSFCRRACQIMNKIILEGIANPL…	998	QILYYNEKGAIKVMPVYANQKLQEVKEKLLGMNCKLYKKGMMFTSGCLLEIPNEFYAGSNKYPAGIYKLRTIIADTCVIKIESSEGIEIVSSAKYLADAEFKKYKP	891	997
MG1-5	30	9		MHTKETVWGFDIGKGSLGEAVRVGNEFKHVLSMEIDADFAEIKTAAATRRAWRTREAHKAREMWLEKCLSDADIEILGRRKVDIVDGTWKLVSRGDGRLEREFPADGENVCYNSIALRCKLLLGEKLESWQVFKALNSAIQNRGYDAQIPWGDEDGKSSETKRSGKSDSAKKSGEDESYAERLALFEREFDKLLAEVENREKYDFPCFFKAAKMGLWSPENPDKVGIRIDNTAEKAKGYVVPRNAVIAEFRALVNAAAKQYPKLKGKADFIMFGKAEEAYASYKPELRRKFGLRRGADSDWTALGQKTPRFDNRIIGKCKLIPRLNVCKIKPLKECKAEDDFLPHTITLALKLLNLRFFRGAGIDSLSFDEFLRAFEIARQNKFALNKTNLKKFFKTIG…	1078	QFIWKDNKGNYLVAPVYIYSSKQKVYAELKNNPKCMGICDFFKTGCLVKISNEVVDEKKNRLWLKAGFYNLNSIAKEKRVYLTDVNGQEHKKIPLQHLMNAGMKRVETNTI	966	1077
MG1-52	31	28		MTKKVFAFDMGKASIGFCVRDNHDIKEANSIIIDKDHSDISSLRDRRRVYRTLKAHHAREAFFNTLWTECGLSLLDKNDIRFTKEFSGKKDNTIYTSCLLRIALLQNKHLERWQIYKAIFNALQRRGYDPKLAWKTAQTDDDKENLELVEKYTQENGIELIQSEEYKYPCYYDATRLGLWSEEEPNKLKTCQPMNGIIKVRSTNYVAPRSMVEKELAQLWENAQIQLPQLKKYSTDYFLYGEYREAYGSYKNPDYRKFMGTEYDWQGALGQKIPRFNNRIIAKCKLLPKRNVCKAETLENVTFVLLMKLKNLRFTSPDGQKCMLSADAIKEIYNNWLMESDNGKKLNTTITKTKIEKVIGYKMLDNTKNINDTMKVNLSGRSSFCRRACQIMNRIILDG…	1004	QILYFNEKGAIKVMPVYANKSTKEVRKQLEQMGCKLYNGGELFYSGCLIEVPNEFKGTKSNQKHGIYKLRTMMSDGKVKLENNSGEEIMTSANYLVNAKFSKYKD	898	1003
MG1-6	30	9		MEKEKNNHVWGFDIGKGSLGEAVRVGGDFKHIASVLLDPEFGEIKTAALARRQMRTRKAHKAREKWLEECLDGTGVEILKRREVGIVDGQWRLISKGDERLEREFPPNGEEVCYNSIALRCKLLLGEKLEGWQVFKALNSAIQKRGYDENIPWGEAEEKSSKKDEDDYAQKLSQYEREKSELFESFADGEKYDFPCFFKAYKMGLWSPENPRRVEVRIDCRAQKAKSYVVARKYVEREFECLVEAAAKFFPKLKGRAKFILYGVSETPYASYYGNMRKKFGLKRGAESDWTALGQKVPRFDNRIIDKCRLIPRMNVCKIRPLNEARNEKDLLYYEVTLALKLLNLRFFRNSNIEQLTFEEFKKAFEIASGAKYKMTKTAMKKFLKSISATALGDDYAEI…	1060	QVVWESVDGKYYVEPVYVHASKAGVMAALNANPKKKRICGMFNSHCTVDVGDVYNDRGDFILPAGRYMVNTILTTGRCVLTNADGEKRNPININYLMRAGMRRVELSEL	950	1059
MG1-7	30	9		MKVMEDEGGNHIWGFDIGKGSLGEAVLDGSEFKHVASLLLDADFGEIETAAGLRRQMRTRKAHKAREKWLESCLSGFGIETLKRREVGIVNGQWTLISKGDERLEREFPPDGENICYNSIALRCKLLLGEKLEGWQIFKALNSAIQNRGYDENIPWKESDASPSKKEGGDYAQKLSQYSREKSELFESFEGGEKYDYPCFFKAYKMGLWSPDNPERVEVRIGSDAQKAKDYVIPRKDVEREFERLVEAASKWYPAMKGKAMYIMYGIAETPYASYKPLLRKKFDLKRGAESDWTALGQKIPRFDNRIIDKCRLIPRLNVCKIRPLSKIRGEADLLHYEITLSLKLLNLRFFRNSNVESLSFGEFKAAFEIAKGAKYKMGKAALKKFLKSISASVLSEDQ…	1062	QIVWESTDGKYCVLPIYVHASKAKLLAELCANPKKKRICGIFTSHCMVKVGNTYNNKGELLLPEGVYMLNTIRTDGWIQLTSANGDKSKPININYLMKAGMKKVPVKDL	952	1061
MG1-8	27	145		MTHYYQFNSIPDAVSPNSESLEQLKSASARYWAEHDFFSSDTVVLGLDIGMEGIGICVRKGKDILYCKSLLVDLPESEALAKRRAFRASRHVRKNRRRRMRLLKDLFGQYGLPWVDDSIMSRSDPYILRHRAVSKKLASKEALSICIRSLVARRGYDYDAMKEQGNNPWGDSNSVKEVMSWLKTTFVDEKMVQFIKEREEELTEGKGAPLKEETREKLWELLQARKAASDKQDINAMTAAYAKQRISERQAKGMNYPRSMVRKNLEEIIDRHAHLIDDVEGFKASLFRPCVTKEDKGKAIFYYQRKTAEENRLHFEKKVKDCPLAGWLQLGDENSKCCLKGNAWFRLWKLVDFLSVRRFYLKKKEKGSVPIRRLLPASVIESLVKASVHQDDHHFVSGW…	1148	ELWIGWNAKKQVWEYQTRVVPTREAMAGIRRMGLPWRNTKNIPPYLQKILKQKKVSSLKELISGKLCPHSIHVADIRKGMVAKIEFEYDVKKCPSDKNGLKEVMWGEVTAILTSGKVECKSLIRKDMKPYSATNSLKIAMLFGFPPPDEFAKTHSLKP	989	1147
MG1-80	30	9		MNNNNTQIWGFDIGKASLGEAVWCGGEFKHVESLILDKDFAEIKTSAGRRRQARTRKAHKAREEWLEKCLEDCGIEILKRRKVGIVNGQWKLISKGDARLEKEFPAEGEEVCYNSIALRCKLILGEKLESWQIFKALNSSIQHRGYDENIPWKETQNESKKEDGDYFKKIVLYESEKEDILNRLPQECKREDFDFPCFFKAKKMGIWSEENPYKVGLRISNNAQKAKGYVIPRKYVENEFVRLVQMASLQYPKLKDKQMFILYGISETPYASLFKDARKKFGLKRGADSDWTALGQKIPRFDNRMIGKCKLIPRLNTCKIKSPDKIKSEEDLLHYDITLALKLLNLRFFKDSEICALSFEEFKKLFEIGKSNKYKISKTDLKKFLKSIGASVLSQDHSE…	1063	QIIWMDKNGRYKVSPVYVHSSKSQTMESIKSNPDFIKIAGFFKSHCLVEIESPVVNGKRDVLLSPGTYMINTIMAAGMAILSDTNGVKSPAININYLMNAGMRRISIKYK	952	1062
MG1-83	30	9		MYTKEIIWGFDIGKGSLGEAVRVGNEFKHVQSLEIAPDFAETKTTAAARRAWRTREAHKAREFWLEKCLSEAGIEVLLRRKVGVVDGAWKLVSKGDVRLEREFPPAGEDLCYNSIALRCKLLLGEKLESWQVFKALNSAIQNRGYDANIPWGDEDAADGGDGSSRKSSDSDASGDGESYAEKLAHYEREFDGILAELDNREKYEFPCFFKAAKMGLWSPENPDFVGVRIDNTAEKAKGYVVPREAVVREFRALVNAAALQYPNLKGKADFIMFGRACEPYASYNPELRKRFGLKRGAATDWTALGQKTPRFDNRVIDKCKLIPRLNVCKIKPLDECKTDDDFLSYTITLSLKLLNLRFFRGAGVDSLSFDEFLRAFELVKNSKFKLGKAALKKFFKTIG…	1074	QFIWKTKQGRYVVAPVYAHASKAKVLASLKNNPDCAEVCGFFRQNCLVEIPNDVVDKSGKMLLKSGIYKSNSIRADGYGYLENSDGISSKPISIQYLMPAGMKRIKLDII	963	1073
MG1-84	30	9		MEKEKNNHVWGFDIGKGSLGEAVRIGGDFKHIASVLLDPEFGEIKTAALARRQMRTRKAHKAREKWLEECLEGTGVEILKRREVGIVDGQWQLISKGDERLEREFPPSGEDVCYNSIALRCKLLLGEKLEGWQVFKALNSAIQKRGYDENIPWGEAEEKSSKKDDDDYAQKLSQYEKEKSELFESFADGEKYDFPCFFKAYKMGLWSPENPTRVEVRIDCRAQKAKSYVIARKYVEREFECLVEAAAKFFPKLKGRAKFILYGVSKTPYASYYGNMRKKFGLKRGAESDWTALGQKVPRFDNRIIDKCRFIPRMNVCKIRPLNEARNEKDLLYYEVTLALKLLNLRFFRNSNIEQLTFEEFKKAFEIAAGAKYKMTKTAMKKFLKSISATALGDDYAEI…	1060	QVIWESVDGKYYVEPVYVHASKAGVMAALNANPKKKRICGMFNSHCTVDVGDVYNDKGDFILPAGRYMVNTIRSDNQCVLTNADGEKRNPININYLMRAGMRRVDLSEL	950	1059
MG1-86	30	9		MEKEKNNHVWGFDIGKGSLGEAVRIGGDFKHIASVLLDPEFGEIKTAALARRQMRTRKAHKAREKWLEECLEGTGVEILKRREVGIVDGQWQLISKGDERLEREFPPSGEDVCYNSIALRCKLLLGEKLEGWQVFKALNSAIQKRGYDENIPWGEAEEKSSKKDDDDYAQKLSQYEKEKSELFESFADGEKYDFPCFFKAYKMGLWSPENPTRVEVRIDCRAQKAKSYVIARKYVEREFECLVEAAAKFFPKLKGRAKFILYGVSETPYASYYGNMRKKFGLKRGAESDWTALGQKVPRFDNRIIDKCRFIPRMNVCKIRPLNEARNEKDLLYYEVTLALKLLNLRFFRNSNIEQLTFEEFKKAFEIAAGAKYKMTKTAMKKFLKSISATALGDDYAEI…	1060	QVIWESVDGKYYVEPVYVHASKAGVMAALNANPKKKRICGIFNSHCTVDVGDVYNDKGDFILPAGRYMVNTIRSDNQCVLTNADGEKRNPININYLMRAGMRRVDLSEL	950	1059
MG1-87	30	9		MVKRVARLRQTFWRDTENPDVVKIRIDNTAEKAKGYVVPRSAVIAEFRALVDAAAKQYPALKGKADFIMFGVSEEPYASYNPELRKKFGLKRGAESDWTALGQKTPRFDNRVIDKCKLIPRLNVCKIKPLPECRTDDDFLPYETTLALKLLNLRFFRGAGVDSLSFDEFLRAFEIAKNNKFELNKTNLKKFFKSIGAEVIDESQSKIEQPRSSGRASFSRPAMRILRNLVFSGKSPAEFYETELVKITNTDKNRGIVAEDIKFLKLMGNVPWGGIFVPDVGVFDFADSTECSRAVQINKLIGMQNDPIVRHRLSFFYGRIKSLDAEFGTPDKIVLEFVRDDFLGKKAKADLSKAINDRAKEKKKYAEELDSQRENFGPKYASKKMLLKYELYSKQKGEC…	875	QFVWKTKQGCYVVTPVYAFESKIKVWDDMRRDPNCEEICGFFRQNCLVEIPNDVYDSKGVLKLKAGVYRSNTIRADGFVKLTNSDGFSPNPISIQYLMSAGMKRITLNTI	764	874
MG1-89	30	9		MEKEKNNHVWGFDIGKGSLGEAVRIGGDFKHIASVLLDPEFGEIKTAALARRQMRTRKAHKAREKWLEECLEGTGVEILKRREVGIVDGQWQLISKGDERLEREFPPSGEDVCYNSIALRCKLLLGEKLEGWQVFKALNSAIQKRGYDENIPWGEAEEKSSKKDDDDYAQKLSQYEKEKSELFESFADGEKYDFPCFFKAYKMGLWSPENPTRVEVRIDCRAQKAKSYVIARKYVEREFECLVEAAAKFFPKLKGRAKFILYGVSETPYASYYGNMRKKFGLKRGAESDWTALGQKVPRFDNRIIDKCRLIPRMNVCKIRPLNEARNEKDLLYYEVTLALKLLNLRFFRNSNIEQLTFEEFKKAFEIAAGAKYKMTKTAMKKFLKSISATALGDDYAEI…	1060	QVIWESVDGKYYVEPVYVHASKAGVMAALNANPKKKRICGMFNSHCTVDVGDVYNDKGDFILPAGRYMVNTIQKNGQCVLTNADGEKRNPININYLMRAGMRRVELSEL	950	1059
MG1-9	27	91		MNNTPLSPNTASAEPEPDRKLAAESAAENAQARAVAASWAQHPFFDDESIVLGLDIGMQGIGIAVRRGRQLLYAKTLMVELPESAPLRQRRQYRAARHARKNRKTRMRRLRELFLRHGLPWVSDEIYGRSDPYKLRARAFTPGKTLASKEALSLCIRSVVAHRGFDYYALCSESGGYPWGESSDMKDAARWLRTQYVTEETRDQLIGMAGAFSCFDEKEITDNHLLEWERLVRERCDDPNKPDLATLLRQYASSRPDDRRARGWNFPRSLMEDHLRTIINKHRHLIDDCDGFLAALFRPCDTKADKKRAIFHYNRKTPAEARARFERKIALCPYLSDPETAISLGHADAEGRPLPPEKCGTRGEAAICRWSMLDFLSTRRFELKPPKARGKDLAEPPLL…	1207	ELWLGHDGKKWKYVTRVIPTKQALAGLKRMGLPWRGRERAPLYLIRLLDAARCRDLKQFICGTLPPHAVKVATVRKGDFFRATFNLKPKKREEQHSHTACLDTPATLTGWGKVTALMTKGQIGISPATHQGYEKTSVRGPSRLAKMLGLQEDAAAEAESRGLLPRP	1040	1206
MG1-91	30	9		MNNNNTQIWGFDIGKASLGEAVWCGGKFKHVESLILDKDFAEIKTSAGRRRQARTRKAHKAREEWLEKCLEDCGIEILKRRKVGIVNGQWKLISKGDARLEKEFPAEGEEVCYNSIALRCKLILGEKLESWQIFKALNSSIQHRGYDENIPWKETQNESKKEDGDYFKKIVLYESEKEDILNRLPQECKREDFDFPCFFKAKKMGIWSEENPYKVGLRISNNAQKAKGYVIPRKYVESEFVRLVQMASLQYPKLKDKQMFILYGISETPYASLFKDARKKFGLKRGADSDWTALGQKIPRFDNRMIGKCKLIPRLNTCKIKSPDKIKSEEDLLHYDITLALKLLNLRFFKDSEICALSFEEFKKLFEIGKSNKYKISKTDLKKFLKSIGASVLSQDHSE…	1063	QIIWMDKNGRYKVSPVYVHSSKSQTMESIKSNPDFIKIAGFFKSHCLVEIESPVVNGKGDVLLSPGTYMINTIMAAGMAILSDTNGVKSPAININYLMNAGMRRVSIKYK	952	1062
MG1-92	30	9		MEKEKNNHVWGFDIGKGSLGEAVRIGGDFKHIASVLLDPEFGEIKTAALARRQMRTRKAHKAREKWLEECLEGTGVEILKRREVGIVDGQWQLISKGDERLEREFPPSGEDVCYNSIALRCKLLLGEKLEGWQVFKALNSAIQKRGYDENIPWGEAEEKSSKKDDDDYAQKLSQYEKEKSELFESFADGEKYDFPCFFKAYKMGLWSPENPTRVEVRIDCRAQKAKSYVIARKYVEREFECLVEAAAKFFPKLKGRAKFILYGVSETPYASYYGNMRKKFGLKRGAESDWTALGQKVPRFDNRIIDKCRLIPRMNVCKIRPLNEARNEKDLLYYEVTLALKLLNLRFFRNSNIEQLTFEEFKKAFEIAAGAKYKMTKTAMKKFLKSISATALGDDYAEI…	1060	QVIWESVDGKYYVEPVYVHASKAGVMAALNANPKKKRICGMFNSHCTVDVGDVYNDKGDFILPAGRYMVNTIQKNGQCVLTNADGEKRNPININYLMRAGMRRVELSEL	950	1059
MG1-94	30	9		MEKEKNNHVWGFDIGKGSLGEAVRIGGDFKHIASVLLDPEFGEIKTAALARRQMRTRKAHKAREKWLEECLEGTGVEILKRREVGIVDGQWQLISKGDERLEREFPPSGEDVCCNSIALRCKLLLGEKLEGWQVFKALNSAIQKRGYDENIPWGEAEEKSSKKDDDDYAQKLSQYEKEKSELFESFADGEKYDFPCFFKAYKMGLWSPENPTRVEVRIDCRAQKAKSYVIARKYVEREFECLVEAAAKFFPKLKGRAKFILYGVSETPYASYYGNMRKKFGLKRGAESDWTALGQKVPRFDNRIIDKCRLIPRMNVCKIRPLNEARNEKDLLYYEVTLALKLLNLRFFRNSNIEQLTFEEFKKAFEIAAGAKYKMTKTAMKKFLKSISATALGDDYAEI…	1060	QVIWESVDGKYYVEPVYVHASKAGVMAALNANPKKKRICGMFNSHCTVDVGDVYNDKGDFILPAGRYMVNTIRSDNQCVLTNADGEKRNPININYLMRAGMRRVDLSEL	950	1059
MG1-95	30	9		MEKEKNNHVWGFDIGKGSLGEAVRIGGDFKHIASVLLDPEFGEIKTAALARRQMRTRKAHKAREKWLEECLEGTGVEILKRREVGIVDGQWQLISKGDERLEREFPPSGEDVCYNSIALRCKLLLGEKLEGWQVFKALNSAIQKRGYDENIPWGEAEEKSSKKDDDDYAQKLSQYEKEKSELFESFADGEKYDFPCFFKAYKMGLWSPENPTRVEVRIDCRAQKAKSYVIARKYVEREFECLVEAAAKFFPELKGRAKFILYGVSETPYASYYGNMRKKFGLKRGAESDWTALGQKVPRFDNRIIDKCRFIPRMNVCKIRPLNEARNEKDLLYYEVTLALKLLNLRFFRNSNIEQLTFEEFKKAFEIAAGAKYKMTKTAMKKFLKSISATALGDDYAEI…	1060	QVIWESVDGKYYVEPVYVHASKAGVMAALNANPKKKRICGMFNSHCTVDVGDVYNDKGDFILPAGRYMVNTIRSDNQCVLTNADGEKRNPININYLMRAGMRRVDLSEL	950	1059
MG1-96	30	9		MNNNNTQIWGFDIGKASLGEAVWCGGKFKHVESLILDKDFAEIKTSAGRRRQARTRKAHKAREEWLEKCLEDCGIEILKRRKVGIVNGQWKLISKGDARLEKEFPAEGEEVCYNSIALRCKLILGENLESWQIFKALNSSIQHRGYDENIPWKETQNESKKEDGDYFKKIVLYESEKEDILNRLPQECKREDFDFPCFFKAKKMGIWSEENPYKVGLRISNNAQKAKGYVIPRKYVESEFVRLVQMASLQYPKLKDKQMFILYGISETPYASLFKDARKKFGLKRGADSDWTALGQKIPRFDNRMIGKCKLIPRLNTCKIKSPDKIKSEEDLLHYDITLALKLLNLRFFKDSEICALSFEEFKKLFEIGKSNKYKISKTDLKKFLKSIGASVLSQDHSE…	1063	QIIWMDKNGRYKVSPVYVHSSKSQTMESIKSNPDFIKIAGFFKSHCLVEIESPVVNGKRDVLLSPGTYMINTIMAAGMAILSDTNGVKSPAININYLMNAGMRRVSIKYK	952	1062
MG1-99	30	9		MEKEKNNHVWGFDIGKGSLGEAVRIGGDFKHIASVLLDPEFGEIKTAALARRQMRTRKAHKAREKWLEECLEGTGVEILKRREVGIVDGQWQLISKGDERLEREFPPSGEDVCYNSIALRCKLLLGEKLEGWQVFKALNSAIQKRGYDENIPWGEAEEKSSKKDDDDYAQKLSQYEKEKSELFESFADGEKYDFPCFFKAYKMGLWSPENPTRVEVRIDCRAQKAKSYVIARKYVEREFECLVEAAAKFFPKLKGRAKFILYGVSETPYASYYGNMRKKFGLKRGAESDWTALGQKVPRFDNRIIDKCRLIPRMNVCKIRPLNEARNEKDLLYYEVTLALKLLNLRFFRNSNIEQLTFEEFKKAFEIAAGAKYKMTKTAMKKFLKSISATALGDDYAEI…	1060	QVIWESVDGKYYVEPVYVHASKAGVMAALNANPKKKRICGMFNSHCTVDVGDVYNDKGDFILPAGRYMVNTIRSDNQCVLTNADGEKRNPININYLMRAGMRRVELSEL	950	1059
MG100-1	18	8		MEIDTKQRILGLDTGTNSLGWAVVDRLPESGYELVDKGVHIFQEGVNIEKGTQEKSRAAERTKYRNQRKQYWRRKVRKILLLQELSNAGLCPFLTSEELRAWRVEGIYPLSNEAFMRWQRTDENKGINPYAARCKCVEQELDMESRQDRYLLGRALYHIAQRRGFLSNRKDQTNDPEKGVIKEGIKELTQKIQDAGCEYLCQYFYQLYQRGERIRSCYTDRKEHYEKEFAAICEKQHLNEALAAKLHKIIFVPRQPKKQQSGIAKCPFEPSKHCAPISHPLFEEFRMWSFIRNIKVQTPEDSELRTLSNEEITKILPLWFRKSKANFNFEDIAKTLAGKGKYCYYKSSEDKPFRFNYHLDSSVAGCPISAQLKGIFSEDILQYRAKVDDIWNALDFYTD…	1209	QHQYSRTDGNYVCAIYEGSDNKGNRKRSFEIISNLVAAKAFNTNQPIVPETNEKGYPLIMTLHLGDLVLLYEQSPDELRNASQKELVKRLYKITGMTDSGGLQITMRYQQEARPDKELQQINGLFRADEPIKYLRMLRHTQINAFVQGQDFELTETGKIVFK	1046	1208
MG100-10	18	8		METNKKKRILGLDTGTNSIGWAVVDRLGDQCALVDSGVHIFTEGVKEEKGNEVSKAAERTSHRAMRRGFYRRKLRKIRLLRILSELGWCPYLSPELLSQWRLKKIYPATPEFMQWLGTDDDKAITPYRYRVICLHEKLDLTQEAQRYILGRALYHMAQRRGFRSNRKDQSNDDEKGKVKEAISDLSHKMKEEGCEYLAEYFEKLYNKGKRIRNQYTSRDNHYVEEFHAICRRQELDEDTIKRLEHVLFDQRPLKSQKHTVGHCLFEPSKSRCQMSHPDFEEMRMLQTINQIRMKTPDDDMLRPLWEDERELIVPLFLRKSKSNFDFEDIAKELAKPYIKRYGKKCYGYYKTDGDKDILFNYPMDMGIAGSPFTAGMVAALGSDWEAVIDAQYVKGDDKG…	1215	RTGHFKNDGNYCIAIYEQVLPQGSTAKAKRSFRIINNLAAASHFKVGNRANRAELYPPVDENGYRLKAILHQGDSVLLYENSPEEVYNATAAELCRRLYVVTMIKTDGRINLKHSQQAKAKEGLAGDYKTGEVLRPYILVSSSKFKALIQNRDFTIDVLGKIKFLKHD	1046	1214
MG100-11	18	8		METNKKKRILGLDTGTNSIGWAVVDRLGDQCALVDSGVHIFTEGVKEEKGNEVSKAAERTSHRAMRRGFYRRKLRKIRLLRILSELGWCPYLSPELLSQWRLKKIYPATPEFMQWLGTDDDKAITPYRYRVICLHEKLDLTQEAQRYILGRALYHMAQRRGFRSNRKDQSNDDEKGKVKEAISDLSHKMKEEGCEYLAEYFEKLYNKGKRIRNQYTSRDNHYVEEFHAICRRQELDEDTIKRLEHVLFDQRPLKSQKHTVGHCLFEPSKSRCQMSHPDFEEMRMLQTINQIRMKTPDDDMLRPLWEDERELIVPLFLRKSKSNFDFEDIAKELAKPYIKMYGKKCYGYYKTDGDKDILFNYPMDMGIAGSPFTAGMVAALGSDWEAVIDAQYVKGDDKG…	1215	RTGHFKNDGNYCIAIYEQVLPQGSTAKAKRSFRIINNLAAASHFKVGNRANRAELYPPVDENGYRLKAILHQGDSVLLYENSPEEVYNATAAELCRRLYVVTMIKTDGRINLKHSQQAKAKEGLAGDYKTGEVLRPYILVSSSKFKALIQNRDFTIDVLGKIKFLKHD	1046	1214
MG100-12	18	8		METNKKKRILGLDTGTNSIGWAVVDRLGDQCALVDSGVHIFTEGVKEEKGNEVSKAAERTSHRAMRRGFYRRKLRKIRLLRILSELGWCPYLSPELLSQWRLKKVYPATPEFMQWLGTDDDNAITPYRYRVICLHEKLDLTQEAQRYILGRALYHMAQRRGFRSNRKDQSNDDEKGKVKEAISDLSHKMKEEGCEYLAEYFEKLYNKGKRIRNQYTSRDNHYVEEFHAICRRQELDEDTIKRLEHVLFDQRPLKSQKHTVGHCLFEPSKSRCQMSHPDFEEMRMLQTINQIRMKTPDDDMLRPLWEDERELIVPLFLRKSKSNFDFEDIAKELAKPYIKRYGKKCYGYYKTDGDKDILFNYPMDMGIAGSPFTAGMVAALGSDWEAVIDAQYVKGDDKG…	1223	RTGHFKNDGNYCIAIYEQVLPQGSTAKAKRSFRIINNLAAASHFKVGNRANRAELYPPVDENGYRLKAALHQGDSVLLYENSPEEVYNASAAELCRRLYVVSGISSMVITNNKYGVLQLRHSQKAGKYEKGKNGAYVVGENLRSTITMLHTQFKALIQNQDFTIDVLGKIKFLKHD	1046	1222
MG100-13	18	8		METNKKKRILGLDTGTNSIGWAVVDRLGDQCALVDSGVHIFTEGVKEEKGNEVSKAAERTSHRAMRRGFYRRKLRKIRLLRILSELGWCPYLSPELLSQWRLKKIYPATPEFMQWLGTDDDNAITPYRYRVICLHEKLDLTQEAQRYILGRALYHMAQRRGFRSNRKDQSNDDEKGKVKEAISDLSHKMKEEGCEYLAEYFEKLYNKGKRIRNQYTSRDNHYVEEFHAICRRQELDEDTIKRLEHVLFDQRPLKSQKHTVGHCLFEPSKSRCQMSHPDFEEMRMLQTINQIRMKTPDDDMLRPLWEDERELIVPLFLRKSKSNFDFEDIAKELAKPYIKRYGKKCYGYYKTDGDKDILFNYPMDMGIAGSPFTAGMVAALGSDWEAVIDAQYVKGDDKG…	1215	RTGHFKNDGNYCIAIYEQVLPQGSTAKAKRSFRIINNLAAASHFKVGNRANRAELYPPVDENGYRLKAILHQGDSVLLYENSPEEVYNATAAELCRRLYVVTMIKTDGRINLKHSQQAKAKEGLAGDYKTGEVLRPYILVSSSKFKALIQNRDFTIDVLGKIKFLKHD	1046	1214
MG100-14	18	8		METNKKKRILGLDTGTNSIGWAVVDRLGDQCALVDSGVHIFTEGVKEEKGNEVSKAAERTSHRAMRRGFYRRKLRKIRLLRILSELGLCPYLSPELLSQWRLKKIYPATPEFMQWLGTDDDNAITPYRYRVICLHEKLDLTQEAQRYILGRALYHMAQRRGFRSNRKDQSNDDEKGKVKEAISDLSHKMKEEGCEYLAEYFEKLYNKGKRIRNQYTSRDNHYVEEFHAICRRQELDEDTIKRLEHVLFDQRPLKSQKHTVGHCLFEPSKSRCQMSHPDFEEMRMLQTINQIRMKTPDDDMLRPLWEDERELIVPLFLRKSKSNFDFEDIAKELAKPYIKRYGKKCYGYYKTDGDKDILFNYPMDMGIAGSPFTAGMVAALGSDWEAVIDAQYVKGDDKG…	1215	RTGHFKNDGNYCIAIYEQVLPQGSTAKAKRSFRIINNLAAASHFKVGNRANRAELYPPVDENGYRLKAILHQGDSVLLYENSPEEVYNATAAELCRRLYVVTMIKTDGRINLKHSQQAKAKEGLAGDYKTGEVLRPYILVSSSKFKALIQNRDFTIDVLGKIKFLKHD	1046	1214
MG100-15	18	8		METNKKKRILGLDTGTNSIGWAVVDRLGDQCALVDSGVHIFTEGVKEEKGNEVSKAAERTSHRAMRRGFYRRKLRKIRLLRILSELGLCPYLSPELLSQWRLKKIYPATPEFMQWLGTDDDNAITPYRYRVICLHEKLDLTQEAQRYILGRALYHMAQRRGFRSNRKDQSNDDEKGKVKEAISDLSHKMKEEGCEYLAEYFEKLYNKGKRIRNQYTSRDNHYVEEFHAICRRQELDEDTIKRLEHVLFDQRPLKSQKHTVGHCLFEPSKSRCQMSHPDFEEMRMLQTINQIRMKTPDDDMLRPLWEDERELIVPLFLRKSKSNFDFEDIAKELAKPYIKRYGKKCYGYYKTDGDKDILFNYPMDMGIAGSPFTAGMVAALGSDWEAVIDAQYVKGDDKG…	1215	RTGHFKNDGNYCIAIYEQVLPQGSTAKAKRSFRIINNLAAASHFKVGNRANRAELYPPVDENGYRLKAILHQGDSVLLYENSPEEVYNATAAELCRRLYVVTMIKTDGRINLKHSQQAKAKEGLAGDYKTGEVLRPYILVSSSKFKALIQNRDFTIDVLGKIKFLKHD	1046	1214
MG100-16	18	8		METNKKKRILGLDTGTNSIGWAVVDRLGDQCALVDSGVHIFTEGVKEEKGNEVSKAAERTSHRAMRRGFYRRKLRKIRLLRILSELGWCPYLSPELLSQWRLKKVYPATPEFMQWLGTDDDNAITPYRYRVICLHEKLDLTQEAQRYILGRALYHMAQRRGFRSNRKDQSNDDEKGKVKEAISDLSHKMKEEGCEYLAEYFEKLYNKGKRIRNQYTSRDNHYVEEFHAICRRQELDEDTIKRLEHVLFDQRPLKSQKHTVGHCLFEPSKSRCQMSHPDFEEMRMLQTINQIRMKTPDDDMLRPLWEDERELIVPLFLRKSKSNFDFEDIAKELAKPYIKRYGKKCYGYYKTDGDKDILFNYPMDMGIAGSPFTAGMVAALGSDWEAVIDAQYVKGDDKG…	1215	RTGHFKNDGNYCIAIYEQVLPQGSTAKAKRSFRIINNLAAASHFKVGNRANRAELYPPVDENGYRLKAILHQGDSVLLYENSPEEVYNATAAELCRRLYVVTMIKTDGRINLKHSQQAKAKEGLAGDYKTGEVLRPYILVSSSKFKALIQNRDFTIDVLGKIKFLKHD	1046	1214
MG100-17	18	8		METNKKKRILGLDTGTNSIGWAVVDRLGDQCALVDSGVHIFTEGVKEEKGNEVSKAAERTSHRAMRRGFYRRKLRKIRLLRILSELGLCPYLSPELLSQWRLKKIYPATPEFMQWLGTDDDNAITPYRYRVICLHEKLDLTQEAQRYILGRALYHMAQRRGFRSNRKDQSNDDEKGKVKEAISDLSHKMKEEGCEYLAEYFEKLYNKGKRIRNQYTSRDNHYVEEFHAICRRQELDEDTIKRLEHVLFDQRPLKSQKHTVGHCLFEPSKSRCQMSHPDFEEMRMLQTINQIRMKTPDDDMLRPLWEDERELIVPLFLRKSKSNFDFEDIAKELAKPYIKRYGKKCYGYYKTDGDKDILFNYPMDMGIAGSPFTAGMVAALGSDWEAVIDAQYVKGDDKG…	1215	RTGHFKNDGNYCIAIYEQVLPQGSTAKAKRSFRIINNLAAASHFKVGNRANRAELYPPVDENGYRLKAILHQGDSVLLYENSPEEVYNATAAELCRRLYVVTMIKTDGRINLKHSQQAKAKEGLAGDYKTGEVLRPYILVSSSKFKALIQNRDFTIDVLGKIKFLKHD	1046	1214
MG100-18	18	8		MESNEKKRILGLDTGTNSIGWAVIDRLGDQCLLVDSGVHIFTEGVKEEQGKEVSKAAERTSYRAMRRGFYRRKLRKIRLLRILSELGWCPALSPELLSQWRLKKVYPATPEFMQWLGTDDDNAITPYRFRVICLHEKLDLTQEAQRYILGRALYHIAQRRGFRSNRKDQSNDDEKGKVKEAISGLSQKIKDEGCEYLAEYFEKLYKEGKRIRNQYTSRDNHYVEEFHAICRRQELDEDTVNRLEHVLFDQREPRKHTVGHCLFEPTKSRCKITHPDFEEMRMLQTLNQIRMKTPDDDMLRPLWDEERKAIIPLFQRKSKSNFYFDDIAKKLAKPYIKRYGEKCYGYYKTDGDKDILFNYPMDMGISGSPFTAGMVAALGPDWKAVIDARYAKGEGKKID…	1219	RTGHFLNDGNYCIAIYEQILPEGSTTKAKRSFLIVNNLAAVSYFKISNRAELYPSVDENGYRLKAVLHQGDSVLLYEKSPEEIYNASAAELCRRLYIITSMEADGRINFKQAQLSQSGRKKKEDDKLGFFCPYMRINAKSLNALIQNQDFTVDVLGKIKFLKHD	1054	1218
MG100-19	18	8		MENNEKKRILGLDTGTNSIGWAVIDRLGDQCSLVDSGVHIFTEGVKEEQGKEVSKAAERTSYRAMRRGFYRRKLRKIRLLRILSELGWCPALSPELLSQWRLKKVYPATPEFMQWLGTDDDNAITPYRYRVICLHEKLDLTQEAQRYILGRALYHIAQRRGFRSNRKDQSNDDEKGKVKEAISELSQKIKDEGCEYLAEYFEKLYKEGKRIRNQYTSRDNHYVEEFHAICRRQELDEDTVNRLEHVLFDQRPLKSQKHTVGHCLFEPAKSRCQASHPDFEEMRMLQTLNQIRMKTPDDDMLRPLWDEEREAIIPLFQRKSQSNFDFEDIAKELAKPYIKRYGKKCYGYYKTDGDKDILFNYPMDMGISGSPFTAGMVAALGPDWKAVIDAQYAKGEGKK…	1217	RTGHFTNDGNYCIAIYEQVLPEGSTAKAKRSFRIVNNLAAASHFKLGNRTNRTELYPPVDENGYRLKAVLHQGDSVLLYEKSPEEIYNASAAELCRRLYVVAGISSTVISNNKYGRLQLRHSQNAGKYESGKNGAYTAGENLRPTITMLHTQLNALIQNQDFTIDVLGKIKFLKHD	1040	1216
MG100-2	18	8		MENGSKQRILGIDTGTNSLGWAVVDRLPLGGYELIDKGVQIFQEGVNIEKGTIESSRAAERTSHRSLRKQYWRRKVRKIRLLTVLSNAGLCPPLSVEELRAWRAEGKYPLENEAFMRWQRTDEDKGINPYAARVKCVEQVLDMDNRSDRYLLGRALYHITQRRGFLSNRKDQAGDDDKAAGAVKDGIKDLTQKMQDAGCDYLCQYFYQLYQRGERIRNNYTDRKEHYEKEFDAICKKQNIDEHLCRELHKVIFEQRPLKSQRHGVAKCPFEPAKRCAPVSHPLFEEFRMWSFVRNIKMQTPSDNEPRMLTEGEVNTILHLWYRKSKGTFKFEDIAKALAGKGKYCYYKSAEDKPYRFNYYMDTTIAGCPITAQLREIFAEDILADREQIDTIWHALDFF…	1193	RCHYSLTNGNFMSAIYEGIDKRDVRRRSFVIISLFEAARAYTQRNSLVPQISKEGYQLKMTLRIGDLVLLYTNTPNEIYNADQKELVNRLYEVTGMSDSGGLQIKLKHHQVAKPSGELKQVNGEYAGSSPVEEYRMLRHSQINALVQGQDFEITDTGKITFLHA	1028	1192
MG100-20	18	8		MESNEKKRILGLDTGTNSIGWAVIDRLGDQCLLVDSGVHIFTEGVKEEQGKEVSKAAERTSYRAMRRGFYRRKLRKIRLLRILSELGWCPALSPELLSQWRLKKVYPATPEFMQWLGTDDDNAITPYRFRVICLHEKLDLTQEAQRYILGRALYHIAQRRGFRSNRKDQSNDDEKGKVKEAISGLSQKIKDEGCEYLAEYFEKLYKEGKRIRNQYTSRDNHYVEEFHAICRRQELDEDTVNRLEHVLFDQREPRKHTVGHCLFEPTKSRCKITHPDFEEMRMLQTLNQIRMKTPDDDMLRPLWDEERKAIIPLFQRKSKSNFYFDDIAKKLAKPYIKRYGEKCYGYYKTDGDKDILFNYPMDMGISGSPFTAGMVAALGPDWKAVIDARYAKGEGKKID…	1219	RTGHFLNDGNYCIAIYEQILPEGSTTKAKRSFLIVNNLAAVSYFKISNRAELYPSVDENGYRLKAVLHQGDSVLLYEKSPEEIYNASAAELCRRLYIITSMEADGRINFKQAQLSQSGRKKKEDDKLGFFCPYMRINAKSLNALIQNQDFTIDVIGKIKFLKHD	1054	1218
MG100-21	18	8		MESNEKKRILGLDTGTNSIGWAVIDRLGDQCLLVDSGVHIFTEGVKEEQGKEVSKAAERTSYRAMRRGFYRRKLRKIRLLRILSELGWCPALSPELLSQWRLKKVYPATPEFMQWLGTDDDNAITPYRFRVICLHEKLDLTQEAQRYILGRALYHIAQRRGFRSNRKDQSNDDEKGKVKEAISGLSQKIKDEGCEYLAEYFEKLYKEGKRIRNQYTSRDNHYVEEFHAICRRQELDEDTVNRLEHVLFDQREPRKHTVGHCLFEPTKSRCKITHPDFEEMRMLQTLNQIRMKTPDDDMLRPLWDEERKAIIPLFQRKSKSNFYFDDIAKKLAKPYIKRYGEKCYGYYKTDGDKDILFNYPMDMGISGSPFTAGMVAALGPDWKAVIDARYAKGEGKKID…	1219	RTGHFLNDGNYCIAIYEQILPEGSTTKAKRSFLIVNNLAAVSYFKISNRAELYPSVDENGYRLKAVLHQGDSVLLYEKSPEEIYNASAAELCRRLYIITSMEADGRINFKQAQLSQSGRKKKEDDKLGFFCPYMRINAKSLNALIQNQDFTVDVLGKIKFLKHD	1054	1218
MG100-22	18	8		MESNEKKRILGLDTGTNSIGWAVIDRLGDQCSLVDSGVHIFTEGVKEEQGKEVSKAAERTSYRAMRRGFYRRKLRKIRLLRILSELGWCPALSPELLSQWRLKKVYPATPEFMQWLGTDDDNAITPYRYRVICLHEKLDLTQEAQRYILGRALYHIAQRRGFRSNRKDQSNDDEKGKVKEAISGLSQKIKDEGCEYLAEYFEKLYKEGKRIRNQYTSRDNHYVEEFHAICRRQKLDEDTVNRLEYVLFDQRPLKSQKHTVGHCLFEPAKSRCQASHPDFEEMRMLQTLNQIRMKTPDDDMLRPLWDEERKAIIPLFQRKSKSNFDFEDIAKELAKPYIKRYGKKCYGYYKTDGDKDILFNYPMDMGIAGSPFTAGMVAALGPDWKAVIDAQYAKGEGKK…	1209	RTGHFINDGNYCIAIYEQVLPEGSTAKAKRSFRIVNNLAAASHFKLGNRANRTELYPPVDENGYRLKAVLHQGDSVLLYEKSPEEIYNASAAELCRRLYVVTMIWTDGRVNLRYSQYTRAGKGVAGDYKTGELLRPHIMVSSSKFKALIQNQDFIIDVLGKIKFLKHD	1040	1208
MG100-23	18	8		MESNEKKRILGLDTGTNSIGWAVIDRLGDQCSLVDSGVHIFTEGVKEEQGKEVSKAAERTSYRAMRRGFYRRKLRKIRLLRILSELGWCPALSPELLSQWRLKKVYPATPEFMQWLGTDDDNAITPYRYRVICLHEKLDLTQEAQRYILGRALYHIAQRRGFRSNRKDQSNDDEKGKVKEAISGLSQKIKDEGCEYLAEYFEKLYKEGKRIRNQYTSRDNHYVEEFHAICRRQELDEDTVNRLEHVLFDQRPLKSQKHTVGHCLFEPAKSRCQASHPDFEEMRMLQTLNQIRMKTPDDDMLRPLWDEEREAIIPLFQRKSKSNFDFEDIAKELVKPYIKRYGKKCYGYYKTDGDKDILFNYPMDMGISGSPFTAGMAAALGPDWKAVIDAQYAKGEGKK…	1209	RTGHFINDGNYCIAIYEQVLPEGSTAKAKRSFRIVNNLAAASHFKLGNRTNRTELYPPVDENGYRLKAVLRQGDSVLLYEKSPEEIYNASAAELCRRLYVVTMIWTDGRVNLRYSQYTRAGKGVAGDYKTGELLRPHIMVSSSKFKALIQNQDFTIDVLGKIKFLKRD	1040	1208
MG100-24	18	8		MESNEKKRILGLDTGTNSIGWAVIDRLGDQCSLVDSGVHIFTEGVKEEQGKEVSKAAERTSYRAMRRGFYRRKLRKIRLLRILSELGWCPALSPELLSQWRLKKVYPATPEFMQWLGTDDDNAITPYRYRVICLHEKLDLTQETQRYILGRALYHIAQRRGFRSNRKDQSNDDEKGKVKEAISGLSQKIKDEGCEYLAEYFEKLYKEGKRIRNQYTSRDNHYVEEFHAICRRQELDEDTVNRLEHVLFDQRPLKSQKHTVGHCLFEPAKSRCQASHPDFEEMRMLQTLNQIRMKTPDDDMLRPLWDEEREAIIPLFQRKSKSNFDFEDIAKELAKPYIKRYGKKCYGYYKTDGDKDILFNYPMDMGISGSPFTAGMAAALGPDWKAVIDAQYAKGEGKK…	1218	RTGHFINDGNYCIAIYEQDLPEGSTAKAKRSFRIVNNLAAASHFKLGNRTNRTELYPLVDENGYRLKAVLHQGDSVLLYEKSPEEIYNASAAELCRRLYVVSGISSMVFTKSRSYGVLQLRHSQNASKSEKGKNGAYIVGENLRPTITMLHTQLNALIQNQDFTIDVIGKIKFLKHD	1040	1217
MG100-25	18	8		MESNEKKRILGLDTGTNSIGWAVIDRLGDQCSLVDSGVHIFTEGVKEEQGKEVSKAAERTSYRAMRRGFYRRKLRKIRLLRILSELGWCPALSPELLSQWRLKKVYPATPEFMQWLGTDDDNAITPYRYRVICLHEKLDLTQEAQRYILGRALYHIAQRRGFRSNRKDQSNDDEKGKVKEAISGLSQKIKDEGCEYLAEYFEKLYKEGKRIRNQYTSRDNHYVEEFHAICRRQELDEDTVNRLEHVLFDQRPPKSQKHTVGHCLFEPAKSRCQASHPDFEEMRMLQTLNQIRMKTPDDDMLRPLWDEEREAIIPLFQRKSKSNFDFEDIAKELAKPYIKRYGKKCYGYYKTDGDKDILFNYPMDMGISGSPFTAGMVAALGPDWKAVIDAQYAKGEGKK…	1206	RTGHFINDGNYCIAIYEQVLPEGSTAKAKRSFRIVNNLAAASHFKLGNRTELYPPVDENGYRLKAVLHQGDSVLLYEKSPEEIYNASAAELCRRLYVVTMIKTDGRINFKHSQQAKAKEGLAGDYKIGEVLRPYILVSSSKFKALIQNRDFTIDVLGKIKFLKHD	1040	1205
MG100-26	18	8		MESNEKKRILGLDTGTNSIGWAVIDRLGDQCSLVDSGVHIFTEGVKEEQGKEVSKAAERTSYRAMRRGFYRRKLRKIRLLRILSELGWCPALSPELLSQWRLKKVYPATPEFMQWLGTDDDNAITPYRYRVICLHEKLDLTQEAQRYILGRALYHIAQRRGFRSNRKDQSNDDEKGKVKEAISGLSQKIKDEGCEYLAEYFEKLYKEGKRIRNQYTSRDNHYVEEFHAICRRQELDEDTVNRLEHVLFDQRPLKSQKHTVGHCLFEPAKSRCQASHPDFEEMRMLQTLNQIRMKTPDDDMLRPLWNEERKAIIPLFQRKSQSNFDFEDIAKKLAKPYFKRYGNKCYGYYKTDGDKDILFNYPMDMGISGSPFTAGMIAALGPDWKAVIDAQYAKGEGKK…	1217	RTGHFINDGNYCIAIYEQDLPEGSTAKAKRSFRIVNNLAAASHFKLGNRANRTELYPPVDENGYRLKAVLRQGDSVLLYEKSPEEIYNASAAELCHRLYVVAGITSMVISNNKYGRLQLRHSQNAGKYESGKNGAYTAGENLRPTITMYHTQLKALIQNRDFTIDVLGKIKFLKRD	1040	1216
MG100-27	18	8		MENLTLCDSRFNRDVKKTRLPSELANADEVMQRVAFMKEKADDLQKQIRRCRTNASMDKSQKDRIIQKRHSLELQQTYWRNKYHRFEMTEVPEDFSRRQGATAGIVARYARLFLKSLFDDVSIVKGAATADFRKAWKLQSTDEKKSRDNHTHHQVDAVVIACIGRGDYQRLAASFHLNGYADRERPSVPEPWEGFVDDMRRIQAETLISYDFTDNAPKQVRRRIRFTGSHHIKGPKPSHISESDTARLRLHMDTNYGAIEHDGEVKYVVRNSIGSLKQKDIKDIVDPVVRQKVQEAYDAKGDIAFSEPIWMNEAKGIQIKKVRCYAPNVTRPLNIRKHRDISRHEYKRTGHFINDGNYCIAIYEQVLPEGSTAKAKRSFRIVNNLAAASHFKLGNRTNR…	516	RTGHFINDGNYCIAIYEQVLPEGSTAKAKRSFRIVNNLAAASHFKLGNRTNRTELYPPVDENGYRLKAVLRQGDSVLLYEKSPEEIYNASAAELCRRLYVVTMIWTDGRVNLRYSQYTRAGKGVAGDYKTGELLRPHIMVSSSKFKALIQNQDFTIDVLGKIKFLKRD	347	515
MG100-28	18	8		MESNEKKRILGLDTGTNSIGWAVIDRLGDQCSLVDSGVHIFTEGVKEEQGKEVSKAAERTSYRAMRRGFYRRKLRKIRLLRILSELGWCPALSPELLSQWRLKKVYPATPEFMQWLGTDDDNAITPYRYRVICLHEKLDLTQETQRYILGRALYHIAQRRGFRSNRKDQSNDDEKGKVKEAISGLSQKIKDEGCEYLAEYFEKLYKEGKRIRNQYTSRDNHYVEEFHAICRRQELDEDTVNRLEHVLFDQRPLKSQKHTVGHCLFEPAKSRCQASHPDFEEMRMLQTLNQIRMKTPDDDMLRPLWDEEREAIIPLFQRKSKSNFDFEDIAKELAKPYIKRYGKKCYGYYKTDGDKDILFNYPMDMGISGSPFTAGMVAALGPDWKAVIDAQYAKGEGKK…	1217	RTGHFINDGNYCIAIYEQVLPEGSTAKAKRSFRIVNNLAAASHFKLGNRTNRTELYPPVDENGYRLKAVLHQGDSVLLYEKSPEEIYNASAAELCRRLYVVAGITSMVISNNKYGRLQLRHSQNAGKYESGKNGAYTAGENLRPTITMLHTQLNALIQNQDFTIDVLGKIKFLKHD	1040	1216
MG100-29	18	8		MESNEKKRILGLDTGTNSIGWAVIDRLGDQCSLVDSGVHIFTEGVKEEQGKEVSKAAERTSYRAMRRGFYRRKLRKIRLLRILSELGWCPALSPELLSQWRLKKVYPATPEFMQWLGTDDDNAITPYRYRVICLHEKLDLTQEAQRYILGRALYHIAQRRGFRSNRKDQSNDDEKGKVKEAISGLSQKIKDEGCEYLAEYFEKLYKEGKRIRNQYTSRDNHYVEEFHAICRRQELDEDTVNRLEHVLFDQRPLKSQKHTVGHCLFEPAKSRCQASHPDFEEMRMLQTLNQIRMKTPDDDMLRPLWDEEREAIIPLFQRKSKSNFDFEDIAKELAKPYIKRYGKKCYGYYKTDGDKDILFNYPMDMGISGSPFTAGMVAALGPDWKAVIDAQYAKGEGKK…	1217	RTGHFTNDGNYCIAIYEQVLPEGSTAKAKRSFRIVNNLAAVSYFKISNRTNRTELYPPVDENGYRLKAVLHQGDSVLLYEKSPEEIYNASAAELCRRLYVVAGISSTVISNNKYGRLQLRHSQNAGKYESGKNGAYTAGENLRPTITMLHTQLNALIQNQDFTIDVLGKIKFLKHD	1040	1216
MG100-3				MEHDYWKGKYDRFVMEEIKEGFKNSQAVDIGIISKYATAYLKSLFNKVYPVKGEMTAEFRKAWGVNITKKGENGRLIKDRDNHIHHCIDAVTIACMNKGKYDKLAHAWGLEDKGDYNTAKKELENEKPWDTFTQDVRNLENEVFIVNQSKDLLPIQTKKKFRKRGKIQPKVIYKKDENGKYVFDTNGKKIVEKYIYKKDDLGNLIPVKGKKLNADLKKTKKEGEDYFKIESENETKFYEYVKDKENEIVYQKDYMIEQGDGTRGSLHKLNYIGVIAKPELENGKPKTENGAFILQKNVNEEVSKFYVKRNPVTKDFSESDIKKIVDEGIKKRIEKHGLKNVKTADGFILLPAEKKGENGSEKDLREMLIKKLRLFEKDKPIEIKRQNEVNLQTEKALRK…	658	HHYYAQNDENYCMAIYEGVNDKGKTERAYDLVNNIDASEFFKLSKRKERKDGNISLFPEKHIESEYQLKLQNFKPCILKKGISCILLTDEDEDVEWDNQDWLKSRVYVLTGIDGDGIKLKHNQDARSGADAIKYMNDKVNILKFQSVLPELEKINDIDINSIKADFFNTEIRTKDVFDSIQKQINSYYKENNTLDSKGKLKTLKLKESGLTTPKGGDVIDNYKSFPYVKFKVSGFHAKIENIDFKITPTGKIIKI	402	657
MG100-30	18	8		MSQKIKDEGCEYLAEYFEKLYKEGKRIRNQYTSRDNHYVEEFHAICRRQELDEDTVNRLEHVLFDQRPLKSQKHTVGHCLFEPAKSRCQASHPDFEEMRMLQTLNQIRMKTPDDDMLRPLWDEEREAIIPLFQRKSKSNFDFEDIAKELAKPYIKRYGKKCYGYYKTDGDKDILFNYPMDMGIAGSPFTAGMVAALGPDWKAVIDAQYAKGEGKKLDDKVNDVWHALSFFDNDDKLEVWLETNLGIEADTAKKVAGIKMVSAYASLSHKVIRKILPYMRGGMIYSYAVMLANIDAVLPAYVRDNDDMRKAAVDMAVECLNEYDKKTCECTMYQWLKNFLAEKYHIDHKTLNRLYHPSDLETYPHVRPDEQDRMRLGSPRISSIRNPMAMRSLHRIRHVV…	1033	RTGHFTNDGNYCIAIYEQVLPKGSTAKAKRSFLIVNNLAAVSYFKISNRANRAELYPPVDENGYRLKAVLHQGDSVLLYEKSPEEIYNASAAELCSRLYVVAGITSMVISNNKYGRLQLRHSQNAGKYESGKNGAYTAGENLRPTITMLHTQLNVLIQNQDFTIDVLGKIKFLKRD	856	1032
MG100-31	18	8		MESNEKKRILGLDTGTNSIGWAVIDRLGDQCSLVDSGVHIFTEGVKEEQGKEVSKAAERTSYRAMRRGFYRRKLRKIRLLRILSELGWCPALSPELLSQWRLKKVYPATPEFMQWLGTDDDNAITPYRYRVICLHEKLDLTQEAQRYILGRALYHIAQRRGFRSNRKDQSNDDEKGKVKEAISELSQKIKDEGCEYLAEYFEKLYKEGKRIRNQYTSRDNHYVEEFHAICRRQELDEDTVNRLEHVLFDQRPLKSQKHTVGHCLFEPAKSRCQASHPDFEEMRMLQTLNQIRMKTPDDDMLRPLWDEEREAIIPLFQRKSKSNFDFEDIAKELVKPYIKRYGKKCYGYYKTDGDKDILFNYPMDMSISGSPFTAGMVAALGPDWKAVIDAQYAKGEGKK…	1209	RTGHFINDGNYCIAIYEQVLPEGSTAKAKRSFRIVNNLAAASHFKLGNRTNRTELYPPVDENGYRLKAVLRQGDSVLLYEKSPEEIYNASAAELCRRLYVVTMIWTDGRVNLRYSQYTRAGKGVAGDYKTGELLRPHIMVSSSKFKALIQNQDFTIDVLGKIKFLKHD	1040	1208
MG100-32	18	8		MESNEKKRILGLDTGTNSIGWAVIDRLGDQCSLVDSGVHIFTEGVKEEQGKEVSKAAERTSYRAMRRGFYRRKLRKIRLLRILSELGWCPALSPELLSQWRLKKVYPATPEFMQWLGTDDDNAITPYRYRVICLHEKLDLTQEAQRYILGRALYHIAQRRGFRSNRKDQSNDDEKGKVKEAISGLSQKIKDEGCEYLAEYFEKLYKEGKRIRNQYTSRDNHYVEEFHAICRRQELDEDTVNRLEHVLFDQRPLKSQKHTVGHCLFEPAKSRCQASHPDFEEMRMLQTLNQIRMKTPDDDMLRPLWDEEREAIIPLFQRKSKSNFDFEDIAKELVKPYIKRYGKKCYGYYKTDGDKDILFNYPMDMGISGSPFTAGMVAALGPDWKAVIDAQYAKGEGKK…	1208	RTGHFTNDGNYCIAIYEQVLPEGSTAKAKRSFRIVNNLAAASHFKLGNRTNRTELYPPVDENGYRLKAVLHQGDSVLLYEKSPEELYNASAAELCRRLYIITSMEADGRINFKQAQLSQSGRKKKEDDKLGFFCPYMRINAKSLNALIQNQDFTIDVLGKIKFLKHD	1040	1207
MG100-33	18	8		MSQKIKDEGCEYLAEYFEKLYKEGKRIRNQYTSRDNHYVEEFHAICRRQELDEDTVNRLEHVLFDQRPLKSQKHTVGHCLFEPAKSRCQASHPDFEEMRMLQTLNQIRMKTPDDDMLRPLWDEEREAIIPLFQRKSKSNFDFEDIAKELAKPYIKRYGKKCYGYYKTDGDKDILFNYPMDMGIAGSPFTAGMVAALGPDWKAVIDAQYAKGEGKKLDDKVNDVWHALSFFDNDDKLEVWLETNLGIEADTAKKVAGIKMVSAYASLSHKVIRKILPYMRGGMIYSYAVMLANIDAVLPAYVRDNDDMRKAAVDMAVECLNEYDKKTCECTMYQWLKNFLAEKYHIDHKTLNRLYHPSDLETYPHVRPDEQDRMRLGSPRISSIRNPMAMRSLHRIRHVV…	1033	RTGHFTNDGNYCIAIYEQVLPKGSTAKAKRSFLIVNNLAAVSYFKISNRANRAELYPPVDENGYRLKAVLHQGDSVLLYEKSPEEIYNASAAELCSRLYVVAGITSMVISNNKYGRLQLRHSQNAGKYESGKNGAYTAGENLRPTITMLHTQLNVLIQNQDFTIDVLGKIKFLKRD	856	1032
MG100-34	18	8		MPNSSVIFRNIAFAFGLYPEGVKEEQGNEVSKAAERTSYRAMRRGFYRRKLRKIRLLRILSELGWCPALSPELLSQWRLKKVYPATPEFMQWLGTDDDNAITPYRYRVICLHEKLDLTQEAQRYILGRALYHIAQRRGFRSNRKDQSNDDEKGKVKEAISELSQKIKDEGCEYLAEYFEKLYKEGKRIRNQYTSRDNHYVEEFHAICRRQELDEDTVNRLEHVLFDQRPLKSQKHTVGHCLFEPAKSRCQASHPDFEEMRMLQTLNQIRMKTPDDDMLRPLWDEEREAIIPLFQRKSKSNFDFEDIAKELAKPYIKRYGKKCYGYYKTDGDKDILFNYPMDMGISGSPFTAGMAAALGPDWKAVIDAQYAKGEGKKLDDKVNDVWHALSFFDNDDKLEV…	1195	RTGHFINDGNYCIAIYEQDLPEGSTAKAKRSFRIVNNLAVASHFKLGNRANRTELYPPVDENGYRLKAVLRQGDSVLLYEKSPEEIYNASAAELCRRLYVVAGISSMVFTKSRSYGVLQLRHSQNASKSEKGKNGAYIVGENLRPTITMLHTQLNALIQNRDFTINVLGKIKFLKRD	1017	1194
MG100-35	18	8		MESNEKKRILGLDTGTNSIGWAVIDRLGDQCSLVDSGVHIFTEGVKEEQGKEVSKAAERTSYRAMRRGFYRRKLRKIRLLRILSELGWCPALSPELLSQWRLKKVYPATPEFMQWLGTDDDNAITPYRYRVICLHEKLDLTQETQRYILGRALYHIAQRRGFRSNRKDQSNDDEKGKVKEAISGLSQKIKDEGCEYLAEYFEKLYKEGKRIRNQYTSRDNHYVEEFHAICRRQELDEDTVNRLEHVLFDQRPLKSQKHTVGHCLFEPAKSRCQASHPDFEEMRMLQTLNQIRMKTPDDDMLRPLWDEEREAIIPLFQRKSQSNFDFEDIAKELAKPYIKRYGKKCYGYYKTDGDKDILFNYPMDMGISGSPFTAGMVAALGPDWKAVIDAQYAKGEGKK…	1209	RTGHFINDGNYCIAIYEQVLPEGSTAKAKRSFRIVNNLAAASHFKLGNRTNRTELYPPVDENGYRLKAVLHQGDSVLLYEKSPEEIYNASAAELCRRLYVVTMIKTDGRINFKHSQQAKAKEGLAGDYKIGEVLRPYILVSSSKFKALIQNRDFTIDVLGKIKFLKHD	1040	1208
MG100-36	18	8		MESNEKKRILGLDTGTNSIGWAVIDRLGDQCSLVDSGVHIFTEGVKEEQGKEVSKAAERTSYRAMRRGFYRRKLRKIRLLRILSELGWCPALSPELLSQWRLKKVYPATPEFMQWLGTDDDNAITPYRYRVICLHEKLDLTQETQRYILGRALYHIAQRRGFRSNRKDQSNDDEKGKVKEAISGLSQKIKDEGCEYLAEYFEKLYKEGKRIRNQYTSRDNHYVEEFHAICRRQELDEDTVNRLEHVLFDQRPLKSQKHTVGHCLFEPAKSRCQASHPDFEEMRMLQTLNQIRMKTPDDDMLRPLWDEEREAIIPLFQRKSKSNFDFEDIAKELAKPYIKRYGKKCYGYYKTDGDKDILFNYPMDMGISGSPFTAGMAAALGPDWKAVIDAQYAKGEGKK…	1209	RTGHFINDGNYCIAIYEQVLPEGSTAKAKRSFRIVNNLAAASHFKLGNRTNRTELYPPVDENGYRLKAVLHQGDSVLLYEKSPEEIYNASATELCRRLYVVTMIKTDGRINFKHSQQAKAKEGLAGDYKIGEVLRPYILVSSSKFKALIQNRDFTIDVLGKIKFLKHD	1040	1208
MG100-37	18	8		MENNEKKRILGLDTGTNSIGWAVIDRLGDQCSLVDSGVHIFTEGVKEEQGKEVSKAAERTSYRAMRRGFYRRKLRKIRLLRILSELGWCPALSPELLSQWRLKKVYPATPEFMQWLGTDDDNAITPYRYRVICLHEKLDLTQEAQRYILGRALYHIAQRRGFRSNRKDQSNDDEKGKVKEAISELSQKIKDEGCEYLAEYFEKLYKEGKRIRNQYTSRDNHYVEEFHAICRRQELDEDTVNRLEHVLFDQRPLKSQKHTVGHCLFEPAKSRCQASHPDFEEMRMLQTLNQIRMKTPDDDMLRPLWDEEREAIIPLFQRKSKSNFDFEDIAKELVKPYIKRYGKKCYGYYKTDGDKDILFNYPMDMGISGSPFTAGMVAALGPDWKAVIDAQYAKGEGKK…	1217	RTGHFINDGNYCIAIYEQVLPEGSTAKAKRSFRIVNNLAAASHFKLGNRTNRTELYPPVNENGYRLKAVLHQGDSVLLYEKSPEEIYNASNAELCRRLYVVAGITSMVISNNKYGRLQLRHSQNAGKYESGKNGAYTAGENLRPTITMYHTQLKALIQNRDFTIDVLGKIKFLKRD	1040	1216
MG100-38	18	8		MESNEKKRILGLDTGTNSIGWAVIDRLGDQCSLVDSGVHIFTEGVKEEQGKEVSKAAERTSYRAMRRGFYRRKLRKIRLLRILSELGWCPALSPELLSQWRLKKVYPATPEFMQWLGTDDDNAITPYRYRVICLHEKLDLTQEAQRYILGRALYHIAQRRGFRSNRKDQSNDDEKGKVKEAISGLSQKIKDEGCEYLAEYFEKLYKEGKRIRNQYTSRDNHYVEEFHAICRRQELDEDTVNRLEHVLFDQRPLKSQKHTVGHCLFEPAKSRCQASHPDFEEMRMLQTLNQIRMKTPDDDMLRPLWNEEREAIIPLFQRKSKSNFDFEDIAKELAKPYIKRHGKKCYGYYKTDGDKDILFNYPMDMGISGSPFTAGMVAALGPDWKAVIDAQYAKGEGKK…	1209	RTGHFINDGNYCIAIYEQVLPEGSTAKAKRSFRIVNNLAAASHFKLGNRTNRTELYPPVDENGYRLKAVLHQGDSVLLYEKSPEEIYNASAAELCRRLYVVTMIKTDGRVNLRYSQYTRAGKGVAGDYKTGELLRPHIMVSSSKFKALIQNQDFTIDVLGKIKFLKRD	1040	1208
MG100-39	18	8		MESNEKKRILGLDTGTNSIGWAVIDRLGDQCSLVDSGVHIFTEGVKEEQGKEVSKAAERTSYRAMRRGFYRRKLRKIRLLRILSELGWCPALSPELLSQWRLKKVYPATPEFMQWLGTDDDNAITPYRYRVICLHEKLDLTQEAQRYILGRALYHIAQRRGFRSNRKDQSNDDEKGKVKEAISGLSQKIKDEGCEYLAEYFEKLYKEGKRIRNQYTSRDNHYVEEFYAICRRQELDEDTVNRLEHVLFDQRPLKSQKHTVGHCLFEPAKSRCQASHPDFEEMRMLQTLNQIRMKTPDDDMLRPLWDEEREAIIPLFQRKSKSNFDFEDIAKELVKPYIKRYGKKCYGYYKTDGDKDILFNYPMDMGISGSPFTAGMVAALGPDWKAVIDAQYAKGEGKK…	1206	RTGHFTNDGNYCIAIYEQVLPEGSTAKAKRSFRIVNNLAAASHFKLGNRTELYPPVDENGYRLKAVLRQGDSVLLYEKSPEEIYNASAAELCRRLYVVTMIKTDGRVNLRYSQYTRAGKGVAGDYKTGELLRPHIMVSSSKFKALIQNQDFTIDVLGKIKFLKHD	1040	1205
MG100-4	18	8		METNKKKRILGLDTGTNSIGWAVVDRLGDQCALVDSGVHIFTEGVKEEKGNEVSKAAERTSHRAMRRGFYRRKLRKIRLLRILSELGLCPYLSPELLSQWRLKKVYPATPEFMQWLGTDDDNAITPYRYRVICLHEKLDLTQEAQRYILGRALYHMAQRRGFRSNRKDQSNDDEKGKVKEAISDLSHKMKEEGCEYLAEYFEKLYNKGKRIRNQYTSRDNHYVEEFHAICRRQELDEDTIKRLEHVLFDQRPLKSQKHTVGHCLFEPSKSRCQMSHPDFEEMRMLQTINQIRMKTPDDDMLRPLWEDERELIVPLFLRKSKSNFDFEDIAKELAKPYIKRYGKKCYGYYKTDGDKDILFNYPMDMGIAGSPFTAGMVAALGSDWEAVIDAQYVKGDDKG…	1223	RTGHFKNDGNYCIAIYEQVLPQGSTAKAKRSFRIINNLAAASHFKVGNRANRAELYPPVDENGYRLKAALHQGDSVLLYENSPEEVYNASAAELCRRLYVVSGISSMVITNNKYGVLQLRHSQKAGKYEKGKNGAYVVGENLRSTITMLHTQFKALIQNQDFTIDVLGKIKFLKHD	1046	1222
MG100-40	18	8		MESNEKKRILGLDTGTNSIGWAVIDRLGDQCSLVDSGVHIFTEGVKEEQGKEVSKAAERTSYRAMRRGFYRRKLRKIRLLRILSELGWCPALSPELLSQWRLKKVYPATPEFMQWLGTDDDNAITPYRYRVICLHEKLDLTQEAQRYILGRALYHIAQRRGFRSNRKDQSNDDEKGKVKEAISGLSQKIKDEGCEYLAEYFEKLYKEGKRIRNQYTSRDNHYVEEFYAICRRQELDEDTVNRLEHVLFDQRPLKSQKHTVGHCLFEPAKSRCQASHPDFEEMRMLQTLNQIRMKTPDDDMLRPLWDEEREAIIPLFQRKSKSNFDFEDIAKELVKPYIKRYGKKCYGYYKTDGDKDILFNYPMDMGISGSPFTAGMVAALGPDWKAVIDAQYAKGEGKK…	1206	RTGHFTNDGNYCIAIYEQVLPEGSTAKAKRSFRIVNNLAAASHFKLGNRTELYPPVDENGYRLKAVLRQGDSVLLYEKSPEEIYNASAAELCRRLYVVTMIKTDGRVNLRYSQYTRAGKGVAGDYKTGELLRPHIMVSSSKFKALIQNQDFTIDVLGKIKFLKHD	1040	1205
MG100-41	18	8		MESNEKKRILGLDTGTNSIGWAVIDRLGDQCSLVDSGVHIFTEGVKEEQGKEVSKAAERTSYRAMRRGFYRRKLRKIRLLRILSELGWCPALSPELLSQWRLKKVYPATPEFMQWLGTDDDNAITPYRYRVICLHEKLDLTQEAQRYILGRALYHIAQRRGFRSTPNDQSNDDEKGKVKEAISELSQKMKDEGCKYLAEYFEKLYKEGKRIRNQYTSRDSHYVEEFHAICSRQELDEDTVKRLEHVLFDQRPPKSQKHTVGHCLFEPSKSRCQMSHPDFEEMRMLQTLNQIRMKTPEDDMLRPLWENEREKIIPLFQRKSESNFSFKDIAKKLAKIYGKKSYGYYKTDGDKDILFNYPMDMGIAGSPFTAGMVAALGPDWKAVIDAQYVKGDGKSLDDK…	1226	RTGHFLNDGNYCIAIYEQILPEGSTTKAKRSFLIVNNLAAVSYFKISNRAELYPSVDENGYRLKAVLHQGDSVLLYEKSPEEIYNASAAELCRRLYIITSMEADGRINFKQAQLSQSGRKKKEDDKLGFFCPYMRINAKSLNALIQNQDFTIDVLGKIKFLKHD	1061	1225
MG100-42	18	8		MENNEKKRILGLDTGTNSIGWAVIDRLGDQCSLVDSGVHIFTEGVKEEQGKEVSKAAERTSYRAMRRGFYRRKLRKIRLLRILSELGWCPALSPELLSQWRLKKVYPATPEFMQWLGTDDDNAITPYRYRVICLHEKLDLTQEAQRYILGRALYHIAQRRGFRSNRKDQSNDDEKGKVKEAISGLSQKIKDEGCEYLAEYFEKLYKEGKRIRNQYTSRDNHYVEEFHAICRRQELDEDTVNRLEHVLFDQRPLKSQKHTVGHCLFEPAKSRCQASHPDFEEMRMLQTLNQIRMKTPDDDMLRPLWDEEREAIIPLFQRKSKSNFDFEDIAKELAKPYIKRYGKKCYGYYKTDGDKDILFNYPMDMGISGSPFTAGMVAALGPDWKAVIDAQYAKGEGKK…	1209	RTGHFINDGNYCIAIYEQVLPEGSTAKAKRSFRIVNNLAAASHFKLGNRTNRTELYPPVDENGYRLKAVLRQGDSVLLYEKSPEEIYNASAAELCRRLYVVTMIWTDGRVNLRYSQYTRAGKGVAGDYKTGELLRPHIMVSSSKFKALIQNQDFTIDVLGKIKFLKRD	1040	1208
MG100-43	18	8		MENNEKKRILGLDTGTNSIGWAVIDRLGDQCSLVDSGVHIFTEGVKEEQGKEVSKAAERTSYRAMRRGFYRRKLRKIRLLRILSELGWCPALSPELLSQWRLKKVYPATPEFMQWLGTDDDNAITPYRYRVICLHEKLDLTQEAQRYILGRALYHIAQRRGFRSNRKDQSNDDEKGKVKEAISELSQKIKDEGCEYLAEYFEKLYKEGKRIRNQYTSRDNHYVEEFHAICRRQELDEDTVNRLEHVLFDQRPLKSQKHTVGHCLFEPAKSRCQASHPDFEEMRMLQTLNQIRMKTPDDDMLRPLWDEEREAIIPLFQRKSKSNFDFEDIAKELVKPYIKRYGKKCYGYYKTDGDKDILFNYPMDMGISGSPFTAGMVAALGPDWKAVIDAQYAKGEGKK…	1217	RTGHFINDGNYCIAIYEQVLPEGSTAKAKRSFRIVNNLAAASHFKLGNRTNRTELYPLVDENGYRLKAVLHQGDSVLLYEKSPEEIYNASAAELCRRLYVVAGITSMVISNNKYGRLQLRHSQNAGKYESGKNGAYTAGENLRPTITMLHTQLNALIQNQDFTIDVLGKIKFLKHD	1040	1216
MG100-44	18	8		MENNEKKRILGLDTGTNSIGWAVIDRLGDQCSLVDSGVHIFTEGVKEEQGKEVSKAAERTSYRAMRRGFYRRKLRKIRLLRILSELGWCPALSPELLSQWRLKKVYPATPEFMQWLGTDDDNAITPYRYRVICLHEKLDLTQEAQRYILGRALYHIAQRRGFRSNRKDQSNDDEKGKVKEAISELSQKIKDEGCEYLAEYFEKLYKEGKRIRNQYTSRDNHYVEEFHAICRRQELDEDTVNRLEHVLFDQRPLKSQKHTVGHCLFEPAKSRCQASHPDFEEMRMLQTLNQIRMKTPDDDMLRPLWDEEREAIIPLFQRKSKSNFDFEDIAKELVKPYIKRYGKKCYGYYKTDGDKDILFNYPMDMGISGSPFTAGMVAALGPDWKAVIDAQYAKGEGKK…	1217	RTGHFINDGNYCIAIYEQVLPEGSTAKAKRSFRIVNNLAAASHFKLGNRTNRTELYPPVDENGYRLKAVLHQGDSVLLYEKSPEEIYNASAAELCRRLYVVAGITSMVISNNKYGRLQLRHSQNAGKYESGKNGAYTAGENLRPTITMLHTQLNALIQNQDFTIDVLGKIKFLKHD	1040	1216
MG100-45	18	8		MESNEKKRILGLDTGTNSIGWAVIDRLGDQCSLVDSGVHIFTEGVKEEQGKEVSKAAERTSYRAMRRGFYRRKLRKIRLLRILSELGWCPALSPELLSQWRLKKVYPATPEFMQWLGTDDDNAITPYRYRVICLHEKLDLTQEAQRYILGRALYHIAQRRGFRSNRKDQSNDDEKGKVKEAISGLSQKIKDEGCEYLAEYFEKLYKEGKRIRNQYTSRDNHYVEEFHAICRRQELDEDTVNRLEHVLFDQRPLKSQKHTVGHCLFEPAKSRCQASHPDFEEMRMLQTLNQIRVKTPDDDMLRPLWDEEREAIIPLFQRKSKSNFDFEDIAKELAKPYIKRYGNKCYGYYKTDGDKDILFNYPMDMGISGSPFTAGMIAALGPDWKAVIDARYAKGEGKK…	1218	RTGHFINDGNYCIAIYEQVLPEGSIAKAKRSFRIVNNLAAASHFKLGNRTNRTELYPPVDENGHRLKAVLRQGDSVLLYEKSPEEIYNASAAELCRRLYVVAGISSMVFTKSRSYGVLQLRHSQNASKSEKGKNGAYIVGENLRPTITMLHTQLNALIQNQDFTIDVIGKIKFLKHD	1040	1217
MG100-46	18	8		MESNEKKRILGLDTGTNSIGWAVIDRLGDQCSLVDSGVHIFTEGVKEEQGKEVSKAAERTSYRAMRRGFYRRKLRKIRLLRILSELGWCPALSPELLSQWRLKKVYPATPEFMQWLGTDDDNAITPYRYRVICLHEKLDLTQEAQRYILGRALYHIAQRRGFRSNRKDQSNDDEKGKVKEAISELSQKIKDEGCEYLAEYFEKLYKEGKRIRNQYTSRDNHYVEEFHAICRRQELDEDTVNRLEHVLFDQRPLKSQKHTVGHCLFEPAKSRCQASHPDFEEMRMLQTLNQIRMKTPDDDMLRPLWDEEREAIIPLFQRKSKSNFDFEDIAKELVKPYIKRYGKKCYGYYKTDGDKDILFNYPMDMGISGSPFTAGMVAALGPDWKAVIDAQYAKGEGKK…	1218	RTGHFINDGNYCIAIYEQDLPEGSTAKAKRSFRIVNNLAAASHFKLGNRANRTELYPPVDENGYRLKAVLRQGDSVLLYEKSPEEIYNASAAELCRRLYVVAGISSMVFTKSRSYGVLQLRHSQNASKSEKGKNGAYIVGENLRPTITMLHTQLNALIQNRDFTIDVLGKIKFLKRD	1040	1217
MG100-47	18	8		MENNEKKRILGLDTGTNSIGWAVIDRLGDQCSLVDSGVHIFTEGVKEEQGKEVSKAAERTSYRAMRRGFYRRKLRKIRLLRILSELGWCPALSPELLSQWRLKKVYPATPEFMQWLGTDDDNAITPYRYRVICLHEKLDLTQEAQRYILGRALYHIAQRRGFRSNRKDQSNDDEKGKVKEAISELSQKIKDEGCEYLAEYFEKLYKEGKRIRNQYTSRDNHYVEEFHAICRRQELDEDTVNRLEHVLFDQRPLKSQKHTVGHCLFEPAKSRCQASHPDFEEMRMLQTLNQIRMKTPDDDMLRPLWDEEREAIIPLFQRKSKSNFDFEDIAKELVKPYIKRYGKKCYGYYKTDGDKDILFNYPMDMGISGSPFTGGMVAALGPDWKAVIDAQYAKGEGKK…	1218	RTGHFMNGGNYCIAIYEQDLPEGSTAKAKRSFRIVNNLAVASHFKLGNRANRTELYPPVDENGYRLKAVLRQGDSVLLYEKSPEEIYNASAAELCRRLYVVAGISSMVFTKSRSYGVLQLRHSQNASKSEKGKNGAYIVGENLRPTITMLHTQLNALIQNRDFTIDVLGKIKFLKRD	1040	1217
MG100-48	18	8		MVSAYASLSHKVIRKILPYMRGGMIYSYAVMLANIDAVLPAYVRDNDDMRKAAVDMAVECLNEYDKKTCECTMYQWLKNFLAEKYHIDHKTLNRLYHPSDLETYPHVRPDEQDRMRLGSPRISSIRNPMAMRSLHRIRHVINALLDKGIIDRGTEVHIELGRELNDANMRAAIRRQNKLNESERAKAKAALKEQGINNASETDIDKYILWDEQHKKCLYTGKQIGFCDIFGPDSKYDIEHTIPRSRGGDSTMENLTLCDSRFNRDVKKTRLPSELANADEVMQRVAFMKEKADDLQKQIRRCRTNASMDKSQKDRIIQKRHSLELQQTYWRNKYRRFEMTEVPEDFSRRQGATAGIVARYARLFLKSLFDDVSIVKGAATADFRKAWKLQSTDEKKSRD…	767	RTGHFINDGNYCIAIYEQDLPEGSTAKAKRSFRIVNNLAAASHFKLGNRANRTELYPPVDENGYRLKAVLRQGDSVLLYEKSPEEIYNASAAELCRRLYVVTMIWTDGRVNLRYSQYTRAGKGVAGDYKTGELLRPHIMVSSSKFKALIQNQDFTIDVLGKIKFLKRD	598	766
MG100-49	18	8		MESNEKKRILGLDTGTNSIGWAVIDRLGDQCSLVDSGVHIFTEGVKEEQGKEVSKAAERTSYRAMRRGFYRRKLRKIRLLRILSELGWCPALSPELLSQWRLKKVYPATPEFMQWLGTDDDNAITPYRYRVICLHEKLDLTQEAQRYILGRALYHIAQRRGFRSNRKDQSNDDEKGKVKEAISGLSQKIKDEGCEYLAEYFEKLYKEGKRIRNQYTSRDNHYVEEFYAICRRQELDEDTVNRLEHVLFDQRPLKSQKHTVGHCLFEPAKSRCQASHPDFEEMRMLQTLNQIRMKTPDDDMLRPLWDEEREAIIPLFQRKSQSNFDFEDIAKELAKPYIKRYGKKCYGYYKTDGDKDILFNYPMDMGISGSPFTAGMVAALGPDWKAVIDAQYAKGEGKK…	1217	RTGHFINDGNYCIAIYEQDLPEGSTAKAKRSFRIVNNLAAASHFKLGNRANRTELYPPVDENGYRLKAVLRQGDSVLLYEKSPEEIYNASAAELCRRLYVVAGITSMVISNNKYGRLQLRHSQNAGKYESGKNGAYTAGENLRPTITMYHTQLKALIQNRDFTIDVLGKIKFLKRD	1040	1216
MG100-5	18	8		METNKKKRILGLDTGTNSIGWAVVDRLGDQCALVDSGVHIFTEGVKEEKGNEVSKAAERTSHRAMRRGFYRRKLRKIRLLRILSELGWCPYLSPELLSQWRLKKIYPATPEFMQWLGTDDDKAITPYRYRVICLHEKLDLTQEAQRYILGRALYHMAQRRGFRSNRKDQSNDDEKGKVKEAISDLSHKMKEEGCEYLAEYFEKLYNKGKRIRNQYTSRDNHYVEEFHAICRRQELDEDTIKRLEHVLFDQRPLKSQKHTVGHCLFEPSKSRCQMSHPDFEEMRMLQTINQIRMKTPDDDMLRPLWEDERELIVPLFLRKSKSNFDFEDIAKELAKPYIKRYGKKCYGYYKTDGDKDILFNYPMDMGIAGSPFTAGMVAALGSDWEAVIDAQYVKGDDKG…	1223	RTGHFKNDGNYCIAIYEQVLPQGSTAKAKRSFRIINNLAAASHFKVGNRANRAELYPPVDENGYRLKAALHQGDSVLLYENSPEEVYNASAAELCRRLYVVSGISSMVITNNKYGVLQLRHSQKAGKYEKGKNGAYVVGENLRSTITMLHTQFKALIQNQDFTIDVLGKIKFLKHD	1046	1222
MG100-50	18	8		MESNEKKRILGLDTGTNSIGWAVIDRLGDQCSLVDSGVHIFTEGVKEEQGKEVSKAAERTSYRAMRRGFYRRKLRKIRLLRILSELGWCPALSPELLSQWRLKKVYPATPEFMQWLGTDDDNAITPYRYRVICLHEKLDLTQEAQRYILGRALYHIAQRRGFRSNRKDQSNDDEKGKVKEAISGLSQKIKDEGCEYLAEYFEKLYKEGKRIRNQYTSRDNHYVEEFHAICRRQELDEDTVNRLEHVLFDQREPRKHTVGHCLFEPTKSRCKITHPDFEEMRMLQTLNQIRMKTPEDDMLRPLWENEREMIIPLFQRKSESNFSFKDIAKKLAKIYGKKSYGYYKTDGDKDILFNYPMDMGIAGSPFTAGMVAALGPDWKAVIDAQYVKGDGKSLDDKVN…	1227	RTGHFLNDGNYCIAIYEQILPEGSTTKAKRSFLIVNNLAAVSYFKISNRANRAELYPSVDENGYRLKAVLHQGDSVLLYEKSPEEIYNASAAELCRRLYIITSMEADGRINFKQAQLSQSGRKKKEDDKLGFFCPYMRINAKSLNALIQNRDFTIDVLGKIKFLKHD	1059	1226
MG100-51	18	8		MENNEKKRILGLDTGTNSIGWAVIDRLGDQCSLVDSGVHIFTEGVKEEQGKEVSKAAERTSYRAMRRGFYRRKLRKIRLLRILSELGWCPALSPELLSQWRLKKVYPATPEFMQWLGTDDDNAITPYRYRVICLHEKLDLTQEAQRYILGRALYHIAQRRGFRSNRKDQSNDDEKGKVKEAISELSQKIKDEGCEYLAEYFEKLYKEGKRIRNQYTSRDNHYVEEFHAICRRQELDEDTVNRLEHVLFDQRPLKSQKHTVGHCLFEPAKSRCQASHPDFEEMRMLQTLNQIRMKTPDDDMLRPLWDEEREAIIPLFQRKSKSNFDFEDIAKELVKPYIKRYGKKCYGYYKTDGDKDILFNYPMDMGISGSPFTAGMVAALGPDWKAVIDAQYAKGEGKK…	1209	RTGHFMNGGNYCIAIYEQDLPEGSTAKAKRSFRIVNNLAVASHFKLGNRANRTELYPPVDENGYRLKAVLRQGDSVLLYEKSPEEIYNASAAELCRRLYVVTMIWTDGRVNLRYSQYTRAGKGVAGDYKTGELLRPHIMVSSSKFKALIQNQDFTIDVLGKIKFLKRD	1040	1208
MG100-52	18	8		MESNEKKRILGLDTGTNSIGWAVIDRLGDQCSLVDSGVHIFTEGVKEEQGKEVSKAAERTSYRAMRRGFYRRKLRKIRLLRILSELGWCPALSPELLSQWRLKKVYPATPEFMQWLGTDDDNAITPYRYRVICLHEKLDLTQEAQRYILGRALYHIAQRRGFRSNRKDQSNDDEKGKVKEAISGLSQKIKDEGCEYLAEYFEKLYKEGKRIRNQYTSRDNHYVEEFHAICRRQELDEDTVNRLEHVLFDQRPLKSQKHTVGHCLFEPAKSRCQASHPDFEEMRMLQTLNQIRMKTPDDDMLRPLWDEEREAIIPLFQRKSKSNFDFEDIVKPYIKRYGKKCYGYYKTDGDKDILFNYPMDMGISGSPFTAGMVAALGPDWKAVIDAQYAKGEGKKLDDK…	1204	RTGHFTNDGNYCIAIYEQVLPEGSTAKAKRSFRIVNNLAAASHFKLGNRTNRTELYPPVDENGYRLKAVLHQGDSVLLYEKSPEELYNASAAELCRRLYIITSMEADGRINFKQAQLSQSGRKKKEDDKLGFFCPYMRINAKSLNALIQNQDFTIDVLGKIKFLKHD	1036	1203
MG100-53	18	8		MENNEKKRILGLDTGTNSIGWAVIDRLGDQCSLVDSGVHIFTEGVKEEQGKEVSKAAERTSYRAMRRGFYRRKLRKIRLLRILSELGWCPALSPELLSQWRLKKVYPATPEFMQWLGTDDDNAITPYRYRVICLHEKLDLTQEAQRYILGRALYHIAQRRGFRSNRKDQSNDDEKGKVKEAISGLSQKIKDEGCEYLAEYFEKLYKEGKRIRNQYTSRDNHYVEEFHAICRRQELDEDTVNRLEHVLFDQRPLKSQKHTVGHCLFEPAKSRCQASHPDFEEMRMLQTLNQIRMKTPDDDMLRPLWDEEREAIIPLFQRKSKSNFDFEDIAKELAKPYIKRYGKKCYGYYKTDGDKDILFNYPMDMGISGSPFTAGMVAALGPDWKAVIDAQYAKGEGKK…	860	None
MG100-54	18	8		MKDEGCKYLAEYFEKLYKEGKRIRNQYTSRDSHYVEEFHAICSRQELDEDTVKRLEHVLFDQRPPKSQKHTVGHCLFEPAKSRCQASHPDFEEMRMLQTLNQIRMKTPEDDMLRPLWENEREKIIPLFQRKSESNFSFKDIAKKLAKIYGKKSYGYYKTDGDKDILFNYPMDMGIAGSPFTAGMVAALGPDWKAVIDAQYVKGDGKSLDDKVNDVWHTLSFHALSFFDNDDKLEVWLETNLGIDADTAKKVAGIKMVSAYASLSHKVIRKILPYMRGGMIYSYAVMLANIDAVLPAYVRDNDDMRKAAVDMAVECLNEYDKKTCECTIYQWLKNFLAEKYHIDHKTLNRLYHPSDLETYPHVRPDEQDRMRLGSPRISSIRNPMAMRSLHRIRHVVNAL…	1026	RTGHFLNDGNYCIAIYEQILPEGSTAKAKRSFRIVNNLAVASHFKLGNRANRTELYPPVDENGYRLKAVLRQGDSVLLYEKSPEEIYNASAAELCRRLYVVTMIWTDGRVNLRYSQYTRAGKGVAGDYKTGELLRPHIMVSSSKFKALIQNQDFTIDVLGKIKFLKHD	857	1025
MG100-55	18	8		MKDEGCKYLAEYFEKLYKEGKRIRNQYTSRDSHYVEEFHAICSRQELDEDTVKRLEHVLFDQRPPKSQKHTVGHCLFEPAKSRCQASHPDFEEMRMLQTLNQIRMKTPEDDMLRPLWENEREKIIPLFQRKSESNFSFKDIAKKLAKIYGKKSYGYYKTDGDKDILFNYPMDMGIAGSPFTAGMVAALGPDWKAVIDAQYVKGDGKSLDDKVNDVWHTLSFHALSFFDNDDKLEVWLETNLGIDADTAKKVAGIKMVSAYASLSHKVIRKILPYMRGGMIYSYAVMLANIDAVLPAYVRDNDDMRKAAVDMAVECLNEYDKKTCECTIYQWLKNFLAEKYHIDHKTLNRLYHPSDLETYPHVRPDEQDRMRLGSPRISSIRNPMAMRSLHRIRHVVNAL…	736	None
MG100-56	18	18		MAKILAFDPGTNSLGMVCRDTMSNNLLDQITSGVDIIRDNTESDKRGRHSSAASQRRTFRTARTRYRSVKRRKQATLKLLIKHNCCPLDMESLNKWRFDDDDKGYDRTFPVQNELFMKWINFEFVIDNEVVRSVYRLREILATKALDYSKPESWLMLGRAIYSIAVRRGFKSSRIANVSNEDNEEQLKLQKSEEELSAGLNQYMQEHNCPTVGAAFSRMERVDKIRIRANDDFKPIRNQLKKEIEVIFKVQQRDTDSELYKGLTSEKKHEGTIFYKNPLKSQKGKLEYCTLEPGKRKCAKSHPANEFNVVWQLLNNIKIKLENGWENIPLFMRQTLYDKLFLRNKKHFDFAEIRELLQDEYGIQFEYKESINYSDKKNVPGCPVTFYLQKILGSSWETE…	1426	QYYYVSPGEAYGVFEYVSKDGERLYESDNLFTLSEKMKNGTLTEIPCPKRITDKKGKEYVHTRTILKDATILIYPSSEREEDQYLLDTVTLSKRLYRINSIEKDRKRLTLTRHNIVKSYAGIETIAESDFYNLPDGMRMPISKLHFLLLESDFDIFDGKIVPIKND	1259	1425
MG100-57	18	8		MKDEGCKYLAEYFEKLYKEGKRIRNQYTSRDSHYVEEFHAICSRQELDEDTVKRLEHVLFDQRPPKSQKHTVGHCLFEPAKSRCQASHPDFEEMRMLQTLNQIRMKTPEDDMLRPLWENEREKIIPLFQRKSESNFSFKDIAKKLAKIYGKKSYGYYKTDGDKDILFNYPMDMGIAGSPFTAGMVAALGPDWKAVIDAQYVKGDGKSLDDKVNDVWHTLSFHALSFFDNDDKLEVWLETNLGIDADTAKKVAGIKMVSAYASLSHKVIRKILPYMRGGMIYSYAVMLANIDAVLPAYVRDNDDMRKAAVDMAVECLNEYDKKTCECTIYQWLKNFLAEKYHIDHKTLNRLYHPSDLETYPHVRPDEQDRMRLGSPRISSIRNPMAMRSLHRIRHVVNAL…	1026	RTGHFLNDGNYCIAIYEQILPEGSTAKAKRSFRIVNNLAVASHFKLGNRANRTELYPPVDENGYRLKAVLRQGDSVLLYEKSPEEIYNASAAELCRRLYVVTMIWTDGRVNLRYSQYTRAGKGVAGDYKTGELLRPHIMVSSSKFKALIQNQDFTIDVLGKIKFLKHD	857	1025
MG100-58	18	8		MDNNGKQRILGIDTGTNSLGWAVVDRLPYGGYELVDKGVQIFQEGVNIEKGTIEKSRAAERTEHRSLRKQYWRRKVRKIRLLAVLSNAGLCPKLTSEELHRWRTDGKYPLQNEEFMRWQQTDENKGINPYAARCRCVEEELDMENRQNRHLVGRALYHIAQRRGFLSNRKEQADEKDNETGKVKSGIKELTQKIQDAGCEYLCQYFYQLYKKGERIRSCYTDRKEHYEKEFAAICEKQHLDEVLSAELYKVMFVPRPLKSQRRGVAKCPFEPSKHCAPLSHPLYEEFRMWDFIRNIKVQTPDNNELRGLTDDEVAKVLPLWYRKSKANFHFEDIAKTLAGKGKYCYYKSAEEKPYRFNFHLDNNVSGCPVSAQLKDIFGEKVLTNRTQVDTIWHALDFF…	1202	RQFHVKNDTNYMVAIYEGENMSQRSYDVVSNLKAVKLLNNNVALFPQIDEKGYHLITCLKVGDMVLLYEKNSEELKTASQQELVKHLFKVVGLALSGGIQIKLNYHQEARPSGDLHQINGPYRFNEPIAARRMLTHSQINALVQGQDFEISDTGKITFK	1042	1201
MG100-59	18	8		MKDEGCKYLAEYFEKLYKEGKRIRNQYTSRDSHYVEEFHAICSRQELDEDTVKRLEHVLFDQRPPKSQKHTVGHCLFEPAKSRCQASHPDFEEMRMLQTLNQIRMKTPEDDMLRPLWENEREKIIPLFQRKSESNFSFKDIAKKLAKIYGKKSYGYYKTDGDKDILFNYPMDMGIAGSPFTAGMVAALGPDWKAVIDAQYVKGDGKSLDDKVNDVWHTLSFHALSFFDNDDKLEVWLETNLGIDADTAKKVAGIKMVSAYASLSHKVIRKILPYMRGGMIYSYAVMLANIDAVLPAYVRDNDDMRKAAVDMAVECLNEYDKKTCECTIYQWLKNFLAEKYHIDHKTLNRLYHPSDLETYPHVRPDEQDRMRLGSPRISSIRNPMAMRSLHRIRHVVNAL…	1026	RTGHFLNDGNYCIAIYEQILPEGSTAKAKRSFRIVNNLAVASHFKLGNRANRTELYPPVDENGYRLKAVLRQGDSVLLYEKSPEEIYNASAAELCRRLYVVTMIWTDGRVNLRYSQYTRAGKGVAGDYKTGELLRPHIMVSSSKFKALIQNQDFTIDVLGKIKFLKHD	857	1025
MG100-6	18	8		METNEKKRILGLDTGTNSIGWAVVDRLGDQCALVDSGVHIFTEGVKEEKGNEVSKAAERTSHRAMRRGFYRRKLRKIRLLRILSELGLCPYLSPELLSQWRLKKIYPATPEFMQWLGTDDDNAITPYRYRVICLHEKLDLTQEAQRYILGRALYHMAQRRGFRSNRKDQSNDDEKGKVKEAISDLSHKMKEEGCEYLAEYFEKLYNKGKRIRNQYTSRDKHYVEEFHAICRRQELDEDTIKRLEHVLFDQRPLKSQKHTVGHCLFEPSKSRCQMSHPDFEEMRMLQTINQIRMKTPDDDMLRPLWEDERELIVPLFLRKSKSNFDFEDIAKELAKPYIKMYGKKCYGYYKTDGDKDILFNYPMDMGIAGSPFTAGMVAALGSDWKAVIDAQYVKGDNKS…	1223	RTGHFKNDGNYCIAIYEQVLPQGSTAKAKRSFRIINNLAAASHFKVGNRANRAELYPPVDENGYRLKAILHQGDSVLLYENSPEEVYNATAAELCRRLYVVSGISSMVITNNKYGVLQLRHSQKAGKYEKGKNGAYVVGENLRSTITMLHTQFKALIQNQDFTIDVLGKIKFLKHD	1046	1222
MG100-60	18	8		MENFDKKRILGLDTGTNSLGWAVVDRLPYGGYELIDKGVNIFQEGVNIEKGTIEKSRAAERTEHRSLRKQYWRRKVRKIRLLAVLSNAGLCPPVSSEELHIWRVEGKYPLSNTAFMRWQTTDEKKGINPYAARCRCVEEELDMENRQDRYLVGRALYHITQRRGFLSNRKDQAGEDDKDSGKVKEGIKDLTQKIQDAGCEYLCQYFYQLYKKGERIRSCYTDRKEHYEKEFDAICQKQHLNKELIIALRKVIFEQRPLKSQRRGVAKCPFEPSKHCAPVSHPLFEEFRMWSFIRNIKMQTPSDTELRMLTDEEINKILHLWYRKSKANFQFEEIAKDLAGKGKYCYYKSAEDKPYRFNYYLDTQVAGCPVSAQLKEVFGEAIFANREYIDTIWQALDFF…	1204	RAVHVDNDTNNLFLIYEGLNQKGQLARSFSVLSNIEAAKRYNSKTDQEIIPQINEDGYSLKMIIRVGSLILLYKDKPEELRNLSISSLVKRLYKVIGFGKDGRIKIRYQQEAKEAKELGGFLALDYNTLEVITSQARIGYAKMNALVQGQDFDISDTGKITFK	1040	1203
MG100-61	18	8		MKDEGCKYLAEYFEKLYKEGKRIRNQYTSRDSHYVEEFHAICSRQELDEDTVKRLEHVLFDQRPPKSQKHTVGHCLFEPAKSRCQASHPDFEEMRMLQTLNQIRMKTPEDDMLRPLWENEREKIIPLFQRKSESNFSFKDIAKKLAKIYGKKSYGYYKTDGDKDILFNYPMDMGIAGSPFTAGMVAALGPDWKAVIDAQYVKGDGKSLDDKVNDVWHTLSFHALSFFDNDDKLEVWLETNLGIDADTAKKVAGIKMVSAYASLSHKVIRKILPYMRGGMIYSYAVMLANIDAVLPAYVRDNDDMRKAAVDMAVECLNEYDKKTCECTIYQWLKNFLAEKYHIDHKTLNRLYHPSDLETYPHVRPDEQDRMRLGSPRISSIRNPMAMRSLHRIRHVVNAL…	1026	RTGHFLNDGNYCIAIYEQILPEGSTAKAKRSFRIVNNLAVASHFKLGNRANRTELYPPVDENGYRLKAVLRQGDSVLLYEKSPEEIYNASAAELCRRLYVVTMIWTDGRVNLRYSQYTRAGKGVAGDYKTGELLRPHIMVSSSKFKALIQNQDFTIDVLGKIKFLKHD	857	1025
MG100-62	18	18		MTKILAFDPGTNSLGIICRDSSKDNLIKQITSGVDIIRDNTEREKSGRHSSAASQRRSFRNSRTRYRSVKRRKQATLNLLIKHNCCPLDVESLNKWRFDDDNKGYDRTFPIHNKKFMKWINFEFVIDNEIVRSVYRLREILATKPLDYSKSETRFMLGRAIYSIAVRRGFKSSRLVNSEACEDKDDEDDERVELQKSEEELFAGLNQYMQAHNCPTVGAAFSRMERIDKIRIRANYDYKPIRSELKKEIKKIFEVQKLDIKGEYSELYEGLMSEKKHEGTIFYKNPLKSQKGKVEYCTLEPHKRRCPKSHPDNEFSVAWQLLNNIRIKRNGLWENIALDMRFKIFNDLFVSNKKHFEFAKIREMLQELYHIKFEYRENINYNDKKSVPGCPIIYYLQRI…	1421	QYYYVSPGEAYGIFEYKNNDGTLHYTLDNLFTLSEKMKNGNLRETPCPQNIMVKGVEFFHTRTILKESTILIYPSTECPEDQYKLKSTTISRRLFRINSIQQDKRIKLTRHNLAKSWTEINTIKDSDFDNLPDGMRMPIAKLHFLLLGTDFDIIDGRIVPIKHD	1256	1420
MG100-63	18	8		MKDEGCKYLAEYFEKLYKEGKRIRNQYTSRDSHYVEEFHAICSRQELDEDTVKRLEHVLFDQRPPKSQKHTVGHCLFEPAKSRCQASHPDFEEMRMLQTLNQIRMKTPEDDMLRPLWENEREKIIPLFQRKSESNFSFKDIAKKLAKIYGKKSYGYYKTDGDKDILFNYPMDMGIAGSPFTAGMVAALGPDWKAVIDAQYVKGDGKSLDDKVNDVWHTLSFHALSFFDNDDKLEVWLETNLGIDADTAKKVAGIKMVSAYASLSHKVIRKILPYMRGGMIYSYAVMLANIDAVLPAYVRDNDDMRKAAVDMAVECLNEYDKKTCECTIYQWLKNFLAEKYHIDHKTLNRLYHPSDLETYPHVRPDEQDRMRLGSPRISSIRNPMAMRSLHRIRHVVNAL…	736	None
MG100-64	18	8		MKDEGCKYLAEYFEKLYKEGKRIRNQYTSRDSHYVEEFHAICSRQELDEDTVKRLEHVLFDQRPPKSQKHTVGHCLFEPAKSRCQASHPDFEEMRMLQTLNQIRMKTPEDDMLRPLWENEREKIIPLFQRKSESNFSFKDIAKKLAKIYGKKSYGYYKTDGDKDILFNYPMDMGIAGSPFTAGMVAALGPDWKAVIDAQYVKGDGKSLDDKVNDVWHTLSFHALSFFDNDDKLEVWLETNLGIDADTAKKVAGIKMVSAYASLSHKVIRKILPYMRGGMIYSYAVMLANIDAVLPAYVRDNDDMRKAAVDMAVECLNEYDKKTCECTIYQWLKNFLAEKYHIDHKTLNRLYHPSDLETYPHVRPDEQDRMRLGSPRISSIRNPMAMRSLHRIRHVVNAL…	1026	RTGHFLNDGNYCIAIYEQILPEGSTAKAKRSFRIVNNLAVASHFKLGNRANRTELYPPVDENGYRLKAVLRQGDSVLLYEKSPEEIYNASAAELCRRLYVVTMIWTDGRVNLRYSQYTRAGKGVAGDYKTGELLRPHIMVSSSKFKALIQNQDFTIDVLGKIKFLKHD	857	1025
MG100-65	18	8		MENTIKQRILGIDTGTNSLGWAVVDRLPMGGYELVDKGVQIFQEGVNIEKGTQEKSRAAERTSHRSLRKQYWRRKIRKIALLKKLSEAGLCPPLSNEELHAWRVNGVYPLTNDAFMRWQRTDENKGLNPYAARCQCIEMMLNMDNPAERHILGRALYHIAQRRGFLSNRKSQTDDKDTGVVKDGIKDLTQKIQDAGCEYLCQYFFQLYQRGERIRSCYTDRKEHYEKEFEAICKKQHLKEDLVSELHKIIFVPRPLKSQRRGVAKCPFEPSKHCAPISHPLFEEFRMWSFIRNIKIQTPEDSELRILTEGEINKVLHLWFRKSKKNFSFEDIAKAIAGKGKYCYFKSTDDKPYRFNYHMDTSVAGCPVSAQLIEVFGEAILTKREEVDKIWQALDFYDD…	1232	RSHYSLTNGNYMAAIYEGIDDKGKTKRTFEIISLFEAAQAYSKNAPLVPQTKDGYPLIKTIRLGDLVLLYEKSPEEIYYASREDLVKRLYEIVGMSDSGGLQIKLKYQQEAKPAGELKQVNGAFTANAPIDSFRMLRHSQFNALVQGQDFDISDTGKITFRSC	1068	1231
MG100-66	18	8		MENVNKQRILGLDTGTNSLGWAVVDRLPLGGYELVDKGVQIFQEGVNIEKGTQEKSRAAERTSHRSLRKIYWRRKVRKIQLLKLLSEKGLCPELSKEELRAWRMEGKYPLNNIAFMRWQQTDEQKGINPYAARCKCVEEELDMSNPDDRYLVGRALYHIAQRRGFLSNRKDQTDEKDKESGAVKAGIKELTQKIHAAGCEYLCQYFYQLYQKGERIRSCYTDRKEHYEHEFDAICAKQHLDEALVQQLRKAIFEQRPLKSQRRGVAKCPFEPSKRCAPISHPLFEEFRMWSFIRNIKIQTPEDADLRMLTDDEIDKVKHLWFRKSKPNFPFEDIAKTLAGKGKGQYNYYKLAKDEPYRFNYYMDTSVAGCPVSAQLREVFGEELLKDRAQVDAIWLAVD…	1223	RSHYSMTNGNFMSAIYEGLDAKGKKKRSFVIISLFEAAQAYGKREPLVPKVSKDGYALIKTIRLGDLVLLYENSPKEIYNASQEELVKRMYEIVGMSDSGGGLQITLKYQQEAKPNGELKQVNGAFAADAPIANFRMLRHTQFNALVQGQDFDISDTGKITFRSC	1057	1222
MG100-67	18	8		MEIGNKQRILGLDTGTNSLGWAVVDRLPESGYELVDKGVHIFQEGVNIEKGTQEKSRAAERTKHRNQRKQYWRRKVRKILLLQELSNAGLCPFLTPEELRAWRVEGIYPLSNEAFMRWQRTDENKGINPYAARCKCVEQELDMENRQDRYLLGRALYHIAQRRGFLSNRKDQTNDPEKGVIKEGIKELTQKIQDAGCEYLCQYFYQLYQRGERIRSCYTDRKEHYEKEFAAICEKQHLNEALAAKLHKIIFVPRQPKKQQSGIAKCPFEPSKHCAPISHPLFEEVRMWSFIRNIKVQTPEDSELRTLSNEEITKILPLWFRKSKANFNFEDIAKALAGKGKYCYYKSSEDKPFRFNYHLDSSVAGCPISAQLKGIFSEDILQDRAKVDDIWNALDFYTD…	1209	QHQYSRTDGNYVCAIYEGSDNKGNRKRSFEIISNLVAAKAFNTNQPIVPETNEKGYPLIMTLHLGDLVLLYEQSPDELRNASQKELVKRLYKITGMTDSGGLQITMRYQQEARPDKELQQINGLFRADEPIKYLRMLRHTQINAFVQGQDFELTETGKIVFK	1046	1208
MG100-68	18	18		MSKILAFDPGTNSLGMVLRDTDNGNLADQVTSGVDIFRDKTERDKRGRHHSAASQRRSFRNARTRLRSVKRRKQATLKLLIKHGCCPLDMDSLNKWRFDDDEKDYDRTFPVSNESFMNWINFEFQIGNEKVRSVYRLREILATTPLDYSKPESWLMLGRAIYSIAVRRGFKSSRLDSTKSDDTENDDIQQLQKSEEELSKGLSAYMTEHNCPTVGAAFARMERVDRIRIRANEDFKPIRAMLKKEIETIFDVQRLDTDSDLYKGLMSEKKHEGTIFYKNPLKSQKGKIEYCTLEPHRRRCPKSHPANEFNVAWQLLNNIKIKREGVWEFLDIQVRHTLYQELFVRNVKHFDFKEIREKLEDIYNLTLEYRESINYSDTKSVNGCPISHYLQKIFGPDWQ…	1411	QYYYVSSHGEAYGVFEYKSKDGKLIYESDSLFTLSQKMKLGELKELPCPKHIIRKGKDYFYTRSILKEDTILVYPSKEKPEDQFSLEPKEISMRLYRVDSVSIDKRLSLTRHIFSGGLPRGNAFKESDFEHLPETIRPTVSDKLHFLVLGTDFDIINGRMVQKTDE	1244	1410
MG100-69	18	18		MAKILAFDPGTNSLGMVCRDTMSNNLLDQITSGVDIIRDNTESDKRGRHSSAASQRRTFRTARTRYRSVKRRKQATLKLLIKHNCCPLDMESLNKWRFDDDDKGYDRTFPVQNELFMKWINFEFVIDNEVVRSVYRLREILATKALDYSKPESWLMLGRAIYSIAVRRGFKSSRIANVSNEDNEEQLKLQKSEEELSAGLNQYMQEHNCPTVGAAFSRMERVDKIRIRANDDFKPIRNQLKKEIEVIFKVQQRDTDSELYKGLTSEKKHEGTIFYKNPLKSQKGKLEYCTLEPGKRKCAKSHPANEFNVVWQLLNNIKIKLENGWENIPLFMRQTLYDKLFLRNKKHFDFAEIRELLQDEYGIQFEYKESINYSDKKNVPGCPVTFYLQKILGSSWETE…	1426	QYYYVSPGEAYGVFEYVSKDGERLYESDNLFTLSEKMKNGTLTEIPCPKRITDKKGKEYVHTRTILKDATILIYPSSEREEDQYLLDTVTLSKRLYRINSIEKDRKRLTLTRHNIVKSYAGIETIAESDFYNLPDGMRMPISKLHFLLLESDFDIFDGKIVPIKND	1259	1425
MG100-7	18	8		METNEKKRILGLDTGTNSIGWAVVDRLGDQCALVDSGVHIFTEGVKEEKGNEVSKAAERTSHRAMRRGFYRRKLRKIRLLRILSELGLCPYLSPELLSQWRLKKIYPATPEFMQWLGTDDDNAITPYRYRVICLHEKLDLTQEAQRYILGRALYHMAQRRGFRSNRKDQSNDDEKGKVKEAISDLSHKMKEEGCEYLAEYFEKLYNKGKRIRNQYTSRDNHYVEEFHAICRRQELDEDTIKRLEHVLFDQRPLKSQKHTVGHCLFEPSKSRCQMSHPDFEEMRMLQTINQIRMKTPDDDMLRPLWEDERELIVPLFLRKSKSNFDFEDIAKELAKPYIKRYGKKCYGYYKTDGDKDILFNYPMDMGIAGSPFTAGMVAALGSDWEAVIDAQYVKGDDKG…	1223	RTGHFKNDGNYCIAIYEQVLPQGSTAKAKRSFRIINNLAAASHFKVGNRANRAELYPPVDENGYRLKAILHQGDSVLLYENSPEEVYNATAAELCRRLYVVSGISSMVITNNKYGVLQLRHSQKAGKYEKGKNGAYVVGENLRSTITMLHTQFKALIQNQDFTIDVLGKIKFLKHD	1046	1222
MG100-70	18	8		MEIDTKQRILGLDTGTNSLGWAVVDRLPEGYKLVDKGVQIFQEGVTIENGNQEKSRAAERTKQRSLRKQYWRRKVRKIFLLQELSNAGLCPPLSLEELHRWRVEGIYPLSNEPFMRWQRTDENKGVNPYAARCQCIERELDMENKNDRYLLGRALYHIAQRRGFLSNRKNQTDNKETGVVKEGIKELTQKINDAGCEYLCQYFYQLYQRGERIRSCYTDRKEHYEKEFAAICEKQHLNGALVEKLYKIIFVPRPPKKQNNAIAKCPFEPSKHCAPISHPLFEEFRMWSFIRNIKVQTPDDTNLRALSADEISKIQQLWYRYKKGQTNYNFHFEEIAKALAGKGKYCYYKSAEAKPYRFNYYLDTNVAGSPVSAQLKDIFGENILQDREALDKIWNALDF…	1219	RFHYSRPDGNYVAAIYEGTDKKGNRKRTSVIVTNLDAAKAFNKHQPLVPETKEGYALLCTIKKGDLVLLYENSPEELRNATQAELSKRLYKIAKMYDSGGLQITIRHHQEAREATKLKELYGNPKTGLFDSSQEIYPQRRLSYNQFNALVQGQHFELTETGKIVFK	1052	1218
MG100-71	18	18		MNDNLMDQITSGVDIIRDNTETDRRGRHSSAASQRRTFRTARTRYRSVKRRKQATLKLLIKHSCCPLDMESLNKWRFDDDCKGYDRTFPVHNEAFMKWINFEFVIDGETVRSVYRLREILATKPLDFTKPESWLMLGRTIYSIAVRRGFKSSRLANASDADDEELPELQASEAELSKGLNQYMLDHNCPTVGAAFSRMERVDKIRIRANNDYKPIRKQLKEEIEVIFKVQQLDTDSELYKGLVSEKKHEGTIFYKNPLKSQKGKVEYCTLEPRKRKCAKSHPANEFNVAWQLLNNIKIKRDGLWENISLDIRKAIFDKLFVRNKKHFDFVEIRELLQDEYGILLEYKESINYSDKKSVPGCPVTYYLQKILGPSWETEKIQGNKKHLKQAQRRKKQFDK…	1404	QYYYVSPGEAYGVFEYISKNGERLYESDNLFTLSEKMKNGTLTETPCPKCITDKKGKEYVHTRTVLKDAIILIFPSSERAEDQYQLDAATVSKRLYRINTIEMQRKRLTLTRHNLVKSWTGTNTICDSDFKDLPDGMRMSITKLHFLLLGKDFDIIDGKIVPLKKE	1237	1403
MG100-72	18	18		MTKILAFDPGTNSLGMVCRDTMNDNLMEQITSGVDIIRDNTERDKRGRHSSAASQRRSFRNARTRYRSVKRRKQATLKLLIKHNCCPLDMESLNKWRFDDDEKGYDRTFPVHNEEFMKWINFKFIIDGEEVKSVYRLREILVTKPLDFSRPESWLMLGRAIYSIAVRRGFKSSRLANSEINDEEDEEGVDLQKSEEELFSGLKQYMKEHNCKTVGAAFARMERVDKIRIRANNDYKPIRSKLKEEIEEIFKVQKRDTNSELYKGLMSEKKHEGTIFYKNPLKSQKGKVEYCTLEPRRRRCPKSHPANEFNTAWQLLNNIKIKRNGLWENITLDIRHKIFNELFVSNEKHFDFVKIREMLQNEYQIQLEYKESINYSDNKSIHGCPIIYYLQKILGPSWE…	1426	RFYYVSSHGEAYGIFEYKSDEGKILYESDSLFTLSTKMKNGEMKEIPCPQHIIRTGKRFIHTRTIRKGDSILIYPEEEKPEDQYKLNTAILSNRLYRVDSIELDKRINLVRHFRGSMPKGKAIKKDADYNNLPEAIRPTLSDKLHFLLFGTDFDILNGKIVPLKND	1259	1425
MG100-73	18	18		MSKILAFDPGTNSLGMVLRDTDNGNLADQVTSGVDIFRDKTERDKRGRHHSAASQRRSFRNARTRLRSVKRRKQATLKLLIKHGCCPLDMEALNKWRFDDDEKGYDRTFPVSNESFMNWINFEFQIGNEKVRSVYRLREILATTPLDYSKPESWLMLGRALYSIAVRRGFKSSRLDSTKSDDTENDDTQQLQKSEEELSKGLSAYMTEHNCPTVGAAFARMERVDRIRIRANEDFKPIRAMLKKEIETIFDVQRLDTDSDLYKGLMSVKKHEGTIFYKNPLKSQKGKIEYCTLEPHRRRCPKSHPANEFNVAWQLLNNIKIKPEGVWEFLDIQVRHTLYQELFVRNVKHFDFKEIREKLEDIYNLTLEYRESINYSDTKSVNGCPISHYLQKIFGPDWQ…	1411	QYYYVSPGEAYGIFEYKSNDGKYIYETDNLFSLSQKMKNGELKELPCPKRIIRKGKEYTHTRTILKEDTILVYPPNEQPEDQFKLTPAEISKRLYRINSIELPNRIKLTRHNLAESFKGRDTITDADFADLPDGFRKSVTTLKFLLLGTDFDIVNGKMVPISKTDE	1244	1410
MG100-74	18	18		MTKILAFDPGTNSLGMVCRDTMNDNLMEQITSGVDIIRDNTERDKRGRHSSAASQRRSFRNARTRYRSVKRRKQATLKLLIKHNCCPLDMESLNKWRFDDDEKGYDRTFPVHNEEFMKWINFKFIIDGEEVKSVYRLREILVTKPLDFSRPESWLMLGRAIYSIAVRRGFKSSRLANSEINDEEDEEGVDLQKSEEELFSGLKQYMKEHNCKTVGAAFARMERVDKIRIRANNDYKPIRSKLKEEIEEIFKVQKRDTNSELYKGLMSEKKHEGTIFYKNPLKSQKGKVEYCTLEPRRRRCPKSHPANEFNTAWQLLNNIKIKRNGLWENITLDIRHKIFNELFVSNEKHFDFVKIREMLQNEYQIQLEYKESINYSDNKSIHGCPIIYYLQKILGPSWE…	1426	RFYYVSSHGEAYGIFEYKSDEGKILYESDSLFTLSTKMKNGEMKEIPCPQHIIRTGKRFIHTRTIRKGDSILIYPEEEKPEDQYKLNTAILSNRLYRVDSIELDKRINLVRHFRGSMPKGKAIKKDADYNNLPEAIRPTLSDKLHFLLFGTDFDILNGKIVPLKND	1259	1425
MG100-75	18	18		MSKILAFDPGTNSLGMVLRDTDNGNLADQVTSGVDIFRDKTERDKRGRHHSAASQRRSFRNARTRLRSVKRRKQATLKLLIKHGCCPLDMDSLNKWRFDDDEKGYDRTFPVSNESFMNWINFEFQIGNEKVRSVYRLREILATTPLDYSKPESWLMLGRAIYSIAVRRGFKSSRLDSTKSDDTENDDTQQLQKSEEELSKGLSAYMTEHNCPTVGAAFARMERVDRIRIRANEDFKPIRAMLKKEIETIFDVQRLDTDSDLYKGLMSEKKHEGTIFYKNPLKSQKGKIEYCTLEPHRRRCPKSHPANEFNVAWQLLNNIKIKREGVWEFLDIQVRHTLYQELFVRNVKHFDFKEIREKLEDIYNLTLEYRESINYSDTKSVNGCPISHYLQKIFGPDWQ…	1411	QYYYVSPGEAYGIFEYKSSDGKFIYETDNLFSLSMKMKNGELKELPCPKHIIRKGKEYTHTRTILKEDTILVYPPKEQQEDQFKLTPAEISKRLYRINSIELPNRIKLTRHNLAESFKGRDTITDDDFNNLPDGFRKSVTTLKFLLLGKDFDIINGKMVPISKTDE	1244	1410
MG100-76	18	18		MSKILAFDPGTNSLGMVLRDTDNGNLADQVTSGVDIFRDKTERDKRGRHHSAASQRRSFRNARTRLRSVKRRKQATLKLLINHGCCPLDMESLNKWRFDDDEKGYDRTFPVGNEAFMNWINFEFQIGSEKVRSVYRLREILATTPLDYSKPESWLMLGRAIYSIAVRRGFKSSRLDSTSADDTENDDAQQLQKSEEELSKGLAAYMTEHNCPTVGAAFARMERVDRIRIRANEAFKPIRAMLKKEIETIFAVQQLDTDSDLYKGLMSEKKHEGTIFYKNPLKSQKGKIEYCTLEPHRRRCPKSHPANEFNVAWQLLNNIKIKRDGFWEFLDIQVRQTLYQELFVRNVKHFDFKEIRVKLEDIYNLTLEYRESINYSDTKSVNGCPITHYLQKILGPDWQ…	1414	QYYYVSPGEAYGIFEYKSSDGKFIYETDNLFSLSMKMKNGELKELPCPKHIIRKGKEYTHTRTILKEDTILVYPPKEQPEDQFKLTPAEISKRLYRINSIELPNRIKMTRHNLAESFKGRDTITDDDFNNLPDGFRKSLTTLNFLLLGKDFDIINGRMVQKTDE	1249	1413
MG100-77	18	18		MTKILAFDPGTNSLGMVCRDTMNDNLMDQITSGVDIIRDNTETDRRGRHSSAASQRRTFRTARTRYRSVKRRKQATLKLLIKHSCCPLDVESLNKWRFDDDCKGYDRTFPVHNEAFMKWINFEFVIDGETVRSVYRLREILATKPLDFTKPESWLMLGRAIYSIAVRRGFKSSRLANASDADDEELPELQASEAELSKGLNQYMLDHNCPTVGAAFSRMERVDKIRIRANNDYKPIRKQLKEEIEVIFKVQQLDTDSELYKGLVSEKKHEGTIFYKNPLKSQKGKVEYCTLEPRKRKCAKSHPANEFNVAWQLLNNIKIKRDGLWENISLDIRKAIFDKLFVRNKKHFDFVEIRELLQDEYGIQLEYKENINYSDKKSVPGCPVTYYLQKILGPSWETE…	1425	QYYYVSPGEAYGVFEYISKDGERLYESDNLFTLSEKMKNGTLTETPCPKCITDKKGKEYVHTRTVLKDAIILIFPSSERAEDQYQLDAATVSKRLYRINTIEMQRKRLTLTRHNLVKSWTGKNTIDDTDFMNLPDGMRMSIKNLNFLLLGKDFDIIDGKIVPLKNN	1258	1424
MG100-79	18	8		MENVNKQRILGLDTGTNSLGWAVVDRLPLGGYELVDKGVQIFQEGVNIEKGTQEKSRAAERTSHRSLRKIYWRRKVRKIQLLKLLSEKGLCPELSKEELRAWRMEGKYPLNNIAFMRWQQTDEQKGINPYAARCKCVEEELDMSNPDDRYLVGRALYHIAQRRGFLSNRKDQTDEKDKESGAVKAGIKELTQKIHAAGCEYLCQYFYQLYQKGERIRSCYTDRKEHYEHEFDAICAKQHLDEALVQQLRKAIFEQRPLKSQRRGVAKCPFEPSKRCAPISHPLFEEFRMWSFIRNIKIQTPEDADLRMLTDDEIDKVKHLWFRKSKPNFPFEDIAKTLAGKGKGQYNYYKLAKDEPYRFNYYMDTSVAGCPVSAQLREVFGEELLKDRAQVDAIWLAVD…	1223	RSHYSMTNGNFMSAIYEGLDAKGKKKRSFVIISLFEAAQAYGKREPLVPKVSKDGYALIKTIRLGDLVLLYENSPKEIYNASQEELVKRMYEIVGMSDSGGGLQITLKYQQEAKPNGELKQVNGAFAADAPIANFRMLRHTQFNALVQGQDFDISDTGKITFRSC	1057	1222
MG100-8	18	8		METNKKKRILGLDTGTNSIGWAVVDRLGDQCALVDSGVHIFTEGVKEEKGNEVSKAAERTSHRAMRRGFYRRKLRKIRLLRILSELGWCPYLSPELLSQWRLKKIYPATPEFMQWLGTDDDKAITPYRYRVICLHEKLDLTQEAQRYILGRALYHMAQRRGFRSNRKDQSNDDEKGKVKEAISDLSHKMKEEGCEYLAEYFEKLYNKGKRIRNQYTSRDNHYVEEFHAICRRQELDEDTIKRLEHVLFDQRPLKSQKHTVGHCLFEPSKSRCQMSHPDFEEMRMLQTINQIRMKTPDDDMLRPLWEDERELIVPLFLRKSKSNFDFEDIAKELAKPYIKRYGKKCYGYYKTDGDKDILFNYPMDMGIAGSPFTAGMVAALGSDWEAVIDAQYVKGDDKG…	1215	RTGHFKNDGNYCIAIYEQVLPQGSTAKAKRSFRIINNLAAASHFKVGNRANRAELYPPVDENGYRLKAILHQGDSVLLYENSPEEVYNATAAELCRRLYVVTMIKTDGRINLKHSQQAKAKEGLAGDYKTGEVLRPYILVSSSKFKALIQNRDFTIDVLGKIKFLKHD	1046	1214
MG100-82	18	18		MSKILAFDPGTNSLGMVLRDTDNGNLADQVTSGVDIFRDKTERDKRGRHHSAASQRRSFRNARTRLRSVKRRKQATLKLLIKHDCCPLDMESLNKWRFDDDEKGYDRTFPVDNEAFMNWINFEFQIGSEKVRSVYRLREILATTPLDFSKPESWLMLGRAIYSIAVRRGFKSSRLDSAKSDDAENDDTQQLQKSEEELSKGLSAYMTEHNCPTVGAAFARMERVDRIRIRANEDFKPIRAMLKKEIETIFAVQQLDTDSDLYKGLMSEKKHEGTIFYKNPLKSQKGKIEYCTLEPHRRRCPKSHPANEFNVAWQLLNNIKIKRDGIWEFLDIQVRQTLYQELFVRNVKHFDFKEIREKLEDIYNLTLEYRESINYSDTKSVNGCPITHYLQKILGPDWQ…	1416	QYYYVSPGEAYGIFEYKSSDGKFIYETDNLFSLSMKMKNGELKELPCPKHIIRKGKEYTHTRTILKENTILVYPPKEQQEDQFKLTPAEISKRLYRINSIELPNRIKLTRHNLAESFKGRDTITDDDFNNLPDGFRKSVTTLKFLLLGKDFDIINGKMVPISKTDE	1249	1415
MG100-84	18	8		MEIDTKQRILGLDTGTNSLGWAVVDRLPEGYKLVDKGVQIFQEGVTIENGNQEKSRAAERTKQRSLRKQYWRRKVRKIFLLQELSNAGLCPPLSLEELHRWRVEGIYPLSNEPFMRWQRTDENKGVNPYAARCQCIERELDMENKNDRYLLGRALYHIAQRRGFLSNRKNQTDNKETGVVKEGIKELTQKINDAGCEYLCQYFYQLYQRGERIRSCYTDRKEHYEKEFAAICEKQHLNGALVEKLYKIIFVPRPPKKQNNAIAKCPFEPSKHCAPISHPLFEEFRMWSFIRNIKVQTPDDTNLRALSADEISKIQQLWYRYKKGQTNYNFHFEEIAKALAGKGKYCYYKSAEAKPYRFNYYLDTNVAGSPVSAQLKDIFGENILQDREALDKIWNALDF…	1219	RFHYSRPDGNYVAAIYEGTDKKGNRKRTSVIVTNLDAAKAFNKHQPLVPETKEGYALLCTIKKGDLVLLYENSPEELRNATQAELSKRLYKIAKMYDSGGLQITIRHHQEAREATKLKELYGNPKTGLFDSSQEIYPQRRLSYNQFNALVQGQHFELTETGKIVFK	1052	1218
MG100-88	18	18		MTKILAFDPGTNSLGMVCRDTMNDNLMEQITSGVDIIRDNTERDKRGRHSSAASQRRSFRNARTRYRSVKRRKQATLKLLIKHNCCPLDMESLNKWRFDDDEKGYDRTFPVHNEEFMKWINFKFIIDGEEVKSVYRLREILVTKPLDFSRPESWLMLGRAIYSIAVRRGFKSSRLANSEINDEEDEEGVDLQKSEEELFSGLKQYMKEHNCKTVGAAFARMERVDKIRIRANNDYKPIRSKLKEEIEEIFKVQKRDTNSELYKGLMSEKKHEGTIFYKNPLKSQKGKVEYCTLEPRRRRCPKSHPANEFNTAWQLLNNIKIKRNGLWENITLDIRHKIFNELFVSNEKHFDFVKIREMLQNEYQIQLEYKESINYSDNKSIHGCPIIYYLQKILGPSWE…	1426	RFYYVSSHGEAYGIFEYKSDEGKILYESDSLFTLSTKMKNGEMKEIPCPQHIIRTGKRFIHTRTIRKGDSILIYPEEEKPEDQYKLNTAILSNRLYRVDSIELDKRINLVRHFRGSMPKGKAIKKDADYNNLPEAIRPTLSDKLHFLLFGTDFDILNGKIVPLKND	1259	1425
MG100-9	18	8		METNEKKRILGLDTGTNSIGWAVVDRLGDQCALVDSGVHIFTEGVKEEKGNEVSKAAERTSHRAMRRGFYRRKLRKIRLLRILSELGLCPYLSPELLSQWRLKKIYPATPEFMQWLGTDDDNAITPYRYRVICLHEKLDLTQEAQRYILGRALYHMAQRRGFRSNRKDQSNDDEKGKVKEAISDLSHKMKEEGCEYLAEYFEKLYNKGKRIRNQYTSRDNHYVEEFHAICRRQELDEDTIKRLEHVLFDQRPLKSQKHTVGHCLFEPSKSRCQMSHPDFEEMRMLQTINQIRMKTPDDDMLRPLWEDERELIVPLFLRKSKSNFDFEDIAKELAKPYIKRYGKKCYGYYKTDGDKDILFNYPMDMGIAGSPFTAGMVAALGSDWEAVIDAQYVKGDDKG…	1223	RTGHFKNDGNYCIAIYEQVLPQGSTAKAKRSFRIINNLAAASHFKVGNRANRAELYPPVDENGYRLKAILHQGDSVLLYENSPEEVYNATAAELCRRLYVVSGISSMVITNNKYGVLQLRHSQKAGKYEKGKNGAYVVGENLRSTITMLHTQFKALIQNQDFTIDVLGKIKFLKHD	1046	1222
MG100-90	18	18		MSKILAFDPGTNSLGMVLRDTDNGNLADQVTSGVDIFRDKTERDKRGRHHSAASQRRSFRNARTRLRSVKRRKQATLKLLINHGCCPLDMESLNKWRFDDDEKGYDRTFPVGNEAFMNWINFEFQIGSEKVRSVYRLREILATTPLDYSKPESWLMLGRAIYSIAVRRGFKSSRLDSTSADDTENDDAQQLQKSEEELSKGLAAYMTEHNCPTVGAAFARMERVDRIRIRANEAFKPIRAMLKKEIETIFAVQQLDTDSDLYKGLMSEKKHEGTIFYKNPLKSQKGKIEYCTLEPHRRRCPKSHPANEFNVAWQLLNNIKIKRDGFWEFLDIQVRQTLYQELFVRNVKHFDFKEIRVKLEDIYNLTLEYRESINYSDTKSVNGCPITHYLQKILGPDWQ…	1414	QYYYVSPGEAYGIFEYKSSDGKFIYETDNLFSLSMKMKNGELKELPCPKHIIRKGKEYTHTRTILKEDTILVYPPKEQPEDQFKLTPAEISKRLYRINSIELPNRIKMTRHNLAESFKGRDTITDDDFNNLPDGFRKSLTTLNFLLLGKDFDIINGRMVQKTDE	1249	1413
MG100-92	18	18		MTKILAFDPGTNSLGMVCRDTMNDNLMDQITSGVDIIRDNTETDRRGRHSSAASQRRTFRTARTRYRSVKRRKQATLKLLIKHSCCPLDMESLNKWRFDDDCKGYDRTFPVHNEAFMKWINFEFVIDGETVRSVYRLREILATKPLDFTKPESWLMLGRTIYSIAVRRGFKSSRLANASDADDEELPELQASEAELSKGLNQYMLDHNCPTVGAAFSRMERVDKIRIRANNDYKPIRKQLKEEIEVIFKVQQLDTDSELYKGLVSEKKHEGTIFYKNPLKSQKGKVEYCTLEPRKRKCAKSHPANEFNVAWQLLNNIKIKRDGLWENISLDIRKAIFDKLFVRNKKHFDFVEIRELLQDEYGILLEYKESINYSDKKSVPGCPVTYYLQKILGPSWETE…	1425	QYYYVSPGEAYGVFEYISKNGERLYESDNLFTLSEKMKNGTLTETPCPKCITDKKGKEYVHTRTVLKDAIILIFPSSERAEDQYQLDAATVSKRLYRINTIEMQRKRLTLTRHNLVKSWTGTNTICDSDFKDLPDGMRMSITKLHFLLLGKDFDIIDGKIVPLKKE	1258	1424
MG111-1	42	33		MGLTKGRGYDILYIVTLYHTKIQKVTEIRDFSRKALSPRKFSTGISFWREERTEGETGMSGEIKYEGGKRMKYRIGLDIGVASVGGCAMECDENGEPVRILDLCVRTFDAAEGEKGAPPAQPRREARGLRRRLRRRAHRLERVRALCAEAFGEDVLGRAEQNGEDLFRLRCAGLDEKLRDEELVRVLVHLAGHRGFRSNRKSESKDKETGELLKAIAENGEYMQAHGYRTVGEMFYRDPKYFEERAGRRVYTTRNRDGEYSRAFSRADIEKEARAILSRQEACGLVDGAFSEKYIEILLSQRSFDEGPAAPSPYRTEGYDVGDCPFEKGEKRASKAGFTAEYLAALQKINHLKIFLPSGEERFLSAAEREKLYAAAREKKEMNFAQVKKSLGLPEETSF…	1177	DVFEKEGKYYCVPVYIKDIYAKHLPDRAILAHKRYEDWTKIDDSFRFLFALFRNDLIYVKAKKPFNLSPNDKEEKQSVSVSEGFFYYRGINISTGAALIITHDNSYSTELGLKTLLKIEKYAVDILGNKYPVKREKRLNTEWDS	1032	1176
MG111-10	42	4		MYRLGLDVGIKSVGWCVLECDENGEPIQINALNSRIFDAAEQPKTGASLAEPRRNARGLRRRIRRKSFRLERIRKLFSENGIELFETQDDLICLKDEYKNLDVVKLRSDALDKNLTEAEFARVLYSLARHRGFKSNKRVVETDDGDEEKKGKGKNKDEGKLLSSIRESEEEMRESGMRTRGEQLYKKYLLEGKPVHNKGGDYSMCVSRDILVKEIELLFEKQKEFGNNFATDENKEKYLDIFLSQRNFDEGPGKGSQYTGSHDVKKCEIYRDEDVAAKGTYTSEWATIYQKINNLSIICGGDRRRLSNEERQIAVELAKKVDKVTYKAFRKAIKLDDDYRFSALNYSEKKKSDKKKNEGESKSDVVEINDVVDSLACEDKGDFITAKNSNKIVKALNDN…	1156	DLYSKDGKYFGVPVYVADLYRGELPKRAATQNKPQNEWRVIDDTYTFEMSIYQDDLLHIENKKGIELKKKKDVENSAKAQTKTITDDLVYFIGFNRSTASIEVEDTTGCYRRDGIGTQNIGKITKCEIDVLGNVQEIKKRPKQPQPLKMLTDKEKAEKRKNNQNK	990	1155
MG111-11	42	4		MYRLGLDVGIKSVGWCVLECDENGEPIQINALNSRIFDAAEQPKTGASLAEPRRNARGLRRRIRRKSFRLERIRKLFSENGIELFETQDDLICLKDEYKNLDVVKLRSDALDKNLTEAEFARVLYSLARHRGFKSNKRVVETDDGDEEKKGKGKNKDEGKLLSSIRKSEEEMRESGMRTRGEQLYKKYLMEGKPVHNKGGDYSMCVSRDILVKEIELLFEKQKEFGNNFATDENKEKYLDIFLSQRNFDEGPGKGSQYTGSHDVKKCEIYRDEDVAAKGTYTSEWATIYQKINNLSIICGGDRRRLSNEERQIAVELAKKVDKVTYKAFRKAIKLDDDYRFSALNYSEKKKSDKKKNEGESKSDVVEINDVVDSLACEDKGDFITAKNSNKIVKALNDN…	1156	DLYSKDGKYFGVPVYVADLYRGELPKRAATQNKPQNEWRVIDDTYTFEMSIYQDDLLHIENKKGIELKKKKDVENSAKAQTKTITDDLVYFIGFNRSTASIEVEDTTGCYRRDGIGTQNIGKITKCEIDVLGNVQEIKKRPKQPQPLKMLTDKEKAEKRKNNQNK	990	1155
MG111-12	42	36		MRKKIRYVLGLDIGIASVGWAVLLLDGEDNVCGIVRAGVHTFDEVTVGKEKITATANRRGYRSGRRLVRRKAHRIQRVKSLLQEMNIVSKKDMDEYYSGAVEDVYFLRWAAIQDEPVYILNNRELAQLLIYFAKHRGYKSTAVHEQEDEDDKKVLSAISENKKYMHEHGYRTAGEMIYKDAKFRQKRCGSSEENELLVARNSEGNYSNSISRDLLVEEVRIIFEKQRELGNTLATKELEERFLSIMQSQRNYDEGPGEGSPYGGNLIEKMVGECTFEKGEKRACKASYTSERFVLLEKINHLRICTADGNERPLNEDEKSAVIKLAYKTKVVKYNAIRKELKLDLEERFGGLTYSKVNNGDFKQRILDTEKKSDFISLKYWHEVKDILNLSYKDLTEEQ…	1099	DIFRKDGKYYMVPVYYKDLYLHRMPTKAVVAHKETADWKEMDDKDFLFSLYPDDLIKVQKKNKEIENGYYKTSDRYSAGISYVQHDFGAKSYVRLCIQNLAIFEKLNVDILGNIYSCSKEEREWL	973	1098
MG111-13	42	36		MRKKIRYVLGLDIGIASVGWAVLLLDGEDNVCGIVRAGVHTFDEVTVGKEKITATANRRGYRSGRRLVRRKAHRIQRVKSLLQEMNIVSKKDMDEYYSGAVEDVYFLRWAAIQDEPVYILNNRELAQLLIYFAKHRGYKSTAVHEQEDEDDKKVLSAISENKKYMHEHGYRTAGEMIYKDAKFRQKRCGSSEENELLVARNSEGNYSNSISRDLLVEEVRIIFEKQRELGNTLATKELEERFLSIMQSQRNYDEGPGEGSPYGGNLIEKMVGECTFEKGEKRACKASYTSERFVLLEKINHLRICTADGNERPLNEDEKSAVIKLAYKTKVVKYNAIRKELKLDLEERFGGLTYSKVNNGDFKQRILDTEKKSDFISLKYWHEVKDILNLSYKDLTEEQ…	1099	DIFRKDGKYYMVPVYYKDLYLHRMPTKAVVAHKETADWKEMDDKDFLFSLYPDDLIKVQKKNKEIENGYYKTSDRYSAGISYVQHDLGAKSYVRLCIQNLAIFEKLNVDILGNIYSCSKEEREWL	973	1098
MG111-14	42	36		MRKKIRYVLGLDIGIASVGWAVLLLDGEDNVCGIVRAGVHTFDEVTVGKEKITATANRRGYRSGRRLVRRKAHRIQRVKSLLQEMNIVSKKDMDEYYSGAVEDVYFLRWAAIQDEPVYILNNRELAQLLIYFAKHRGYKSTAVHEQEDEDDKKVLSAISENKKYMHEHGYRTAGEMIYKDAKFRQKRCGSSEENELLVARNSEGNYSNSISRDLLVEEVRIIFEKQRELGNTLATKELEERFLSIMQSQRNYDEGPGEGSPYGGNLIEKMVGECTFEKGEKRACKASYTSERFVLLEKINHLRICTADGNERPLNEDEKSAVIKLAYKTKVVKYNAIRKELKLDLEERFGGLTYSKVNNGDFKQRILDTEKKSDFISLKYWHEVKDILNLSYKDLTEEQ…	1099	DIFRKDGKYYMVLVYYKDLYLHRMPTKAVVAHKETADWKEMDDKDFLFSLYPDDLIKVQKKNKEIENGYYKTSDRYSAGISYVQHDLGAKSYVRLCIQNLAIFEKLNVDILGNIYSCSKEEREWL	973	1098
MG111-15	42	4		MYRLGLDVGIKSVGWCVLECDENGEPIQINALNSRIFDAAEQPKTGASLAEPRRNARGLRRRIRRKSFRLEGIRKLFIENGIELFETQDDLICLKDEYKNLDVVKLRSDALDKKLTEAEFARVLYSLARHRGFKSNKREGAKDSDEGKLLGSIRKSEEEMRESGMRTRGEQLYKKYLMEGKPVHNKGGDYSMCVSRDILVKEIELLFEKQKEFGNNFATDENKEKYLDIFLSQRNFDEGPGKGSQYTGSHDVKKCEIYRDEDVAAKGTYTSEWATIYQKINNLSIICGGDRRRLSNEERQIAVELAKKVEKVTYKAFRKAIKLDDDYRFSALNYSEKKKQGKKKNEGEAKSDVVEINDVVDSLACEDKGEFIAAKNSNKILKALNDNLKSDIELIDEIA…	1144	DLYSKDGKYFGVPVYVADLYRGELPKRAATNGKPQNEWRVIDDTYTFEMSIYQDDLLRIESKKGIELKKNKDVENSAKATTKTITDDFAYFIGFNRSTASIKIEDTTGCYFAKSIGIQNIGKITKCEIDVLGNVQEIKKRPKQPQPLKMLTDKEKAEKRKNNQNK	978	1143
MG111-16	42	36		MRKKIRYVLGLDIGIASVGWAVLLLDGEDNVCGIVRAGVHTFDEVTVGKEKITATANRRGYRSGRRLVRRKAHRIQRVKSLLQEMNIVSKKDMDEYYSGAVEDVYFLRWAAIQDEPVYILNNRELAQLLIYFAKHRGYKSTAVHEQEDEDDKKVLSAISENKKYMHEHGYRTAGEMIYKDAKFRQKRCGSSEENELLVARNSEGNYSNSISRDLLVEEVRIIFEKQRELGNTLATKELEERFLSIMQSQRNYDEGPGEGSPYGGNLIEKMVGECTFEKGEKRACKASYTSERFVLLEKINHLRICTADGNERPLNEDEKSAVIKLAYKTKVVKYNAIRKELKLDLEERFGGLTYSKVNNGDFKQRILDTEKKSDFISLKYWHEVKDILNLSYKDLTEEQ…	1099	DIFRKDGKYYMVPVYYKDLYLHRMPTKAVVAHKETADWKEMDDKDFLFSLYPDDLIKVQKKNKEIENGYYKTSDRYSAGISYVQHDLGAKSYVRLCIQNLAIFEKLNVDILGNIYSCSKEEREWL	973	1098
MG111-17	42	4		MYRLGLDVGIKSVGWCVLECDENGEPIQINALNSRIFDAAEQPKTGASLAEPRRNARGLRRRIRRKSFRLERIRKLFSENGIELFETQDDLICLKDEYKNLDVVKLRSDALDKKLTEAEFARVLYSLARHRGFKSNKREGAKDSDEGKLLSSIRESEEEMRESGMRTRGEQLYKKYLMEGKPVHNKGGDYSMCVSRDILVKEIELLFEKQKEFGNNFATDENKEKYLNIFLSQRNFDEGPGKGSQYTGSHDVKKCEIYRDEDVAAKGTYTSEWATIYQKINNLSIICGGDRRRLSNEERQIAVELAKKVDKVSYKAFRKAIKLDDDYRFSALNYSEKKKSDKKKNEGESKSDVVEINDVVDSLACEDKGEFITAKNSNKIVKALNDNLKSDIELIDEIA…	1143	DLYSKDGKYFGVPVYVADLYRGELPKKAATKRKTKNEWREMDDTYTFEMSIYKDDLLRIESEDGIELKKKKDVENSAKAPTKTIMDDFVYFIGFDTDSPRITIEDTTGCYCGRKGIQSIKKITKCEIDVLGNVQEIKKRPKQPQPLKMLTDKERAEKRKNNQNK	978	1142
MG111-18	42	4		MYRLGLDVGIKSVGWCVLECDENGEPIQIDALNSRIFDAAEQPKTGASLAEPRRNARGLRRRIRRKSFRLERIRKLFIENGIELFETHEDLICLKDEYKNLDVVKLRADALDKKLTEAEFARVLYSLARHRGFKSNKRVVETDDGDEEKKRKGKDSDEGKLLSSIRDSEEEMRESGMRTRGEQLYKKYLLEGKPVHNKGGDYSMCVSRDILVKEIELLFEKQKEFGNNFATDENKEKYLDIFLSQRNFDEGPGKGSQYTGSHDVKKCEIYRDEDVAAKGTYTSEWATIYQKINNLSIICGGDRRRLSNEERQIAVELAKKVDKVSYKAFRKAIKLDDDYRFSALNYSEKKKSDKKKNEGESKSDVVEINDVVDSLACEDKGDFITAKNSNKIVKALNDN…	1156	DLYSKDGKYFGVPVYVADLYRGELPKKAATHSKPQNEWRVIDDTYTFEMSIHQDDLLRIESKKGIELKKDRNNEFSAKKNSILLNDGYVYFTSFCISTAAIKIEDTTGCYVAPSVGIQNLKKITKCEIDVLGNVQEIKKRPKQPQPLKMLTDKERAEKRKNKQNK	990	1155
MG111-19	42	36		MRKKIRYVLGLDIGIASVGWAVLLLDGEDNVCGIVRAGVHTFDEVTVGKEKITATANRRGYRSGRRLVRRKAHRIQRVKSLLQEMNIVSKKDMDEYYSGAVEDVYFLRWAAIQDEPVYILNNRELAQLLIYFAKHRGYKSTAVHEQEDEDDKKVLSAISENKKYMHEHGYRTAGEMIYKDAKFRQKRCGSSEENELLVARNSEGNYSNSISRDLLVEEVRIIFEKQRELGNTLATKELEDRFLSIMQSQRNYDEGPGEGSPYGGNLIEKMVGECTFEKGEKRACKASYTSERFVLLEKINHLRICTADGNERPLNEDEKSAVIKLAYKTKVVKYNAIRKELKLDLEERFGGLTYSKVNNGDFKQRILDTEKKSDFISLKYWHEVKDILNLSYKDLTEEQ…	1099	DIFRKDGKYYMVPVYYKDLYLHRMPTKAVVAHKETADWKEMDDKDFLFSLYPDDLIKVQKKNKEIENGYYKTSDRYSAGISYVQHDLGAKSYVRLCIQNLAIFEKLNVDILGNIYSCSKEEREWL	973	1098
MG111-2	42	4		MYRLGLDVGIKSVGWCVLECDENGEPIQINALNSRIFDAAEQPKTGASLAEPRRNARGLRRRIRRKSFRLERIRKLFSENGIELFETQDDLICLKDEYKNLDVVKLRSDALDKNLTEAEFARVLYSLARHRGFKSNKRVVETDDGDEEKKGKGKNKDEGKLLSSIRESEEEMRESGMRTRGEQLYKKYLLEGKPVHNKGGDYSMCVSRDILVKEIELLFEKQKEFGNNFATDENKEKYLDIFLSQRNFDEGPGKGSQYTGSHDVKKCEIYRDEDVAAKGTYTSEWTTIYQKINNLSIICGGDRRRLSNEERQIAVELAKKVDKVTYKAFRKAIKLDDDYRFSALNYSEKKKSDKKKNEGESKSDVVEINDVVDSLACEDKGDFITAKNSNKIVKALNDN…	1165	DLYSKGGKYYGVPVYVADLYRGELPKRAATQRKSQNEWRVMNDTYTFEMSIYKDDLLRIESEDGIEMKKKKDVENSAKAPTKIITDDLVYFIGFDRSTVSIEIEDTTGCYFARGVGIQKKIDKITRCEIDVLGNVQEIKKKPKQPLPLKMLTDKERVEKRKNNQNK	998	1164
MG111-20	42	4		MYRLGLDVGIKSVGWCVLECDENGEPIQINALNSRIFDAAEQPKTGASLAEPRRNARGLRRRIRRKSFRLERIRKLFSENGIELFETQDDLICLKDEYKNLDVVKLRSDALDKNLTEAEFARVLYSLARHRGFKSNKRVVETDDGDEEKKGKGKNKDEGKLLSSIRESEEEMRESGMRTRGEQLYKKYLLEGKPVHNKGGDYSMCVSRDILVKEIELLFEKQKEFGNNFATDENKEKYLDIFLSQRNFDEGPGKGSQYTGSHDVKKCEIYRDEDVAAKGTYTSEWATIYQKINNLSIICGGDRRRLSNEERQIAVELAKKVDKVTYKAFRKAIKLDDDYRFSALNYSEKKKSDKKKNEGESKSDVVEINDVVDSLACEDKGDFITAKNSNKIVKALNDN…	1158	DLYSKDGKYFGVPVYVADLYRGELPKRAATANKPQNEWREMDDTYTFEMSIYQDDLLRIESKKGIELKKKKDVENSAKATSKTITDDFVYFIGFNRSTASIEVEDTTGCYRRDGIGTQNIGKITKCEIDVLGNVQEIKKRPKQPQPLKMLTDKEKAEKRKNNQNK	992	1157
MG111-21	42	4		MYRLGLDVGIKSVGWCVLECDENGEPIQINALNSRIFDAAEQPKTGASLAEPRRNARGLRRRIRRKSFRLERIRKLFSENGIELFETQDDLICLKDEYKNLDVVKLRSDALDKKLTEAEFARVLYSLARHRGFKSNKREGAKDSDEGKLLGSIRKSEEEMRESGMRTRGEQLYKKYLMEGKPVHNKGGDYSMCVSRDILVKEIELLFEKQKEFGNNFATDENKEKYLDIFLSQRNFDEGPGKGSQYTGSHDVKKCEIYRDEDVAAKGTYTSEWATIYQKINNLSIICGGDRRRLSNEERQIAVELAKKVDKVTYKAFRKAIKLDDDYRFSALNYSEKKKSDKKKNEGESKSDVVEINDVVDSLACEDKGDFITAKNSNKIVKALNDNLKSDIELIDEIA…	1144	DLYSKDGKYFGVPVYVADLYRGELPKRAATQNKPQNEWRVIDDTYTFEMSIYQDDLLHIENKKGIELKKKKDVENSAKAQTKTITDDLVYFIGFNRSTASIEVEDTTGCYRRDGIGTQNIGKITKCEIDVLGNVQEIKKRPKQPQPLKMLTDKEKAEKRKNNQNK	978	1143
MG111-22	42	4		MYRLGLDVGIKSVGWCVLECDENGEPIQINALNSRIFDAAEQPKTGASLAEPRRNARGLRRRIRRKSFRLERIRKLFSENGIELFETQDDLICLKDEYKNLDVVKLRSDALDKKLTEAEFARVLYSLARHRGFKSNKREGAKDSDEGKLLSSIRESEEEMRESGMRTRGEQLYKKYLMEGKPVHNKGGDYSMCVSRDILVKEIELLFEKQKEFGNNFATDENKEKYLDIFLSQRNFDEGPGKGSQYTGSHDVKKCEIYRDEDVAAKGTYTSEWATIYQKINSLSIICGGDRRRLSNEERQIAVELAKKVDKVSYKAFRKAIKLDDDYRFSALNYSEKKKQGKKKNEGESKSDVVEINDVVDSLACEDKGEFITAKNSNKILKALNDNLKSDVELIDEIA…	1146	DLYSKDGKYFGVPVYVADLYRGELPKKAATHSKPQNEWRVIDDTYTFEMSIHQDDLLRIENKKGIELKKNKDVENSAKAATKTITDDFVYYIGFDRSTVSIKVEDTTGCYFARGVGIQNIGKITKCEIDVLGNVQEIKKRPKQPQPLKKLTDKERAEKRKNKQNK	980	1145
MG111-23	42	4		MYRLGLDVGIKSVGWCVLECDENGEPIQINALNSRIFDAAEQPKTGASLAEPRRNARGLRRRIRRKSFRLERIRKLFIENGIELFETQDDLICLKDEYKNLDVVKLRSDALDKKLTEAEFARVLYSLARHRGFKSNKREGAKDSDEGKLLGSIRKSEEEMRESGMRTRGEQLYKKYLMEGKPVHNKGGDYSMCVSRDILVKEIELLFEKQKEFGNNFATDKNKEKYLDIFLSQRNFDEGPGKGSQYTGSHDVKKCEIYRDEDVAAKGTYTSEWATIYQKINNLSIICGGDRRRLSNEERQIAVELAKKVDKVSYKAFRKAIKLDDDYRFSTLNYSEKKKQGKKKNEGESKSDVVEINDVVDSLACEDKGEFITAKNSNKIVKALNDNLKSDIELVDEIA…	1144	DLYSKDGKYFGVPVYVADLYRGELPKKAATHSKPQNEWRVIDDTYTFEMSIHQDDLLRIESKKGIELKKDRNNEFSAKKNSILLNDGYVYFTSFCISTAAIKIEDTTGCYVAPSVGIQNLKKITKCEIDVLGNVQEIKKRPKQPQPLKILTDKERAEKRKNKQNK	978	1143
MG111-24	42	36		MRKKIRYVLGLDIGIASVGWAVLLLDGEDNVCGIVRAGVHTFDEVTVGKEKITATANRRGYRSGRRLVRRKAHRIQRVKSLLQEMNIVSKKDMDEYYSGAVEDVYFLRWAAIQDEPVYILNNRELAQLLIYFAKHRGYKSTAVHEQEDEDDKKVLSAISENKKYMHEHGYRTAGEMIYKDAKFRQKRCGSSEENELLVARNSEGNYSNSISRDLLVEEVRIIFEKQRELGNTLATKELEERFLSIMQSQRNYDGGPGEGSPYGGNLIEKVVGECTFEKGEKRACKASYISERFVLLEKINHLRICTADGNERPLNEDEKSAVIKLAYKTKVVKYNAIRKELKLDLEERFGGLTYSKVNNGDFKQRILNTEKKSDFISLKYWHEVKDILNLSYKDLTEEQ…	1099	DIFRKDGKYYMVPVYYKDLYLHRMPTKAVVAHKETADWKKMDDKDFLFSLYPDDLIKVQKKNKEIENGYYKTSDRYSAGISYVQHDLGAKSYVRLCIQNLAIFEKLNVDILGNIYSCSKEEREWL	973	1098
MG111-25	42	4		MYRLGLDVGIKSVGWCVLECDENGEPIQINALNSRIFDAAEQPKTGASLAEPRRNARGLRRRIRRKSFRLERIRKLFSENGIELFETQDDLICLKDEYKNLDVVKLRSDALDKNLTEAEFARVLYSLARHRGFKSNKRVVETDDGDEEKKGKGKNKDEGKLLSSIRESEEEMRESGMRTRGEQLYKKYLLEGKPVHNKGGDYSMCVSRDILVKEIELLFEKQKEFGNNFATDENKEKYLDIFLSQRNFDEGPGKGSQYTGSHDVKKCEIYRDEDVAAKGTYTSEWATIYQKINNLSIICGGDRRRLSNEERQIAVELAKKVDKVTYKAFRKAIKLDDDYRFSALNYSEKKKSDKKKKEGESKSDVVEINDVVDSLACEDKGDFITAKNSNKIVKALNDN…	1156	DLYSKDGKYFGVPVYVADLYRGELPKRAATQNKPQNEWRVIDDTYTFEMSIYQDDLLHIENKKGIELKKKKDVENSAKAQTKTITDDLVYFIGFNRSTASIEVEDTTGCYRRDGIGTQNIGKITKCEIDVLGNVQEIKKRPKQPQPLKMLTDKEKAEKRKNNQNK	990	1155
MG111-26	42	4		MYRLGLDVGIKSVGWCVLECDENGEPIQINALNSRIFDAAEQPKTGASLAEPRRNARGLRRRIRRKSFRLERIRKLFSENGIELFETQDDLICLKDEYKNLDVVKLRSDALDKKLTEAEFARVLYSLARHRGFKSNKREGAKDSDEGKLLGSIRKSEEEMRESGMRTRGEQLYKKYLMEGKPVHNKGGDYSMCVSRDILVKEIELLFEKQKEFGNNFATDENKEKYLDIFLSQRNFDEGPGKGSQYTGSHDVKKCEIYRDEDVAAKGTYTSEWATIYQKINNLSIICGGDRRRLSNEERQIAVELAKKVDKVTYKAFRKAIKLDDDYRFSALNYSEKKKSDKKKNEGESKSDVVEINDVVDSLACEDKGDFITAKNSNKIVKALNDNLKSDIELIDEIA…	1144	DLYSKDGKYFGVPVYVADLYRGELPKRAATNGKQQNEWRVIDDTYTFEMSIYQDDLLRIESKKGIELKKNKDVENSAKATTKTITDDFAYFIGFDRSTASIKIEDTTGCYFAKSIGIQNIGKITKCEIDVLGNVQEIKKRPKQPQPLKMLNDKEKAEKRKNNQNK	978	1143
MG111-27	42	33		MKYRIGLDIGIASVGGCAMECDENGEPVRILDLSVRIFDKAEDPQTGASLALPCRTARGMRRRLRRRAHRLERVRRLCLEQFGNDVLQRAEGNKEDIFRLRFAGLSETLRDEELTRVLIYFAKHRGFRSNRKSEGKDKDTGKMLKAVRENETYMREKGYATVGEMLYRDPKYFEIVEGRKIYHTRNGDGDYGKAFAREDIRREAEAILARQAEGGLVDRAFAEKYLGIFSSQRSFDEGPASPSPYRLEGYDIGNCIFLPTEKRAPKASYTFEYGTALQKINNLKVIDGGTERFLTAEEREKLYAAAREKKEYDFLQVKKLLSLPSSASFNLVTYSSAKAGKKGKKGETEKAVKTPEETEKKTKLFKMDKSYAIRACLSEDKRKNIPLLDEIARILSLYK…	1135	DVFRKDGKYFCVPVYTKDIYAKRLPDRAITAGKKYADWDKIDGTFEFLFALFANDLIYVKARNSFKLKALDKEEKQQVSMSEGFFYYKGIDIATGAALLITHDHSYETRLGLKTLLRLEKYTVDVLGEKYPVRKEKRLNTEWDT	990	1134
MG111-28	42	4		MYRLGLDVGIKSVGWCVLECDENGEPIQINALNSRIFDAAEQPKTGASLAEPRRNARGLRRRIRRKSFRLERIRKLFIENGIELFETQDDLICLKDEYKNLDVVKLRSDALDKKLTEAEFARVLYSLARHRGFKSNKRVVETDDGDEEKKGKGKNKDEGKLLSSIRESEEEMRESGMRTRGEQLYKKYLMEGKPVHNKGGDYSMCVSRDILVKEIELLFEKQKKFGNSFVTDENKEKYLDIFLSQRNFDEGPGKGSQYTGSHDVKKCEIYRDEDVAAKGTYTSEWATIYQKINNLSIICGGDRRRLSNEERQIAVELAKKVDKVTYKAFRKAIKLDDDYRFSALNYSEKKKSDKKKNEGESKSDVVEINDVVDSLACEDKGEFITAKNSNKIVKALNDN…	1165	DLYSKGGKYYGVPVYVADLYRGELPKRAATQRKSQNEWRVMNDTYTFEMSIYKDDLLRIESEDGIEMKKKKDVENSAKAPTKIITDDLVYFIGFDRSTVSIEIEDTTGCYFARGVGIQKKIDKITRCEIDVLGNVQEIKKKPKQPQPLKMLTDKERVEKRKNNQNK	998	1164
MG111-29	42	4		MYRLGLDVGIKSVGWCVLECDENGEPIQINALNSRIFDAAEHPQTGASLAEPRRNARGLRRRIRRKSFRLERIRKLFIENGIELFETQDDLICLKDEYKNLDVVKLRSDALDKKLTEAEFARVLYSLARHRGFKSNKRVVVTDDDDEEKKGKGKDGDEGKLLSSIRESEEEMRESGMRTRGEQLYKKYLMEGKPVHNKYGDYSMCVSRDILVKEIELLFEKQKEFGNNFATDKNKEKYLNIFLSQRNFDEGPGKGSQYTGSHDVKKCEIYRDEEVAAKGTYTSEWATIYQRINNLSIICGGDRRRLSNEERQIAVELAKKVEKVTYKAFRKAIKLDDDYRFSALNYSEKKKRNKKKNEGESESDVVEINDVVDSLACEDKGEFITAKNSNKIVKALNDN…	1164	DLYSKDGKYFGVPVYVADLYRGELPKKAATHSKPQNEWRVIDDTYTFEMSIYQDDLLRIENKKGIELKKNKDVENSAKASTKIITDDFAYFISFDRSTASIKIEDTTGCYFAKSIGIQNIGKITKCEIDVLGNVQEIKKRPKQPQPLKMLTDKERAEKRKNKQNK	998	1163
MG111-3	42	4		MDNDDMIRIGLDIGITSVGWAVMACDENGEPKRIVDLGSRIFDAAEKPKDGGSLAADRRDARGMRRRLRRKCERLRRLRALLEQYGYSVNFSGEDANILRIKGLNERLSENDLARVLYLLCKNRGFKSNKRQNKPTNDESSAKLQKDDEDGKLLKSADANEQLMISKNYRTVGEMLYAEYVLKGGKWHNIGGDYSHTVYRKNIRAELETLFEVQRTFGNPLADEEFEAKYFEIFEAQRSFDMGPGKGSKYSAEYKVGDCPFEEGEKRCPKASFSFEWSRALEKLNNVKIVGEYESRALSDEERKRAVEKMRSLETFSYNQLRRELRLSEEERFNLAYPRADFKALDKKIEERRVKGEIVDKEAERYKFERESRDKFEKKELVCSLRNSNSIRDALEGEH…	1124	DVFTKDGKFYLVPVYVSDVYAGRLPMKAATNGKTEEEWRDVSAGFDFLFSLHKNDMIYVENKNGMNLSKMIKEDKSKLPEKKTLNACFGYFNSMDRANVAIKFEDINGCYECRVGALNLKKFVKYEVDVLGEAHPVGCEKRQPLHRPRS	974	1123
MG94-1	42	36		MRKKIRYVIGLDIGIASVGWAALLLDENDNVCGIVRAGVHTFDEAVVGQSKITGAAYRRGYRSGRRSIRRKVNRIQRVKNLLQRLNIISKKDLEEYFSGAVENIYYLRCAAIQNEPAYILNNKELAQLLIYYAKHRGYKSNTSYEQKTDDSKKVLSALSENKKYMLEKGYQTAGEMLYRDEKFRRKRYGSSEECELLLVRNSGDDYSHSISRELLVEEVHVIFARQRELGNKLTTKELEDQFVEIMQSQRNYDEGSGEGSPYGGNLIEKMVGECTFEKGEKRACKASYTSERFVLLEKLNHLRIQSKNGDVRALTEEERDAIIKLAYKNKDVKYKALRTILKLNPDERFGGLTYSRGDIENSTEGKSVFVSLEYWYEIKKVLGLFYDDLDNEETQQLLD…	1083	DVFKRKDEYYAVVVYYRDLYIGNLPNNAAHFDIEMKKGEFEFSLYKDDLIRFVKDGKEQYAYYKYINANNSQITYTEHDTSKETKCTTIRTLDKFQKMNVDLLGNIYSSDKEEREWN	965	1082
MG111-31	42	4		MYRLGLDVGIKSVGWCVLECDENGEPIQINALNSRIFDAAEQPKTGASLAEPRRNARGLRRRIRRKSFRLERIRKLFTENGIELFETQDDLICLKDEYKNLDVVKLRSDALDKKLTEAEFARVLYSLARHRGFKSNKRVVETDDGDEEKKRKGKDSDEGKLLSSIRESEEEMRESGMRTRGEQLYKKYLLEGKPVHNKGGDYSMCVSRDILVKEIELLFEKQKEFGNNFATDENKEKYLDIFLSQRNFDEGPGKGSQYTGSHDVKKCEIYRDEDVAAKGTYTSEWATIYQKINNLSIICGGDRRRLSNEERQIAVELAKKVDKVSYKAFRKAIKLDDDYRFSALNYSEKKKQGKKKNEGESKSDVVEINDVVDSLACEDKGDFITAKNSNKIVKALNDN…	1156	DLYSKDGKYFGVPVYVADLYRGELPKRAATNGKSQNEWRVIDDTYTFEMSIYQDDLLRIENKKGIELKKNKDVENSAKAASKTIVDDFVYYIGFDRSTVSIKVEDTTGCYFARGVGIQNIGKITKCEIDVLGNVQEIKKRPKQPQPLKMLTDKERAEKRKNNQNK	990	1155
MG111-32	42	4		MYRLGLDVGIKSVGWCVLECDENGEPIQINALNSRIFDAAEQPKTGASLAEPRRNARGLRRRIRRKSFRLERIRKLFSENGIELFETQDDLICLKDEYKNLDVVKLRSDALDKKLTEAEFARVLYSLARHRGFKSNKREGAKDSDEGKLLGSIRKSEEEMRESGMRTRGEQLYKKYLMEGKPVHNKGGDYSMCVSRDILVKEIELLFEKQKEFGNNFATDENKEKYLDIFLSQRNFDEGPGKGSQYTGSHDVKKCEIYRDEDVAAKGTYTSEWATIYQKINNLSIICGGDRRRLSNEERQIAVELAKKVEKVTYKAFRKAIKLDDDYRFSALNYSEKKKSDKKKNEGESKSDVVEINDVVDSLACEDSEFITAKNSNKIVKALNDNLKSDIELIDEIAE…	1150	DLYSKGGKYYGVPVYVADLYRGELPKKAATKRKSKDEWRVMDDTYTFEMSIYKDDLLRIESEDGIELKKNKDVENSAKAPTKTIMDDFVYFIGFDTDSPRITIEDTTGCYCGRKGIQSIKKITKCEIDVLGNVQEIKKRPKQPQPLKMLTDKERAEKRKNNQNK	985	1149
MG111-33	42	4		MYRLGLDVGIKSVGWCVLECDENGEPIQINALNSRIFDAAEQPKTGASLAEPRRNARGLRRRIRRKSFRLERIRKLFSENGIELFETQDDLICLKDEYKNLDVVKLRSDALDKKLTEAEFARVLYSLARHRGFKSNKREGAKDSDEGKLLGSIRKSEEEMRESGMRTRGEQLYKKYLMEGKPVHNKGGDYSMCVSRDILVKEIELLFEKQKEFGNNFATDENKKKYLDIFLSQRNFDEGPGKGSQYTGSHDVKKCEIYRDEDVAAKGTYTSEWATIYQKINNLSIICGGDRRRLSNEERQIAVELAKKVEKVSYKAFRKAIKLDDDYRFSALNYSEKKKSDKKKNEGESKSDVVEINDVVDSLACEDKGEFITAKNSNKIVKALNDNLKSDIELIDEIA…	1146	DLYSKDGKYFGVPVYVADLYRGELPKRAATAGKPQNEWRVIDDTYTFEMSIYQDDLLRIESKKGIELKKDRNNEFSAKKNSILLNDGYVYFTSFCISTAAIKIEDTTGCYVAPSVGIQNLKKITKCEIDVLGNVQEIKKRPKQPQPLKMLTDKERAEKRKNKQNK	980	1145
MG111-34	42	4		MYRLGLDVGIKSVGWCVLECDENGEPIQINALNSRIFDAAEQPKTGASLAEPRRNARGLRRRIRRKSFRLERIRKLFSENGIELFETQDDLICLKDEYKNLDVVKLRSDALDKNLTEAEFARVLYSLARHRGFKSNKRVVETDDGDEEKKGKGKNKDEGKLLSSIRESEEEMRESGMRTRGEQLYKKYLLEGKPVHNKGGDYSMCVSRDILVKEIELLFEKQKEFGNNFATDENKEKYLDIFLSQRNFDEGPGKGSQYTGSHDVKKCEIYRDEDVAAKGTYTSEWATIYQKINNLSIICGGDRRRLSNEERQIAVELAKKVDKVTYKAFRKAIKLDDDYRFSALNYSEKKKSDKKKNEGESKSDVVEINDVVDSLACEDKGDFITAKNSNKIVKALNDN…	1156	DLYSKDGKYFGVPVYVADLYRGELPKRAATQNKPQNEWRVIDDTYTFEMSIYQDDLLHIENKKGIELKKKKDVENSAKAQTKTITDDLVYFIGFNRSTASIEVEDTTGCYRRDGIGTQNIGKITKCEIDVLGNVQEIKKRPKQPQPLKMLTDKEKAEKRKNNQNK	990	1155
MG111-35	42	4		MYRLGLDVGIKSVGWCVLECDENGEPIQINALNSRIFDAAEQPKTGASLAEPRRNARGLRRRIRRKSFRLERIRKLFIENGIELFETQDDLICLKDEYKNLDVVKLRSDALDKKLTEAEFARVLYSLARHRGFKSNKRVVETDDGDEEKKGKGKNKDEGKLLSSIRESEEEMRESGMRTRGEQLYKKYLMEGKPVHNKGGDYSMCVSRDILVKEIELLFEKQKKFGNSFVTDENKEKYLDIFLSQRNFDEGPGKGSQYTGSHDVKKCEIYRDEDVAAKGTYTSEWATIYQKINNLSIICGGDRRRLSNEERQIAVELAKKVDKVTYKAFRKAIKLDDDYRFSALNYSEKKKSDKKKNEGESKSDVVEINDVVDSLACEDKGEFITAKNSNKIVKALNDN…	1165	DLYSKGGKYYGVPVYVADLYRGELPKRAATQRKSQNEWRVMNDTYTFEMSIYKDDLLRIESEDGIEMKKKKDVENSAKAPTKIITDDLVYFIGFDRSTVSIEIEDTTGCYFARGVGIQKKIDKITRCEIDVLGNVQEIKKKPKQPQPLKMLTDKERVEKRKNNQNK	998	1164
MG111-36	42	4		MYRLGLDVGIKSVGWCVLECDENGEPIQINALNSRIFDAAEQPKTGASLAEPRRNARGLRRRIRRKSFRLERIRKLFSENGIELFETQDDLICLKDEYKNLDVVKLRSDALDKKLTEAEFARVLYSLARHRGFKSNKREGAKDSDEGKLLGSIRKSEEQMRESGMRTRGEQLYKKYLLEGKPVHNKGGDYSMCVSRDILVKEIELLFEKQKEFGNNFATDENKEKYLDIFLSQRNFDEGPGKGSQYTGSHDVKKCEIYRDEDVAAKGTYTSEWATIYQKINNLSIICGGDRRRLSNEERQIAVELAKKVDKVSYKAFRKAIKLDDDYRFSALNYSEKKKSDKKKNEGESKSDVVEINDVVDSLACEDSEFITAKNSNKIVKALNDNLKSDIELIDEIAE…	1143	DLYSKDGKYFGVPVYVADLYRGELPKKAATKRKSKDEWRVMDDTYTFEMSIYQDDLLRIENKKGIELKKNKDVENSAKAASKTIVDDFVYYIGFDRSTVSIKVEDTTGCYFARGVGIQNIGKITKCEIDVLGNVQEIKKRPKQPQPLKMLTDKERAEKRKNNQNK	977	1142
MG111-37	42	4		MYRLGLDVGIKSVGWCVLECDENGEPIQINALNSRIFDAAEQPKTGASLAEPRRNARGLRRRIRRKSFRLERIRKLFSENGIELFETQDDLICLKDEYKNLDVVKLRSDALDKNLTEAEFARVLYSLARHRGFKSNKRVVETDDGDEEKKGKGKNKDEGKLLSSIRESEEEMRESGMRTRGEQLYKKYLLEGKPVHNKGGDYSMCVSRDILVKEIELLFEKQKEFGNNFATDENKEKYLDIFLSQRNFDEGPGKGSQYTGSHDVKKCEIYRDEDVAAKGTYTSEWATIYQKINNLSIICGGDRRRLSNEERQIAVELAKKVDKVTYKAFRKAIKLDDDYRFSALNYSEKKKSDKKKNEGESKSDVVEINDVVDSLACEDKGDFITAKNSNKIVKALNDN…	1156	DLYSKDGKYFGVPVYVADLYRGELPKRAATNGKPQNEWRVIDDTYTFEMSIYQDDLLHIESKKGIEFKKNKDVENSAKASTKIITDDFAYFISFDRSTASIKIEDTTGCYFAKSIGIQNIGKITKCEIDVLGNVHEIKKRPKQPQPLKMLTDKERAEKRKKNQNK	990	1155
MG111-38	42	36		MRKKIRYVLGLDIGIASVGWAVLLLDGEDNVCGIVRAGVHTFDEVTVGKEKITATANRRGYRSGRRLVRRKAHRIQRVKSLLQEMNIVSKKDMDEYYSGAVEDVYFLRWAAIQDEPVYILNNRELAQLLIYFAKHRGYKSTAVHEQEDEDDKKVLSAISENKKYMHEHGYRTAGEMIYKDAKFRQKRCGSSEENELLVARNSEGNYSNSISRDLLVEEVRIIFEKQRELGNTLATKELEDRFLSIMQSQRNYDEGPGEGSPYGGNLIEKMVGECTFEKGEKRACKASYTSERFVLLEKINHLRICTADGNERPLNEDEKSAVIKLAYKTKVVKYNAIRKELKLDLEERFGGLTYSKVNNGDFKQRILDTEKKSDFISLKYWHEVKDILNLSYKDLTEEQ…	1099	DIFRKDGKYYMVPVYYKDLYLHRMPTKAVVAHKETADWKEMDDKDFLFSLYPDDLIKVQKKNKEIENGYYKTSDRYSAGISYVQHDLGAKSYVRLCIQNLAIFEKLNVDILGNIYSCSKEEREWL	973	1098
MG111-39	42	4		MYRLGLDVGIKSVGWCVLECDENGEPIQINALNSRIFDAAEQPKTGASLAEPRRNARGLRRRIRRKSFRLERIRKLFSENGIELFETQDDLICLKDEYKNLDVVKLRSDALDKKLTEAEFARVLYSLARHRGFKSNKREGAKDSDEGKLLGSIRKSEEEMRESGMRTRGEQLYKKYLMEGKPVHNKGGDYSMCVSRDILVKEIELLFEKQKEFGNNFATDENKEKYLDIFLSQRNFDEGPGKGSQYTGSHDVKKCEIYRDEDVAAKGTYTSEWATIYQKINNLSIICGGDRRHLSNEERQIAVELVKKVDKVSYKSFRKAIKLDDDYRFSALNYSEKKKSDKKKNEGESKSDVVEINDVVDSLACEDKGDFITAKNSNKIVKALNDNLKSDVELIDEIA…	1146	DLYSKDGKYFGVPVYVADLYRGELPKRAATANKPQNEWREMDDTYTFEMSIYQNDLLRIESKKGIELKKDRNNEFSAKENSILLNDGYVYFTSFCISTAAIKIEDTTGCYVAPSVGIQNLKKITKCEIDVLGNVQEIKKRPKQPQPLKMLTDKERAEKRKNNQNK	980	1145
MG111-4	42	33		MEKNEMIRIGLDIGIKSVGWAVVACDENGEPKSIVALGSRIFDAAEKPKDGGSLAADRRDARGMRRRLRRKSERLRRLRALFEEFGIAPNFSGEDANMLRVKGLDERLSENDFARVLYLLCKNRGFKSNKRDDKSSIDEKTSKTQKDDEEGKLLGFANANEELLTSKNYRTVGEMIYFEYVLKGGQWRNLRGDYSHTVYRKNSRAEIETLFEIQRGFGNALAKAEFEARYFVIFDSQRTFDMGPGKGSKYSAEYKVGDCPLEIGEKRCPKASFSFEWSRALEKLNNIKIVGAYESRALTQEERARVMARMRELETFNFFQLRRELHMTEEERFNLSYPRANFKALDKKLEERRAKGENVDEEEERYKFERAEREKFEKRELICSLKNSNDIRRALEGEH…	1126	DVYTRGGKFYVVPVYVSDVYAGKLPMKAATSGKPEEEWRDVSDPNEYEFLFSLHKNDMIYVESKNGMNLSKMIKDDNSKLPEKKTVYGCFGYFNSMDRSTAGIKFEDVNGCYQCRVGTLNLKRFEKYEVDVLGDVHLVGREKRQPLNKPRS	974	1125
MG111-40	42	4		MYRLGLDVGIKSVGWCVLECDENGEPIQINALNSRIFDAAEQPKTGASLAEPRRNARGLRRRIRRKSFRLERIRKLFSENGIELFETQDDLICLKDEYKNLDVVKLRSDALDKKLTEAEFARVLYSLARHRGFKSNKREGAKDSDEGKLLSSIRESEEEMRESGMRTRGEQLYKKYLMEGKPVHNKGGDYSMCVSRDILVKEIELLFEKQKEFGNNFATDENKEKYLDIFLSQRNFDEGPGKGSQYTGSHYVKKCEIYRDEDVAAKGTYTSEWATIYQKINNLSIICGGDRRRLSNEERQIAVELAKKVEKVTYKAFRKAIKLDDDYRFSALNYSEKKKSDKKKNEGESKSDVVEINDVVDSLACEDKGDFITAKNSNKIVKALNDNLKSDIELIDEIA…	1144	DLYSKDGKYFGVPVYVADLYRGELPKKAATHSKPQNEWRVIDDTYTFEMSIHQDDLLRIESKKGIELKKDRNNEFSAKKNSILLNDGYVYFTSFCISTAAIKIEDTTGCYVAPSVGIQNLKKITKCEIDVLGNVQEIKKRPKQPQPLKILTDKERAEKRKNKQNK	978	1143
MG111-41	42	4		MYRLGLDVGIKSVGWCVLECDENGEPIQINALNSRIFDAAEQPNTGASLAEPRRNARGLRRRIRRKSFRLERIRKLFSENGIELFETQDDLICLKDEYKNLDVVKLRSDALDKKLTEAEFARVLYSLARHRGFKSNKREGAKDSDEGKLLSSIRESEEEMRESGMRTRGEQLYKKYLMEGKPVHNKGGDYSMCVSRDILVKEIELLFEKQKEFGNNFATDENKEKYLDIFLSQRNFDEGPGKGSQYTGSHYVKKCEIYRDEDVAAKGTYTSEWATIYQKINNLSIICGGDRRRLSNEERQIAVELAKKVEKVTYKAFRKAIKLDDDYRFSALNYSEKKKSDKKKNEGESKSDVVEINDVVDSLACEDKGDFITAKNSNKIVKALNDNLKSDIELIDEIA…	1153	DLYSKDGKYFGVPVYVADLYRGELPKRAATQRKSQNEWRVMNDTYTFEMSIYKDDLLRIESEDGIELKKKKDVENSAKTPTKIITNDLVYFIGFDRSTVSIEIEDTTGCYFARGVGIQKKIDKITKCEIDVLGNVQEIKKRPKQPQPLKMLTDKEKAEKRKNNQNK	986	1152
MG111-42	42	36		MRKKIRYVLGLDIGIASVGWAVLLLDGEDNVCGIVRAGVHTFDEVTVGKEKITATANRRGYRSGRRLVRRKAHRIQRVKSLLQEMNIVSKKDMDEYYSGAVEDVYFLRWAAIQDEPVYILNNRELAQLLIYFAKHRGYKSTAVHEQEDEDDKKVLSAISENKKYMHEHGYRTAGEMIYKDAKFRQKRCGSSEENELLVARNSEGNYSNSISRDLLVEEVRIIFEKQRELGNTLATKELEERFLSIMQSQRNYDGGPGEGSPYGGNLIEKMVGECTFEKGEKRACKASYISERFVLLEKINHLRICTADGNERPLNEDEKSAVIKLAYKTKVVKYNAIRKELKLDLEERFGGLTYSKVNNGDFKQRILDTEKKSDFISLKYWHEVKDILNLSYKDLTEEQ…	1099	DIFRKDGKYYMVPVYYKDLYLHRMPTKAVVAHKETADWKKMDDKDFLFSLYPDDLIKVQKKNKEIENGYYKTSDRYSAGISYVQHDLGAKSYVRLCIQNLAIFEKLNVDILGNIYSCSKEEREWL	973	1098
MG111-43	42	4		MYRLGLDVGIKSVGWCVLECDENGEPIQINALNSRIFDAAEQPKTGASLAEPRRNARGLRRRIRRKSFRLERIRKLFIENGIELFETHEDLICLKDEYKNLDVVKLRSDALDKKLTEAEFARVLYSLARHRGFKSNKREGAKDSDEGKLLGSIRKSEEEMRESGMRTRGEQLYKKYLMEGKPVHNKGGDYSMCVSRDILVKEIELLFEKQKEFGNNFATDENKEKYLDIFLSQRNFDEGPGKGSQYTGSHDVKKCEIYRDEDVAAKGTYTSEWATIYQRINNLSIICGGDRRRLSNEERQIAVELAKKVEKVTYKAFRKAIKLDDDYRFSALNYSEKKKSDKKKNEGESKSDVVEINDVVDSLACEDKGDFITAKNSNKIVKALNDNLKSDIELIDEIA…	1146	DLYSKDGKYFGVPVYVADLYRGELPKRAATANKPQNEWREMDDTYTFEMSIYQDDLLHIESKKGIELKKKKDVENSAKALTKTITDDLVYFIGFNRSKASIEVEDTTGCYNMDGLGIQNVGKITKCEIDVLGNVQEIKKRPKQPQPLKMLTDKERAEKRKKNQNK	980	1145
MG111-44	42	4		MYRLGLDVGIKSVGWCVLECDENGEPIQINALNSRIFDAAEQPKTGASLAEPRRNARGLRRRIRRKSFRLERIRKLFIENGIELFETQDDLICLKDEYKNLDVVKLRSDALDKKLTEAEFARVLYSLARHRGFKSNKREGAKDSDEGKLLGSIRKSEEEMRESGMRTRGEQLYKKYLMEGKPVHNKGGDYSMCVSRDILVKEIELLFEKQKEFCNNFATDENKEKYLDIFLSQRNFDEGPGKGSQYTGSHDVKKCEIYRDEDVAAKGTYTSEWATIYQKINNLSIICGGDRRRLSNEERQIAVELAKKVDKVTYKAFRKAIKLDDDYRFSALNYSEKKKSDKKKNEGESKSDVVEINDVVDSLACEDKGEFITAKNSNKIVKALNDNLKSDIELIDEIA…	1144	DLYSKDGKYFGVPVYVADLYRGELPKKAATHSKPQNEWRVIDDTYTFEMSIHQDDLLRIESKKGIELKKDRNNEFSAKKNSILLNDGYVYFTSFCISTAAIKIEDTTGCYVAPSVGIQNLKKITKCEIDVLGNVQEIKKRPKQPQPLKILTDKERAEKRKNKQNK	978	1143
MG111-45	42	4		MYRLGLDVGIKSVGWCVLECDENGEPIQINALNSRIFDAAEQPKTGASLAEPRRNARGLRRRIRRKSFRLERIRKLFTENGIELFETQDDLICLKDEYKNLDVVKLRSDALDKKLTEAEFARVLYSLARHRGFKSNKRVVVTDDDDEEKKGKRKENDEGELLSSIRKSEEEMRESGMRTRGEQLYKKYLMEGKPVHNKGGDYSMCVSRDILVKEIELLFEKQKEFGNNFATDKNKEKYLDIFLSQRNFDEGPGKGSQYTGSHDVKKCEIYRDEDVAAKGTYTSEWATIYQKINNLSIICGGDRKRLSNEERQIAVELAKKVEKVTYKAFRKAIKLDDDYRFSALNYSEKKKSDKKKNEGESKSDVVEINDVVDSLACEDKGEFITAKNSNKIVKALNDN…	1158	DLYSKDGKYFGVPVYVADLYRGELPRRAATQGKPQNEWREMDDTYTFEMSIYQDDLLRIESKKGIELKKDRNNEFSAKKNSILLNDGYVYFTSFCISTAAIKIEDTTGCYVAPSVGIQNLKKITKCEIDVLGNVQEIKKRPKQPQPLKMLTDKERAEKRKNKQNK	992	1157
MG111-46	42	4		MYRLGLDVGIKSVGWCVLECDENGEPIQINALNSRIFDAAEQPKTGASLAEPRRNARGLRRRIRRKSFRLERIRKLFSENGIELFETQDDLICLKDEYKNLDVVKLRSDALDKNLTEAEFARVLYSLARHRGFKSNKRVVETDDGDEEKKGKGKNKDEGKLLSSIRESEEEMRESGMRTRGEQLYKKYLLEGKPVHNKGGDYSMCVSRDILVKEIELLFEKQKEFGNNFATDENKEKYLDIFLSQRNFDEGPGKGSQYTGSHDVKKCEIYRDEDVAAKGTYTSEWTTIYQKINNLSIICGGDRRRLSNEERQIAVELAKKVDKVTYKAFRKAIKLDDDYRFSALNYSEKKKSDKKKNEGESKSDVVEINDVVDSLACEDKGDFITAKNSNKIVKALNDN…	1156	DLYSKDGKYFGVPVYVADLYRGELPKRAATQNKPQNEWRVIDDTYTFEMSIYQDDLLHIENKKGIELKKKKDVENSAKAQTKTITDDLVYFIGFNRSTASIEVEDTTGCYRRDGIGTQNIGKITKCEIDVLGNVQEIKKRPKQPQPLKMLTDKEKAEKRKNNQNK	990	1155
MG111-47	42	4		MYRLGLDVGIKSVGWCVLECDENGEPIQINALNSRIFDAAEHPQTGASLAEPRRNARGLRRRIRRKSFRLERIRKLFSENGIELFETQDDLICLKDEYKNLDVVKLRSDALDKKLTEAEFARVLYSLARHRGFKSNKREGAKDSDEGKLLSSIRESEEEMRESGMRTRGEQLYKKYLMEGKPVHNKGGDYSMCVSRDILVKEIELLFEKQTEFGNNFATDENKEKYLDIFLSQRNFDEGPGKGSQYTGSHDVKKCEIYRDEDVAAKGTYTSEWATIYQKINNLSIICGGDRRRLSNEERQIAVELAKKVEKVSYKAFRKAIKLDDDYRFSALNYSEKKKSDKKKNEGESKSDVVEINDVVDSLACEDKGDFITAKNSNKIVKALNDNLKSDIELIDEIA…	1153	DLYSKDGKYFGVPVYVADLYRGELPKRAATQRKSQNEWRVIDDTYTFEMSVYKDDLLRIESEDGIEMKKKKDVENSAKAPTKIITDDLVYFIGFDRSTVSIEIEDTTGCYFARGVGIQKKIDKITRCEIDVLGNVQEIKKRPKQPQPLKMLTDKEKAEKRKNNQNK	986	1152
MG111-48	42	4		MDKKLTEAEFARVLYSLARHRGFKSNKREGAKDSDEGKLLGSIRKSEEEMRESGMRTRGEQLYKKYLMEGKPVHNKGGDYSMCVSRDILVKEIELLFEKQKEFGNNFATDKNKEKYLDIFLSQRNFDEGPGKGSQYTGSHDVKKCEIYRDEDVAAKGTYTSEWATIYQKINNLSIICGGDRRRLSNEERQIAVELAKKVEKVSYKAFRKAIKLDDDYRFSALNYSEKKKQGKKKNEGEAKSDVVEINDVVDSLACEDKGEFIAAKNSNKILKALNDNLKSDIELIDEIAEICTKYKSENLFRNAIAESKIIDGRLDEETIEKLSKIDMKGYGHLSLHVLREILPYLEEGMVYSDAMQKAGHNHSEHNFEKQKFLGTKEVYDAIGGVTSLVVKRALSQTV…	1036	DLYSKDGKYFGVPVYVADLYRGELPKRAATANKPQNEWREMDDTYTFEMSIYQDDLLHIESKKGIELKKKKDVENSAKALTKTITDDLVYFIGFNRSKASIEVEDTTGCYNMDGLGIQNVGKITKCEIDVLGNVQEIKKRPKQPQPLKMLTDKERAEKRKKNQNK	870	1035
MG111-49	42	4		MYRLGLDVGIKSVGWCVLECDENGEPIQINALNSRIFDAAEQPKTGASLAEPRRNARGLRRRIRRKSFRLERIRKLFSENGIELFETQDDLIGLKDEYKNLDVVKLRSDALDKKLTEAEFARVLYSLARHRGFKSNKRVVVTDDDDEEKKGKRKENDEGELLSSIRKSEEEMRESGMRTRGEQLYKKYLMEGKPVHNKGGDYSMCVSRDILVKEIELLFEKQKEFGNNFATDENKEKYLDIFLSQRNFDEGPGKGSQYTGSHDVKKCEIYRDEDVAAKGTYTSEWATIYQKINNLSIICGGDRRRLSNEERQIAVELAKKVEKVTYKAFRKAIKLDDDYRFSTLNYSEKKKQGKKKSEGESKSDVVEINDVVDSLACEDSEFIIAKNSNKIVKALNDNL…	1155	DLYSKDGKYFGVPVYVADLYRGELPKKAATHSKPQNEWRVIDDTYTFEMSIHQDDLLRIESKKGIELKKKKDVENSAKALTKTITDDLVYYIGFNRSKASIEVEDTTGCYNMDGLGIQNIGKITKCEIDVLGNVQEIKKRPKQPQPLKMLTDKERAEKRKNNQNK	989	1154
MG111-5	42	4		MDNDDMIRIGLDIGITSVGWAVMACDENGEPKRIVDLGSRIFDAAEKPKDGGSLAADRRDARGMRRRLRRKCERLRRLRALLEQYGYSVNFSGEDANILRIKGLNERLSENDLARVLYLLCKNRGFKSNKRQNKPTNDESSAKLQKDDEDGKLLKSADANEQLMISKNYRTVGEMLYAEYVLKGGKWHNIGGDYSHTVYRKNIRAELETLFEVQRTFGNPLADEEFEAKYFEIFEAQRSFDMGPGKGSKYSAEYKVGDCPFEEGEKRCPKASFSFEWSRALEKLNNVKIVGEYESRALSDEERKRAVEKMRSLETFSYNQLRRELRLSEEERFNLAYPRADFKALDKKIEERRVKGEIVDKEAERYKFERESRDKFEKKELVCSLRNSNSIRDALEGEH…	1124	DVFTKDGKFYLVPVYVSDVYAGRLPMKAATNGKTEEEWRDVSAGFDFLFSLHKNDMIYVENKNGMNLSKMIKEDKSKLPEKKTLNACFGYFNSMDRANVAIKFEDINGCYECRVGALNLKKFVKYEVDVLGEAHPVGCEKRQPLHRPRS	974	1123
MG111-50	42	36		MRKKIRYVLGLDIGIASVGWAVLLLDGEDNVCGIVRAGVHTFDEVTVGKEKITATANRRGYRSGRRLVRRKAHRIQRVKSLLQEMNIVSKKDMDEYYSGAVEDVYFLRWAAIQDEPVYILNNRELAQLLIYFAKHRGYKSTAVHEQEDEDDKKVLSAISENKKYMHEHGYRTAGEMIYKDAKFRQKRCGSSEENELLVARNSEGNYSNSISRDLLVEEVRIIFEKQRELGNTLATKELEERFLSIMQSQRNYDEGPGEGSPYGGNLIEKMVGECTFEKGEKRACKASYTSERFVLLEKINHLRICTADGNERPLNEDEKSAVIKLAYKTKVVKYNAIRKELKLDLEERFGGLTYSKVNNGDFKQRILDTEKKSDFISLKYWHEVKDILNLSYKDLTEEQ…	1099	DIFRKDGKYYMVPVYYKDLYLHRMPTKAVVAHKETADWKKMDDKDFLFSLYPDDLIKVQKKNKEIENGYYKTSDRYSAGISYVQHDLGAKSYVRLCIQNLAIFEKLNVDILGNIYSCSKEEREWL	973	1098
MG111-51	42	4		MYRLGLDVGIKSVGWCVLECDENGEPIQINALNSRIFDAAEQPKTGASLAEPRRNARGLRRRIRRKSFRLERIRKLFSENGIELFETQDDLICLKDEYKNLDVVKLRSDALDKKLTEAEFARVLYSLARHRGFKSNKREGAKDSDEGKLLSSIRESEEEMRESGMRTRGEQLYKKYLMEGKPVHNKGGDYSMCVSRDILVKEIELLFEKQKEFGNNFATDENKEKYLDIFLSQRNFDEGPGKGSQYTGSHDVKKCEIYRDEDVAAKGTYTSEWATIYQKINNLSIICGGDRRRLSNEERQIAVELAKKVDKVTYKAFRKAIKLDDDYRFSALNYSEKKKSDKKKNEGESKSDVVEINDVVDSLACEDKGDFITAKNSNKIVKALNDNLKSDIELIDEIA…	1146	DLYSKDGKYFGVPVYVADLYRGELPKKAATHSKPQNEWRVIDDTYTFEMSIHQDDLLRIENKKGIELKKNKDVENSAKAATKTITDDFVYYIGFDRSTVSIKVEDTTGCYFARGVGIQNIGKITKCEIDVLGNVQEIKKRPKQPQPLKKLTDKERAEKRKNKQNK	980	1145
MG111-52	42	4		MYRLGLDVGIKSVGWCVLECDENGEPIQINALNSRIFDAAEQPKTGASLAEPRRNARGLRRRIRRKSFRLERIRKLFTENGIELYETQDDLICLKDEYKNLDVVKLRSDALDKKLTEAEFARVLYSLARHRGFKSNKREGAKDSDEGKLLGSIRKSEEEMRESGMRTRGEQLYKKYLMEGKPVHNKGGDYSMCVSRDILVKEIELLFEKQKEFGNNFATDKNKEKYLDIFLSQRNFDEGPGKGSQYTGSHDVKKCEIYRDEDVAAKGTYTSEWATIYQKINNLSIICGGDRRRLSNEERQIAVELAKKVEKVTYKTFRKAIKLDDDYRFSALNYSEKKKQGKKKNEGESKSDVVEINDVVDSLACEDKGDFITAKNSNKIVKALNDNLKSDVELIDEIA…	1144	DLYSKDGKYFGVPVYVADLYRGELPRRAATANKPQNEWREMDDTYTFEMSIYQDDLLRIESKKGIELKKKKDVENSAKATSKTITDDFVYFIGFNRATGAMEIEDTSGCYYKDSVGIQNVGKITKCEIDVLGNVQEIKKRPKQPQPLKMLTDKERAEKRKNNQNK	978	1143
MG111-53	42	4		MYRLGLDVGIKSVGWCVLECDENGEPIQINALNSRIFDAAEQPKTGASLAEPRRNARGLRRRIRRKSFRLERIRKLFSENGIELFETQDDLICLKDEYKNLDVVKLRSDALDKKLTEAEFARVLYSLARHRGFKSNKREGAKDSDEGKLLGSIRKSEEEMRESGMRTRGEQLYKKYLMEGKPVHNKGGDYSMCVSRDILVKEIELLFEKQKEFGNNFATDENKEKYLDIFLSQRNFDEGPGKGSQYTGSHDVKKCEIYRDEDVAAKGTYTSEWATIYQKINNLSIICGGDRRHLSNEERQIAVELVKKVDKVSYKSFRKAIKLDDDYRFSALNYSEKKKSDKKKNEGESKSDVVEINDVVDSLACEDKGDFITAKNSNKIVKALNDNLKSDVELIDEIA…	1146	DLYSKDGKYFGVPVYVADLYRGELPKRAATANKPQNEWREMDDTYTFEMSIYQNDLLRIESKKGIELKKDRNNEFSAKENSILLNDGYVYFTSFCISTAAIKIEDTTGCYVAPSVGIQNLKKITKCEIDVLGNVQEIKKRPKQPQPLKMLTDKEKAEKRKNNQNK	980	1145
MG111-54	42	4		MYRLGLDVGIKSVGWCVLECDENGEPIQINALNSRIFDAAEHPQTGASLAEPRRNARGLRRRIRRKSFRLERIRKLFIENGIELFETQDDLICLKDEYKNLDVVKLRSDALDKKLTEAEFARVLYSLARHRGFKSNKRVVVTDDDDEEKKGKGKDGDEGKLLSSIRESEEEMRESGMRTRGEQLYKKYLMEGKPVHNKYGDYSMCVSRDILVKEIELLFEKQKEFGNNFATDKNKEKYLNIFLSQRNFDEGPGKGSQYTGSHDVKKCEIYRDEDVAAKGTYTSEWATIYQKINNLSIICGGDRRRLSNEERQIAVELAKKVEKVTYKAFRKAIKLDDDYRFSALNYSEKKKQGKKKNEGESESDVVEINDVVDSLACEDKGDFITAKNSNKIVKALNDN…	1160	DLYSKDGKYFGVPVYVADLYRGELPKRAATQKKSQNEWRVMDDTYTFEMSIYQDDLLRIESKKGIELKKKKDVENSAKALTKTITDELVYFIGFDRSTASIEIEDTTGCYFARGVGIQKKIDKITKCEIDVLGNVQEIKKRPKQPQPLKILTDKERAEKRKNKQNK	993	1159
MG111-55	42	4		MYRLGLDVGIKSVGWCVLECDENGEPIQINALNSRIFDAAEQPKTGASLAEPRRNARGLRRRIRRKSFRLERIRKLFIENGIELFETQDDLICLKDEYKNLDVVKLRSDALDKNLTEAEFARVLYSLARHRGFKSNKRVVETDDGDEEKKGKGKNKDEGKLLSSIRESEEEMRESGMRTRGEQLYKKYLLEGKPVHNKGGDYSMCVSRDILVKEIELLFEKQKEFGNNFATDENKEKYLDIFLSQRNFDEGPGKGSQYTGSHDVKKCEIYRDEDVAAKGTYTSEWATIYQKINNLSIICGGDRRRLSNEERQIAVELAKKVDKVTYKVFRKAIKLDDDYRFSTLNYSEKKKQGKKKSEGESKSDVVEINDVVDSLTCEDSEFITAKNSNKIVKALNDNL…	1154	DLYSKDGKYFGVPVYVADLYRGELPKRAATANKPQNEWREMDDTYTFEMSIYQDDLLRIESEDGIELKKNKDVENSVKAPTKTITNDLVYYLGFDRDGARIKIEDTTGCYCGRKGIQGIKKITKCEIDVLGNVQEIKKRSKQPQPLKMLTDKERAEKRKKNQNK	989	1153
MG111-56	42	4		MYRLGLDVGIKSVGWCVLECDENGEPIQINALNSRIFDAAEQPKTGASLAEPRRNARGLRRRIRRKSFRLERIRKLFSENGIELFETQDDLICLKDEYKNLDVVKLRSDALDKKLTEAEFARVLYSLARHRGFKSNKREGAKDSDEGKLLSSIRESEEEMRESGMRTRGEQLYKKYLMEGKPVHNKGGDYSMCVSRDILVKEIELLFEKQKEFGNNFATDENKEKYLDIFLSQRNFDEGPGKGSQYTGSHYVKKCEIYRDEDVAAKGTYTSEWATIYQKINNLSIICGGDRRRLSNEERQIAVELAKKVEKVTYKAFRKAIKLDDDYRFSALNYSEKKKSDKKKNEGESKSDVVEINDVVDSLACEDKGDFITAKNSNKIVKALNDNLKSDIELIDEIA…	1144	DLYSKDGKYFGVPVYVADLYRGELPKKAATHSKPQNEWRVIDDTYTFEMSIHQDDLLRIESKKGIELKKDRNNEFSAKKNSILLNDGYVYFTSFCISTAAIKIEDTTGCYVAPSVGIQNLKKITKCEIDVLGNVQEIKKRPKQPQPLKILTDKERAEKRKNKQNK	978	1143
MG111-57	42	36		MRKKIRYVLGLDIGIASVGWAVLLLDGEDNVCGIVRAGVHTFDEVTVGKEKITATANRRGYRSGRRLVRRKAHRIQRVKSLLQEMNIVSKKDMDEYYSGAVEDVYFLRWAAIQDEPVYILNNRELAQLLIYFAKHRGYKSTAVHEQEDEDDKKVLSAISENKKYMHEHGYRTAGEMIYKDAKFRQKRCGSSEENELLVARNSEGNYSNSISRDLLVEEVRIIFEKQRELGNTLATKELEERFLSIMQSQRNYDGGPGEGSPYGGNLIEKMVGECTFEKGEKRACKASYISERFVLLEKINHLRICTADGNERPLNEDEKSAVIKLAYKTKVVKYNAIRKELKLDLEERFGGLTYSKVNNGDFKQRILDTEKKSDFISLKYWHEVKDILNLSYKDLTEEQ…	1099	DIFRKDGKYYMVPVYYKDLYLHRMPTKAVVAHKETADWKKMDDKDFLFSLYPDDLIKVQKKNKEIENGYYKTSDRYSAGISYVQHDLGAKSYVRLCIQNLAIFEKLNVDILGNIYSCSKEEREWL	973	1098
MG111-58	42	4		MYRLGLDVGIKSVGWCVLECDENGEPIQINALNSRIFDAAEQPKTGASLAEPRRNARGLRRRIRRKSFRLERIRKLFSENGIVLFEAQDDLICLKDEYKNLDVVKLRSDALDKKLTEAEFARVLYSLARHRGFKSNKRVVVTDDDDGEKKGKGKEKDEGKLLSSIRESEEKMRESGMRTRGEQLYKRYLMEGKPVHNKGGDYSMCVSRDILVKEIELLFEKQKEFGNTFATDKNKEKYLDIFLSQRNFDEGPGKGSQYTGSHDVKKCEIYRDEDVAAKGTYTSEWATIYQKINNISIICGGDRRRLSNEERQIAVELAKKADKVTYKAFRKAIKLDDDYRFSALNYSEKKKQGKKKNEGESKSDVVEINDVVDSLACEDKGEFITAKNSNKIIKALNDK…	1156	DLYSKDGKYFGVPVYVADLYRGELPKRAATNGKPQNEWRVIDDSYTFEMSIYQDDLLRIENKKGIEFKKNKDVENSAKAASKTITDDFVYFIGFDRSTVSIKVEDTTGCYFARGVGIQNIGKITKCEIDVLGNVQEIKKRPKQPQPLKMLTDKEKAEKRKTNQNK	990	1155
MG111-59	42	4		MYRLGLDVGIKSVGWCVLECDENGEPIQINALNSRIFDAAEQPKTGASLAEPRRNARGLRRRIRRKSFRLERIRKLFIENGIELFETHEDLICLKDEYKNLDVVKLRSDALDKKLTEAEFARVLYSLARHRGFKSNKREGAKDSDEGKLLGSIRKSEEEMRESGMRTRGEQLYKKYLMEGKPVHNKGGDYSMCVSRDILVKEIELLFEKQKEFGNNFATDENKEKYLDIFLSQRNFDEGPGKGSQYTGSHDVKKCEIYRDEDVAAKGTYTSEWATIYQRINNLSIICGGDRRRLSNEERQIAVELAKKVEKVTYKAFRKAIKLDDDYRFSALNYSEKKKSDKKKNEGESKSDVVEINDVVDSLACEDKGDFITAKNSNKIVKALNDNLKSDIELIDEIA…	1146	DLYSKDGKYFGVPVYVADLYRGELPKRAATANKPQNEWREMDDTYTFEMSIYQDDLLHIESKKGIELKKKKDVENSAKALTKTITDDLVYFIGFNRSKASIEVEDTTGCYNMDGLGIQNVGKITKCEIDVLGNVQEIKKRPKQPQPLKMLTDKERAEKRKKNQNK	980	1145
MG111-6	42	4		MDNDDMIRIGLDIGITSVGWAVMACDENGEPKRIVDLGSRIFDAAEKPKDGGSLAADRRDARGMRRRLRRKCERLRRLRALLEQYGYSVNFSGEDANILRIKGLNERLSENDLARVLYLLCKNRGFKSNKRQNKPTNDESSAKLQKDDEDGKLLKSADANEQLMISKNYRTVGEMLYAEYVLKGGKWHNIGGDYSHTVYRKNIRAELETLFEVQRTFGNPLADEEFEAKYFEIFEAQRSFDMGPGKGSKYSAEYKVGDCPFEEGEKRCPKASFSFEWSRALEKLNNVKIVGEYESRALSDEERKRAVEKMRSLETFSYNQLRRELRLSEEERFNLAYPRADFKALDKKIEERRVKGEIVDKEAERYKFERESRDKFEKKELVCSLRNSNSIRDALEGEH…	1124	DVFTKDGKFYLVPVYVSDVYAGRLPMKAATNGKTEEEWRDVSAGFDFLFSLHKNDMIYVENKNGMNLSKMIKEDKSKLPEKKTLNACFGYFNSMDRANVAIKFEDINGCYECRVGALNLKKFVKYEVDVLGEAHPVGCEKRQPLHRPRS	974	1123
MG111-60	42	4		MYRLGLDVGIKSVGWCVLECDENGEPIQINALNSRIFDAAEQPKTGASLAEPRRNARGLRRRIRRKSFRLERIRKLFIENEIELFETQDDLICLKDEYKNLDVVELRSDALDKKLTEAEFARVLYSLARHRGFKSNKREGAKDSDEGKLLGSIRKSEEEMRESGMRTRGEQLYKKYLMEGKPVHNKGGDYSMCVSRDILVKEIELLFEKQKEFGNNFATDKNKEKYLDIFLSQRNFDEGPGKGSQYTGSHDVKKCEIYRDEDVAAKGTYTSEWATIYQKINNLSIICGGDRRRLSNEERQIAVELAKKVDKVSYKAFRKAIKLDDDYRFSALNYSEKKKSDKKKNEGESKSDVVEINDVVDSLACEDKGDFITAKNSNKILKALNDNLKSDVELIDEIA…	1146	DLYSKDGKYFGVPVYVADLYRGELPKRAATAGKPQNEWRIMDDTYTFEMSIYQDDLLHIENKKGIELKKKKDVENSAKAQTKTITDDLVYFIGFNRSTASIEVEDTTGCYRRDGIGTQNIGKITKCEIDVLGNVQEIKKRPKQPQPLKMLTDKEKAEKRKNNQNK	980	1145
MG111-61	42	4		MYRLGLDVGIKSVGWCVLECDENGEPIQINALNSRIFDAAEHPQTGASLAEPRRNARGLRRRIRRKSFRLERIRKLFSENEIELFETQDDLICLKDEYKNLDVVKLRSDALDKKLTEAEFARVLYSLARHRGFKSNKRVVVTDDDDEEKKGKGKDGDEGKLLSSIRESEEEMRESGMRTRGEQLYKKYLMEGKPVHNKYGDYSMCVSRDILVKEIELLFEKQKEFGNNFATDKNKEKYLNIFLSQRNFDEGPGKGSQYTGSHDVKKCEIYRDEDVAAKGTYTSEWATIYQRINNLSIICGGDRRRLSNEERQIAVELAKKVEKVTYKAFRKAIKLDDDYRFSALNYSEKKKQGKKKNEGESKSDVVEINDVVDSLACEDKGDFITAKNSNKIVKALNDN…	1156	DLYSKDGKYFGVPVYVADLYRGELPKKAATKRKSKNEWRVMDDTYTFEMSIYQDDLLRIESKKGIELKKDRNNEFSAKKNSILLNDGYVYFTSFCISTAAIKIEDTTGCYVAPSVGIQNLKKITKCEIDVLGNVQEIKKRPKQPQPLKMLTDKERAEKRKKNQNK	990	1155
MG111-62	42	4		MYRLGLDVGIKSVGWCVLECDENGEPIQINALNSRIFDAAEHPQTGASLAEPRRNARGLRRRIRRKSFRLERIRKLFSENEIELFETQDDLICLKDEYKNLDVVKLRSDALDKKLTEAEFARVLYSLARHRGFKSNKRVVVTDDDDEEKKGKGKGKDGDEGKLLSSIRESEEEMRESGMRTRGEQLYKKYLMEGKPVHNKGGDYSMCVSRDILVKEIELLFEKQKEFGNNFATDENKEKYLDIFLSQRNFDEGPGKGSQYTGSHDVKKCEIYRDEDVAAKGTYTSEWATIYQKINNLSIICGGDRRRLSNEERQIAVELAKKVDKVSYKAFRKAIKLDDDYRFSALNYSEKKKSDKKKNEGESKSDVVEINDVVDSLACEDKGDFITAKNSNKIVKALN…	1166	DLYSKDGKYFGVPVYVADLYRGELPRRAATQGKPQNEWREMDDTYTFEMSIYQDDLLRIESKKGIELKKDRNNEFSAKKNSILLNDGYVYFTSFCISTAAIKIEDTTGCYVAPSVGIQNLKKITKCEIDVLGNVQEIKKRPKQPQPLKMLTDKERAEKRKNKQNK	1000	1165
MG111-63	42	4		MYRLGLDVGIKSVGWCVLECDENGEPIQINALNSRIFDAAEQPKTGASLAEPRRNARGLRRRIRRKSFRLERIRKLFSENGIELFETQDDLICLKDEYKNLDVVKLRSDALDKNLTEAEFARVLYSLARHRGFKSNKRVVETDDGDEEKKGKGKNKDEGKLLSSIRESEEEMRESGMRTRGEQLYKKYLLEGKPVHNKGGDYSMCVSRDILVKEIELLFEKQKEFGNNFATDENKEKYLDIFLSQRNFDEGPGKGSQYTGSHDVKKCEIYRDEDVAAKGTYTSEWATIYQKINNLSIICGGDRRRLSNEERQIAVELAKKVDKVTYKAFRKAIKLDDDYRFSALNYSEKKKSDKKKNEGESKSDVVEINDVVDSLACEDKGDFITAKNSNKIVKALNDN…	1156	DLYSKDGKYFGVPVYVADLYRGELPKRAATNGKQQNEWRVIDDTYTFEMSIYQDDLLRIESKKGIELKKNKDVENSAKATTKTITDDFAYFIGFDRSTASIKIEDTTGCYFAKSIGIQNIGKITKCEIDVLGNVQEIKKRPKQPQPLKMLNDKEKAEKRKNNQNK	990	1155
MG111-64	42	4		MYRLGLDVGIKSVGWCVLECDENGEPIQINALNSRIFDAAEQPKTGASLAEPRRNARGLRRRIRRKSFRLERIRKLFIENGIELFETQDDLICLKDEYKNLDVVKLRSDALDKKLTEAEFARVLYSLARHRGFKSNKREGAKDSDEGKLLGSIRKSEEEMRESGMRTRGEQLYKKYLMEGKPVHNKGGDYSMCVSRDILVKEIELLFEKQKEFGNNFATDENKEKYLDIFLSQRNFDEGPGKGSQYTGSHDVKKCEIYRDEDVAAKGTYTSEWATIYQKINNLSIICGGDRRRLSNEERQIAVELAKKVDKVTYKAFRKAIKLDNDYRFSALNYSEKKKQGKKKNEGESKSDVVEINDVVDSLACEDSEFITAKNSNKIVKALNDNLKSDIELIDEIAE…	1143	DLYSKDGKYFGVPVYVADLYRGELPRRAATQGKPQNEWREMDDTYTFEMSIYQDDLLRIESKKGIELKKDRNNEFSAKKNSILLNDGYVYFTSFCISTAAIKIEDTTGCYVAPSVGIQNLKKITKCEIDVLGNVQEIKKRPKQPQPLKMLTDKERAEKRKNKQNK	977	1142
MG111-65	42	4		MYRLGLDVGIKSVGWCVLECDENGEPIQINALNSRIFDAAEHPQTGASLAEPRRNARGLRRRIRRKSFRLERIRKLFSENGIELFETQDDLICLKDEYKNLDVVKLRSDALDKKLTEAEFARVLYSLARHRGFKSNKREGAKDSDEGKLLSSIRESEEEMRESGMRTRGEQLYKKYLMEGKPVHNKGGDYSMCVSRDILVKEIELLFEKQTEFGNNFATDENKEKYLDIFLSQRNFDEGPGKGSQYTGSHDVKKCEIYRDEDVAAKGTYTSEWATIYQKINNLSIICGGDRRRLSNEERQIAVELAKKVEKVSYKAFRKAIKLDDDYRFSALNYSEKKKSDKKKNEGESKSDVVEINDVVDSLACEDKGDFITAKNSNKIVKALNDNLKSDIELIDEIA…	1153	DLYSKDGKYFGVPVYVADLYRGELPKRAATQRKSQNEWRVIDDTYTFEMSVYKDDLLRIESEDGIEMKKKKDVENSAKAPTKIITDDLVYFIGFDRSTVSIEIEDTTGCYFARGVGIQKKIDKITRCEIDVLGNVQEIKKRPKQPQPLKMLTDKEKAEKRKNNQNK	986	1152
MG111-66	42	36		MRKKIRYVLGLDIGIASVGWAVLLLDGEDNVCGIVRAGVHTFDEVTVGKEKITATANRRGYRSGRRLVRRKAHRIQRVKSLLQEMNIVSKKDMDEYYSGAVEDVYFLRWAAIQDEPVYILNNRELAQLLIYFAKHRGYKSTAVHEQEDEDDKKVLSAISENKKYMHEHGYRTAGEMIYKDAKFRQKRCGSSEENELLVARNSEGNYSNSISRDLLVEEVRIIFEKQRELGNTLATKELEERFLSIMQSQRNYDEGPGEGSPYGGNLIEKMVGECTFEKGEKRACKASYTSERFVLLEKINHLRICTADGNERPLNEDEKSAVIKLAYKTKVVKYNAIRKELKLDLEERFGGLTYSKVNNGDFKQRILDTEKKSDFISLKYWHEVKDILNLSYKDLTEEQ…	1099	DIFRKDGKYYMIPVYYKDLYLHRMPTKAVVAHKETADWKKMDDKDFLFSLYPEDLIKVQKKNKEIENGYYKTSDRYSAGISYVQHDLGAKTYVRLCIQNLAIFEKLNVDILGNIYSCSKEERERL	973	1098
MG111-67	42	4		MYRLGLDVGIKSVGWCVLECDENGEPIQINALNSRIFDAAEQPKTGASLAEPRRNARGLRRRIRRKSFRLERIRKLFSENGIELFETQDDLICLKDEYKNLDVVKLRSDALDKKLTEAEFARVLYSLARHRGFKSNKREGAKDSDEGKLLGSIRKSEEEMRESGMRTRGEQLYKKYLMEGKPVHNKGGDYSMCVSRDILVKEIELLFEKQKEFGNNFATDENKEKYLDIFLSQRNFDEGPGKGSQYTGSHDVKKCEIYRDEDVAAKGTYTSEWATIYQKINNLSIICGGDRRRLSNEERQIAVELAKKVDKVTYKAFRKAIKLDDDYRFSALNYSEKKKSDKKKNEGESKSDVVEINDVVDSLACEDKGDFITAKNSNKIVKALNDNLKSDIELIDEIA…	1144	DLYSKDGKYFGVPVYVADLYRGELPKRAATQNKPQNEWRVIDDTYTFEMSIYQDDLLHIENKKGIELKKKKDVENSAKAQTKTITDDLVYFIGFNRSTASIEVEDTTGCYRRDGIGTQNIGKITKCEIDVLGNVQEIKKRPKQPQPLKMLTDKEKAEKRKNNQNK	978	1143
MG111-68	42	4		MYRLGLDVGIKSVGWCVLECDENGEPIQINALNSRIFDAAEHPQTGASLAEPRRNARGLRRRIRRKSFRLERIRKLFSKNGIELFETQDDLICLKDEYKNLDVVKLRSDALDKKLTEAEFARVLYSLARHRGFKSNKRVVETDDGDEEKKRKGKDSDEGKLLSSIRESEEEMRESGMRTRGEQLYKKYLLEGKPVHNKGGDYSMCVSRDILVKEIELLFEKQKEFGNNFATDENKEKYLDIFLSQRNFDEGPGKGSQYTGSHDVKKCEIYRDEDVAAKGTYTSEWATIYQKINNLSIICGGDRRRLSNEERQIAVELAKKVDKVSYKAFRKAIKLDDDYRFSALNYSEKKKQGKKKNEGESKSDVVEINDVVDSLACEDKGDFITAKNSNKIVKALNDN…	1156	DLYSKDGKYFGVPVYVADLYRGELPKRAATNGKSQNEWRVIDDTYTFEMSIYQDDLLRIESKKGIELKKNKDVENSAKATTKTITDDFAYFIGFDRSTASIKIEDTTGCYFAKSIGIQNIGKITKCEIDVLGNVQEIKKRPKQPQPLKMLTDKERAEKRKNNQNK	990	1155
MG111-69	42	36		MRKKIRYVLGLDIGIASVGWAVLLLDGEDNVCGIVRAGVHTFDEVTVGKEKITATANRRGYRSGRRLVRRKAHRIQRVKSLLQEMNIVSKKDMDEYYSGAVEDVYFLRWAAIQDEPVYILNNRELAQLLIYFAKHRGYKSTAVHEQEDEDDKKVLSAISENKKYMHEHGYRTAGEMIYKDAKFRQKRCGSSEENELLVARNSEGNYSNSISRDLLVEEVRIIFEKQRELGNTLATKELEERFLSIMQSQRNYDGGPGEGSPYGGNLIEKMVGECTFEKGEKRACKASYISERFVLLEKINHLRICTADGNERPLNEDEKSAVIKLAYKTKVVKYNAIRKELKLDLEERFGGLTYSKVNNGDFKQRILDTEKKSDFISLKYWHEVKDILNLSYKDLTEEQ…	1099	DIFRKDGKYYMVPVYYKDLYLHRMPTKAVVAHKETADWEKMDDKDFLFSLYPDDLIKVQKKNKEIENGYYKTSDRYSAGISYVQHDLGAKSYVRLCIQNLAIFEKLNVDILGNIYSCSKEEREWL	973	1098
MG111-7	42	73		MLQKEIKYKSVKNILNLPETTKFNGLNYSNKENNKKNPENVRFVSMPLSQKISNALGEDVINKGNKCLYDKLAEILSYYKSDQKRDEQYNLYDATKSLTEEQRKKLNSLKISGFGNLSLVAIDKIIPYLEQGQLYDVACSNAGFDFRNIDRFKTDKSKKIKIEGEVYEYLKDISNPVVRRAIGQVIKVVNAIIDKYGSPQLLFIELARDIKKTIKERSDIQKRQNARMQNNENLKNDLIKFNIEPASKNLMIYKLYQEQDGKSVYSGKPILESCGVTNCDIRYLFNDKFVEIDHIIPYSKSFDDSWENKVLVLAKENQDKGERTPIEWLSGDKTMLDNYLDFVSATYSYNQKKMDHLLSNGAGKIEEWRSSSINDTRTITVYVKDLFERYLLFANSKYK…	827	DIFSKSNAGKKRYYAVPVYLIDVYKSQIPTKVCATGKAASKWDDISNGYAFEFSLYSGDLFRLKFADKLIPGILQKDGKTKILSQDEYFYYNGFDRSTNSISFKTHDDSMEFRSIGFQSAMIFEKYNVDLLGNISKVTSKKREMINKK	678	826
MG111-70	42	4		MYRLGLDVGIKSVGWCVLECDENGEPIQINALNSRIFDAAEQPKTGASLAEPRRNARGLRRRIRRKSFRLERIRKLFSENGIELFETQDDLICLKDEYKNLDVVKLRSDALDKNLTEAEFARVLYSLARHRGFKSNNRVVETDDGDEEKKGKGKNKDEGKLLSSIRESEEEMRESGMRTRGEQLYKKYLLEGKPVHNKGGDYSMCVSRDILVKEIELLFEKQKEFGNNFATDENKEKYLDIFLSQRNFDEGPGKGSQYTGSHNVKKCEIYRDEDVAAKGTYTSEWATIYQKINNLSIICGGDRRRLSNEERQIAVELAKKVDKVTYKAFRKAIKLDDDYRFSALNYSEKKKSDKKKNEGESKSDVVEINDVVDSLACEDKGDFITAKNSNKIVKALNDN…	1156	DLYSKDGKYFGVPVYVADLYRGELPKRAATQNKPQNEWRVIDDTYTFEMSIYQDDLLHIENKKGIELKKKKDVENSAKAQTKTITDDLVYFIGFNRSTASIEVEDTTGCYRRDGIGTQNIGKITKCEIDVLGNVQEIKKRPKQPQPLKMLTDKEKAEKRKNNQNK	990	1155
MG111-71	42	4		MYRLGLDVGIKSVGWCVLECDENGEPIQINALNSRIFDAAEQPKTGASLAEPRRNARGLRRRIRRKSFRLERIRKLFSENGIELFETQDDLICLKDEYKNLDVVKLRSDALDKKLTEAEFARVLYSLARHRGFKSNKREGAKDSDEGKLLGSIRKSEEEMRESGMRTRGEQLYKKYLMEGKPVHNKGGDYSMCVSRDILVKEIELLFEKQKEFGNNFATDENKEKYLDIFLSQRNFDEGPGKGSQYTGSHDVKKCEIYRDEDVAAKGTYTSEWATIYQRINNLSIICGGDRRRLSNEERQIAVELAKKVEKVSYKAFRKAIKLDDDYRFSALNYSEKKKSDKKKNEGESKSDVVEINDVVDSLACEDKGEFITAKNSNKIVKALNDNLKSDVELIDEIA…	1146	DLYSKDGKYFGVPVYVADLYRGELPKKAATHSKPQNEWRVIDDTYTFEMSIYQDDLLRIENKKGIELKKNKDVENSAKAASKTIIDDFVYYIGFDRSTVSIKVEDTTGCYFARGVGIQNIGKITKCEIDVLGNVQEIKKRPKQPQPLKMLTDKERAEKRKNNQNK	980	1145
MG111-72	42	4		MYRLGLDVGIKSVGWCVLECDENGEPIQINALNSRIFDAAEQPKTGASLAEPRRNARGLRRRIRRKSFRLERIRKLFSENGIELFETQDDLICLKDEYKNLDVVKLRSDALDKKLTEAEFARVLYSLARHRGFKSNKREGAKDSDEGKLLGSIRKSEEEMRESGMRTRGEQLYKKYLMEGKPVHNKGGDYSMCVSRDILVKEIELLFEKQKEFGNNFATDENKEKYLDIFLSQRNFDEGPGKGSQYTGSHDVKKCEIYRDEDVAAKGTYTSEWATIYQKINNLSIICGGDRRHLSNEERQIAVELVKKVDKVSYKSFRKAIKLDDDYRFSALNYSEKKKSDKKKNEGESKSDVVEINDVVDSLACEDKGDFITAKNSNKIVKALNDNLKSDVELIDEIA…	1144	DLYSKDGKYFGVPVYVADLYRGELPKRAATQNKPQNEWRVIDDTYTFEMSIYQDDLLHIENKKGIELKKKKDVENSAKAQTKTITDDLVYFIGFNRSTASIEVEDTTGCYRRDGIGTQNIGKITKCEIDVLGNVQEIKKRPKQPQPLKMLTDKEKAEKRKNNQNK	978	1143
MG111-73	42	4		MYRLGLDVGIKSVGWCVLECDENGEPIQINALNSRIFDAAEQPKTGASLAEPRRNARGLRRRIRRKSFRLERIRKLFSENGIELFETQDDLICLKDEYKNLDVVKLRSDALDKKLTEAEFARVLYSLARHRGFKSNKREGAKDSDEGKLLGSIRKSEEEMRESGMRTRGEQLYKKYLMEGKPVHNKGGDYSMCVSRDILVKEIELLFEKQKEFGNNFATDENKEKYLDIFLSQRNFDEGPGKGSQYTGSHDVKKCEIYRDEDVAAKGTYTSEWATIYQKINNLSIICGGDRRRLSNEERQIAVELAKKVDKVTYKAFRKAIKLDDDYRFSALNYSEKKKSDKKKNEGESKSDVVEINDVVDSLACEDKGDFITAKNSNKIVKALNDNLKSDIELIDEIA…	1144	DLYSKDGKYFGVPVYVADLYRGELPKRAATQNKPQNEWRVIDDTYTFEMSIYQDDLLHIENKKGIELKKKKDVENSAKAQTKTITDDLVYFIGFNRSTASIEVEDTTGCYRRDGIGTQNIGKITKCEIDVLGNVQEIKKRPKQPQPLKMLTDKEKAEKRKNNQNK	978	1143
MG111-74	42	4		MYRLGLDVGIKSVGWCVLECDENGEPIQINALNSRIFDAAEQPKTGASLAEPRRNARGLRRRIRRKSFRLERIRKLFSENGIELFETQDDLICLKDEYKNLDVVKLRSDALDKKLTEAEFARVLYSLARHRGFKSNKREGAKDSDEGKLLGSIRKSEEEMRESGMRTRGEQLYKKYLMEGKPVHNKGGDYSMCVSRDILVKEIELLFEKQKEFGNNFATDENKEKYLDIFLSQRNFDEGPGKGSQYTGSHDVKKCEIYRDEDVAAKGTYTSEWATIYQKINNLSIICGGDRRRLSNEERQIAVELAKKVDKVTYKAFRKAIKLDDDYRFSALNYSEKKKSDKKKNEGESKSDVVEINDVVDSLACEDKGDFITAKNSNKIVKALNDNLKSDIELIDEIA…	1144	DLYSKDGKYFGVPVYVADLYRGELPKRAATANKPQNEWREMDDTYTFEMSIYQNDLLRIESKKGIELKKDRNNEFSAKENSILLNDGYVYFTSFCISTAAIKIEDTTGCYVAPSVGIQNLKKITKCEIDVLGNVQEIKKRPKQPQPLKMLTDKERAEKRKNNQNK	978	1143
MG111-75	42	4		MYRLGLDVGIKSVGWCVLECDENGEPIQINALNSRIFDAAEHPQTGASLAEPRRNARGLRRRIRRKSFRLERIRKLFSENGIELFETQDDLICLKDEYKNLDVVKLRSDALDKKLTEAEFARVLYSLARHRGFKSNKRVVVTDDDDEEKKGKGKGKDSDEGKLLSSIRKSEEEMRESGMRTRGEQLYKKYFMEGKPVHNKCGDYSMCVSRDILVKEIELLFEKQKEFGNNFATDKNKEKYLDIFLSQRNFDEGPGKGSQYTGSHDVKKCEIYRDEDVAAKGTYTSEWATIYQKINNLSIICGGDRRRLSNEERQIAVELAKKAEKVTYKAFRKAIKLDDDYRFSALNYSEKKKRNKKKNEGESKSDVVEINDVVDSLACEDKGEFITAKNSNKIVKALN…	1159	DLYSKDGKYFGVPVYVADLYRGELPKRAATQGKPQNEWRIMDDTYTFEMSIYQDDLLRIESEDGIELKKKKDVENSATAPTKTITNDLVYYLGFDRDGARIKIEDTTGCYCGRKGIQGIKKITKCEIDVLGNVQEIKKRPKQPQPLKMLTDKERAEKRKKNQNK	994	1158
MG111-76	42	4		MYRLGLDVGIKSVGWCVLECDENGEPIQINALNSRIFDAAEHPQTGASLAEPRRNARGLRRRIRRKSFRLERIRKLFSENGIELFETQDDLICLKDEYKNLDVVKLRSDALDKNLTEAEFARVLYSLARHRGFKSNKRVVEIDDGDEEKKGKGKNKDEGKLLSSIRESEEEMRESGMRTRGEQLYKKYLLEGKPVHNKGGDYSMCVSRDILVKEIELLFEKQKEFGNNFATDENKEKYLDIFLSQRNFDEGPGKGSQYTGSHDVKKCEIYRDEDVAAKGTYTSEWATIYQKINNLSIICGGDRRRLSNEERQIAVELAKKVEKVTYKAFRKAIKLDDDYRFSALNYSEKKKQGKKKNEGESKSDVVEINDVVDSLACEDKGDFITAKNSNKIVKALNDN…	1156	DLYSKDGKYFGVPVYVADLYRGELPKRAATANKPQNEWCEMDDTYTFEMSIYQDDLLHIESKKGIELKKKKDVENSAKALTKTITDDLVYFIGFNRSKASIEVEDTTGCYNMDGLGIQNIGKITKCEIDVLGNVQEIKKRPKQPQPLKMLTDKEKAEKRKNNQNK	990	1155
MG111-77	42	36		MRKKIRYVLGLDIGIASVGWAVLLLDGEDNVCGIVRAGVHTFDEVTVGKEKITATANRRGYRSGRRLVRRKAHRIQRVKSLLQEMNIVSKKDMDEYYSGAVEDVYFLRWAAIQDEPVYILNNRELAQLLIYFAKHRGYKSTAVHEQEDEDDKKVLSAISENKKYMHEHGYRTAGEMIYKDAKFRQKRCGSSEENELLVARNSEGNYSNSISRDLLVEEVRIIFEKQRELGNTLATKELEDRFLSIMQSQRNYDEGPGEGSPYGGNLIEKMVGECTFEKGEKRACKASYTSERFVLLEKINHLRICTADGNERPLNEDEKSAVIKLAYKTKVVKYNAIRKELKLDLEERFGGLTYSKVNNGDFKQRILDTEKKSDFISLKYWHEVKDILNLSYKDLTEEQ…	1099	DIFRKDGKYYMVPVYYKDLYLHRMPTKAVVAHKETADWKKMDDKDFLFSLYPDDLIKVQKKNKEIENGYYKTSDRYSAGISYVQHDLGAKSYVRLCIQNLAIFEKLNVDILGNIYSCSKEEREWL	973	1098
MG111-78	42	4		MYRLGLDVGIKSVGWCVLECDENGEPIQINALNSRIFDAAEQPKTGASLAEPRRNARGLRRRIRRKSFRLERIRKLFSENGIELFETQDDLICLKDEYKNLDVVKLRSDALDKKLTEAEFARVLYSLARHRGFKSNKREGAKDSDEGKLLSSIRKSEEEMRESGMRTRGEQLYKKYLMEGKPVHNKGGDYSMCVSRDILVKEIELLFEKQKEFGNNFATDENKEKYLDIFLSQRNFDEGPGKGSQYTGSHDVKKCEIYRDEDVAAKGTYTSEWATIYQKINNLSIICGGDRRRLSNEERQIAVELAKKVEKVTYKAFRKAIKLDDDYRFSALNYSEKKKQGKKKNEGESKSDVVEINDVVDSLACEDKGDFITAKNSNKIVKALNDNLKSDIELIDEIA…	1145	DLYSKDGKYFGVPVYVADLYRGELPKRAATANKPQNEWREMDDTYTFEMSIYQDDLLRIESEDGIELKKNKDVENSVKAPTKTITNDLVYYLGFDRDGARIKIEDTTGCYCGRKGIQGIKKITKCEIDVLGNVQEIKKRSKQPQPLKMLTDKERAEKRKKNQNK	980	1144
MG111-79	42	4		MYRLGLDVGIKSVGWCVLECDENGEPIQINALNSRIFDAAEHPQTGASLAEPRRNARGLRRRIRRKSFRLERIRKLFTENGIELFETQDDLICLKDEYKNLDVVKLRSDALDKKLTEAEFARVLYSLARHRGFKSNKRVVVTDDDDEEKKGKGKGKDRDEGKLLSSIRESEEEMRESGMRTRGEQLYKKYLMEGKPVHNKGGDYSMCVSRDILVKEIELLFEKQKEFGNTFATDENKEKYLDIFLSQRNFDEGPGKGSQYTGSHDVKKCEIYRDEDVAAKGTYTSEWATIYQKINNLSIICGGDRRRLSNEERQIAVELAKKAEKVTYKAFRKAIKLDDDYRFSTLNYSEKKKQGKKKSEGESKSDVVEINDVVDSLACEDSEFITAKNSNKIVKALND…	1164	DLYSKGGKNYGVPVYVADLYRGELPKKAATKRKSKDEWRVMDDTYTFEMSIYKDDLLRIESEDGIELKKKKDVENSAKAPTKTIMDDFVYFIGFDTDSPRITIEDTTGCYCGRKGIQSIKKITKCEIDVLGNVQEIKKRPKQPQPLKMLTDKERAEKRKNNQNK	999	1163
MG111-8	42	33		MSKFYRIGLDIGIGSVGYAVIENDPVTEEPCRIMKLGVRTFSPNEVDKTGESTAKNRRENRGIRRRKRRKAFRFERTRNLISKTFGKQIFDELNLLCLGDKEKGISPADVYRLRAKALDEKLSDAELCRVILHLLKRRGFKSNRKSQSSNKDDGLLLKATGENRKRMEDNGYRTIGEMLYLDPKFKREVAGKTFYDIRNHGGDYSNCFFREDLSNELDLILKTQRELGNEKVTEEFESKILEIFNSQRNFDEGPGKESPYKANFEVGNCTFIPTEKRAPKASYTFELFNALSKINNLKVNDTVLSDEQRNAIYNKIKEQKELKFEDIRKMFKFSGSEIFNLCSYKLKKEDNDLPQDEYIQKCENKVFISMKNSYEIKKKLKLESSYESRDIIDEVANIL…	1137	DVFEKDKKFYLCPVYMSDVYAHKLPNKVIEIGKDWTTIDKSFNFKFSLYQNDLVKITSKKDIVLKKTFDNPKSKKPDSINGKEMLVYYNSTGIAVASIKIQSHDNCYKQESLGVKTLLNMEKYYVDIMGNVYKAPENEKREKI	993	1136
MG111-80	42	4		MYRLGLDVGIKSVGWCVLECDENGEPIQINALNSRIFDAAEQPKTGASLAEPRRNARGLRRRIRRKSFRLERIRKLFSENGIELFETQDDLICLKDEYKNLDVVKLRSDALDKNLTEAEFARVLYSLARHRGFKSNKRVVETDDGDEEKKGKGKNKDEGKLLSSIRESEEEMRESGMRTRGEQLYKKYLLEGKPVHNKGGDYSMCVSRDILVKEIELLFEKQKEFGNNFATDENKEKYLDIFLSQRNFDEGPGKGSQYTGSHDVKKCEIYRDEDVAAKGTYTSEWATIYQKINNLSIICGGDRRRLSNEERQIAVELAKKVDKVTYKAFRKAIKLDDDYRFSALNYSEKKKSDKKKNEGESKSDVVEINDVVDSLACEDKGDFITAKNSNKIVKALNDN…	1156	DLYSKDGKYFGVPVYVADLYRGELPKRAATQNKPQNEWRVIDDTYTFEMSIYQDDLLHIENKKGIELKKKKDVENSAKAQTKTITDDLVYFIGFNRSTASIEVEDTTGCYRRDGIGTQNIGKITKCEIDVLGNVQEIKKRPKQPQPLKMLTDKEKAEKRKNNQNK	990	1155
MG111-81	42	4		MYRLGLDVGIKSVGWCVLECDENGEPIQINALNSRIFDAAEQPKTGASLAEPRRNARGLRRRIRRKSFRLERIRKLFSENGIELFETQDDLICLKDEYKNLDVVKLRSDALDKNLTEAEFARVLYSLARHRGFKSNKRVVETDDGDEEKKGKGKNKDEGKLLSSIRESEEEMRESGMRTRGEQLYKKYLLEGKPVHNKGGDYSMCVSRDILVKEIELLFEKQKEFGNNFATDENKEKYLDIFLSQRNFDEGPGKGSQYTGSHDVKKCEIYRDEDVAAKGTYTSEWATIYQKINNLSIICGGDRRRLSNEERQIAVELAKKVDKVTYKAFRKAIKLDDDYRFSALNYSEKKKSDKKKNEGESKSDVVEINDVVDSLACEDKGDFITAKNSNKIVKALNDN…	1156	DLYSKDGKYFGVPVYVADLYRGELPKRAATNGKQQNEWRVIDDTYTFEMSIYQDDLLRIESKKGIELKKNKDVENSAKATTKTITDDFAYFIGFDRSTASIKIEDTTGCYFAKSIGIQNIGKITKCEIDVLGNVQEIKKRPKQPQPLKMLNDKEKAEKRKNNQNK	990	1155
MG111-82	42	4		MYRLGLDVGIKSVGWCVLECDENGEPIQINALNSRIFDAAEQPKTGASLAEPRRNARGLRRRIRRKSFRLERIRKLFSENGIELFETQDDLICLKDEYKNLDVVKLRSDALDKNLTEAEFARVLYSLARHRGFKSNKRVVETDDGDEEKKGKEKNKDEGKLLSSIRESEEEMRESGMRTRGEQLYKKYLLEGKPVHNKGGDYSMCVSRDILVKEIELLFEKQKEFGNNFATDENKEKYLDIFLSQRNFDEGPGKGSQYTGSHDVKKCEIYRDEDVAAKGTYTSEWATIYQKINNLSIICGGDRRRLSNEERQIAVELAKKVDKVTYKAFRKAIKLDDDYRFSALNYSEKKKSDKKKNEGESKSDVVEINDVVDSLACEDKGDFITAKNSNKIVKALNDN…	1156	DLYSKDGKYFGVPVYVADLYRGELPKRAATQNKPQNEWRVIDDTYTFEMSIYQDDLLHIENKKGIELKKKKDVENSAKAQTKTITDDLVYFIGFNRSTASIEVEDTTGCYRRDGIGTQNIGKITKCEIDVLGNVQEIKKRPKQPQPLKMLTDKEKAEKRKNNQNK	990	1155
MG111-83	42	4		MYRLGLDVGIKSVGWCVLECDENGEPIQINALNSRIFDAAEQPKTGASLAEPRRNARGLRRRIRRKSFRLERIRKLFSENGIELFETQDDLICLKDEYKNLDVVKLRSDALDKKLTEAEFARVLYSLARHRGFKSNKRVVETDDGDEEKKRKGKDSDEGKLLSSIRESEEEMRESGMRTRGEQLYKKYLLEGKPVHNKGGDYSMCVSRDILVKEIELLFEKQKEFGNNFATDENKEKYLDIFLSQRNFDEGPGKGSQYTGSHDVKKCEIYRDEDVAAKGTYTSEWATIYQKINNLSIICGGDRRRLSNEERQIAVELAKKVDKVTYKAFRKAIKLDDDYRFSALNYSEKKKSDKKKNEGEAKSDVVEINDVVDSLACEDKGDFITAKNSNKIVKALNDN…	1162	DLYSKDGKYFGVPVYVADLYRGELPKKAATKRKSKNEWRVMDDTYTFEMSIYKDDLLRIESEDGIELKKKKDVENSAKAPTKTIADDFVYFIGFDRSTVSIEIEDTTGCYFARGVGIQKKIDKITRCEIDVLGNVQEIKKRPKQPQPLKILTDKERAEKRKNKQNK	995	1161
MG111-84	42	4		MYRLGLDVGIKSVGWCVLECDENGEPIQINALNSRIFDAAEQPKTGASLAEPRRNARGLRRRIRRKSFRLERIRKLFSENGIELFETQDDLICLKDEYKNLDVVKLRSDALDKKLTEAEFARVLYSLARHRGFKSNKREGAKDSDEGKLLGSIRKSEEEMRESGMRTRGEQLYKKYLMEGKPVHNKGGDYSMCVSRDILVKEIELLFEKQKEFGNNFATDENKEKYLDIFLSQRNFDEGPGKGSQYTGSHDVKKCEIYRDEDVAAKGTYTSEWATIYQKINNLSIICGGDRRHLSNEERQIAVELVKKVDKVSYKSFRKAIKLDDDYRFSALNYSEKKKSDKKKNEGESKSDVVEINDVVDSLACEDKGDFITAKNSNKIVKALNDNLKSDVELIDEIA…	1144	DLYSKDGKYFGVPVYVADLYRGELPKRAATANKPQNEWREMDDTYTFEMSIYQDDLLHIENKKGIELKKKKDVENSAKAQTKTITDDLVYFIGFNRSTASIEVEDTTGCYRRDGIGTQNIGKITKCEIDVLGNVQEIKKRPKQPQPLKMLTDKEKAEKRKNNQNK	978	1143
MG111-85	42	73		MNYRIGLDIGISSIGWSVIEHDENDSPARIVDLGVRLFSPAEINNKGENKPLALDRRVARGTRRRVRRMKYRIRSMYNLLCKKFHFDKTYQELNALIESKNYNVYELRHKAINEKLDNLELTKILLYFVKHRGYLCTSTSEDNANEESSKMKAYLSKNDNDYQKSGKETYGEYLYQSRTKREYSKHGEKKIEFIYQTRNHNGEYKKCISRDLLAKEIEAILDCQQGFGNNLIDSNFKEDILDIFNKQINFDEGPNFPSPYKGLYKVGNCTLIPSEKRAPKGAFSFEYFRALQKINQLTIIDESGKHIISKEQKEILQKKLFSQKEIKYKSVKSILKLPKTTKFNGLNYSNKANSKKDTEDTLFVSMPTTQKISNALGEDAINKENKCLYNKLAEILSYY…	1147	DIFSKNNNGQKKYYAVPVYLIDVYKGQISTKVCAAGKSVSKWDDISNGYSFEFSLYSGDLFRLKFADKSISGTLQKDGKTKISTQEEYFYYKGFDRSTNTISFKTHDDSLEFRGIGFQSATIFEKYNVDLLGNISRVTSKKREMINKK	998	1146
MG111-86	42	4		MYRLGLDVGIKSVGWCVLECDENGEPIQINALNSRIFDAAEQPKTGASLAEPRRNARGLRRRIRRKSFRLERIRKLFSENGIVLFEAQDDLICLKDEYKNLDVVKLRSDALDKKLTEAEFARVLYSLARHRGFKSNKRVVVTDDDDGEKKGKGKEKDEGKLLSSIRESEEKMRESGMRTRGEQLYKRYLMEGKPVHNKGGDYSMCVSRDILVKEIELLFEKQKEFGNTFATDKNKEKYLDIFLSQRNFDEGPGKGSQYTGSHDVKKCEIYRDEDVAAKGTYTSEWATIYQKINNISIICGGDRRRLSNEERQIAVELAKKADKVTYKAFRKAIKLDDDYRFSALNYSEKKKQGKKKNEGESKSDVVEINDVVDSLACEDKGEFITAKNSNKIIKALNDK…	1156	DLYSKDGKYFGVPVYVADLYRGELPKRAATNGKPQNEWRVIDDSYTFEMSIYQDDLLRIENKKGIEFKKNKDVENSAKAASKTITDDFVYFIGFDRSTVSIKVEDTTGCYFARGVGIQNIGKITKCEIDVLGNVQEIKKRPKQPQPLKMLTDKEKAEKRKTNQNK	990	1155
MG111-87	42	36		MRKKIRYVLGLDIGIASVGWAVLLLDGEDNVCGIVRAGVHTFDEVTVGKEKITATANRRGYRSGRRLVRRKAHRIQRVKSLLQEMNIVSKKDMDEYYSGAVEDVYFLRWAAIQDEPVYILNSRELAQLLIYFAKHRGYKSTAVHEQEDEDDKKVLSAISENKKYMHEHGYRTAGEMIYKDAKFRQKRCGSSEENELLVARNSEGNYSNSISRDLLVEEVRIIFEKQRELGNTLATKELEERFLSIMQSQRNYDEGPGEGSPYGGNLIEKMVGECTFEKGEKRACKASYTSERFVLLEKINHLRICTADGNERPLNEDEKSAVIKLAYKTKVVKYNAIRKELKLDLEERFGGLTYSKVNNGDFKQRILDTEKKSDFISLKYWHEVKDILNLSYKDLTEEQ…	1099	DIFRKDGKYYMVPVYYKDLYLHRMPTKAVVAHKETADWKEMDDKDFLFSLYPDDLIKVQKKNKEIENGYYKTSDRYSAGISYVQHDLGAKSYVRLCIQNLAIFEKLNVDILGNIYSCSKEEREWL	973	1098
MG111-88	42	4		MYRLGLDIGIKSVGWSVLDCSENGEPTKIIALGSRIFDAAEQPKTGDSLAEPRRMARGNRRSLRRRAARLIYIRRLFADNGIDIFDKNDDTQIKEELRNIDVLSKRVEALDKRISEEEFARVLYSIARHRGFKSNKKKGARKEEDGKLLEAIKANNAKMKKLNLRTVGEYLYKEYGEKGKAVHNKGGQYNMCVARDDLEREVKLLFAKQKEFGNKFATDDNLEKYLTYFTKQRTFDEGPGEGSQYSGSHAVRKCTFYKDEDCAAKGTYSNELSTAYQKINNLKIVVDGDRFNLNEEQKAVIINKAHEKETLTYKDVRKLLGYDKNELVTFSVLNYSVRPKKKKDGTIEEVDPFKCEDAKFISLANSNKIRKALPNELKDDNALIDEIAEICTKYTNENL…	1132	DLYSKDGKYYGVPVYVADLYKGVLPKRAATAGKPRSEWRLIDDTYTFEMSIYPNDLLRIESNKEIKMTKEYTDEFSPKVNEITFMDNIVYYVKFGISTASITIEDVAGCYLAPSVGIQNLKKITKCEIDVLGNVVEIKNKPKSPQPLKLITEQERREKRKQNK	968	1131
MG111-89	42	33		MKKDGTEETPNPFKCEEAKFISLANSNKIKNCLREELKNNIEVVDAIAEICTKYTSENLFRKAIIDSNLLNGILTEEEIVKLLDIDMTGYGHLSLRALREILPYLQEGYVYSEACKKAGHNHSQFDTSKSKYLGKNDDVRAQIDEVTSPVVKRALSQTIKVVDAIIRKYGSPFAVNIELARDMSQTRQERDKADKENRDRAADNERIKAKLEGEFNVRISSTNLLKYKLYEEQNGKCAYSGETIDLNKLFADDKYCEIDHIIPYSRSFDDSFNNKVLVLSKENQNKRDSIPYEYFTRIGRNWEEFEGFVKTTFKYNRRKAELLLKKKADEEGWKTRALNDTRYASRMLTNLVKDHLLFDEKSKNRPVLSVNGKITSYLRRFWGIQKIREDGDKHHAVDA…	777	DLYSKDGKYYGVPVYTADVYKGVLPNRASTAGKARKDWRVIDDTYTFEMSIYPNDLLHIESKKEITLNKDLKNEFSPKSDEYCFTKGLVYYNMFDISGARFTIEDTTGCYKGRTAIQGLAKITKCEIDVLGNVVEIKNKPKAPQPLCMKK	626	776
MG111-9	42	33		MGLTKGRGYDILYIVTLYHTKIQKVTEIRDFSRKALSPRKFSTGISFWREEKAEGETGMSGEIKYEGGKRMKYRIGLDIGVASVGGCAMECDENGEPVRILDLCVRTFDAAEGEKGAPPAQPRREARGLRRRLRRRAHRLERVRALCAEAFGEDVLGRAEQNGEDLFRLRCAGLDEKLRDEELVRVLVHLAGHRGFRSNRKSESKDKETGELLKAIAENGEYMQAHGYRTVGEMFYRDPKYFEERAGRRVYTTRNRDGEYSRAFSRADIEKEARAILSRQEACGLVDGAFSEKYIEILLSQRSFDEGPAAPSPYRTEGYDVGDCPFEKGEKRASKAGFTAEYLAALQKINHLKIFLPSGEERFLSAAEREKLYAAAREKKEMNFAQVKKSLGLPEETSF…	1177	DVFEKEGKYYCVPVYIKDIYAKHLPDRAISAGKRFDDWVKIDDSFRFLFALFRNDLIYVKAKKPFNLSPNDKEEKQSVSVSEGFFYYRGIDCATGAALLIVHDNSYSTRLGFKTLLKIEKYAVDILGNKYPVKREKRLNTEWDS	1032	1176
MG111-90	42	4		MSDAAETVGGDRRRLSNEERQIAVELAKKVDKVTYKAFRKAIKLDDDYRFSALNYSEKKKSDKKKNEGESKSDVVEINDVVDSLACEDKGDFITAKNSNKIVKALNDNLKSDIELIDEIAEICTKYKSENLFRSAIAESKIIDGRLDEETIEKLSKIDMKGYGHLSLHVLREILPYLEEGMVYSDAMQKAGHNHSEHNFEKQKYLGTKEVYDAIGGVTSPVVKRALSQTVKVIDAVIRQYGSPYAINIELARDMSMSKDERDKLKKENDARAAKNEAIRENIAKLNAMPNSTNVLKYKLYEEQDHKCAYSMETLDINQLFEDGYYEIDHIIPYSRSFDDSFNNKVLVLKRENQNKRNSTPVEYFERIGRDYDEVLAFWKAVYQKRNRKKLEFLQKKEIN…	865	DLYSKDGKYFGVPVYVADLYRGELPKRAATQNKPQNEWRVIDDTYTFEMSIYQDDLLHIENKKGIELKKKKDVENSAKAQTKTITDDLVYFIGFNRSTASIEVEDTTGCYRRDGIGTQNIGKITKCEIDVLGNVQEIKKRPKQPQPLKMLTDKEKAEKRKNNQNK	699	864
MG111-96	42	36		MRKKIRYVLGLDIGIASVGWAVLLLDGEDNVCGIVRAGVHTFDEVTVGKEKITATANRRGYRSGRRLVRRKAHRIQRVKSLLQEMNIVSKKDMDEYYSGAVEDVYFLRWAAIQDEPVYILNNRELAQLLIYFAKHRGYKSTAVHEQEDEDDKKVLSAISENKKYMHEHGYRTAGEMIYKDAKFRQKRCGSSEENELLVARNSEGNYSNSISRDLLVEEVRIIFEKQRELGNTLATKELEERFLSIMQSQRNYDGGPGEGSPYGGNLIEKVVGECTFEKGEKRACKASYISERFVLLEKINHLRICTADGNERPLNEDEKSAVIKLAYKTKVVKYNAIRKELKLDLEERFGGLTYSKVNNGDFKQRILNTEKKSDFISLKYWHEVKDILNLSYKDLTEEQ…	1099	DIFRKDGKYYMVPVYYKDLYLHRMPTKAVVAHKETADWKKMDDKDFLFSLYPDDLIKVQKKNKEIENGYYKTSDRYSAGISYVQHDLGAKSYVRLCIQNLAIFEKLNVDILGNIYSCSKEEREWL	973	1098
MG111-99	42	36		MRKKIRYVLGLDIGIASVGWAVLLLDGEDNVCGIVRAGVHTFDEVTVGKEKITATANRRGYRSGRRLVRRKAHRIQRVKSLLQEMNIVSKKDMDEYYSGAVEDVYFLRWAAIQDEPVYILNNRELAQLLIYFAKHRGYKSTAVHEQEDEDDKKVLSAISENKKYMHEHGYRTAGEMIYKDAKFRQKRCGSSEENELLVARNSEGNYSNSISRDLLVEEVRIIFEKQRELGNTLATKELEERFLSIMQSQRNYDEGPGEGSPYGGNLIEKMVGECTFEKGEKRACKASYTSERFVLLEKINHLRICTADGNERPLNEDEKSAVIKLAYKTKVVKYNAIRKELKLDLEERFGGLTYSKVNNGDFKQRILDTEKKSDFISLKYWHEVKDILNLSYKDLTEEQ…	1099	DIFRKDGKYYMVPVYYKDLYLHRMPTKAVVAHKETADWKEMDDKDFLFSLYPDDLIKVQKKNKEIENGYYKTSDRYSAGISYVQHDFGAKSYVRLCIQNLAIFEKLNVDILGNIYSCSKEEREWL	973	1098
MG112-1	33	13		MNNQKVILGLDIGIGSIGWGLVQLTEEKYIDEKADGTVIEKYKICDGKIIDSGVRTFQPPQDRQKKSLAIQRGSARRSRKTIRRKVRRLKRLIKLTKDFGLITEDFNHDSTLKPKKGDIETRWDIWFIRKEALERKLSDPEFFRVLYHIAKHRGFFFHTKAEEMQKEESGSEAGEVKKGLTKIRKKIQEGPWETIGQMFCEEFQQTNKGNNKKRNTENNYQNSIHRLLLKDEIETIFKRQQELGNPKAKEELKQSYIDEILMKEEPIDEDKLQKMMSRCEFIKGKLCAPKESYAAERFTLFNRLNTLELVDANNKDGHLLLDDKQKEKIETLAYQNDKVTFVQIRKKLGLQDDLHIRFNLCSYKEKNPEYTKKLECKVEKGRLQFEEKHKIPIVDINTG…	1113	DVFVDKNGGNYVVPIYSVDIFSNKPLPEKYVPHDRTLPYEQWPSVFDKDLKFMFSIFKDDLISVNDKMYYVSFIEAMTVNLNVENIDGSIFTDKEDSKEPYIKKIGYRPRSRRNKCILKKYSVDLLGKYKEIKQEKRLGNRFECQN	966	1112
MG112-10	33	13		MINQKNILGLDIGIGSVGWGLVQLSEDKYMDEKADGTVLEKYKICDGKIIDTGVRTFQVPQDRQKKSLALKRGLARRSRKTIRRKARRLKSLVKLAREFNLITGDFNHDNVLKPKKGDKEKKWDIWFIRKEALERKLTDKEFFRVLYHIAKHRGFYFHTKSEELKKEEKGSETGKVKAGLIRIRNKFEDSNWKTVGQMFWEEFNQINTENKRKRNAKDKYQNSIPRLLLKEEIKAIFKRQKELRNPKAKEKFKLRYIDEILMNEESIDEYRLQKMMNKCEFIKDELCAPKESYTAERFTLFNRLNTLELVDTNNKDRHLALDDTQRNKIEALSYKNTKVTFAKIRTELGLQDDLHIRFNLCSYSEKNPEYNKRIECEIKKGQLQFDQKHKVPIVHINSG…	1109	DMFVDKDGKNYIVPIYTIDIFSNKPLPEKYLNKNNASYDQWPSINEGKLKFRFSLFKDDLISINNQMYYVDYTRATRSKISIKKVDGSLINKMKGEKTKETGYRNVELKKYSVDMLGKYKEIKQEKRLSNRFEHQNKALQN	967	1108
MG112-11	33	13		MINQKNILGLDIGIGSVGWGLVQLSEEKYMDEKADGTVLEKYKICDGKIIDTGVRTFQVPQDRQKKSLALKRGLARRSRKTIRRKARRLKSLVKLAREFNLITGDFNHDNVLKPKKGDKEKKWDIWFIRKEALERKLTDKEFFRVLYHIAKHRGFYFHTKSEELKKEEKGSETGKVKAGLIRIRNKFEDSNWKTVGQMFWEEFNQINTENKRKRNAKDKYQNSIPRLLLKEEIKAIFKRQKELRNPKAKEKFKLRYIDEILMNEESIDEYRLQKMMNKCEFIKDELCAPKESYTAERFTLFNRLNTLELVDTNNKDRHLALDDTQRNKIEALSYKNTKVTFAKIRTELGLQDDLHIRFNLCSYSEKNPEYNKRIECEIKKGQLQFDQKHKVPIVHINSG…	1109	DMFVDKDGKNYIVPIYTIDIFSNKPLPEKYLNKNNASYDQWPSINEGKLKFRFSLFKDDLISINNQMYYVDYTRATRSKISIKKVDGSLINKMKGEKTKETGYRNVELKKYSVDMLGKYKEIKQEKRLSNRFEHQNKALQN	967	1108
MG112-12	33	13		MNKERIVLGLDIGIGSVGWGLVKLNEQKYEDKKPNGDVYTKYRIKGGEIIDCGVRSFQVPQDRQKKSLAVKRGMARRARKATRHKAQRLKRLIRLAKEYGLIGEDFSREKDLKPKKGDTEEKWDIWHVRNRALEEKVTDLELFRIMYHIAKHRGFYFHTKAEEMKEGDKNSEEGKAKKGLARVQKKMEKGGWETVGQMFCEEFKQTNKKNKRKRNSENNYKNSIHRSLLKDEIEKIFARQKEFGNEKAKDILKKRYIDEVLMYEKGIDDEKLQRMMKKCEFTGKICAPRKSYTAERFKLFNRLNSLEIVNTRKRNEPNELKEEQVSKIAELAYEKNKVTYSQIRKCLGLEDELHKRFNMCSYRGKNPEYEKKLSCDVKNGRPEFNAKHKLELVEIETGE…	1099	DVFVDEKGKNYVVPIYSVDIFSNKPLPNKYLNKNSAAYRDWPSVKDDNLNFKFSLFKDDLISLDGKMYYVDYVRATRSVISLKKPDGSDFEKTGKNAKEASYRNAELRKYSADLLGNYKEIKQEKRLGNRFGRK	964	1098
MG112-13	33	13		MDNERVILGLDVGIGSIGWGLVKLKEEKYPVEKPDGTTGEKYKITDGEIIDTGIRTFALPQDREGKSLAAKRGQARRIRWTIRRKARRLKQLIKLAKEYKIIGSDFNRNEFFKLKEGDDKEKWNNWRFRKEALERKLTDEEFFRVLYHIAKHRGFFFHTKAEFQIDGKEKGIRGNKEEKETSERDREDEKVKQGLRRIQKLLKESGYTTVGEMFWKIYSDEKTHNKRIRNAEGKYENSIYRPLLRDEIEEIFKAQQRFGNTKAKNELKERYIKDILMKEEPIDEDKLRKMMRQCEFIPDKECAPKESYTAERFTSFNQINTLELIDTKNKGRIALDKEQREKIEALAYKNAKVTYSQIRDELGLGDKLHIRFNRNIYTEKNPEYDKKLKCEVEEGKLQF…	1140	DIFTDDNGKNYVVPIYATDFFANRPLPDKYVPDDRLMPYEEWPNVVDKTLKFKYSLFKDDLISINGTMYYVSFFEATTTNVNVKNINGSIFIDKKDAQDPYTKKITYRPKKGKCILKKYSIDMLGNYKEIEQEKRVGNIFENGTKRGP	991	1139
MG112-14	33	13		MNNERIILGLDIGVGSVGWGLVKLKEEKYSDKNQDGTVSEKFRIIDGKIIDVGVRTFQLSQDEKGKSLAAKRGQARRSRWTIRRKAKRLKQLIKLAKEFDLISNNCDPYEILKPNKGDNKKEKWDIWRIRKEALERKLTDEEFFRVLYHIAKHRGAYFHTKAEFLPEEDEKKLAEDKKQEESKEEQEKEKVKKGLRKIEKMLKNSGFNTVGKLFYESFKNARKRNAPDKYEHSIHRELLRDEITEIFKEQKKFGNEKADPELAKRYIKDILMKEYDIDEKKLQNMMSRCEFTNEICAPKESYTAERFALFNRLNTLETIDTENKNKAIFLSSEQRGKIENLAYTNAKVTFAQLRNELKLQDKLHIRFNLCSYAEKNPEYNKKLICEIKNEQVQFEGKHR…	1141	DVFMDNESKNSVVPIYASDIFANKPLPDKYVPDDRLLPYENWPSVFDKGLKFKFSLFKDDLISIDNKKFKDKKFYVSFFEATTTNVNVKNIDGSIFQDKKNAKDPKTKKITYRPKREKCILKKYTVDMLGNYKEVVQEKRQGNRFENRL	991	1140
MG112-15	33	13		MGEIMNKEKVVLGLDIGVGSIGWGLVKITEEEYCDEKDDGTIDKKHRITDGTIIDTGVRAFQIPQDRQKKSLALQRGTARRSRRTTRRKAQRLKLLIKLAKEFNLIDNNFYRDEILKPKKGDKECDWDIWFIRKKALEEELSDAELFRVLYHIAKHRGFYFHTKSEEIQEEDKKSETGEVKKGLVRIRKKLEDGGWETVGQMFCEEFKQTNKENKRKRNAQDKYGNSIHRSLLKEEIEKIFEKQQKLGNNKTKEELKKRYIDEILMYEEGIDENKLRKMMSHCEFTGDLCAPKESYTAERFILFNRLNTLELVDTQDKDRHLLLDDDKQRKKIEALAYKNSKVTFAQIRTELELQDNLHIRFNLCSYSEKTPEYNKKLVCNIKDGRPDFEEKHKVSIVD…	1107	DVFVDNVGKNYVVPIYSVDIFSNKPLPDKYLHKNDAPYDQWPSVKESKLKFKFSLFKDDLISINGQMYYVDYIRATRSKISVKKTDGSFIDNIKEEKTKEIGYKNMELKKYSVDMLGNYKEVKQEKRLGNRFKSGV	970	1106
MG112-16	33	13		MSNEKIVLGLDIGIGSVGWGLVKLIEQKYVDKKPDGEVIERYKISDGKIIDTGIRAFQVPQDRQQKSLALQRGAARRSRKTTRRKTQRLKRLIRLAKEFNLLTEDFNRDQVLKPKKGDKESTWDVWLIRKQALERKLTDSELFRVLYHIAKHRGFYFHTKAEEMQKEDASSETGKAKAGLARISKKLEDGNWKTVGQMFCEEFKQTNKDNKRKRNAEDKYENSIHRTLLQDEIMKIFKKQKELGNPKAKEELKQRYIDEILMYEEGIDEDRLQKMMSKCEFTGGLCAPKESYTNERFILFSRLNTLGLVDTQNKDRPLPLDDKQRGEIEALAYKNAKVTFAQIRKELGLQEDLHIRFNLCSYDEKNPEYNKKLGCEIKNGQLKFNEKHKVSVVDINTGE…	1107	DVFTDDEGKNYVVPIYTVDIFNNKPLPDKYLHKNDALYELWPSVTENNLKFKFSLFKDDLISIDGKMFYVNCISGTRSNIEVKNIDGSIFRSTSDREREFGYRNVELKKYSVDMLGNYKEVKQEKRLGNRFENNKKQVI	967	1106
MG112-17	33	13		MNKERIILGLDIGVGSVGWGLVKLTEEKYYDERTDGTSQERYRITDGKIIDAGIRVFQLPQDKEGKSLAAKRGLARRSRWTIRRKAKRLKKLINLAREFDLIGNNFNYDEVLKPKKRNNKDEKWDIWRIRKEALERKLTDTEFFRVLYHIAKHRGAYFHTKAEFLPEEDEKELKKNKTKEKEGNKKENEKEKVKNGLRKIKKMLRDRKYKTIGVLFYETFKQANSKGNNRKRNAPDKYEHSIHRELLCDEIVEIFKEQQKYGNTKAKEELRLQYIDNVLMYEEPIDEEKLRKMMGKCEFVPGADLAPKESYTAEKFSLFNRLNTLAMVDGHNKNNLQTLDAPQRDKIIALAYENAGGVTFTQIRTALELEDKLHITFNLCYYAEKNPEYNKKLKCEIKN…	1154	DIFTDNESKNYVVPIYATDIFANKPLPDKYVPDNRLLPYEQWPGVFDKGLKFKFSLFKDDLISINDKKFKDKKFYVSFFESTTTNVNVKNIDGSIFPDKKNAIDPKTKKITYRPKRGKCILKKYSVDMLGNFKEVVQEKRQCNRFERRL	1004	1153
MG112-18	33	13		MGEIMNKEKVVLGLDIGVGSIGWGLVKITEEEYCDEKDDGTIDKKHRITDGTIIDTGVRAFQIPQDRQKKSLALQRGTARRSRRTTRRKAQRLKLLIKLAKEFNLIDNNFYRDEILKPKKGDKECDWDIWFIRKKALEEELSDAELFRVLYHIAKHRGFYFHTKSEEIQEEDKKSETGEVKKGLVRIRKKLEDGGWETVGQMFCEEFKQTNKENKRKRNAQDKYGNSIHRSLLKEEIEKIFEKQQKLGNNKTKEELKKRYIDEILMYEEGIDENKLRKMMSHCEFTGDLCAPKESYTAERFILFNRLNTLELVDTQDKDRHLLLDDDKQRKKIEALAYKNSKVTFAQIRTELELQDNLHIRFNLCSYSEKTPEYNKKLVCNIKDGRPDFEEKHKVSIVD…	1107	DVFVDNVGKNYVVPIYSVDIFSNKPLPDKYLHKNDAPHDQWPSVKESKLKFKFSLFKDDLISINGQMYYVDYIRATRSKISVKKTDGSFIDNIKEEKTKEIGYKNMELKKYSVDMLGNYKEVKQEKRLGNRFKSGV	970	1106
MG112-19	33	13		MGEIMNKEKVVLGLDIGVGSIGWGLVKITEEEYCDEKDDGTIDKKHRITDGTIIDTGVRAFQIPQDRQKKSLALQRGTARRSRRTTRRKAQRLKLLIKLAKEFNLIDNNFYRDEILKPKKGDKECDWDIWFIRKKALEEELSDAELFRVLYHIAKHRGFYFHTKSEEIQEEDKKSETGEVKKGLVRIRKKLEDGGWETVGQMFCEEFKQTNKENKRKRNAQDKYGNSIHRSLLKEEIEKIFEKQQKLGNNKTKEELKKRYIDEILMYEEGIDENKLRKMMSHCEFTGDLCAPKESYTAERFILFNRLNTLELVDTQDKDRHLLLDDDKQRKKIEALAYKNSKVTFAQIRTELELQDNLHIRFNLCSYSEKTPEYNKKLVCNIKDGRPDFEEKHKVSIVD…	567	None
MG112-2	33	13		MNKEKIILGLDIGVGSIGWGLVKINEEEYPDEKPDGTIDKKYRITGGKIIDTGVRTFQIPQDRQKKSLALQRGTARRSRRTTRRKAQRLKQLVKIAREFNLIDENVDREGIFKPKKGNKKEKWDIWTIRKEALERKLTDIELLRVLYHISKHRGFYFHTKAEEIQEEDKKTATGQENAKVKKGLRRIQKMLKDGGYKTVGQMFWEKFKQTDEKNKRKRNAKDKYENAIHRNLLKEEIEIIFDEQRKLGNSKAAKELKERYIDEILMKEEGIDDEKLQKMMSRCEFVSRALCAPKESYTAERFTLFNRLNTLKLFDAKNKNGPMPLDDEQRSEIEALAYKNKKVTFAQIRKELGLENDLDKRFNLCSYKEKNPEYNKKLECKVNNGKLNFEEKHKLQLVN…	1143	DIFVDEAGKHYVVPIYTTDIFTNKPLPDKYVPHDRNIHYEQWPSIFDNDLQFKFSLFKDDLISINDNRYYVSFFEATTVNVNVKNVDGSIFPGKKNSQDPYTKKIGYRPKDRTKKCALKKFSVDMLGNYKEVKQEKRLGNRLENKIKKNI	992	1142
MG112-20	33	13		MFQEAKEKANFPKSEYEKRAILKPYSGFFENNPVVARVISQARKLVNALVRKYQKQYLINQIHIEVATELANSEKRKNQIAQGQKRYKDDKEAAEERCREFNLDPEEGQNLLMFRLAEQQLNKCPYTGKTITFYPTAASNEVYIKDCEIDHIIPMSRSFNDSLNNKVLCSPEANQNKTNRIPFEWFEETYGKNSQRWAEFENTVKKMYEMPYPKRKNLLRKSWTDKDKEKFLSRNLNDTRYAARHIADYLRKYFDFSKSKRDEIKEVNRIQLRSGGVTAFLRHMWGLNKNREENDLHHAIDALVVACSTYGHVYLVSNLAKEIERKGKNWYKHFGRDKFKPWGNIREDVQAAVDKVFVSRMPRHTVTAAGHEETIISKEKISKNRTIKIRGGYAEMGDM…	539	DVFVDNVGKNYVVPIYSVDIFSNKPLPDKYLHKNDAPYDQWPSVKESKLKFKFSLFKDDLISINGQMYYVDYIRATRSKISVKKTDGSFIDNIKEEKTKEIGYKNMELKKYSVDMLGNYKEVKQEKRLGNRFKSGV	402	538
MG112-21	33	13		MNKERIVLGLDIGVGSIGWGLVQIREEEYCDEREDGTIDKKYRITDGKIIDMGVRTFQIPQDRQKKSLALQRGTASRSRKTTRRKAQRLQKLIRLAKEFNLIDNNFNRDEILKPQKGDKEAKWDIWFIRKEALERQLTNTEFFRVLYHIAKHRGFFFHTKAEEIQKEDSKSETGEVKKGLARIRKKLEDGGWETIGQMFCDEFKQTNKKYKRKRNKQDKYENSIHRSLLKEEIEKIFEEQQKLGNSRAKDELKQRYIDDILMKEEGIDDERLQKMMSKCEFIPGKLCAPKESYTAERRSFFDRLNTLELVDTQNKDKHLKLDDKQRDKIEALAYKNSKVTFAQIRKELDLENDLDKQLNLCSYKGKDPEYNKKIKCEIKNGRLKFDEKHKVPIVDINTG…	1112	DIFVDEAGENYVVPIYSTDIFTNKPLPDKYVPHDRTIPYEQWPSIFDNDLKFKFSLFKDDLISINDKMYYVSFFEATTVNVNVKNIDGSVFPNKKNAKDPYTKKIGYRPKSRTKKCVLRKFSVDILGNYKEVKQEKRLGNRFENRN	965	1111
MG112-22	33	13		MNKERIILGLDIGVGSVGWGLVKLTEEKYYDERTDGTSQERYRITDGKIIDAGIRVFQLPQDKEGKSLAAKRGLARRSRWTIRRKAKRLKKLINLAREFDLIGNNFNYDEVLKPKKRNNKDEKWDIWRIRKEALERKLTDTEFFRVLYHIAKHRGAYFHTKAEFLPEEDEKELKKNKTKEKEGNKKENEKEKVKNGLRKIKKMLRDRKYKTIGVLFYETFKQANSKGNNRKRNAPDKYEHSIHRELLCDEIVEIFKEQQKYGNTKAKEELRLQYIDNVLMYEEPIDEEKLRKMMGKCEFVPGADLAPKESYTAEKFSLFNRLNTLAMVDGHNKNNLQTLDAPQRDKIIALAYENAGGVTFTQIRTALELEDKLHITFNLCYYAEKNPEYNKKLKCEIKN…	1154	DIFTDNESKNYVVPIYATDIFANKPLPDKYVPDNRLLPYEQWPGVFDKGLKFKFSLFKDDLISINDKKFKDKKFYVSFFESTTTNVNVKNIDGSIFPDKKNAIDPKTKKITYRPKRGKCILKKYSVDMLGNFKEVVQEKRQCNRFERRL	1004	1153
MG112-23	33	13		MGEIMNKEKVVLGLDIGVGSIGWGLVKITEEEYCDEKDDGTIDKKHRITDGTIIDTGVRAFQIPQDRQKKSLALQRGTARRSRRTTRRKAQRLKLLIKLAKEFNLIDNNFYRDEILKPKKGDKECDWDIWFIRKKALEEELSDAELFRVLYHIAKHRGFYFHTKSEEIQEEDKKSETGEVKKGLVRIRKKLEDGGWETVGQMFCEEFKQTNKENKRKRNAQDKYGNSIHRSLLKEEIEKIFEKQQKLGNNKTKEELKKRYIDEILMYEEGIDENKLRKMMSHCEFTGDLCAPKESYTAERFILFNRLNTLELVDTQDKDRHLLLDDDKQRKKIEALAYKNSKVTFAQIRTELELQDNLHIRFNLCSYSEKTPEYNKKLVCNIKDGRPDFEEKHKVSIVD…	1107	DVFVDNVGKNYVVPIYSVDIFSNKPLPDKYLHKNDAPYDQWPSVKEGKLKFKFSLFKDDLISINGQMYYVDYIRATRSKISVKKTDGSFIDNIKEEKTKEIGYKNMELKKYSVDMLGNYKEVKQEKRLGNRFKSGV	970	1106
MG112-24	33	13		MNKERIILGLDIGVGSVGWGLVKLTEEKYYDERTDGTSQERYRITDGKIIDAGIRVFQLPQDKEGKSLAAKRGLARRSRWTIRRKAKRLKKLLNLAREFDLIGNNFNYDEVLKPKKRNNKDEKWDIWRIRKEALERKLTDTEFFRVLYHIAKHRGAYFHTKAEFLPEEDEKELKKNKTKEKEGNKKENEKEKVKNGLRKIKKMLRDRKYKTIGVLFYETFKQANSKGNNRKRNAPDKYEHSIHRELLCDEIVEIFKEQQKYGNTKAKEELRLQYIDNVLMYEEPIDEEKLRKMMGKCEFVPGADLAPKESYTAEKFSLFNRLNTLAMVDGHNKNNLQTLDAPQRDKIIALAYENAGGVTFTQIRTALELEDKLHITFNLCYYAEKNPEYNKKLKCEIKN…	1154	DIFTDNESKNYVVPIYATDIFANKPLPDKYVPDNRLLPYEQWPGVFDKGLKFKFSLFKDDLISINDKKFKDKKFYVSFFESTTTNVNVKNIDGSIFPDKKNAIDPKTKKITYRPKRGKCILKKYSVDMLGNFKEVVQEKRQCNRFERRL	1004	1153
MG112-25	33	13		MDKEKVVLGLDIGVGSIGWGLVKIREEEYCDEKADGTIDNKHRIISGEIIDTGVRAFQVPQDRQRKSLALQRGTDRRSRKTTRRKVRRLKRLIKLAKEFNLINNNFDRDEFLKPKKGDKEHGWDIWFIRKKALEKKLTDIELFRVLYHIAKHRGFHFHTKAEFLPEEDEKKLKKDKKQKKEQSEEEKEKEKVKKGLRIIQKSLKDSKYKTIGALFYETFKNERKRNAPDKYEHSIRRELLRDEIIEIFKEQQKFGNTKAKPELAQRYINEILMKEEGIDEEKFQKMMSRCEFTGGMCAPKECYTAERFTLFNRLNTLELVDTQNKEKHLMLDDKQREKIEALVYKNKKVTFNQIRTELGLQDNLHVRFNLCSYREKNPEYNKKLVCTVKDGRLEFEEKH…	1123	DVFVDEEGRNYVVPIYTVDIFSKKPLPDKYVPDDYSLSYEKWPSIKDDNLKFKFSIFKDDLISINGTMYYVSFFEASTVNVNIKNVDRSIFPDKKDAKDPYTKKICYRPKTRGKKCLLKKYSVDMLGNYKEIRQETRLGNRFKGWV	976	1122
MG112-26	33	13		MGEIMNKEKVVLGLDIGVGSIGWGLVKITEEEYCDEKDDGTIDKKHRITDGTIIDTGVRAFQIPQDRQKKSLALQRGTARRSRRTTRRKAQRLKLLIKLAKEFNLIDNNFYRDEILKPKKGDKECDWDIWFIRKKALEEELSDAELFRVLYHIAKHRGFYFHTKSEEIQEEDKKSETGEVKKGLVRIRKKLEDGGWETVGQMFCEEFKQTNKENKRKRNAQDKYGNSIHRSLLKEEIEKIFEKQQKLGNNKTKEELKKRYIDEILMYEEGIDENKLRKMMSHCEFTGDLCAPKESYTAERFILFNRLNTLELVDTQDKDRHLLLDDDKQRKKIEALAYKNSKVTFAQIRTELELQDNLHIRFNLCSYSEKTPEYNKKLVCNIKDGRPDFEEKHKVSIVD…	1107	DVFVDKDGKNYVVPIYSVDIFSNKPLPDKYLHKNDAPYDQWPSVKEGKLKFKFSLFKDDLISINGQMYYVDYIRATRSKISVKKTDGSFIDNIKEEKTKEVGYKNMELKKYSVDMLGNYKEVKQEKRLGNRFKSGV	970	1106
MG112-27	33	13		MGEIMNKEKVVLGLDIGVGSIGWGLVKITEEEYCDEKDDGTIDKKHRITDGTIIDTGVRAFQIPQDRQKKSLALQRGTARRSRRTTRRKAQRLKLLIKLAKEFNLIDNNFYRDEILKPKKGDKECDWDIWFIRKKALEEELSDAELFRVLYHIAKHRGFYFHTKSEEIQEEDKKSETGEVKKGLVRIRKKLEDGGWETVGQMFCEEFKQTNKENKRKRNAQDKYGNSIHRSLLKEEIEKIFEKQQKLGNNKTKEELKKRYIDEILMYEEGIDENKLRKMMSHCEFTGDLCAPKESYTAERFILFNRLNTLELVDTQDKDRHLLLDDDKQRKKIEALAYKNSKVTFAQIRTELELQDNLHIRFNLCSYSEKTPEYNKKLVCNIKDGRPDFEEKHKVSIVD…	1107	DVFVDNVGKNYVVPIYSVDIFSNKPLPDKYLHKNDAPYDQWPSVKEGKLKFKFSLFKDDLISINGQMYYVDYIRATRSKISVKKTDGSFIDNIKEEKTKEIGYKNMELKKYSVDMLGNYKEVKQEKRLGNRFKSGV	970	1106
MG112-28	33	13		MRQSRIVLGLDIGVSSIGWGLVQLEEEPYPYERDDGTVEQKQRIVNGRIIGTGVRCFQVPQDREKKSLAKKRGIARRNRWRVRRRAQRLKRLVELGKEFGLIGEDFRHEKYLKPGKGDGEGNWDIWTIRKEGLERKLSDVELFRVLYHIAKHRGFYFHTKAEELQEEDAKSKQGQVKRGLASVEKKLRGGGWETVGQMFYATLKQAEGKRKRNRKDSYENLMHRRLLEKEIVTVFERQRKFLNGKAGEELQKRYIEEILLSEKGPDEAKLQKMMGVCDFTGKRCAPKAGYTAERFMLFNRLNSMSVGNGERCGGGERLTDQQRRTIEELAYNNEKVTFWQVRNALGLDSKLDARFNLCSYREHDPEYRKKLECAVKGGKLEFDEKHRVPVVNIRTGEVH…	1111	DVFVDEKGHNYMVPIYAVDMACSKPLPDKYLHKNDAPYAEWPSAKDDGLTFRFSLYKDELVSLDGKMYYVAYVRGRRAVIAVKNVDGSPFPNGRTEVEMAYRRAKLAKYCVDVLGSLREVHERRRVGNQFEESKRGRKGQKNEGLG	964	1110
MG112-29	33	13		MRQSRIVLGLDIGVSSIGWGLVQLEEEPYPYERDDGTVEQKQRIVNGRIIGTGVRCFQVPQDREKKSLAKKRGIARRNRWRVRRRAQRLKRLVELGKEFGLIGEDFRHEKYLKPGKGDGEGNWDIWTIRKEGLERKLSDVELFRVLYHIAKHRGFYFHTKAEELQEEDAKSKQGQVKRGLASVEKKLRGGGWETVGQMFYATLKQAEGKRKRNRKDSYENLMHRRLLEKEIVTVFERQRKFLNGKAGEELQKRYIEEILLSEKGPDEAKLQKMMGVCDFTGKRCAPKAGYTAERFMLFNRLNSMSVGNGERCGGGERLTDQQRRTIEELAYNNEKVTFWQVRNALGLDSKLDARFNLCSYREHDPEYRKKLECAVKGGKLEFDEKHRVPVVNIRTGEVH…	1111	DVFVDEKGHNYMVPIYAVDMACSKPLPDKYLHKNDAPYAEWPSAKDDGLTFRFSLYKDELVSLDGKMYYVAYVRGRRAVIAVKNVDGSPFPNGRTEVEMAYRRAKLAKYCVDVLGSLREVHERRRVGNQFEESKRGRKGQKNEGLG	964	1110
MG112-3	33	13		MGYNKVVLGLDVGVGSIGWGLVQLDEEKYADEKQDGTVEEKYKITDGKIIAAGVRRFQLPQDRQKKSLALIRGTARRSRRTIKRRARRLKRLIELGKEFNLLGNDFDRDKFLIPKKGDKKEKWDTWRFRKEALERKLTDEEFFRVLYHIAKHRGAYFQTRAERLELEKDSKAAKDQGEKGEEKQDNEKKKEREKMKKGLKRIQELLKRSQYKTVGAMFYEMFKNGRKRNAPDKYSNSIRRELLHDEINEIFKAQRALGNEKADPDLEKQYLRAVLMQEKGPDDEKMQKMIGRCEIIKELCSQAGKECTADCPDLNRCRCAPKESYTAERFVLFNRLNSLKIIGGQAIDLAKHRDNIEKLAYTHDKIDFSQIRKELCLTDKPHLRFNLCSYSEKNPEYEK…	1173	DVFEDGKHKNYVVPIYAVDIFSKKPLPDKYLKKNNTPYDEWPSAAADNLTFKFSLFKDDLITINGTPYYVDFVEGTQANIKVRNINGSKFESTNEKTRKFGYRNIELKKFSVDMLGNYKEVKEEKRLGNEGVKWTKKRPKK	1031	1172
MG112-4	33	13		MPEEEEKELNKNRGKKRDPEAQEKEKVKKGLRKIQKLLKNSEYKTIGAFFYETFRNTRKRNAPDKYEHSIRRELLREEIIEIFKEQQQFGNTKAKEELKQRYIDDILMKEEGIDEKKLLKMMSTCEFVPGERCAPKESYTAERKTLFDRLNTLGLVYTQNRNNRLSLDKDQRDKIIDLAYKNAKVTFTQIRTELKLDNKLHLAFNLCSYKEKDPEYNKKLVFKVKNGQLQFDIKNRLPTIDIDSGNIKILDEEIKKIFKSKKLRPKAKSIYVYYSDIRKQLNLSENIRFGYFDKKDDTVKELKGYTKSAAELGSEAKYIKQFEDDTFVELKGYHKIKKAIEHKCGNEKWEKLSKDVSKFDAIAEALTYCKSDKTRTEYLQNHNITEKEIIDAVLTINMK…	962	DVFIDDKGKNYVVPIYTVDIFSKNPLPNKYLHKNNAPYETWPRVEESNLKFKFSLFKDDLISIDGKMYYVNFVRGTRSKINVRSIDNSIKEKELGYKNSELKKYSVDMLGNYKEVKQEKRQGNCSERTA	832	961
MG112-5	33	13		MPEEEEKELNKNRGKKRDPEAQEKEKVKKGLRKIQKLLKNSEYKTIGAFFYETFRNTRKRNAPDKYEHSIRRELLREEIIEIFKEQQQFGNTKAKEELKQRYIDDILMKEEGIDEKKLLKMMSTCEFVPGERCAPKESYTAERKTLFDRLNTLGLVYTQNRNNRLSLDKDQRDKIIDLAYKNAKVTFTQIRTELKLDNKLHLAFNLCSYKEKDPEYNKKLVFKVKNGQLQFDIKNRLPTIDIDSGNIKILDEEIKKIFKSKKLRPKAKSIYVYYSDIRKQLNLSENIRFGYFDKKDDTVKELKGYTKSAAELGSEAKYIKQFEDDTFVELKGYHKIKKAIEHKCGNEKWEKLSKDVSKFDAIAEALTYCKSDKTRTEYLQNHNITEKEIIDAVLTINMK…	962	DVFIDDKGKNYVVPIYTVDIFSKNPLPNKYLHKNNAPYETWPRVEESNLKFKFSLFKDDLISIDGKMYYVNFVRGTRSKINVRSIDNSIKEKELGYKNSELKKYSVDMLGNYKEVKQEKRQGNCSERTA	832	961
MG112-6	33	13		MGEIMNKEKVVLGLDIGVGSIGWGLVKITEEEYCDEKDDGTIDKKHRITDGTIIDTGVRAFQIPQDRQKKSLALQRGTARRSRRTTRRKAQRLKLLIKLAKEFNLIDNNFYRDEILKPKKGDKECDWDIWFIRKKALEEELSDAELFRVLYHIAKHRGFYFHTKSEEIQEEDKKSETGEVKKGLVRIRKKLEDGGWETVGQMFCEEFKQTNKENKRKRNAQDKYGNSIHRSLLKEEIEKIFEKQQKLGNNKTKEELKKRYIDEILMYEEGIDENKLRKMMSHCEFTGDLCAPKESYTAERFILFNRLNTLELVDTQDKDRHLLLDDDKQRKKIEALAYKNSKVTFAQIRTELELQDNLHIRFNLCSYSEKTPEYNKKLVCNIKDGRPDFEEKHKVSIVD…	1107	DVFVDNVGKNYVVPIYSVDIFSNKPLPDKYLHKNDAPYDQWPSVKEGKLKFKFSLFKDDLISINGQMYYVDYIRATRSKISVKKTDGSFIDNIKEEKTKEIGYKNMELKKYSVDMLGNYKEVKQEKRLGNRFKSGV	970	1106
MG112-7	33	13		MNNERIILGLDIGIGSIGWGLVKLAEKKYIDKKADGTTEERFKIKDGEIIDRGIRAFQVPQDDKGKSLALKRGTARRSRKTTRRKVKRLKELVRLAGEFKLINDDFDRDAILKPNKGDNESNWDIWTIRKEALERKLTGTELFRILYHIAKHRGFYFHTKAEFLPEEEEKELNRSEKQKREESQEEKIKGEVKKGLRKIEKLLKEKGYKTIGQMFCEEFKQANENNKRKRNAKDKYEHSIHRDLLRKEIEEIFKEQRIFKNDKADVNLEKRYIDEILMCEEGIDDKRLQNMMSKCEFTGEICAPKESYTAERFTLFNRLNALKPIDTNIKDKPFPLDKNQKEKIIKLAYKNSKVKFTQIRNELGLQDDLHIKFNLCSYKEKDPEFDKKLTCDIKNGRPA…	1132	DVFTDKAGKNYVVPIYSVDIFSNKPLPNRYVPHDRTLAYKDWPRVKNEKLKFKFSLFKDDLISINSKMYYVSFFEATTVNVNVKNIDGSIFPNKKNAQNPYTKKICYRPKIKTRKCVLKKYSVDMLGDYKEILQEKRLGSRFENGL	985	1131
MG112-8	33	13		MNKEKVVLGLDIGVGSIGWGLVDIEEQEYVDEKADGTIEKKNRIVDGQIIATGVRTFHVPQDEKGKSLALKRGTARRSRKTTRRRAQRLKQLIKLAKEFNLIKKNFDRDAVLKAKKGDKESTWDIWTIRKEALERKLSDVELFRVLYHIAKHRGSYFHTKAEFLPEEDEKKLKKEQSEEEKEKEKVKKGLRRIRKMLKDSEYKTIGVLFYETFKNERKRNAPDKYEHSIRRELLCDEIIEIFKEQQKRRNNKAKNDLKKRYIDNILMYEEGIDEAKLQKMMGRCEFTGGVCAPKEGYAAERFTLFNRLNTLRLVDTQNKDGDVQLDKNQRDKIEALAYKNTKVTFSQVRNELKLENDLGKRFNLCSYREKDPEYNKKLTCNVKDGHPDFEEKHKLQIVD…	1118	DVFADAAGKNYVVPIYSVDIFSNKPLPDKYVPDDNSLTYEQWPRVKESNLKFRFSLFKDDLISVNDKMYYVSFVEAGTVNINVKNIDSSIFPDKKDATDPYTKKIGYRPKSKTKKRVLKKYSVDMLGNYKEIRQEKRLGNRFKSGV	971	1117
MG112-9	33	13		MNKEKVVLGLDIGVGSIGWGLIQIKEEEYSDKKSDGSIDKKHRIIDGEIIDTGVRAFQMPQDRQKKSLALQRGNARRSRKTTRRKAQRLKNLIKLAKEFNLIDDNFDRDAYFKPNKGDNETNWDIWTIRKESLERKLTDIELFRVLYHIAKHRGFHFHTKSEFLSEEDEKKIQKGKKQGAEENEKEKEDKKVKQGLRRIEKLLKEGGYRTVGQMFYEKFKQTNPDKKRKRNTPDKYENSIQRSLLKKEIEIIFEEQQKMAHLMAKEELKQQYIDDILMKEEVIDEKKLKNMMRNCEFVPKEKCAPKESYIAERKVLFDRLNTLELVDTQNKDRHLQLDKDQRDKIVALAYKNVKVTFAQIRNELGMENDLDKRFNLCSYKEKDPEYNKKIDCEILNGKL…	1132	DVFMDEEGRNYVVPIYSVDIFSKKPPPDKYVPDDYSLSYERWPSVKDDNQKFKFSIFKDDLISLNGKMYYVSFFEASTVNVNVKNVDGSIFPDKKDALDPYTKKICYRPKRKGRKCLLKKYSVDILGNYKEIKQEKRIGNRFKDVV	985	1131
MG116-1	36	34		MEKKRYRLGIDLGTASIGTALVELDGPAEHPHPINILHMGVRIFDDGRDPKTKVPLGVARREAKQARKMFDRYLRRRKRLIDALIEFKIWPTDEPQRKALCLLNPYDIRTRALDEKVSLHELGRAIFHLNQRRGFKSNRKTDGGEDGKIRQAVAKLEELFQSEGCRTLGEFYHNRLNKGQSVRARLEGAGAKASYPFYPSRQMIECEFDKIWEKQSEFYPNILTENARNKIRSTLLYQRPLKPAIPGKCFLEPSENRAPIASPYFQRFRILQTINELRIIDRRGDQRPLTLEERNILLENLSQKKDLNFSAAKKLLSLSNYDRFSIQDERRDKFQGDQIAVLLGNKKYFGKNWYKLPLENQNEIVKALVNEQDTEKLIETLCVFGLSKEAAAQLSEETL…	1032	DIWANGDKWEGKIVSRFEANTQGTKMTQNILMRLIVGDTICREINGQKEFLRLVKMSLGRITFAPIFEAGALKTRDSDPKDPFKYITMSPNLLKQNKVRLIHVDECGFVYDPGFKEK	914	1031
MG116-10	23	34		MNTTPFKYNLGIDVGVASLGLAVIEIDKEENVIGVKEGFVRTWSASVGGETRRLARSQRRMIDRKQMRLRRLAQIFLKNGIGFPHNDIPKYLLDKSPLKLRAKAVNEKIDLEELQRIILHMAKHRGSSAFDGRDNDEKDTLLTKEGIKKLEVKINEMGFKTYGQFLWYREKRGKKVRINQEVIGKGSYDFYPSRSLLREEFDIIWKKQKEWYQEKLNDSFRESLEEVLFSQRKVSTPPPGNCSYVTNEKRLPKSSRLFQKKRIYEEVNNLRFYNHNNTPLPYTVNQRDRLVETLMEGKSLNKTNIKKIIGNKANTKVNLEDSKARTEIAKYPFSDSELGKEWAELNEENKDFVLEILSTNFHKEEAEHKIKTVINLSDQLTKRLIQTNFPKGYGNLGKT…	549	None
MG116-103	36	34		MGYRLGLDLGTNSIGWCLLDLNDKGQPEATLGGGARIFSDGRHPKDGTSLAAKRRHARQMRRRRDRYVARRERFIEALVRHRLMPPDQQARKALEQLDPYSLRARGLKGRLEPCELGRALFHLNQRRGFKSNRIADEADEKERGRIRSAIEDTRARLAAAGFETVGAYLADRNRRREGTRARLTGTGRKDPYALYVHRDMIAHEFDTLWERQRRHNPEVLTDAARDELRDILLYQRDLLPVDPGPCTLDPRERRAPVALPGSQRRRILEELNHLRVIDADHRSRPLTLDERNTLAQLLRTREKLTFAGMRKELRLPREVAFQAGTERRDFFKGDETAARLRKEDRFGEAWDRLSLDEQTEVVEKLLSEVDEGAVEAWLRERWGLPAGRSAAVARMRLPQ…	1062	EIVRESNGAWKIELIPTFRANQPDFQEFLRDRAHCFQRSFSGKPLIMRLCKDDTLAIGTEQSRRILLVTELNEKRLVLIRPNEGGNLKMRHADTDDPFRKEFMGPSTLKKLKARRVFVDILGRVKDPGWGDARTDRGDRPGGVPPARGARVPGGARGG	903	1061
MG116-11	23	34		MKYELWEQQEYKCVYTGDNISFIQLFSGEVEIDHILPRSKTYDDSKANMVLCKKSANAFKNNRTPYDAFSSDPNFDWDAIIRRVNDLPAGSHIFTKQDRFKSDALERFENNPDHWRERFSIDTSYIARITRQYLTCLYGKPENVIAVKSRVTSLLRRKWGLNKVLGKNSNIKQRDDHRHHFIDALVVGCTTRSTIQKIQTAARHCEEKGILGIVDKIQPPFGGEREFWSHVEKVTQNVLLSRKPDNSASGQLHEDTLRGIVSGPNKEGKYLTRTKVKLSNINSLTDLKKKKISGKLITDYGDIPLIADFTNNLNMIQNKVEEFCQKARLELETEAIQNKNQGKKVRAITETLVYKKAIDLMKKKALPCYYWDFKEQKLVNVIKQGNKFNGGYFSGRNHR…	520	DFYQSSQGKINWQIITMFEANDETFVPESDKAGNALLWSAHKDDILLLDDPDNLNYRVRMIVVKISDGKMGVVKCTDAKDAGKRSLYERRLKFFKEKRAQRIITNHLGEPTYFFPMLNE	400	519
MG116-12	23	34		MEGESLNKTKIKKTIGSKKNCKVNLEDSKARTEIAKYPFSNYELGEEWAELNAENKDFVLEILSTHFDKEEAVDKIKTVINLSDQLTKRLIQTDFPKGYGNLGKTATKKIIEELKKHPTLSSRQAEDLAGLVHAQTPTGELFRKLPYYGEVLKGYAIEPIWIFSENPSNKPPNTNFLEKKYGRAPNPVVHVALNQIRKAVNCLIDKYGLPEKIYVELARDLGKSEKTKAKIEQEIAINRKKREQIRRKLKENELEQTRPNELKYELWEQQECKCVYTGDNISFIQLFSGEVEIDHILPRSKTYDDSKANMVLCKKSANAFKNNRTPYDAFSSDPNFDWDAIIRRVNDLPAGKKNRFKSDALERFENNPDYWRERFSIDNSYIAKITRQYLTCLYGKPEN…	777	DFYQSSQGKIKWQIITMFEANDETFVPESDKAGNALLWSAHKDDILLLDDPDNLNYRVRMIVVKIKDGYMGVVKCTDASEAGNNRSLYEKGLKFFKEKRAQRIITNHLGEPTYFFPMLNE	656	776
MG116-13	23	34		MNTTPFKYNLGIDVGVASLGLAVIEIDKEENVIGVKEGFVRTWSAPVGGETRRLARSQRRMIDRKQMRLRRLAQIFLKNGIGFPHNDIPKYLLDKSPLKLRAKAVNEKIDLEELQRIILHMAKHRGSSAFDGRDNDEKDTLLTKEGIKKLEVKINEMGFKTYGQFLWYREKRGKKVRINQEVIGKGSYDFYPSRSLLREEFDIIWKKQKEWYQEKLNDSFRESLEEVLFSQRKVSIPPPGNCSYVTNEKRLPKSSRLFQEKRIYEEVNNLRFSHQGTPLPELTIGQRDELVETLMEGKPLKKTDIKKIIGNKANTKVNLEDSKDRTLIAKYPFSDSELGEEWAELNEENKDFVLEILSTHFDKEEAVDKIKTVINLSDQLTKRLIQTDFPKGYGNLGKT…	1071	DFYQSSQGKINWQIITMFEANDETFVPESDKAGNALLWSAHKDDILLLDDPDNLNYRVRMIVVKIKDGYMGVVKCTDASEAGNNRSLYEKGLKFFKEKRAQRIITNHLGEPTYFFPMLNE	950	1070
MG116-14	23	34		MNTTPFKYNLGIDVGVASLGLAVIEIDKEENVIGVKEGFVRTWSAPVGGETRRLARSQRRMIDRKQMRLRRLAQIFLKNGIGFPHNDIPKYLLDKSPLKLRAKAVNEKIDLEELQRIILHMAKHRGSSAFDGRDNDEKDTLLTKEGIKKLEVKINEMGFKTYGQFLWYREKRFKKVRINQEVIGKGGYDFYPSRSLLREEFDIIWKKQKEWYQEKLNDSFRESLEEVLFSQRKVSIPPPGNCSYVTNEKRLPKSSRLFQEKRIYEEVNNLRFSHQGTPLPELTIGQRDKLVEYLMRGESLNKTEIKTRIGIKKNCKVNLEDSKDRTEIAKYPFSDSELGEEWAELNEENKDFVLEILSTHFDKEEAVDKIKTVINLSDQLTKRLIQTDFPKGYRNLGKT…	1070	DFYQSSQGKINWQIITMFEANDETFVPESDKAGNALLWSAHKDDILLLDDPDNLNYRVRMIVVKISDGKMGVVKCTDAKDAGKRSLYERRLKFFKEKRAQRIITNHLGEPTYFFPMLNE	950	1069
MG116-15	23	34		MNTTPFKYNLGIDVGVASLGLAVIEIDKEENVIGVKEGFVRTWSAPVGGETRRLARSQRRMIDRKQMRLRRLAQIFLKNGIGFPHNDIPKYLLDKSPLKLRAKAVNEKIDLEELQRIILHMAKHRGSSAFDGRDNDEKDTLLTKEGIKKLEVKINEMGFKTYGQFLWYREKRFKKVRINQEVIGKGGYDFYPSRSLLREEFDIIWKKQKEWYQEKLNDSFRESLEEVLFSQRKVSIPPPGNCSYVTNEKRLPKSSRLFQEKRIYEEVNNLRFSHQGTPLPELTIGQRDKLVEYLMRGESLNKTEIKTRIGIKKNCKVNLEDSKDRTEIAKYPFSDSELGEEWAELNEENKDFVLEILSTHFDKEEAVDKIKTVINLSDQLTKRLIQTDFPKGYGNLGKT…	1070	DFYKNNKGKIKWQIITMFEANDKTFVPESDKAGNALLWSAHKDDILLMDDPDNLNYRVRMIVVKIQDGRMGVVKCTDARDAGTRSLYENRLKFFKEKRAQRIITNHLGEPTYFFPMLNE	950	1069
MG116-16	36	34		MQWRLGLDIGTNSIGWAALSLIEEGTDRNGKTIWKPGGLLNLGSGVRTYSDGRNPKDMQSLAATRRVPRGMRRRRDRYLKRRGKFMELLIAHGLMPADETKRKAVENEDPWALRARGLDEELSLHELGRALFHLQQRRGFKSNRKTDASDSDRGAIKEAAQKLVERMATQDARTLGQLLGRPRLVRLAENGELPEGQRKPMPGTRARPKAQGNKNIYDFYPTRDLIGQEFVELWKAQKEFHADRLTDKAYEELKDTLLHQRDLKPQPVGKCALDPAEQRAPRALPSVQRFRIYQEINHLTVRRPGEPERKLMLEERDKLVQKLLSSGQVTFDAIRKELKLPDDARFNLESLKRKYLDGDKTAAILATEGKKNTRWGKTWRELPEKKQDAIVAILLGQER…	1122	DIFAGFNGKWTGEVVSTFDANQKIFDPKSRIARNGSPLIMRLRRNDMLAVEEDGQTKIVKAVKISSGKVTFVEHHEANEDKRHRDKEEDFSMTTRGPTALQKMRARIVHVDPAGNIKDPGPPR	998	1121
MG116-17	37	34		MFYRLGIDIGETSIGWFILQLDKKLEICDIVDGGVYIFPDGREAKSREPLSVSRRTARGIRRNLDRKNNRKRRLIRLLEETGIWPDGIAEQKKLETLDPFVLRQKAVNEKISLPELGRVLFHLNQRRGFKSNRKSDGKESESGKIKLAVQALETQLAEQGCRTYGEYLCRRHEKRISTKVRPTADSKGYEFYPTREMAEHEFDLIMSRQQQYHPELTSEVTEALRDVIFFQRSLRPQAVGKCELEPQENRAPVWHPLFQRFRILQEVNNLDLVKSTPDEIGLTAEQKKKILLMLQEGTGLNKQGLLLFTKIKSKLNIPTKRKFNLQSDKRTGLQGDWAAWKLSDDNCLGKGWFKMSPGRQVELLELLHNAEDDGKLKQDLIDLFGLNEEQAENVAKLNL…	1071	DIYCATKGKDAGKWKCEIISTYSANQKDFVPEWRRRDPHAKLIMKLHINDMVAYDELNKETGQTERVIARVKKMTSGLVYFRSHLIAKEEADKLSKKFSASQMQEKNLRKVYVDAMGKVKDPMFKNERKVS	939	1070
MG116-18	37	34		MENKKVFGFDMGANSIGWCVQIIGEDGFTLEILGMGSRIFENSRDPKTRVPLSVERRMAHAMSVRRGRQIMRTRNLCSILRKYGLLPSGENVSVSERNPYKLRAKAVSEKVDMFGIGRAILHMNKRRGFKSNRKADKKSDGAESRGMKLGISKLREAMGDRTLGEFLYERKKSGMGTRMRADAIRGKNEYEIYADRDMYESELRRIWDCQRKYHRNLTDEMLNEISGALFFQRPLKIPERGFCRFEPGERRAYKAYPVSQKFRILQEVNALEILDIAGNGEGITLSMRQKLARALLENDRKIVNKKGIATFAKIKKFLGIPQSLNFNFESESRKGFDGDSTAAVMGSAECFGDAWADMDDCLREKIVDLILADKEGEFAALCAEKFGFGAEKSCAILDA…	1078	DIYKPRNSEKWKFEVINMFAAHKNEMPQWRKDDSRAKLVMRLFKRDTIAYEENGEYRLAVVAGMATHGQISLLPLNVAKVEGNPPKKTPSVLQKLNARKVYVDEIGRVFDPYKRENERMQSC	955	1077
MG116-19	37	34		MFYRLGIDIGETSIGWFILKLDKKLEICDIVDGGVYIFPDGREAKSREPLSVSRRTTRGIRRNLDRKNNRKRRLIRLLEETGIWPDGIAEQKKLETLDPFVLRQKAVNEKISLPELGRALFHLNQRRGFKSNRKSDGKESESGKIKLAVQALETQLAEQGCRTYGEYLCRRHEKRISTKVRPTADSKGYEFYPTREMAEHEFDLIMSRQQQYHPELTSEVTEALRDVIFFQRSLRPQAVGKCELEPQENRAPVWHPLFQRFRILQEVNNLDLVKSTPDEIGLTAEQKKKILLMLQEGTGLNKQGLLLFTKIKSKLNIPTKRKFNLQSDKRTGLQGDWAAWKLSDDNCLGKGWFKMSPGRQVELLELLHNAEDDGKLKQDLIDLFGLNEEQAENVAKLNL…	1071	DIYCATKGKDAGKWKCEIISTYSANQKDFVPEWRRRDPHAKLIMKLHINDMVAYDELNKGTGQTERVIARVKKMTKGLVFLRGHLIAKEEGDKLSWGASANQMQEKNLRKVYVDAMGKVKDPMFKNERKVS	939	1070
MG116-2	21	104		MSSALTSSNSSESQKNIAVTSPGPWRLGLDIGVGSIGWAVYRVRPNEPEQQFAGGDLSLFASLDEPAIVNGTQWYTPIALVDGGVTIFDSGVDQHQKTASAQRRLFRSQRTHIKNTRDRKRALLQRLVSLGFLSSDPIIRKRHRDEKRFVGLFDEFAIPASWAWRWEGIHGTLTPHELGCVLMALCAARGQTFSIDSKSANRLEDASALERAIKSAGCITFGEYAAVQLAQNRQQIVRARRGVPNYCSRTMVIHEFDTICNRQQAIIPVAIAKELRALIFDQEFTSVLPPGRCPIFPHEDRFPIAHPMTQRLKILQMLRNIRVESSCGPDGLFAMEDRHLTPEEEQQAMLFLRDKKDVSPMRLFFAIGLKGQRSNYHRAHKNRKDDDVDIVGDATGHAL…	1179	DIYIQKHANGKTSYRMAPVYLHEAANRTRVATQPAEGEHLLCRIHHGDTLRLYLDGVPSYVVVKSFNGQKKSISIAMHHNAARTSGRMLSANIPIEGPSGSCGSRTVAWVFGVAKARIVRIGPLGRYGTINQRSKI	1042	1178
MG116-20	36	34		MRWRLGLDIGTNSIGWAAIELDGGEPKRGPLLGSGVRVFPDGRNPKDKQSLAAQRRGPRSMRKRRDRYLKRRSEFMDKLIEYELMPTDQATRKELEKDDPWALRVRGLDEKLTLHELGRALFHLQQRRGFKSNRKTDTGDDDEKGKIKSAAAKVRQELENRDARTLGELLARPRIEDPLAARDHPVRARLKGQGAKAFYDFYPTRDLIAEEFDALWSAQTQFHGEALSDEVRKDLRDTLLFQRPLRPQPVGKCTLDPSEDRAPRALPSQQRLRIYQEINHLLVREPGKAFRPLALEEREILAGRALKTQKLKFDTARNALKLPADARFNYENDLRRTGLDGDKTADILKSDRLWGAGWRELDFEKQEEIVERLISDLPDAEVTAWLVDSHGLTQEKAEA…	1065	DIVKTPDGVWRGVGVTRFAANREKLNGGGEPAWKRKYPDARHIMRVHKNDLLKLEKDGIETVMQVVRLNPSSNRFYLVEHFEAGDYPKRHDNDNDDFRWDLASFSGLKDRKARLVHVDPGGGIRDTGPPE	934	1064
MG116-21	37	34		MENKKVFGFDMGANSIGWCVQIIGEDGFTLEILGMGSRIFENSRDPKTRVPLSVERRMAHAMSVRRGRQIMRTRNLCSILRKYGLLPSCENVSVSERNPYKLRAKAVSEKVDMFGIGRAILHMNKRRGFKSNRKADKKSDGAESRGMKLGISKLREAMGDRTLGEFLYERKKSGMGTRMRADAIRGKNEYEIYAYRGMYESELRRIWDCQRKYHRNLTDEMLNEISGALFFQRPLKIPERGFCRFEPGERRAYKAYPVSQKFRILQEVNALEILDIAGGGEGITLSMRQKLARALLENDRKIVNKKGIATFAKIKKFLEIPRSLNFNFESESRKGFDGDSTAAVMGSAECFGDAWADMDDCLREKIVDLILADKEGEFAALCAEKFGFGAEKSCAILDA…	1078	DIYKPRNSEKWKFEVINMFAAHKNEMPQWRKDDSRAKLVMRLFKRDTIAYEENGEYRLAVVAGMATHGQISLLPLNVAKVEGNPPKKTPSVLQKLNARKVYVDEIGRVFDPYKRENERMQSC	955	1077
MG116-22	37	34		MENKKVFGFDMGANSIGWCVQIIGEDGFTLEILGMGSRIFENSRDPKTRVPLSVERRMAHAMSVRRGRQIMRTRNLCSILRKYGLLPSGENVSVSERNPYKLRAKAVSEKVDMFGIGRAILHMNKRRGFKSNRKADKKSDGAESRGMKLGISKLREAMGDRTLGEFLYERKKSGMGTRMRADAIRGKNEYEIYADRGMYESELRRIWDCQRKYHRNLTDEMLNEISGALFFQRPLKSPERGFCRFEPGERRAYKAYPVSQKFRILQEVNALEILDIAGNGEGITLSMRQKLARALLENDRKIVNKKGIATFAKIKKFLGIPQSLNFNFESESRKGFDGDSTAAVMGSAECFGDAWADMDDCLREKIVDLILADKEGEFAALCAEKFGFGAEKSCAILDA…	1078	DIYKPRNSEKWKFEVINMFAAHKNEMPQWRKDDSRAKLVMRLFKRDTIAYEENGEYRLAVVAGMATHGQISLLPLNVAKVEGNPPKKTPSVLQKLNARKVYVDEIGRVFDPYKRENERMQSC	955	1077
MG116-23	52	141		MTESRKMWRLGLDMGTDSIGWAAIELQGGEPTGLLDMGVRIFNDGRDPQTYESLNLNRRTARLMRRQKYRRLRRQKLIKNLLIRHGYFPEEPEKQEELKLLNPYVLRKKALDEKLEKYELGRVLLHLAGHRGFKSNRKTDAQDKEMSELKKKMSALEEYLKTKNYRTLGDYLYEEKLPKDYKEGVGKPFPQGPEAGLRFRPESSEFFPTRSLYEHEWDTIRQVQEKFHHDLPWDKVREKTYHQRPLKSQARGLCFYTRQKRAWKFLPTMQRFRIYQEVNNLKYWEVHENTRWRGETKTLTLEQKQLLAECLDGVRDAKVSGKRNQMYLSWAEIKKILGLKDKNYEFNLEKEPQRREGGLLANWIAYTLKKPEYFGDGWSTLTDDEQDNIVKKLYVEHDE…	1196	DVWFVPEHRSNGKKQSARYQGVFVSRWDALREKLKKVDLSLRKPHPAAKKKGRYYKDDVLYLIPKDKTSEPIWVKVKGFSTTDNKMDIYPIYVSDELVKWVRNVPEPLLPKLPKFLEKYKGYSREKKIPQNFISINVLFQDFEVQKVFVDVDGEVKLPIHKT	1033	1195
MG116-24	36	34		MTNNAKWRLGIDLGTNSLGWAALELVRDGDGDLAPYGLKDSGVRIFSDGRNAKDKQSNAAKRREPKGARKNRDRGKRRAARLFQQLIKYGLMPADKKEQKALEGGKGMPLCDSDPWILRYRALNKKITLSQFARAIFHLHQRRGFKSNRKTDRADKNESGKVKIAIKETLAKLKEKNACTLGELFGRERFEVYEFNEAAPKGKRKPQPLARVRKSGEGAKWQYDYYPTRELILDEFDKIWEKQSEFYDKLSDEARDAIRHTIEWQHPLKAQPVGKCTLIPEQERAPKALPSSQRARIFQEVNNLKFAPAGKLSYSLSLEQRNLVTNRLLLPTNKTGKVSFIQIRKLLGISEKFNLESEKRKDLVGDETAARMIQDECWGMAWFNFDLQTQDEIIDKLIN…	1080	DIWVSEKGKWVGEVISTFDAYQLARKDKKWWKNLIGQNEQKLIMRIRKNDYLQVEHEGEIKTVQIYKFSKGMINMAEHFEANIDARMRAKELKSIQMAPSSLQISKAKRVTVSPSGVINIY	958	1079
MG116-25	37	34		MENKKVFGFDMGANSIGWCVQIIGEDGFTLEILGMGSRIFENSRDPKTRVPLSVERRMAHAMSVRRGRQIMRTRNLCSILRKYGLLPSCENVSVSERNPYKLRAKAVSEKVDMFGIGRAILHMNKRRGFKSNRKADKKSDGAESRGMKLGISKLREAMGDRTLGEFLYERKKSGMGTRMRADAIRGKNEYEIYADRGMYESELRRIWDCQRKYHRNLTDEMLNEISGALFFQRPLKIPERGFCRFEPGERRAYKAYPVSQKFRILQEVNALEILDIAGGGEGITLSMRQKLARALLENDRKIVNKKGIATFAKIKKFLEIPRSLNFNFESESRKGFDGDSTAAVMGSAECFGDAWADMDDCLREKIVDLILADKEGEFAALCAEKFGFGAEKSCAILDA…	1078	DIYKPRNSEKWKFEVINMFAAHKNEMPQWRKDDSRAKLVMRLFKRDTIAYEENGEYRLAVVAGMATHGQISLLPLNVAKVEGNPPKKTPSVLQKLNARKVYVDEIGRVFDPYKRENERMQSC	955	1077
MG116-26	36	34		MNWRLGIDLGTNSLGWAALELEKYGEALKPIGLMDSGARIFSDGRNPKDKQSNAAKRREPRSARKNRDRGKRRNARLMRQLTEFGLMHADPAERKKLVGRKGIPDADPWILRTRALDEQITPYQLGRAIFHLHQRRGFKSNRKTDRADSESGKVYDAVKSTNQALKDKGARTLGELFGRPRLEVARHNQDALKGERLAQPLARVRKSGEGAKWQYDYYPTRELILDEFDKIWKAQQQYHAGILTNSARNRLRDTIEWQHPLKSPPVGKCSLIPEEERAPKALPSSQHARIFQEVNALRVGSLVETKIPLTLEQRNLVAASLLRPTNQKATRTFNQIRKNLGLSVYDNFNIESTKRTALVGDETAARLMQKDRWGQSWFDLDLVTQDEIVDRLINEEEED…	1076	DIWMNEKGKWTGEVISIFEAYQLARKNKNWWQEPVGRNGQKLIMRLRKNDYLQVEHEDKTKIVQVYKFSTAKINMSDHFEANVDARVRIRELKSIQMAPSSLQKSKAKRVTVSPSGVVKIYQ	953	1075
MG116-27	37	34		MFYHLGIDIGETSIGWFILQLDKKLEICDIVDGGVYIFPDGREAKSREPLSVSRRTARGIRRNLDRKNNRKRRLIRLLEKTGIWPDGIAEQKKLEALDPFVLRQKAVNEKISLPELGRALFHLNQRRGFKSNRKSDGKESESGKIKLAVQALETQLAEQGCRTYGEYLCRRHEKRISTKVRPTADSKGYEFYPTREMAEHEFDLIMSRQQQYHPELTSEVTEALRDVIFFQRSLRPQAVGKCELEPQENRAPVWHPLFQRFRILQEVNNLDLVKSTPDEIGLTAEQKKKILLMLQEGTGLNKQGLLLFTKIKSKLNIPTKRKFNLQSDKRTGLQGDWAAWKLSDDNCLGKGWFKMSPDRQVELLELLHNAEDDGKLKQDLIDLFGLNEEQAENVAKLNL…	1071	DIYCATKGKDAGKWKCEIISTYSANQKDFVPEWRRRDPHAKLIMKLHINDMVAYDELNKETGQTERVIARVKKMTSGLVYFRSHLIAKEEADKLSKKFSASQMQEKNLRKVYVDAMGKVKDPMFKNERKVS	939	1070
MG116-28	37	34		MKKYRLGIDLGATSLGWCMIELNEENSPKDLIELGVRIFPDGRDAKTNEPLNVKRREHRSMRRNRDRYLQRRAYLMDILVKYGFMPENEKERKQLEHLDPYFLRVKALDKKITLYEVGRIIFHLNQRRGFKSNRKLDNAEKDSSRMKEAIKELKQKFKEDGTRTLGEYLFNLNITKNREQNRRIPIRIRDHGKEYNLYTERSMYENEFDMIWDKQSEYHSELMEQKKEHLKQIIFFQRPLKPQPKGKCRFELDQPRCPVAFPVYQQFRIYQEVNNLILFDFDRNEHELTSAQRETITQILLKQKSATFKSLRKKLGKEFAGDYVFNLESEKRKDLKGDETSFIMRKADYFDEKWDSFTELEKDEVITRLINEDNDLEIENTLVSWLCDTFKITKENAEK…	1052	DIYSPNKGKKAGKWQVEIIPMYYAHQPNFEPEWHKKYPTAKKIMRLFKNDYVAYDEDGERKIRRVKKMNVDGRIFFIDTKIAISDKGINATSVKQLQDRNARKIGVDILGRVYDNKKEK	932	1051
MG116-29	37	34		MKKYRLGIDLGATSLGWSVLGLDKDNSPKDLIDIGVRIFPDGRDAKTNEPLNVQRREHRSSRRNRDRYLQRRAYLMDTLVIYGLMPKNEDDRKQLEYLDPYFLRAKALDEEISLFELGRAIFHLNQRRGFKSNRKLDSAEKETSRMKDAIKELKQKLDDADARTLGEYLYNLNNDVPENQQHKKRPARIRDFGKDYNFYTDREMYSDEFDMIWEKQSKYHDELIEKKKEYIKRIIFSQRDLKPQPKGKCRFEINEFRAPVAFPIVQQFRIYQEVNNLILLDFDRKEHKLTNEQKDIIITTLLKQKTAAFKSLKKKIVKDNPEEFVFNLESEKRKDLKGDETSYIMRKDEHFWKIWDDLSESEQDEIIRRIINEDNVVEIETTLSTWLQENFDVTEEQAL…	1049	DIYCPDKGKKAGKWQIEIIPMFYAHQKDFEPEWHKKYPTAKKIMRLFNNDNVSYIEDGNRIIGRVRKMTGNTVYLRELNIAKKEKGREDIGEQFRPAKLQDMNARKVGIDILGNVFDPQRYEYNRD	922	1048
MG116-3	36	34		MSKNENRGPWRLGLDLGTNSIGIAALSLRKLPGKDEDEKQEYRVLGLMMLGARIFSDGRNPKDKQSLAAMRRVPRGMRRNRDRTLNRNARFLKELQGFGLLPAASDPPSAAELATRRELAALDPYILRARGLDEELPLHHLGRALFHLKRRGFQSNRKTDSGDQESGKIRDAANRTREKMEGEGGRTLGEWLGRQRMETLAENEALAKGKRKPLPQARTRLHGAGAKAYYDFYPTRAMILDEFDRLWESQRRWHPAALTDEAYQTLRKTLAFQYPLKTPPVGKCTLDPSQERAPRALPSVQRLRIYQELNHLQVMDCPGEPWRAIEKKERDLLAKKALGQEKLTFDGMRKWLKLSAHARFNLETDKRKYLDGDKTAAMLASPKRWGKGWRDLPFDTQEE…	1082	DIFAGAPGKSGATKWTGRVVSRFDANQQGFEPQARVSTGGEPLIMRLRIDDMLELDDGGGRRIVRVVQLSEGQITLAGDHEAGDLKKRDKDKEDPFKYLRLVPSTLQARNARMVHVSPSGVIRHKGNLS	952	1081
MG116-30	37	34		MKKYRLGIDLGATSLGWSILELNEDNSLKGLVDMGVRIFPDGRDAKTSVPLNVKRREHRGIRKNRDRYLQRRAYLMDTLVKYGLMPEKEMERKQLEHLYPYFLRAKALDEEISLYELGRAIFHLNQRRGFKSNRKLDSAEKETSRMKDSIKELKKNLNEAGARTLGEYLYKLNIDVPHNAQHKKRPQRIRDYGKDYNFYTDREMYSDEFDLIWKKQSEYHTELTDKKKEHLKEIIFFQRPLKPQPKGKCRFELEEFRAPVAFPIVQKFRIYQEVNNLILLDFDRNEHELTNEQKEIIIQALLKQKTATFKSLRKKFGKEYDEYIFNLESEKRKDLKGDETTFIMKKDLHFGKKWDLFSDSEQDEVIRRIINEDNDIEIEATLITWLQENFGLNEENAQH…	1048	DIYCSDKGKNAGKWQVEIIPMFYAHQQDFEPEWHTKHPTAKKIMRLFINDYVAYDDNENRKIVRVKKMNIDGRLFFIDPTISKSEKDPNATSVKQLQERSARKVGIDILGNVFDPQRHEHNRDKKE	921	1047
MG116-31	37	34		MKKYRLGIDLGATSLGWCMIELNEDNSPKDLIELGVRIFPDGRDAKTNEPLNVKRREHRSMRRNRDRYLQRRAYLMDILVKYGFMPENEKERKQLEHLDPYFLRVKALDKKITLYEVGRIIFHLNQRRGFKSNRKLDNAEKDSSRMKEAIKELKQKFKEDGARTLGEYLFNLNITKNREQNRRIPIRIRDHGKEYNLYTERSMYENEFDMIWDKQSEYHSELMEQKKEHLKQIIFFQRPLKPQPKGKCRFELDQPRCPVAFPVYQQFRIYQEVNNLILLDFDRNEHELTSAQREMITQILLKQKSATFKSLRKKLGKEFAGDYVFNLESEKRKDLKGDETSFIMRKADYFDEKWDSFTELEKDEVITRLINEDNDLEIENTLVSWLCDKFKITKENAEK…	1042	DIYCPSKGKKADKWQVDIIPMFKAHQSNFEPEWHKQNPTAKKVMRLFINDYVAFDEDGERKIRRVRKMTGNIVYLRELNIALKEKGKEDIGEQFRPSTFQAKNARKIGIDILGNVCD	924	1041
MG116-32	37	45		MKYRLGLDMGATSIGWSVFDIESQTLINAGVRIFDDGRDNKSKASLCVKRRTARSARRLTNRKHIQMQNLLKVLTDCGLFPSDTFSRQELKKLNPYQLRKQALDKQLQPFEIGRCFLQLAERKGFRSNRKDNREEGGKLKQGYTELKEKIKEEKARTYGEFLYNQNLKNQTIRLKNTFDSAGKFLGGLFPFREIYQEEFKTIWEKQKSYYPTILTETSQQKIKDALFFQRPLKEAEEGECIFEAGEKRIAKAHPLFQEFRIWQTILNLEFSPSNSAKYLPLALQYNNELVELLCNPQNIAVTAQGVISYKNIKAALKLDKNGIFNYERSDNVTPGLEKGLLVNTTQNAINKSRYLSAFWNTMSDSQKEQLINVITRPHSYITFSNHKISIEDEDQIISK…	1145	EVYQINSQNKINGCLTKDQGDWKTEIVSNYNATIRHGRGENIAYWHYKYPNAKRIMTLRRNDMVLGTFTREQASQSTFPKGLTEYVQNIFNQDTCLDQVDVLLRVKKISSDGRIALTPHNIAKEDHDTKSWLANADALKTYNARKVFVTSMGKIRHAK	986	1144
MG116-33	37	29		MKYKLGLDLGSTSLGWAAVKLNDAGAVEQLLDFGVRIFPDGRDAKTHAPINVVRRAARTMRRRGDRVKLRKKRVLQLIRKYGLDFDIRSNPILENPYELRVRALEHRLSPSELGRVLFHLALRRGFKSNRKETKGENGGKLKAATDALASAVGDGTLAQFQVQTKKFRFSNQFDGNVIKDGALYPTRDMYLDEFHRICDAQGLDKEMRAAFENAIFFQRPLIPPVVGTCIFAAGQPRAHKFEPVFQRWRALQQLNQLAILDNGQNVALTDQQRQCLVDILLYNFNGVKRDRGGRVKITFAEIKKQLGLSRTVKFNLESEQRKELNVDSTGFSFAEIGELDFWRSLTDEQQSDVLNKINDDQTEDAELIEYLVAHYGLSASRARAIIDIPLEDDVANVSV…	1109	DIFEIRSDDRRYPALAGQWQSEIISNYCATLNNGTPMWRCKYATARRVMRLRINDMVMAEFSRDNVPLLKGLEDAVRHQLAVQDTDTVNIIFRVKKISSNGAIFLRPHYIAKEDADTKTWQANATSLQKYKARKIRVSPTGKVLE	963	1108
MG116-34	36	34		MTNNAKWRLGIDLGTNSLGWAALELVRDGDGDLAPYGLKDSGVRIFSDGRNAKDKQSNAAKRREPKGARKNRDRGKRRAARLFQQLIKYGLMPADKKEQKALEGGKGMPLCDSDPWILRYRALNKKITLSQFARAIFHLHQRRGFKSNRKTDRADKNESGKVKIAIKETLAKLKEKNACTLGELFGRERFEVYEFNEAAPKGKRKPQPLARVRKSGEGAKWQYDYYPTRELILDEFDKIWEKQSEFYDKLSDEARDAIRHTIEWQHPLKAQPVGKCTLIPEQERAPKALPSSQRARIFQEVNNLKFAPAGKLSYSLSLEQRNLVTNRLLLPTNKTGKVSFIQIRKLLGISEKFNLESEKRKDLVGDETAARMIQDECWGMAWFNFDLQTQDEIIDKLIN…	1080	DIWVSEKGKWVGEVISTFDAYQLARKDKKWWKNLIGQNEQKLIMRIRKNDYLQVEHEGEIKTVQIYKFSKGMINMAEHFEANIDARMRAKELKSIQMAPSSLQISKAKRVTVSPSGVINIY	958	1079
MG116-35	36	34		MEKKRYRLGIDLGTASIGTALVELDGPAEHPYPTNILHMGVRIFDDGRDPKTKVPLGVARRLAKQNRKMLDRYLRRRKRLIDALIEFKIWPTDENQRKALCLLNPYDIRTKALDEKVSLEELGRAIFHLNQRRGFKSNRKTDGGEDGKIRLAVAKLEKTFQDEGCRTLGEFYHNRLEKGQSVRARLEGAGAKASYPFYPSRQMIKNEFDKIWEKQAEFHPEILTEQAKTKIRDILLYQRPLKPVKPGRCFLEPSEDRAPIASPYFQRFRILQTINELRIISRYGDQRPLTLKERNILLEDLSQKKELKFSAAKKLLSLSVYDRFSIQDERRDKFQGDQIAVLLGNKKYFGKNWKLLPLENQNAIVAELINQDDTENLIKTLCAFGLSNESAAQLSEETL…	1032	DIYANGDKWEGKIISRFDANSQSPTKTNNIIMSLFIGDTLCCEKDGKRILYHILGITDQKITMAELFEAGNLKERDKNKNDYFKYTYKKASTLKPLKARIVHVDECGFVYDPGFKEK	914	1031
MG116-36	36	34		MEKKRYRLGIDLGTASIGTALVELDGPAEHPYPTNILHMGVRIFDDGRDPKTKVPLGVARRLAKQNRKMLDRYLRRRKRLIDALIEFKIWPTDENQRKALCLLNPYDIRTKALDEKVSLEELGRAIFHLNQRRGFKSNRKTDGGEDGKIRVAVAKLEKTFQDEGCRTLGEFYHNRLEKGQSVRARLEGTGAKASYPFYPSRQMIECEFDKIWEKQAEFYPKILTEQARNKIRSTLLYQRPLKPVKPGKCFLEPSENRAPIASPYFQRFRILQTINELRIISRYGNQRPLTLKERNILLEDLLQKKELKFSAAKKLLSLSVYDRFSIQDERRDKFQGDQIAVLLGNKKYFGKNWKLLPLENQNAIVAELINQDDTENLIKTLCAFGLSKEAAADLSEETL…	1032	DIWANGDKWEGKIVSRFEANTRGAKKPQNLLMRIFVGDTLCCETENKKILYHVLAITDGMITMVEPYEAGNLRERSRSKTDYLKYTFKSPNALKPIKTRIVHVDECGFVYDPGFKEK	914	1031
MG116-37	36	34		MLLIGNLGGTVTWRLGIDLGTNSLGWAALELEKDREVWKPSGLMDSGVRIFSDGRNPKDRQSNAAKRREPRSARKNRDRGKRRSARLMRQLTMHGLMPADPTERKKLEGGKNMPLVDTDPWILRARALEEKITPHQLGRAIFHLHQRRGFKSNRKTDSGDSESGKVYDAIKRTKKALESKGARTLGELFGRPRLEVAKHNETAPKGQRLAQPLARVRSRGAGAKAYYDYYPTRELILDEFDQIWESQKRFYPDLTSEAKVRMEKARKELRDTIEWQHPLKSPPVGKCTFIAELRALGYGGDGSGSDEDWRLRKQLERAPKALPSSQRARIYQEVNALKIMPSGKAGYTLGKEQRDLVANSLLNSTKRTFDQLRKLLKLSEYDRFNTESEKRKHLDGDLT…	1116	DIWVNEKGKWTGEVISTFQAYQLSRKDPKWWQKPVGRNGQKLLMRLRKNDYLQIEHDEKRMIVQVYKFSEGKINMAEHLEANVDARVRAKELKSIQKAPSALQKSKAKRVTVGPSGVVKIYQ	993	1115
MG116-38	36	34		MSDARAIVLSMKNEPLRYRLGLDLGTNSLGWAMLEIDENNQPFKVIRLGVRIFDSGRKPTDGSSKAVDRRGARSMRRRHDRYLHRRNQYINALISFNLLPNEESERQKLTSLNPWRLRSEAMDKELEPFEIGRALFHLQQRRGFKSNRRVDNSVENELETTGLKGAINEFSIALAGKTVGQELWKRIQNGEPARARKVGSGQSERYAFYVDRGMVAAEFDAIWQKQASFKPGLLNENAHEVLRDHLLYQRDLLPQTPGSCFFEQDQPRMPMAYESAQLFRLYQDINNLRVKDINTLTTRPLTLDERNRAIELVLSVKEMKLSSLRKKLLGKDFDKFQFTLETTNRPAIKGNQTHAVLAKTGYFGDDWLKLSLNDRDEIARLVAFENNEHFIVNTLISKF…	1068	EIFEAENDKWDGRIISRFQANSNEYRAFANSKEFHHVSFNGEQLVMRLMANDCVVLGEDSTVYRVQKISAGVIVMAPANEGNVDARSRDKDDPFSFISRAPNRLKQTGARRVFVDVIGSVKDPGEKIPE	938	1067
MG116-39	37	34		MKKYRLGIDLGATSLGWSVLGLDKDNSPKDLIDIGVRIFPDGRDAKTNEPLNVQRREHRSSRRNRDRYLQRRAYLMDTLVIYGLMPKNEDDRKQLEYLDPYFLRAKALDEEISLFELGRAIFHLNQRRGFKSNRKLDSAEKETSRMKDAIKELKQKLDDADARTLGEYLYNLNNDVPENQQHKKRPARIRDFGKDYNFYTDREMYSDEFDMIWEKQSKYHDELIEKKKEYIKRIIFSQRDLKPQPKGKCRFEINEFRAPVAFPIVQQFRIYQEVNNLILLDFDRKEHKLTNEQKDIIITTLLKQKTAAFKSLKKKIVKDNPEEFVFNLESEKRKDLKGDETSYIMRKDEHFWKIWDDLSESEQDEIIRRIINEDNVVEIETTLSTWLQENFDVTEEQAL…	1049	DIYCPDKGKKAGKWQIEIIPMFYAHQKDFEPEWHKKYPTAKKIMRLFNNDNVSYIEDGNRIIGRVRKMTGNTVYLRELNIAKKEKGREDIGEQFRPAKLQDMNARKVGIDILGNVFDPQRYEYNRD	922	1048
MG116-4	36	34		MREKENRGKWRLGIDLGTNSIGIAVLSLSEPTEADGKHTVSGLMDLGVRIFSDGRNPKDKQSLAAMRRAPRGMRRNRDRKLNRNARFLRELWAFGLLPTASDPPTKAELAKRQELEALDPYILRARGLDEELPLHHLGRALFHLKRRGFKSNRKTDSGDQESGKIRGATNRTKELLEKEDCRTLGEWLGRQRIQTLEKNAAASKGKRQPLPQARTRLHGTGTKAYYDFYPTREMILDEFDRLWESQQRWHPEALTDDAFRTLCETLAFQYPLRPPPVGKCTLEPAQERAPRALPSVQRLRIYQELNHLVVQLPGKSSRPINKKERDLLAEKALSQNKLEFDKMRRWLKLPLDARFNLESKKRKHLDGDLTAAELASAKCWGKDWRDLDLDIQEAIVTRL…	1080	DIFTGTPKKSTEGKSTGNKWAGRVISRFAANQPGFQPQARVSTGGEPLIMRLRVNDMLELDHGNERRIMRVVKLSKGQIALARDREAGNLKARDTDKADPFKYLTLSPTGLGTRNARMVHVSPSGVIRHKGNLS	945	1079
MG116-40	36	34		MKWRLGIDLGTNSLGWAALELAQVDKAWTPVGLIDCGARIFSDGRNPKDKQSNAVKRREPRGARRNRDRYLRRRDRLMRQLIQYGLMPDTEVERKALEGGKGMDLTHSDPWILRTRALEEPITLHQLGRAIFHLHQRRGFKSNRKTDRGDNESGKVHDATRRTRDRLEAEGARTLGELFGNPRLETLQHNRTAARGAGLPQPLARVRKSGDGSKWQYDYYPTRELILDEFDQIWEAQRAHHAAALTDEARDTLRNTIEWQHPLKSPAVGKCTLLPEFPRAPKALPSSQCARIYQEINALRFGRTGEIKEPLTLAQRDKVAERLMHPTNKTADVTFDQIRKLLGLSSYDIFNTESQKRNKLKGDEAAARLMQKDRWGDAWFDLNLATQDNIVMRLLEEEN…	1078	DIWVDPKGKWTGEVVSTFQAYQLAREDKDWWTKQTGRAGQPLAMRIRKGDMVKVIVDGKPLILTVYKFSEGKLNMAEHNEANASARIREKTLNGFQMSPSSLQKADAKRITVSPSGMVKIYQ	955	1077
MG116-41	37	34		MKKYRLGIDLGATSLGWCMIELNEDNSPKDLIELGVRIFPDGRDAKTNEPLNVKRREHRSMRRNRDRYLQRRAYLMDILVKYGFMPENEKERKQLEHLDPYFLRVKALDKKITLYEVGRIIFHLNQRRGFKSNRKLDNAEKDSSRMKEAIKELKQKFKEDGARTLGEYLFNLNITKNREQNRRIPIRIRDHGKEYNLYTERSMYENEFDMIWDKQSEYHSELMEQKKEHLKQIIFFQRPLKPQPKGKCRFELDQPRCPVAFPVYQQFRIYQEVNNLILLDFDRNEHELTSAQREMITQILLKQKSATFKSLRKKLGKEFAGDYVFNLESEKRKDLKGDETSFIMRKADYFDEKWDSFTELEKDEVITRLINEDNDLEIENTLVSWLCDKFKITKENAEK…	1042	DIYCPSKGKKADKWQVDIIPMFKAHQSNFEPEWHKQNPTAKKVMRLFINDYVAFDEDGERKIRRVRKMTGNIVYLRELNIALKEKGKEDIGEQFRPSTFQAKNARKIGIDILGNVCD	924	1041
MG116-42	37	45		MNYRLGLDMGATSIGWSIYDVETEKLLDTGVRIFDDGREDKSKASLCVKRRNARGARKLNNRRHIKTQELLKILTTLGLFPQEQNKREDLKNDNPYKLRKEALDRQLSTYELGRTLMQLAKRKGFKSNRKDNREEGGKLKKGFAELKDIMQKENARTYGEFLYNCMQRNPDKPIRLKNTFDESGKYKGGLFPFREIYVNEFEQIWHKQKEYYPQILTDENKEKLKNIIFFQRPLKEAEEGECQFEKGEKRIPRAHPLFQEFRIWQNVLNLTFSAENEPDYKPLEKVQELIKLLMNPQEVKPNKQGIIIYANLKKGLGLDKNGVFNFERQNNRDTDLEKGLLVNTTQNAINESEFLAPYWNNFSDAQKGELINVIMRPHNYIPFPKTRISIEEEDDLIIN…	1147	EIYEINPNNKIEGVASKDRGEWKTEIVSNYNATVRNSRGEDIAYWRYKYPNAKRIMSLRGNDMVMATFSREQAFDEKFPKGIQEYVREKFQQKSDCQELDILFRVKKMGSNGICFTPHNIAKENADTKSWIASAGAMQKYRVRKIHISYMGRIQNA	990	1146
MG116-43	36	34		MGYRLGLDLGTNSIGWALYDLDAKGRPCAIRKLGSRIFPDGRDPQSGASLAADRRLHRQMRRRRDRYIQRRARFMNALVRHGLMPEDPAARKALEGLDPYELRARGLTERLEPCELGRALFHLNQRRGFMSNRVVDKDDEKESGKIKAAIVELRERLEGHETLGAWLWERHREREGVRARTTGAGPKSGYVLYVHRDMIADEFDTLWARQRAHHPKLLTEEARVRLRGILLWQRPLKPVRPGRCTLDADDERAPWALPVAQRFRVLQELNHLAVQGPGVAARPLTPAERNRLRDALLGQAKVTFERMRGLLDLPEGHSFQAGFERRGYLIGDRTAAVLRHRDRFGKGWDKLPPEEQAEVVERLLSHEADEDTLAEWLRKRFGLADANARKVATARLPDG…	1071	EIVEEAKGDKRLWKGQFITTFEANRKAYRAFRQDTARYRTASFLGQPLVMRLIAGDAVALERPEDQGRRTIWRVRKLSQNGQINLDPHREGGDFAKRDKDPDDPFKSWAPRINTLRELKARRVFVDILGRVKDPGWGDARTDRGDRPGGVSPARGARVPGGAGGP	905	1070
MG116-44	37	29		MKYKLGLDLGSTSLGWAAVKLNDAGAVEQLLDFGVRIFPDGRDAKTHAPINVVRRAARTMRRRGDRVKLRKKRVLQLIRKYGLDFDIRSNPILENPYELRVRALEHRLSPSELGRVLFHLALRRGFKSNRKETKGENGGKLKAATDALASAVGDGTLAQFQVQTKKFRFSNQFDGNVIKDGALYPTRDMYLDEFHRICDAQGLDKEMRAAFENAIFFQRPLIPPVVGTCIFAAGQPRAHKFEPVFQRWRALQQLNQLAILDNGQNVALTDQQRQCLVDILLYNFNGVKRDRGGRVKITFAEIKKQLGLSRTVKFNLESEQRKELNVDSTGFSFAEIGELDFWRSLTDEQQSDVLNKINDDQTEDAELIEYLVAHYGLSASRARAIIDIPLEDDVANVSV…	1109	DIFEIRSDDRRYPALAGQWQSEIISNYCATLNNGTPMWRCKYATARRVMRLRINDMVMAEFSRDNVPLLKGLEDAVRHQLAVQDTDTVNIIFRVKKISSNGAIFLRPHYIAKEDADTKTWQANATSLQKYKARKIRVSPTGKVLE	963	1108
MG116-45	37	34		MFYRLGIDIGETSIGWFILQLDKKLEICDIVDGGVYIFPDGREAKSREPLSVSRRTARGIRRNLDRKNNRKRRLIRLLEETGIWPDGIAEQKKLETLDPFVLRQKAVNEKISLPELGRVLFHLNQRRGFKSNRKSDGKESESGKIKLAVQALETQLAEQGCRTYGEYLCRRHEKRISTKVRPTADSKGYEFYPTREMAEHEFDLIMSRQQQYHPELTSEVTEALRDVIFFQRSLRPQAVGKCELEPQENRAPVWHPLFQRFRILQEVNNLDLVKSTPDEIGLTAEQKKKILLMLQEGTGLNKQGLLLFTKIKSKLNIPTKRKFNLQSDKRTGLQGDWAAWKLSDDNCLGKGWFKISPDRQVELLELLHNAEDDGKLKQDLIDQFSLNEEQAENVAKLNL…	1071	DIYCATKGKDAGKWKCEIISTYSANQKDFVPEWRRRDPHAKLIMKLHINDMVAYEELNKETGQTERVIARVKKMTSGLVFLRGHLIAKEEGDKLSWGASANQMQEKNLRKVYVDAMGKVKDPMFKNERKVS	939	1070
MG116-46	37	34		MENKKVFGFDMGANSIGWCVQIIGEDGFTLEILGMGSRIFENSRDPKTRVPLSVERRMAHAMSVRRGRQIMRTRNLCSILRKYGLLPSGENVSVSERNPYKLRAKAVSEKVDMFGIGRAILHMNKRRGFKSNRKADKKSDGAESRGMKLGISKLREAMGDRTLGEFLYERKKSGMGTRMRADAIRGKNEYEIYADRGMYESELRRIWDCQRKYHRNLTDEMLNEISGALFFQRPLKSPERGFCRFEPGERRAYKAYPVSQKFRILQEVNALEILDIAGNGEGITLSMRQKLARALLENDRKIVNKKGIATFAKIKKFLGIPQSLNFNFESESRKGFDGDSTAAVMGSAECFGDAWADMDDCLREKIVDLILADKEGEFAALCAEKFGFGAEKSCAILDA…	1078	DIYKPRNSEKWKFEVINMFAAHKNEMPQWRKDDSRAKLVMRLFKRDTIAYEENGEYRLAVVAGMATHGQISLLPLNVAKVEGNPPKKTPSVLQKLNARKVYVDEIGRVFDPYKRENERMQSC	955	1077
MG116-47	36	34		MQKKRYRLGIDLGTASIGTALVELDGPTEHPHPTNILHMGVRIFEDGRDPKTKVPLGVARREAKQARKMLDRYLRRRKRLTDALIKFKIWPEDENKRKSFCLFNPYDIRTRALDEKISLEELGRAIFHLNQRRGFKSNRKTDGGEDGKIRTAVAKLEQIFQSEGCRTLGEFYQKRLIKGQSIRARLEGAGAKAEYPFYPSRQMIEHEFDKIWDKQVEFYPNILTEDAKKVIRSTLLYQRPLKPAKPGKCFLEPSEDRAPIASPYFQRFRILQTINELRIIDRYGDKRPLTKEERDILLEELSQKKELKFSAAKKLLSLSNNNRFSIQDEGRDKFQGDQIAVLLGNKKYFGKNWKLLPIENQNEIVKALIDEQDTEKLIATLAVFGLSKEAAAQLSEETL…	1032	DIWSNGDKWEGKIISRFEANSKNFNKKQNCLMRLFVGDTLCCELNEQKKFYHILGITDGKVTLAEIHEAGNLKERDRDKKDYFKYIFKAPSKLKDFKARLVHVDECGFVYDPEFKEK	914	1031
MG116-5	36	34		MREKENRGKWRLGIDLGTNSIGIAALSLNEPTEAGGKHTVSGLMDMGVRIFSDGRNPKDKQSLAAMRRIPRGMRRNRDRKLNRNARFLRQLRGFGLLPTTSDPPTKEDLARRQELEALDPYILRARGLDGELHLHHLGRALFHLKRRGFKSNRKTDSGDQESGKIREATNRTKEQLEEAGCRTLGEWLGRQRIQTLEKNAAAPKGKRDPLPQARTRLHGGAKAYYDFYPTREMILDEFDRLWESQRRWHPEALTDDAFRTLRETLAFQYPLRPPPVGKCTLDSTQERAPRALPSVQRLRIYQELNHLAVQQPGESSRPIEKKERDLLAEKALSQAKLEFDKMRRWLKLPLDGRFNLESEKRKHLDGDLTAAKLASAKCWGKDWRDLNLDTQEAIVTRLL…	1079	DIFTGTPKKSTEGKSTGNKWAGRVISRFAANQPGFQPQARVSTGGEPLIMRLRVNDMLELEESDDRWIMRVVKLSKGQITLARDREAGNLKARDADKADPFKYLTLSPAGLGARSARMVRVGPSGVIRHKGNLS	944	1078
MG116-52	36	34		MEKKRYRLGIDLGTASIGTALVELDGPAEHPHPINILHMGVRIFDDGRDPKTKVPLGVARREAKQARKMFDRYLRRRKRLIDALIDFKIWPTDESQRKALCLLNPYDIRTRALDEKVSLHELGRAIFHLNQRRGFKSNRKTDGGEDGKIRQAVAKLEELFQSEGCRTLGEFYHNRLNKGQSVRARLEGAGAKASYPFYPSRQMIECEFDKIWEKQSEFYPNILTENARNKIRSTLLYQRPLKPAIPGKCFLEPSENRAPIASPYFQRFRILQTINELRIIDRRGDQRPLTLEERNILLENLSQKKDLNFSAAKKLLSLSNYDRFSIQDERRDKFQGDQIAVLLGNKKYFGKNWYKLPLENQNEIVKALVNEQDTEKLIETLCVFGLSKEAAAQLSEETL…	1032	DIWANGDKWEGKIVSRFEANTQGTKMTQNILMRLIVGDTICREINGQKEFLRLVKMSLGRITFAPIFEAGALKTRDSDPKDPFKYITMSPNLLKQNKVRLIHVDECGFVYDPGFKEK	914	1031
MG116-53	37	34		MKKYRLGIDLGATSLGWCMIELNEENSPKDLIELGVRIFPDGRDAKTNEPLNVKRREHRSMRRNRDRYLQRRAYLMDILVKYGFMPENEKERKQLEHLDPYFLRVKALDKKITLYEVGRIIFHLNQRRGFKSNRKLDNAEKDSSRMKEAIKELKQKFKEDGTRTLGEYLFNLNITKNREQNRRIPIRIRDHGKEYNLYTERSMYENEFDMIWDKQSEYHSELMEQKKEHLKQIIFFQRPLKPQPKGKCRFELDQPRCPVAFPVYQQFRIYQEVNNLILFDFDRNEHELTSAQRETITQILLKQKSATFKSLRKKLGKEFAGDYVFNLESEKRKDLKGDETSFIMRKADYFDEKWDSFTELEKDEVITRLINEDNDLEIENTLVSWLCDTFKITKENAEK…	1052	DIYSPNKGKKAGKWQVEIIPMYYAHQPNFEPEWHKKYPTAKKIMRLFKNDYVAYDEDGERKIRRVKKMNVDGRIFFIDTKIAISDKGINATSVKQLQDRNARKIGVDILGRVYDNKKEK	932	1051
MG116-6	23	34		MGFKTYGQFLWYREKRRKKVRINQEVIGKGSYDFYPSRDLLRKEFDIIWQKQKEFHQEKLNDSFRESLEEELFFQRKVSTPPPGNCSYVTNEKRLPKSSRLFQEKRIYEEVNNLRFSHQGTPLPELTIGQRDELVESLMRGESLNKTDIKTIIGIKKNCKVNLEDSKARTEIAKYPFSNYELGEEWAELNAENKDFVLEILSTHFDKEEAVDKIKTVINLSDQLTKRLIQTDFPKGYGNLGKTATRKILVELKKHPTLSSRAAEDLAGLVHAQTPIGEIFRKLPYYGEVLKGYAIEPIWIFSENPSNKPPNTNFLEKKYGRAPNPVVHVALNQIRKAVNCLIDKYGLPEKIYVELARDLGKSEKTKALIEQKIASNREKREQIRRKLKENELEQTRPNE…	914	DFYQSSQGKIKWQIITMFEANDETFVPESDKAGNALLWSAHKDDILLLDDPDNLNYRVRMIVVKIKDGRMGVVKCTDARDAGTRSLYENGLKFFKEKRAQRIITNHLGEPTYFFPMLNE	794	913
MG116-7	23	34		MNTTPFKYNLGIDVGVASLGLAVIEIDKEENVIGVKEGFVRTWSAPVGGETRRLARSQRRMIDRKQMRLRRLAQIFLKNGIGFPHNDIPKYLLDKSPLKLRAKAVNEKIDLEELQRIILHMAKHRGSSAFDGRDNDEKDTLLTKEGIKKLEVKINEMGFKTYGQFLWYREKRFKKVRINQEVIGKGGYDFYPSRSLLREEFDIIWKKQKEWYQEKLNDSFRESLEEVLFSQRKVSIPPPGNCSYVTNEKRLPKSSRLFQEKRIYEEVNNLRFSHQGTPLPELTIGQRDKLVEYLMRGESLNKTEIKTRIGIKKNCKVNLEDSKDRTEIAKYPFSDSELGEEWAELNEENKDFVLEILSTHFDKEEAVDKIKTVINLSDQLTKRLIQTDFPKGYRNLGKT…	1070	DFYKNNKGKIKWQIITMFEANDKTFVPESDKAGNALLWSAHKDDILLMDDPDNLNYRVRMIVVKIQDGRMGVVKCTDARDAGTRSLYENRLKFFKEKRAQRIITNHLGEPTYFFPMLNE	950	1069
MG116-8	23	34		MNTTPFKYNLGIDVGVASLGLAVIEIDKEENVIGVKEGFVRTWSAPVGGETRRLARSQRRMIDRKQMRLRRLAQIFLKNGIGFPHNDIPKYLLDKSPLKLRAKAVNEKIDLEELQRIILHMAKHRGSSAFDGRDNDEKDTLLTKEGIKKLEVKINEMGFKTYGQFLWYREKRFKKVRINQEVIGKGGYDFYPSRSLLREEFDIIWKKQKEWYQEKLNDSFRESLEEVLFSQRKVSIPPPGNCSYVTNEKRLPKSSRLFQEKRIYEEVNNLRFSHQGTPLPELTIGQRDKLVEYLMRGESLNKTEIKTRIGIKKNCKVNLEDSKDRTEIAKYPFSDSELGEEWAELNEENKDFVLEILSTHFDKEEAVDKIKTVINLSDQLTKRLIQTDFPKGYGNLGKT…	1070	DFYKNNKGKIKWQIITMFEANDKTFVPESDKAGNALLWSAHKDDILLMDDPDNLNYRVRMIVVKIQDGRMGVVKCTDARDAGTRSLYENRLKFFKEKRAQRIITNHLGEPTYFFPMLNE	950	1069
MG116-9	23	34		MNTTPFKYNLGIDVGVASLGLAVIEIDKEENVIGVKEGFVRTWSAPVGGETRRLARSQRRMIDRKQMRLRRLAQIFLKNGIGFPHNDIPKYLLDKSPLKLRAKAVNEKIDLEELQRIILHMAKHRGSSAFDGRDNDEKDTLLTKEGIKKLEVKINEMGFKTYGQFLWYREKRRKKVRINQEVIGKGSYDFYPSRDLLRKEFDIIWQKQKEFHQEKLNDSFRESLEEELFFQRKVSTPPPGNCSYVTNEKRLPKSSRLFQEKRIYEEVNNLRFSHQGTPLPELTIGQRDELVESLMRGESLNKTDIKTIIGIKKNCKVNLEDSKARTEIAKYPFSNYELGEEWAELNAENKDFVLEILSTHFDKEEAVDKIKTVINLSDQLTKRLIQTDFPKGYGNLGKT…	1070	DFYKNNKGKIKWQIITMFEANDETFVPESDKAGNALLWSAHKDDILLLDDPDNLNYRVRMIVVRISDGKMGVVKCTDAKDAGKRLLYERRLKFFKEKRAQRIITNHLGEPTYFFPMLNE	950	1069
MG14-1	35	16		MEITINREIGKLGLPRHLVLGMDPGIASCGFALIDTANHEILDLGVRLFDSPTHPKTGQSLAVIRRGFRSTRRNIDRTQARLKHCLQVLKAYGLIPQDATKEYFHTTKGDKQPLKLRVDGLDRLLNDREWALVLYSLCKRRGYIPHGEGNQDKSSEGGKVLSALAANKEAIAETSCRTVGEWLAQQPQSRNRGGNYDKYVTHAQLIEETHILFDAQRSFGSKYASPEFEAAYIEVCDWERSRKDFDRRTYDLVGHCSYFPTEKRAARCTLTSELVSAYGALGNITIIHENGTSRALSATERDECIAILFSCEPIRGNKDCAVKFGALRKALDLSSGDYFKGVPAADEKTREVYKPKGWRVLRNTLNAANPILLQRLRDDRDLADAVMEAVAYSSALPVL…	1004	RLWHDPEAKKGQGAWYADPVYKADIPALKDGTYVPRIAKAHTGRKAWKPVPESAMAKPPLEIYFGDLVQIGDFIGRFSGYNINNANWSFTDRLTRLNLSCPTVGQLNNDLSPVVIRESPIK	882	1003
MG14-100	35	16		MEITINREIGKLGLPRHLVLGMDPGIASCGFALIDTANHEILDLGVRLFDSPTHPKTGQSLAVIRRGFRSTRRNIDRTQARLKHCLQVFKAHGLIPQDATKEYFHTTKGDKQPLKLRVDGLDRLLSDREWALVLYSLCKRRGYIPHGEGNQDKSSEGGKVLSALAANKEAIAEASCRTVGEWLAQQPQSRNRGGNYDKCVTHAQLIEETHILFDAQRSFGSKYASPELEAAYIEVCDWERSRKDFDRRTYDLVGHCSYFPTEKRAARCTLTSELVSAYGALGNITIIHDDGTSRALSATERDECIAILFSCEPIRGNKDCAVKFGALRKALDLSSGDYFKGVPAADEKTREVYKPKGWRVLRNTLNAANPILLQRLRDDRDLADAVMEAVAYSSALPVL…	1004	RLWHDPEAKKGQGAWYADPVYKADIPALKDGTYVPRIAKAHTGRKAWKPVPKSAMAKPPLEIYFDDLVQIGDFIGRFSGYNINSANWSFTDRLTRLNLSCPTVGQLNNDLSPVVIRESPIK	882	1003
MG14-101	35	16		MEITINREIGKLGLPRHLVLGMDPGIASCGFALIDTANHEILDLGVRLFDSPTHPKTGQSLAVIRRGFRSTRRNIDRTQARLKHCLQVFKAHGLIPQDATKEYFHTTKGDKQPLKLRVDGLDRLLSDREWALVLYSLCKRRGYIPHGEGNQDKSSEGGKVLSALAANKEAIAEASCRTVGEWLAQKPQSRNRGGNYDKCVTHAQLIEETHILFDAQRSFGSKYASPELEAAYIEVCDWERSRKDFDRRTYDLVGHCSYFPTEKRAARCTLTSELVSAYGALGNITIIHDDGTSRALSATERDECIAILFSCEPIRGNKDCAVKFGALRKALDLSSGDYFKGVPAADEKTREVYKPKGWRVLRNTLNAANPILLQRLRDDRDLADAVMEAVAYSSALPVL…	1004	RLWHVPEAKKGQGAWYADPVYKADIPALKDGTYVPRIAKAHTGRKAWKPVPKSAMAKPPLEIYFDDLVQIGDFIGRFSGYNINSANWSFTDRLTRLNLSCPTVGQLNNDLSPVVIRESPIK	882	1003
MG14-102	35	16		MEITINREIGKLGLPRHLVLGMDPGIASCGFALIDTANHEILDLGVRLFDSPTHPKTGQSLAVIRRGFRSTRRNIDRTQARLKHCLQVLKAYGLIPQDATKEYFHTTKGDKQPLKLRVDGLERLLNDREWALVLYSLCKRRGYIPHGEGNQDKSSEGGKVLSALAANKEAIAGTSCRTVGEWLAQQPQSRNRGGNYDKCVTHAQLIEETHILFTAQRSFGSKYASPEFEAAYIEVCDWERSRKDFDRRTYDLVGHCSYFPTEKRAAHCTLTSELVAAYGALGNITIVHEDGTSRALSATERDECIAILFSCEPIRGNKDCAVKFGALRKALDLSSGDYFKGVPAADEKTREVYKPKGWRTLRNTLDTANPILLQRLRDDRDLADAVMEAVAYSSALPVL…	1006	RLWHDPEAKKGQGAWYADPVYKADIPALKDGTYMPRIAKAHTGRKAWKPVPESAMTKPPLEIYLGDLVQIGDFIGRFSGYNIANANWSFVDRLTKEALGCPTVVKLDNKLAPVIIRESIIMRH	882	1005
MG14-105	35	16		MSKSDRGLVFGIDLGKASCGLAIIDYEAKEVKLLSSRIIKAPENRSGKSLAAVRREKRSIRRQIDRRAARKKNVLKVLKQFGITPQDCDCKWFETKKNGNDGIDLPVIVLRSQGLDRQLSNREWARILYWFCSQRGYINRGEETLINGEVSTEVSSESEEAGKVLSAISENKKALKESGYRTFGEYLYKESYVSTRSYRNKAGDYKHCVSHPIVVDEIKELFEQQKKFGNTHTSEEFRDAYLEQLNWLKDTKAFDKLTYQKVGYCVYFDQYSDEPQKRAANADLISEVVKAYEKLGNIRLKFDDKPEQSLTREVRDAVINEMFSVHQGAKVKSVTYKTLRKLIDDDNLVGFKGVKSDLEKNPVFVPKAWNTFCRVLSASESGIQLLNRMKNDFKLANAI…	1028	RLWLDEEGKSGRGEWLIEPVYFADLDKIKRGSYVPRYIPRQKVTTQEWESIPSRITENSIPIVLRNDDIVRIDGIYGRLSGLDINSKRLKFDRILSKDVKTIGSWTKDTSVEVIHEDCLGLMWFNLLKDQNSKES	892	1027
MG14-106	35	16		MSKSDRGHVFGVDLGKSGNGLASIDYENKDINFLSSRPFKAPENRAGKSLAKVRREARSIRRQLDRKSTRKKQIIKVLKQFSVIAQECDSRWFETKKNGNGGIDLPIIILRSQGLDRKLTNREWARVLYWFCSQRGYINRGEEALSNEEASVEDSSESDEVGKVLSAISDNRKALKKSGYRTFGEYLFKESYEITRSYRNKNGEYRHCVSHPMVVDEINELFKHQQKLGNTYTSEEFREAYLRQLNWLKDTMAFDKLTYQKVGYCVYFDQYSDEPQKRAANADLISEVVKAYEKLGNIRLKFDDKSEQNLTKEVRDAVINEMFSIHQGSRVKSITYKTLRKLIDNENLIEFKGIKSDLEKSSVFAPKAWNFYCRALSISESGLQLLNRMKSDFKFANVI…	1032	RLWLDVNAREGKGEWLIEPVYFADLQSIKKGTYIPKYIATYNATNDEWKPVPDDVLSKNKPLIVHRQDVIKVDSSFFRVNSVDIAKKTLKLIPVFYDSKNSNPELMITRKWDKSTKIELVYEDVLGMIWFNYLKNQNSSES	890	1031
MG14-107	35	16		MEITINREIGKLGLPRHLVLGMDPGIASCGFALIDTANHEILDLGVRLFDSPTHPKTGQSLAVIRRGFRSTRRNIDRTQARLKHCLQVFKAHGLIPQDATKEYFHTTKGDKQPLKLRVDGLDRLLSDREWALVLYSLCKRRGYIPHGEGNQDKSSEGGKVLSALAANKEAIAEASCRTVGEWLAQQPQSRNRGGNYDKCVTHAQLIEETHILFDAQRSFGSKYASPELEAAYIEVCDWERSRKDFDRRTYDLVGHCSYFPTEKRAARCTLTSELVSAYGALGNITIIHDDGTSRALSATERDECIAILFSCEPIRGNKDCAVKFGALRKALDLSSGDYFKGVPAADEKTREVYKPKGWRVLRNTLNAANPILLQRLRDDRDLADAVMEAVAYSSALPVL…	1004	RLWHDPEAKKGQGAWYADPVYKADIPALKDGTYVPRIAKAHTGRKAWKPVPKSAMAKPPLEIYFDDLVQIGDFIGRFSGYNINSANWSFTDRLTRLNLSCPTVGQLNNDLSPVVIRESPIK	882	1003
MG14-108	35	16		MEYSDPRDFGFRPETVMTALMPYEQFSSKTRRLILGIDMGIASVGVCLIDIRNHEIVLMASHIFKAPVEGKQKDISARQSGASIRRGYRSVRRTTKRRKNRKKAVRDIEKKYILIPDDADGQWFAIRKGEPDVLHLRGKALLYKLNGRELARILYAFADRRGYIDHGKGATDDDSGKVKKALSVNRKILDENGYETIAQYLLKQPTSRNREGDYRYMVDIEMVTDEVHTIFRHQRDLGSDIATEELEGEYLSALRWLTDTSARDKKIYSRVGYCTYLGAPEKRAASSLISFEMVRAYEKLSNIKIEHQGREATYISPEKRNEIVASLFAVSKNPKPLKWSQLREKLDMQSSDSFDSRLPTDEKDDCIKIPAWNALCTGLFMSNRALLDRFHDDTDAADA…	1038	MAVFDESMKKSGSWRFDPIYYIDVPNVRQDFIREFTKGLSIDYWPKVQLKGDERRIFLKQGDVLLQDGCAMRYYMYNVSNGVVNSYSKIGEKSVPLQKTGPLSDESFPKQAKWDSSLTVMQEDCLGLCWLKFLSDRVGQFENSPV	892	1037
MG14-109	35	16		MEITINREIGKLGLPRHLVLGMDPGIASCGFALIDTANHEILDLGVRLFDSPTHPKTGQSLAVIRRGFRSTRRNIDRTQARLKHCLQILKAYGLIPQDATKEYFHTTKGDKQPLKLRVDGLDRLLNDREWALVLYSLCKRRGYIPHGEGNQDKSSEGGKVLSALAANKEAIAETSCRTVGKWLAQQPQSRNRGGNYDKCVTHAQLIEETHILFDAQRSFGSKYASPEFEAAYIEVCDWERSRKDFDRRTYDLVGHCSYFPTEKRAARCTLTSELVSAYGALGNITIIHENGTSRALSATERDECIAILFSCEPIRGNKDCAVKFGALRKALDLSSGDYFKGVPAADEKTREVYKPKGWRVLRNTLNAANPILLQRLRDDRNLADAVMEAVAYSSALPVL…	1005	RLWHDPEAKKGQGAWYADPVYKADIPALKDGTYIPRIAKQKYGRKVWKAVPNSALTQKPLEIYLGDLIKVGDKLGRYNGYNIATANWSFVDALTKKEIAFPSVGMLSNELQPIIIRESILDN	882	1004
MG14-11	35	16		MEITINREIGKLGLPRHLVLGMDPGIASCGFALIDTANHEILDLGVRLFDSPTHPKTGQSLAVIRRGFRSTRRNIDRTQARLKHCLQVLKAYGLIPQDATKEYFHTTKGDKQPLKLRVDGLERLLNDREWALVLYSLCKRRGYIPHGEGNQDKSSEGGKVLSALAANKEAIAGTSCRTVGEWLAQQPQSRNRGGNYDKCVTHAQLIEETHILFTAQRSFGSKYASPEFEAAYIEVCDWERSRKDFDRRTYDLVGHCSYFPTEKRAARCTLTSELVAAYGALGNITIIHEDGTSRALSATERDECIAILFSCEPIRGNKDCAVKFGALRKALDLSSGDYFKGVPAADEKTREVYKPKGWRTLRNTLDTANPILLQRLRDDRDLADAVMEAVAYSSALPVL…	1006	RLWHDPEAKKGQGAWYADPVYKADIPALKDGTYVPRIARAAIGRKAWKLVPKSAMTKPPLEIYLGDLVQIGNFIGRFSGYNIANGSWSFIDRLTKEALSCPSVAKLNNNLFPTIIRESIIMRK	882	1005
MG14-110	35	16		MEITINREIGKLGLPRHLVLGMDPGIASCGFALIDTANHEILDLGVRLFDSPTHPKTGQSLAVIRRGFRSTRRNIDRTQARLKHCLQVLKAYGLIPQDATKEYFHTTKGDKQPLKLRVDGLNRLLNDREWALVLYSLCKRRGYIPHGEGNQDKSSEGGKVLSALAANKEAIAETSCRTVGEWLAQQPQSRNRGGNYDKCVTHAQLIEETHILFDAQRSFGSKYASPEFEAAYIEVCDWERSRKDFDRRTYDLVGHCSYFPTEKRAARCTLTSELVSAYGALGNITIIHENGTSRALSATERDECIAILFSCEPIRGNKDCAVKFGALRKALDLSSGDYFKGVPAADEKTREVYKPKGWRVLRNTLNAANPILLQRLRDDRNLADAVMEAVAYSSALPVL…	1003	RLWHDPEAKKGQGAWYADPVYKADIPALKDGTYVPRIAKAATGRKAWKAIPQNVLNSAPLEIYLGDLVQIGNQKGRFRGINIDTVSWSFVDTLSKLPVKMPTIGRLNNETIPTLIRELLI	882	1002
MG14-111	35	16		MEITINREIGKLGLPRHLVLGMDPGIASCGFALIDTANHEILDLGVRLFDSPTHPKTGQSLAVIRRGFRSTRRNIDRTQARLKHCLQILKAYGLIPQDATKEYFHTTKGDKQPLKLRVDGLDRLLNDREWALVLYSLCKRRGYIPHGEGNQDKSSEGGKVLSALAANKEAIAETSCRTVGEWLAQQPQSRNRGGNYDKCVTHAQLIEETHILFDAQRSFGSKYASPEFEAAYIEVCDWERSRKDFDRRTYDLVGHCSYFPTEKRAARCTLTSELVSAYGALGNITIIHENGTSRALSATERDECIAILFSCEPIRGNKDCAVKFGALRKALDLSSGDYFKGVPAADEKTREVYKPKGWRVLRNTLNATNPILLQRLRDDRNLADAVMEAVAYSSALPVL…	1003	RLWHDPEAKKGQGAWYADPVYKADIPALKDGTYVPRIAKAATGRKAWKAIPQNVLNSAPLEIYLGDLVQIGNQKGRFRGINIDTVSWSFVDTLSKLPVKMPTIGRLNNETIPTVIRELLI	882	1002
MG14-112	35	16		MEITINREIGKLGLPRHLVLGMDPGIASCGFALIDTANHEILDLGVRLFDSPTHPKTGQSLAVIRRGFRSTRRNIDRTQARLKHCLQVLKAYGLIPQDATKEYFHTTKGDKQPLKLRVDGLDRLLNDREWALVVYSLCKRRGYIPHGEGNQDKSSEGGKVLSALAANKEAIAETSCRTVGEWLAQQPQSRNRGGNYDKCVTHAQLIEETHILFDAQRSFGSKYASPEFEAAYIEVCDWERSRKDFDRRTYDLVGHCSYFPTEKRAARCTLTSELVSAYGALGNITIIHENGTSRALSATERDECIAILFSCEPIRGNKDCAVKFGALRKALDLSSGDYFKGVPAADEKTREVYKPKGWRVLRNTLNAANPILLQRLRDDRNLADAVMEAVAYSSALPVL…	1004	RLWHDPEAKKGQGAWYADPVYKADIPALKDGTYVPRIAKAHTGRKAWKPVPESAMKKPPLEIYLGDLVQIGDFVGRFSGYNIDNANWSFVDRLTRIKISCPTVGKLSNDMSPFVVRESPIK	882	1003
MG14-114	35	16		MEITINREIGKLGLPRHLMLGMDPGIASCGFALIDTANHEILDLGVRLFDSPTHPKTGQSLAVIRRGFRSTRRNIDRTQARLKHCLQILKAYGLIPQDATKEYFHTTKGDKQPLKLRVDGLDHLLNDREWALVLYSLCKRRGYIPHGEGNQDKSSEGGKVLSALAANKEAIAETSCRTVGEWLAQQPQSRNRGGNYDKCVTHAQLIEETHILFDAQRSFGSKYASPEFEAAYIEVCDWERSRKDFDRRTYDLVGHCSYFPTEKRAARCTLTSELVSAYGALGNITIIHENGTSRALSATERDECIAILFSCEPIRGNEDCAVKFGALRKALDLSSGDYFKGVPAADEKTREVYKPKGWRVLRNTLNATNPILLQRLRDDRNLADAVMEAVAYSSALPVL…	1004	RLWHDPEAKKGKGAWYADPVYKADIPALKDGTYVPRIAKAHTGRKAWKPVPGSAMKKPPLEIYLGDLVQIGDFVGRFSGYNIDNANWSFVDRLTRIKISCPTVGKLSNDMSPFVVRESPIK	882	1003
MG14-115	35	16		MDVTRPYLVLGLDPGIASCGFCLLDMTNHKILEMGSHLFKAPQEDKTKTSLAVTRRKARSIRRNTARTAARLKHCLELLAGAGLVPADADKTWLQTKKGDKPILKLRAGGLDRLLTDREFAQVLYSLCGRRGYIPHGEGRLGETDEDESRKVLGAIKKNQDAMAAGSYRTVGEMLNAQGRSRNRGGDYSLCVYNSQIQDEAKALFASQRARGNTKATRELEDSYLACLTWEKKSLDHDTRVYELVGPCSYFPGEKRAASADVSSELCRAYERLGHIVIVHEDGSEQALTASQIDDYLKILFSTAPIKGNKECKVTYGTIRKDLDISGKSVFKGIAQDKEKDEPFVPKAWRSLRRVLPERLLARMLEDRNLGDAVCEALTFASSEASLIERLSDLGLSDD…	1001	RLWLDPTARPNGKVKGKWYAEPVYYADIPAIKAGTYVPRAIVQGIARINWEPIPQMALESKPLVLFKNDVLVVDGHIARYSNIGISVCQLLMLNLLTRDRVTDWPSVGSWGKDTQVRILQEDCLGHCYDSIAINPEDSTFQQR	857	1000
MG14-116	35	16		MEITINREIGKLGLPRHLVLGMDPGIASCGFALIDTANHEILDLGVRLFDSPTHPKTGQSLAVIRRGFRSTRRNIDRTQARLKHCLQILKAYGLIPQDATKEYFHTTKGDKQPLKLRVDGLDRQLNDREWALVLYSLCKRRGYIPHGEGNQDKSSEGGKVLSALAANKEAIAETSCRTVGEWLAQQPQSRNRGGNYDKCGTHAQLIEETHILFDAQRSFGSKYASPEFEAAYIEVCDWERSRKDFDHRTYDLVGHCSYFPTEKRAARCTLTSELVSAYGALGNITIIHENGTSRALSATERDECIAILFSCEPIRGNKDCAVKFGALRKALDLSSGDYFKGVPAADEKTREVYKPKGWRVLRNTLNAANPILLQRLRDDRNLADAVMEAVAYSSALPVL…	1006	RLWHDPEAKKGQGAWYADPVYKADIPALKDGTYVPRIARAAIGRKAWKLVPDSAMTKPPLEIYLGDLVQIGNFIGRFSGYNIANGSWSFIDRLTKETLSCPSVAKLNNNLFPTIIRESIIMRK	882	1005
MG14-117	35	16		MESLVNREVGGLGKPRYLVMGMDPGIKSCGFALLDLNNQEILEMGSRLFDAPTHPKTKQSMAVIRRGYRSTRRNIDRTQDRLKHCLKTLKRFDVVPEDADKEFFHTVKGDKQPILLRTDGLNRLLTSREWALVLYSLCKRRGYIPHGEGSDSGTSEDGKVLAALKANERAFADAGYRTVGEWLASLPQSRNRGGNYDKCVTHAQLTDEVRTLFEAQRGFGSPVASQELEDAYIEVFDWERSREEFDKRTYGLVGTCSYFPNEKRAARCTLTSEMVAAYGALGNITIVKRDGSTHPLSAVERDQCIDILFAVDPMKGNKTCAVKYGFLRKRLDLESGDYFKGVPLDDEKNREVFKPKGWRSLRSVLHETNRELLVKLHDDRDLADAVMEAVAYSSSVDVL…	1027	RLWFDPDAKGRGGKKGRWYSDPVYKADLGVIQSNAYIPRVAKAHRGRKAWSPVPQAALRRSPVVIYLGDVVKVGDVVGRFAGFDIDSANWSFVDCLDGKGIAFPTVGSLTSELRPEVIREKVLGNAEVYRSTQDDGTSSGAD	884	1026
MG14-118	35	16		MEITINREIGKLGLPRHLVLGMDPGIESCGFALIDTANHEILNLGVRLFDSPTHPKPGQSLAVIRRGFRSTRRNIDRTQARLKHCLQVLKAYDLIPQDATKEYFHTTKGDKQPLKLRVDGLDRLLNDREWALVLYSLCKRRGYIPHGEGNQDKSSEGGKVLSALAANKEAIAETSCHTVGEWLAQQPQSRNRGGNYDKCVTHAQLIEETHILFDAQRSFGSKYASPEFEAAYIEVCDWERSRKDFDRRTYDLVGHCSYFPTEKRAARCTLTSELVSAYGALGNITIIHENGTSRALSAMERDECIAILFSCEPIRGNKDCAVKFGALRKALDLSSGDYFKGIPAADEKTREVYKPKGWRVLRNTLNAANPILLQRLRDDRDLADAVMEAVAYSSALPVL…	1005	RLWHDPEAKKGQGAWYADPVYKADIPALKDGTYVPRIAKQNYGRKVWKAIPHSLLIQKPLEIYLGDLIRVGDKLGRYNGYNIAKANWSFVDALTKKEITFPSVGMLSNELRPIVIRESILDN	882	1004
MG14-119	35	16		MDVTRPYLVLGLDPGIASCGFCLLDMTNHKILEMGSHLFKAPQEDKTKTSLAVTRRKARSIRRNTARTAARLKRCLELLAGAGLVPADADKTWLQTKKGDKPILKLRAGGLDRLLTDREFAQVLYSLCGRRGYIPHGEGRLGETDEDESKKVLGAIKKNQDAMAAGSYRTVGEMLNAQGRSRNRGGDYSLCVYNSQIQDEAKVLFASQRAHGNTKATRELEDSYLACLTWEKKSLDHDARVYELVGPCSYFPGEKRAASADISSELCRAYERLGHIVIVHEDGSEQALTASEIDDHLKILFSTAPIKGNKECKVTYGTIRKDLDISGKSVFKGIAQDREKDEPFAPKAWRSLRRVLPEGLLARMFADRKLGDAVCEALTFASSEASLIERLSDLGLSDD…	1003	RFWHDPDAGKNGKWYAEPVYCADIPAIQNGSYVPKYQKQKVARNSWLPVPDSAMHNEPLVLFQGDVLIIDSHIGRFWTYAIGGGTLNILSLLDKNEKAECFPPISKWVNSVEVRVLQEDCLGHCYDDISINPEDSTFRQR	862	1002
MG14-12	35	16		MEITINREIGKLGLPRHLVLGMDPGIASCGFALIDTANHEILDLGVRLFDSPTHPKTGQSLAVIRRGFRSTRRNIDRTQARLKHCLQILKAYGLIPQDATKEYFHTTKGDKQPLKLRVDGLDRLLNDREWALVLYSLCKRRGYIPHGEDNQDKSSEGGKVLSALAANKEAIAETSCRTVGEWLAQQPQSRNRGGNYDKCVTHAQLIEETHILFDAQRSFGSKYASPEFEAAYIEVCDWERSRKDFDRRTYDLVGHCSYFPTEKRAARCTLTSELVSAYGALGNITIIHENGTSRALSATERDECIAILFSCEPIRGNKDCAVKFGALRKAIDLSSGDYFKGVPAADEKTREVYKPKGWRVLRNTLNAANPILLQRLRDDRNLADAVMEAVAYSSALPVL…	1006	RLWHDPEAKKGQGAWYADPVYKADIPALKDGTYVPRIARAAIGRKAWKLVPKSAMTKPPLEIYLGDLVQIGNFIGRFSGYNIANGSWSFIDRLTKEALSCPSVAKLNNNLFPTIIRESIIMRK	882	1005
MG14-121	35	16		MEITINREIGKLGLPRHLVLGMDPGIASCGFALIDTANHEILDLGVRLFDSPTHPKTGQSLAVIRRGFRSTRRNIDRTQARLKHCLQVLKAYGLIPQDATKEYFHTTKGDKQPLKLRVDGLDRLLNDREWALVLYSLCKRRGYIPHGEGSQDKSSEGGKVLSALAANKEAIAETSCRTVGEWLAQQPQSRNRGGNYDKCVTHAQLIEETHILFDAQRSFGSKYASPEFEAAYIEVCDWERSRKDFDRRTYDLVGHCSYFPTEKRAARCTLTSELVSAYGALGNITIIHENGTSRALSATERDECIAILFSCEPIRGNKDCAVKFGALRKALDLSSGDYFKGVPAADEKTREVYKPKGWRVLRNTLNAANPILLQRLRDDRDLADAVMEAVTYSSALPVL…	1006	RLWHDPEAKKGQGAWYADPVYKADIPALKDGTYVPRIAKAHTGRKAWKPVPESAMKKPPLEIYLGDLVQIGDFVGRFSGYNIANANWSFVDRLTKEALGCPTVVKLDNKLAPAIIRESIIMHQ	882	1005
MG14-122	35	16		MEITINREIGKLGLPRHLVLGMDPGIASCGFALIDTANHEILDLGVRLFDSPTHPKTGQSLAVIRRGFRSTRRNIDRTQARLKHCLQVLKAYGLIPQDATKEYFHTTKGDKQPLKLRVDGLDRLLNDREWALVLYSLCKRRGYIPHGEGNQDKSSEGGKVLSALADNKEAIAETSCRTVGKWLAQQPQSRNRGGNYDKCVTHAQLIEETHILFDAQRSFGSKYASPEFEAAYIEVCDWERSRKDFDRRTYDLVGHCSYFPTEKRAARCTLTSELVSAYGALGNITIIHENGTSRALSATERDECIAILFSCEPIRGNKDCAVKFGALRKALDLSSGDYFKGVPAADEKTREVYKPKGWRVLRNTLNATNPILLQRLRDDRNLADAVMEAVAYSSALPVL…	1004	RLWHDPEAKKGQGAWYADPVYKADIPALKDGTYVPRIAKAHTGRKAWKPVPESAMKKPPLEIYLGDLVQIGDFVGRFSGYNIDNANWSFVDRLTRIKISCPTVGKLSNDMSPFVVRESPIK	882	1003
MG14-125	35	16		MEITINREIGKLGLPRHLVLGMDPGIASCGFALIDTANHEILDLGVRLFDSPTHPKTGQSLAVIRRGFRSTRRNIDRTQARLKHCLQVFKAHGLIPQDATKEYFHTTKGDKQPLKLRVDGLDRLLSDREWALVLYSLCKRRGYIPHGEGNQDKSSEGGKVLSALVANKEAIAEASCRTVGEWLAQQPQSRNRGGNYDKCVTHAQLIEETHILFDAQRSFGSKYASPELEAAYIEVCDWERSRKDFDRRTYDLVGHCSYFPTEKRAARCTLTSELVSAYGALGNITIIHDDGTSRALSATERDECIAILFSCEPIRGNKDCAVKFGALRKALDLSSGDYFKGVPAADEKTREVYKPKGWRVLRNTLNAANPILLQRLRDDRDLADAVMEAVAYSSALPVL…	1004	RLWHDPEAKKGQGAWYADPVYKADIPALKDGTYVPRIAKAHTGRKAWKPVPKSAMAKPPLEIYFDDLVQIGDFIGRFSGYNINSANWSFTDRLTRLNLSCPTVGQLNNDLSPVVIRESPIK	882	1003
MG14-126	35	16		MEITINREIGKLGLPRHLVLGMDPGIASCGFALIDTANHEILDLGVRLFDSPTHPKTGQSLAVIRRGFRSTRRNIDRTQARLKHCLQVLKAYGLIPQDATKEYFHTTKGDKQPLKLRVDGLDRLLNDREWALVLYSLCKRRGYIPHGEGNQDKSSEGGKVLSALADNKEAIAETSCRTVGKWLAQQPQSRNRGGNYDKCVTHAQLIEETHILFDAQRSFGSKYASPEFEAAYIEVCDWERSRKDFDRRTYDLVGHCSYFPTEKRAARCTLTSELVSAYGALGNITIIHENGTSRALSATERDECIAILFSCEPIRGNKDCAVKFGALRKALDLSSGDYFKGVPAADEKTREVYKPKGWRVLRNTLNATNPILLQRLRDDRNLADAVMEAVAYSSALPVL…	1004	RLWHDPEAKKGQGAWYADPVYKADIPALKDGTYVPRIAKAHTGRKAWKPVPESAMKKPPLEIYLGDLVQIGDFVGRFSGYNIDNANWSFVDRLTRIKISCPTVGKLSNDMSPFVVRESPIK	882	1003
MG14-128	35	16		MEITINREIGKLGLPRHLVLGMDPGIASCGFALIDTANHEILDLGVRLFDSPTHPKTGQSLAVIRRGFRSTRRNIDRTQARLKHCLQVFKAHGLIPQDATKEYFHTTKGDKQPLKLRVDGLDRLLSDREWALVLYSLCKRRGYIPHGEGNQDKSSEGGKVLSALAANKEAIAEASCRTVGEWLAQQPQSRNRGGNYDKCVTHAQLIEETHILFDAQRSFGSKYASPELEAAYIEVCDWERSRKDFDRRTYDLVGHCSYFPTEKRAARCTLTSELVSAYGALGNITIIHDDGTSRALSATERDECIAILFSCEPIRGNKDCAVKFGALRKALDLSSGDYFKGVPAADEKTREVYKPKGWRVLRNTLNAANPILLQRLRDDRDLADAVMEAVAYSSALPVL…	986	RLWHDPEAKKGQGAWYADPVYKADIPALKDGTYVPRMAKPPLEIYFDDLVQIGDFIERFSGYNINSANWSFTDRLTRLNLSCPTVGQLNNDLSPVVIRESPIK	882	985
MG14-13	35	16		MDVTRPYLVLGLDPGIASCGFCLLDMSNHKILEMGSHLFKAPQEDKTKTSLAVTRRKARSIRRNTARTAARLKHCLELLAGAGLVPANADKTWLQTKKGDKPILKLRAGGLDRLLTDREFAQVLYSLCGRRGYIPHGEGRLGETDEDESRKVLGAIKKNQDAMAAGSYRTVGEMLNAQGRSRNRGGDYSLCVYNSQIQDEAKALFASQRARGNTKATRELEDSYLACLTWEKKSLDHDTRVYELVGPCSYFPGEKRAASADVSSELCRAYERLGHIVIVHEDGSEQALTASEIDDYLKILFSTAPIKGNKECKVSYGTIRKDLDISGKSVFKGIAQDREKDEPFVPKAWRSLRRVLPKGLLARMLEDRKLGDAVCEALTFASSEASLVERLSDLDLSGD…	1001	RLWLDPTARPNGKVKGKWYAEPVYYADIPAIKAGTYVPRAIVQGIARINWEPIPQTALESKPLVLFKNDVLVVDGHIARYSNIGISVCQLLMLNLLTRDRVTDWPSVGSWGKDTQVRILQEDCLGHCYDSIAINPEDSTFQQR	857	1000
MG14-130	35	16		MEITINREIGKLGLPRHLVLGMDPGIASCGFALIDTANREILDLGVRLFDSPTHPKTGQSLAVIRRGFRSTRRNIDRTQARLKHCLQILKAYGLIPQDATKEYFHTTKGDKQPLKLRVDGLDRLLNDREWALVLYSLCKRRGYIPHGEGNQDKSSEGGKVLSALAANKEAIAETSCRTVGEWLAQQPQSRNRGGNYDKCVTHAQLIEETHILFDAQRSFGSKYASPEFEAAYIEVCDWERSRKDFDRRTYDLVGHCSYFPTEKRAARCTLTSELVSAYGALGNITIIHDDGTSRALSATERDECIAILFSCEPIRGNKDCAVKFGALRKALDLSSGDYFKGVPAADEKTREVYKPKGWRVLRNTLNAANPILLQRLRDDRNLADAVMEAVAYSSALPVL…	1005	RLWHDPEAKKGQGAWYADPVYKADIPALKDGTYVPRIAKQKYGRKVWKAVPNSALTQKPLEIYLGDLIKVGDKLGRYNGYNIATANWSFVDALTKKEIAFPSVGMLSNELQPIIIRESILDN	882	1004
MG14-131	35	16		MEITINREIGKLGLPRHLVLGMDPGIASCGFALIDTANHEILDLGVRLFDSPTHPKTGQSLAVIRRGFRSTRRNIDRTQARLKHCLQILKAYGLIPQDATKEYFHTTKGDKQPLKLRVDGLDRLLNDREWALVLYSLCKRRGYIPHGEGNQDKSSEGGKVLSALAANKEAIAETSCRTVGEWLAQQPQSRNRGGNYDKCVTHAQLIEETHILFDAQRSFGSKYASPEFEAAYIEVCDWERSRKDFDRRTYDLVGHCSYFPTEKRAARCTLTSELVSAYGALGNITIIHENGTSRALSATERDECIAILFSCEPIRGNKDCAVKFGALRKALDLSSGDYFKGVPAADEKTREVYKPKGWRVLRNTLNAANPILLQRLRDDRNLADAVMEAVAYSSALPVL…	1004	RLWHDPEAKKGQGAWYADPVYKADIPALKDGTYVPRIAKAHTGRKAWKPVPESAMKKPPLEIYLGDLVQIGDFVGRFSGYNIDNANWSFVDRLTRIKISCPTVGKLSNDMSPFVVRESPIK	882	1003
MG14-132	35	16		MEITINREIGKLGLPRHLVLGMDPGIASCGFALIDTANREILDLGVRLFDSPTHPKTGQSLAVIRRGFRSTRRNIDRTQARLKHCLQILKAYGLIPQDATKEYFHTTKGDKQPLKLRVDGLDRLLNDREWALVLYSLCKRRGYIPHGEGNQDKSSEGGKVLSALAANKEAIAETSCRTVGEWLAQQPQSRNRGGNYDKCVTHAQLIEETHILFDAQRSFGSKYASPEFEAAYIEVCDWERSRKDFDRRTYDLVGHCSYFPTEKRAARCTLTSELVSAYGALGNITIIHDDGTSRALSATERDECIAILFSCEPIRGNKDCAVKFGALRKALDLSSGDYFKGVPAADEKTREVYKPKGWRVLRNTLNAANPILLQRLRDDRNLADAVMEAVAYSSALPVL…	1005	RLWHDPEAKKGQGAWYADPVYKADIPALKDGTYIPRIAKQKYGRKVWKAVPNSALTQKPLEIYLGDLIKVGDKLGRYNGYNIATANWSFVDALTKKEIAFPSVGMLSNELQPIIIRESILDN	882	1004
MG14-134	35	16		MEITINREIGKLGLPRHLVLGMDPGIASCGFALIDTANHEILDLGVRLFDSPIHPKTKQSLAVIRRGFRSTRRNIDRTQARLKHCLQVLKAYGLIPQDATKEYFHTTKGDKQPLKLRVDGLDRLLNDREWALVLYSLCKLRGYVPHGEGNQDKSSEGGKVLSALAANKEAIAETSCRTVGKWLAQQPQSRNRGGNYDKCVTHAQLIEETHILFDAQRSFGSKYASPEFEAAYIEVCDWERSRKDFDRRTYDIVGHCSYFPTEKRAARCTLTSELVSAYGALGNITIIHENGTSRALTATERDECIAILFSCEPIRGNKDCAVKFGALRKALDLSSGDYFKGVPAADEKTREVYKPKGWRVLRNTLNAANPILLQRLRDDRDLADAVMEAVAYSSALPVL…	1004	RLWHDPEAKKGQGAWYADPVYKADIPALKDGTYVPRIAKAHTGRKAWKPVPESAMKKPPLEIYLGDLVQIGDFVGRFSGYNIDNANWSFVDRLTRIKISCPTVGKLSNDMSPFVVRESPIK	882	1003
MG14-135	35	16		MEITINREIGKLGLPRHLVLGMDPGIASCGFALIDTANHEILDLGVRLFDSPTHPKTGQSLAVIRRGFRSARRNIDRTQARLKHCLQVFKAHGLIPQDATKEYFHTTKGDKQPLKLRVDGLDRLLSDREWALVLYSLCKRRGYIPHGEGNQDKSSEGGKVLSALAANKEAIAEASCRTVGEWLAQQPQSRNRGGNYDKCVTHAQLIEETHILFDAQRSFGSKYASPELEAAYIEVCDWERSRKDFDRRTYDLVGHCSYFPTEKRAARCTLTSELVSAYGALGNITIIHDDGTSRALSATERDECIAILFSCEPIRGNKDCAVKFGALRKALDLSSGDYFKGVPAADEKTREVYKPKGWRVLRNTLNAANPILLQRLRDDRDLADAVMEAVAYSSALPVL…	1004	RLWHDPEAKKGQGAWYADPVYKADIPALKDGTYVPRIAKAHTGRKAWKPVPKSAMAKPPLEIYFDDLVQIGDFIGRFSGYNINSANWSFTDRLTRLNLSCPTVGQLNNDLSPVVIRESPIK	882	1003
MG14-136	35	16		MEITINREIGKLELPRHLVLGMDPGIASCGFALIDTANHEILDLGVRLFDSPTHPKTGQSLAVIRRGFRSTRRNIDRTQARLKHCLQVLKAYGLIPQDATKEYFHTTKGDKQPLKLRVDGLDRLLNDREWALVLYSLCKRRGYIPHGEGNQDKSSEGGKVLSALAANKEAIAETSCRTVGEWLAQQPQSRNRGGNYDKCVTHAQLIEETHILFDAQRSFGSKYASPEFEAAYIEVCDWERSRKDFDRRTYDLVGHCSYFPTEKRAARCTLTSELVSAYGALGNITIIHENGTSRALSATERDECIAILFSCEPIRGNKDCAVKFGALRKALDLSSGDYFKGVPAADEKTREVYKPKGWRVLRNTLNAANPILLQRLRDDRNLADAVMEAVAYSSALPVL…	1004	RLWHDPEAKKGQGAWYADPVYKADIPALKDGTYVPRIAKAHTGRKAWKPVPESAMKKPPLEIYLGDLVQIGDFVGRFSGYNIDNANWSFVDRLTRIKISCPTVGKLSNDMSPFVVRESPIK	882	1003
MG14-137	35	16		MDATRPYLVLGLDPGIASCGFCLLDMTNHKILEMGSHLFKAPQEDKTKTSLAVTRRKARSIRRNTARTSARLKHCLELLAGAGLVPADADKTWLQTKKGDKPILKLRAGGLDRLLTDREFAQVLYSLCGRRGYIPHGEGRLGETDEDESKKVLGAIKKNQDAMAAGSYRTVGEMLNAQGRSRNRGGDYSLCVYNSQIQDEAKALFASQRARGNTKATRELEDSYLACLTWEKKSLDHDTRVYELVGPCSYFPGEKRAASADVSSELCRAYERLGHIVIVHEDGSEQALTAGEIDDYLKILFSTAPIKGNKECKVTYGTIRKDLDISGKSVFKGIAQDKEKDKPFAPKAWRSLRRVLPERLLARMLEDRNLGDAVCEALTFASSEASLIERLSDLDLSDD…	1001	RLWLDPTARPNGKVKGKWYAEPVYYADIPAIKAGAYVPRACTIHVARVNWKPVPEAAMQIEPIMLYAGDVVEINNQLVRYSGFDINGATLYYQSLLNGATTTAIPSLGTWGKDTQVRVLQEDCLGHCYDGIAINPEDSTFQQR	857	1000
MG14-138	35	16		MEITINREIGKLGLPRHLVLGMDPGIASCGFALIDTANHEILDLGVRLFDSPTHPKTGQSLAVIRRGFRSTRRNIDRTQARLKHCLQVLKAYGLIPQDATKEYFHTTKGDKQPLKLRVDGLDRLLNDREWALVLYSLCKRRGYIPHGEGNQDKSSEGGKVLSALAANKEAIAETSCRTVGEWLAQQPQSRNRGGNYDKCVTHAQLIEETHILFDAQRSFGSKYASPEFEAAYIEVCDWERSRKDFDRRTYDLVGHCSYFPTEKRAARCTLTSELVSAYGALGNITIIHDDGTSRALSATERDECIAILFSCEPIRGNKDCAVKFGALRKALDLSSGDYFKGVPAADEKTREVYKPKGWRVLRNTLNAANPNLLQRLRDDRDLADAVMEAVAYSSALPVL…	1005	RLWHDPEAKKGQGAWYADPVYKADIPALKDGTYVPRIAKQKYGRKVWKAVPNSALTQKPLEIYLGDLIKVGDKLGRYNGYNIATANWSFVDALTKKEIAFPSVGMLSNELQPIIIRESILDN	882	1004
MG14-14	35	16		MEITINREIGKLGLPRHLVLGMDPGIASCGFALIDTANHEILDLGVRLFDSPTHPKTGQSLAVIRRGFRSTRRNIDRTQARLKHCLQILKAYGLIPQDATKEYFHTTKGDKQPLKLRVDGLDRLLNDREWALVLYSLCKRRGYIPHGEDNQDKSSEGGKVLSALAANKEAIAETSCRTVGEWLAQQPQSRNRGGNYDKCVTHAQLIEETHILFDAQRSFGSKYASPEFEAAYIEVCDWERSRKDFDRRTYDLVGHCSYFPTEKRAARCTLTSELVSAYGALGNITIIHENGTSRALSATERDECIAILFSCEPIRGNKDCAVKFGALRKALDLSSGDYFKGVPAADEKTREVYKPKGWRVLRNTLNAANPILLQRLRDDRNLADAVMEAVAYSSALPVL…	1006	RLWHDPEAKKGQGAWYADPVYKADIPALKDGTYVPRIARAAIGRKAWKLVPKSAMTKPPLEIYLGDLVQIGNFIGRFSGYNIANGSWSFIDRLTKEALSCPSVAKLNNNLFPTIIRESIIMRK	882	1005
MG14-140	35	16		MDKAQGVDIGELGFDPGTFATALMTLEEFRSKDRVIWAGIDIGVASTGLCLVDVRNHEIVLMTSHLFKSPVVDKKKATAAPESLASVRRGARSVRRNIMREGRRKKAIRAVLADSDLIPADADGEWFAARRDERTVVKLRSKALGHLLNSRELARVLYSFASHRGYIDHGKSDKDDDAGKVKKALAANHAALAGGGCETFGQYLAGQPRSRNRAGDYSFTSDIGMTVDEVRTIFLRQREMGSEIATEALEERYIAELTWLTDTSKRDMSTYLKVGFCTYRGAPYRRGATSTTSFEMVRAHQTLANTVILHEDGTSSTIPGNTRIEIVRELFAVKKSVKPLKWSGLRRRLGLSDGDSFKGRPLEEEKRDCIALPAWAVLCSGLYEDHRDLLERLHDHIED…	1046	DAVFDASVGKRGKWSFDPVYCIDIPHREDEIRTIRAFSKERAIDLWDSIKVPEDAQRMRIRRGDVLVCDGKAARFYCFDISVNAIRLYSQRGGKQLQTTGPLSSEAFPPPSKWGDDIRVMQEDCLGLCWLSFLSNRAIAQMD	903	1045
MG14-141	35	16		MDVTRPYLVLGLDPGIASCGFCLLDMTNHKILEMGSHLFKAPQEDKTKTSLAVTRRKARSIRRNTARTAARLKHCLELLAGAGLVPANADKTWLQTKKGDKPILKLRAGGLDRLLTDREFAQVLYSLCGRRGYIPHGEGRLGETDEDESRKVLGAIKKNQDAMAAGSYRTVGEMLNTQGRSRNRGGDYSLCVYNSQIQDEAKALFASQRARGNTKATRELEDSYLACLTWEKKSLDHDARIYELVGPCSYFPGEKRAASADVSSELCRAYERLGHIVIVHEDGSEQALTASQIDGYLKILFSTAPIKGNKECKVSYGTIRKDLDISGKSVFKGVAQDKEKDETFAPKAWRCLRRVLPEELLARMFEDRQLGDAICEALTFASSEASLVERLSDLDLSGD…	1001	RLWLDPTARPNGKVKGKWYAEPVYYADIPAIKAGTYVPRAIVQGIARINWEPIPQTALESKPLVLFKNDVLVVDGHIARYSNIGISVCQLLMLNLLTRDRVTDWPSVGSWGKDTQVRILQEDCLGHCYDSIAINPEDSTFQQR	857	1000
MG14-142	35	16		MDTTRPYLVLGLDPGIASCGFCLLDMTNHKILEMGSHLFKAPQEDKTKTSLAVTRRKARSIRRNTARTAARLKHCLELLAGAGLVQADADKPWLQTKKGDKPILKLRAGGLDRLLTDREFAQVLYSLCGRRGYIPHGEGRLGETDEDESKKVLGAIKKNQDAMAAGSYRTVGEMLNAQGRSRNRGGDYSLCVYNSQIQDEAKALFASQRARGNTKATRELEDSYLACLTWEKKSLDHDTRVYELVGPCSYFPGEKRAASADVSSELCRAYERLGHIVIVHEDGTEQALTAGEINDYLKILFSTAPIKGNKECKVTYGTIRKDLDISGKSVFKGIAQDKEKDEPFAPKAWRSLRRVLPERLLARMLEDRNLGDAVCEALTFASSEASLIERLSDLGLSDD…	1001	RLWLDPTARPNGKVKGKWYAEPVYYADIPAIKAGTYVPRACTIHVARVNWEPVPEAAMELEPVVLYAGDVVEINNQLVRYSGFNINGATLYYQSLLNGATTTAIPSLGTWGKDTQVRVLQEDCLGHCYDGILINPEDSTFQKR	857	1000
MG14-143	35	16		MERNRPYLVLGLDPGIGSCGFCLLDMTNHRILEMGSHLFDVPQEPKTKTSLAVTRRNARSIRRNTLRTRMRLKHCLGLLKDAGLVPQDADKNWLQSTKGDKPILKLRSCGLDRLLTDRELAQVLYSLCTRRGYIPHGEGRFGETDDVEGRKVLAAIKTNNKAMESGNYRTVGEMLHARGKSRNRGGNYDFCVLNSQIQDEVRTIFSAQRTLGNDRASTEFEEKYLDCLTWEKKTLDHDKRTYDLVGKCSYFPEERRAALACLSSELCRAYERLGHLVIVHEDNSEQVLTAQQIDVYLKVLFSPAPLKGNKDCKVTYSAIRRDLDLSGKSVFKGVSQEKEKDEVFAPKSWRRLRKTLPEDLMVRMRNNRELADDICEALTYASSEDSLLTQLEPLDLSEN…	1003	RLWLDPTARPNGKVKGKWYVEPVYYADIPAIRRGAYVPKACTIHVARTSWEPVPETALASRPITLYSGDVLRVDDHIGRYSSTDINGCRLVMLNLDSGNRVNDWPSIGSWGTTTQVQVLQEDCLGRCYGNVILHSDGSTFETR	859	1002
MG14-145	35	16		MEITINREIGKLGLPRHLVLGMDPGIASCGFALIDTANHEILDLGVRLFDSPTHPKTGQSLAVIRRGFRSTRRNIDRTQARLKHCLQVFKAHGLIPQDATKEYFHTTKGDKQPLKLRVDGLDRLLSDCEWALVLYSLCKRRGYIPHGEGNQDKSSEGGKVLSALAANKEAIAEASCRTVGEWLAQQPQSRNRGGNYDKCVTHAQLIEETHILFDAQRSFGSKYASPELEAAYIEVCDWERSRKDFDRRTYDLVGHCSYFPTEKRAARCTLTSELVSAYGALGNITIIHDDGISRALSATERDECIAILFSCEPIRGNKDCAVKFGALRKALDLSSGDYFKGVPAADEKTREVYKPKGWRVLRNTLNAANPILLQRLRDDRDLADAVMEAVAYSSALPVL…	1004	RLWHDPEAKKGQGAWYADPVYKADIPALKDGTYVPRIAKAHTGRKAWKPVPKSAMAKPPLEIYFDDLVQIGDFIGRFSGYNINSANWSFTDRLTRLNLSCPTVGQLNNDLSPVVIRESPIK	882	1003
MG14-148	35	16		MEITINREIGKLGLPRHLVLGMDPGIASCGFALIDTANHEILDLGVRLFDSPTHPKTGQSLAVIRRGFRSTRRNIDRTQARLKHCLQVLKAYGLIPQDATKEYFHTTKGDKQPLKLRVDGLERLLNDREWALVLYSLCKRRGYIPHGEGNQDKSSEGGKVLSALAANKEAIAGTSCRTVGEWLAQQPQSRNRGGNYDKCVTHAQLIEETHILFTAQRSFGSKYASPEFEAAYIEVCDWERSRKDFDRRTYDLVGHCSYFPTEKRAARCTLTSELVAAYGALGNITIIHEDGTSRALSATERDECIAILFSCEPIRGNKDCAVKFGALRKALDLSSGDYFKGVPAADEKTREVYKPKGWRTLRNTLDTANPILLQRLRDDRDLADAVMEAVAYSSALPVL…	1006	RLWHDPEAKKGQGAWYADPVYKADIPALKDGTYVPRIARAAIGRKAWKLVPKSAMTKPPLEIYLGDLVQIGNFIGRFSGYNIANGSWSFIDRLTKEALSCPSVAKLNNNLFPTIIRESIIMRK	882	1005
MG14-149	35	16		MEITINREIGKLGLPRHLVLGMDPGIASCGFALIDTANHEILDLGVRLFDSPTHPKTGQSLAVIRRGFRSTRRNIDRTQARLKHCLQVLKAYGLIPQDATKEYFHTTKGDKQPLKLRVDGLERLLNDREWALVLYSLCKRRGYIPHGEGNQDKSSEGGKVLSALAANKEAIAGTSCRTVGEWLAQQPQSRNRGGNYDKCVTHAQLIEETHILFTAQRSFGSKYASPEFEAAYIEVCDWERSRKDFDRRTYDLVGHCSYFPTEKRAAHCTLTSELVAAYGALGNITIVHEDGTSRALSATERDECIAILFSCEPIRGNKDCAVKFGALRKALDLSSGDYFKGVPAADEKTREVYKPKGWRTLRNTLDTANPILLQRLRDDRDLADAVMEAVAYSSALPVL…	1006	RLWHDPEAKKGQGAWYADPVYKADIPALKDGTYMPRIAKAHTGRKAWKPVPESAMTKPPLEIYLGDLVQIGDFIGRFSGYNIANANWSFVDRLTKEALGCPTVVKLDNKLAPVIIRESIIMRH	882	1005
MG14-15	35	16		MDKALGTDIGELGFDPGTFATALMTLEEFRSKDRVIWAGLDIGVASTGLCLVDVLNHEIVLMASHLFKSPVVDKKKATAAPESLASVRRGARSVRRNIMREGRRKKAIRAALSDFGLIPADAGGEWFAARRDERTVVRLRPKALEYLLNSREFARVLYSFASHRGYIDHGKSDKDDDAGKVKKALAANHAALADGGCKTFGQYLAGQPRSRNRPGNYSYTADIDMTVDEVRTIFARQRELGSEIASEALEERYIAELTWLTDTSKRDMSTYLKVSLCTYLGAPYRRGATSTISFEMVRAHQTLCNTVILHADGTSSTIPGNIRIEIVRELFAVKKSVKPLKWSGLRRRLGLAECDSFKGSPAEEEKRDCIALPAWAVLCSGLYEGHRDLLERLHDHIDD…	1047	DAVFDASAGKRGRWSFDPVYCIDIPHRDAERRTIRAFSKEKAIDLWDTVEVPEAAPRMTIRRGDVLVCDGKAARFHCFDISVNAIRLFSQRGGKQLQATGPLSAEAFPPPSKWGEGVRVMQEDCLGLCWLSFLAQRAADMQSE	903	1046
MG14-150	35	16		MDVTRPYLVLGLDPGIASCGFCLLDMTNHKILEMGSHLFKAPQEDKTKTSLAVTRRKARSIRRNTARTAARLKHCLELLAGAGLVPADADKTWLQTKKGDKPILKLRAGGLDRLLTDREFAQVLYSLCGRRGYIPHGEGRLGETDEDESKKVLGAIKKNQDAMAAGSYRTVGEMLNAQGRSRNRGGDYSLCVYNSQIQDEAKALFASQRARGNTKATRELEDSYLACLTWEKKSLDHDTRVYELVGPCSYFPGEKRAASADVSSELCRAYERLGHTVIVHEDGSEQALTAGEIDGYLKILFSTAPIKGNKECKVTYGTIRKDLDISGKSVFKGIAQDKEKDEPFAPKAWRSLRRVLPERLLARMLEDRNLGDAVCEALTFASSEASLIERLSDLDLSDD…	1001	RLWLDPTARPNGKVKGKWYAEPVYYADIPAIKAGTYVPRACTIHVARVNWEPVPEAAMEIEPVVLYAGDVVEINNQLVRYSGFNIRGATLYYQSLLNGATTTAIPSLGSWGKDTQVRVLQEDCLGHCYDGIAINPEDSTFQQR	857	1000
MG14-151	35	16		MDVTRPYLVLGLDPGIASCGFCLLDMSNHKILEMGSHLFKAPQEDKTKTSLAVTRRKARSIRRNTARTAARLKHCLELLAGAGLVPANADKTWLQTKKGDKPILKLRAGGLDRLLTDREFAQVLYSLCGRRGYIPHGEGRLGETDEDESRKVLGAIKKNQDAMAAGSYRTVGEMLNAQGRSRNRGGDYSLCVYNSQIQDEAKALFASQRARGNTKATRELEDSYLACLTWEKKSLDHDTRVYELVGPCSYFPGEKRAASADVSSELCRAYERLGHIVIVHEDGSEQALTASEIDDYLKILFSTAPIKGNKECKVSYGTIRKDLDISGKSVFKGIAQDREKDEPFVPKAWRSLRRVLPKGLLARMLEDRKLGDAVCEALTFASSEASLIERLSDLGLSDD…	1001	RLWLDPTARPNGKVKGKWYAEPVYYADIPAIKAGTYVPRAIVQGIARINWEPIPQTALESKPLVLFKNDVLVVDGHIARYSNIGISVCQLLMLNLLTRDRVTDWPSVGSWGKDTQVRILQEDCLGHCYDSIAINPEDSTFQQR	857	1000
MG14-152	35	16		MDSEQPPYTLGHDRDEWQEIKKHLTNRPYLVLGLDPGISSCGFCLIDFNNHLILEMGSHLFKAPQQDKNNVSLAVVRRNARSTRRNNRRTAARLSHCLALLKEAGLVPNDVDKAWLQTRKGDKPVTKLRAVGLDRPLSDREFAQVLYSLCGKRGYIPHGEGRAGETDDAEGKKVLKAIADNTKAMESGGYRTVGEMLYRSDKGRSRNRGGNYDLCVYNSQIQDEVKVVFSAQRELGNNRATQELEKSYFECLTWEKKSADHDAKVYELVGPCTYFPEEKRAANADVSSELCRAYERLGHLVIVHEDGAEQTLTSEQIDKYIGILFSPSPIRGNKDCKVTYNTIRKDLDISAKSMFKGVAKEKEKDEVFAPKAWRKLRIILPTSLLTSMIEDRSFGDDIC…	1025	RLWLDPDAPATGQTRGKWYAEPVYYADIPSIKHGDYVPRAIEQDVARINWQPIPESAKSSGPITVYPGDVVLVDNRAARFSKIGITKCQLTMLNLLSKERVTDWPSIGSWRQDTEVRVLGEDCLGHCYKHIAITRDSSTYRVE	881	1024
MG14-153	35	16		MEITINREIGKLGLPRHLVLGMDPGIASCGFALIDTANHEILDLGVRLFDSPTHPKTGQSLAVIRRGFRSTRRNIDRTQARLKHCLQILKAYGLIPQDATKEYFHTTKGDKQPLKLRVDGLDRLLNDREWALVLYSLCKRRGYIPHGEGSQDKSSEGGKVLSALAANKEAIAETSCRTVGEWLAQQPQSRNRGGNYDKCVTHAQLIEETHILFDAQRSFGSKYASPEFEAAYIEVCDWERSRKDFDRRTYDLVGHCSYFPTEKRAARCTLTSELVSAYGALGNITIIHENGTSRALSATERDECIAILFSCEPIRGNKDCAVKFGALRKALDLSSGDYFKGVPAADEKTREVYKPKGWRVLRNTLNAANPILLQRLRDDRNLADAVMEAVAYSSALPVL…	1004	RLWHDPEAKKGQGAWYADPVYKADIPALKDGTYVPRIAKAHTGRKAWKPVPESAMKKPPLEIYLGDLVQIGDFVGRFSGYNIDNANWSFVDRLTRIKISCPTVGKLSNDMSPFVVRESPIK	882	1003
MG14-154	35	16		MEITINREIGKLGLPRHLVLGMDPGIASCGFALIDTANHEILDLGVRLFDSPTHPKTGQSLAVIRRGFRSTRRNIDRTQARLKHCLQVLKAYGLIPQDATKEYFHTTKGDKQPLKLRVDGLERLLNDREWALVLYSLCKRRGYIPHGEGNQDKSSEGGKVLSALAANKEAIAGTSCRTVGEWLAQQPQSRNRDGNYDKCVTHAQLIEETHILFTAQRSFGSKYASPEFEAAYIEVCDWERSRKDFDRRTYDLVGHCSYFPTEKRAARCTLTSELVAAYGALGNITIIHEDGTSRALSATERDECIAILFSCEPIRGNKDCAVKFGALRKALDLSSGDYFKGVPAADEKTREAYKPKGWRVLRNTLNAANPILLQRLRDDRDLADAVMEAVAYSSALPVL…	1006	RLWHDPEAKKGQGAWYADPVYKADIPALKDGTYVPRIARAAIGRKAWKLVPKSAMTKPPLEIYLGDLVQIGNFIGRFSGYNIANGSWSFIDRLTKEALSCPSVAKLNNNLFPTIIRESIIMRK	882	1005
MG14-155	35	16		MEITINREIGKLGLPRHLVLGMDPGIASCGFALIDTANHEILDLGVRLFDSPTHPKTGQSLAVIRRGFRSTRRNIDRTQARLKHCLQILKAYGLIPQDATKEYFHTTKGDKQPLKLRVDGLDRLLNDREWALVLYSLCKRRGYIPHGEGNQDKSSEGGKVLSALAANKEAIAETSCRTVGEWLAQQPQSRNRGGNYDKCVTHAQLIEETHILFDAQRSFGSKYASPEFEAAYIEVCDWERSRKDFDRRTYDIVGHCSYFPTEKRAARCTLTSELVSAYGALGNITIIHENGTSRALTATERDECIAILFSCEPIRGNKDCAVKFGALRKALDLSSGDYFKGVPAADEKTREVYKPKGWRVLRNTLNATNPILLQRLRDDRNLADAVMEAVAYSSALPVL…	1004	RLWHDPEAKKGQGAWYADPVYKADIPALKDGTYVPRIAKAHTGRKAWKPVPESAMKKPPLEIYLGDLVQIGDFVGRFSGYNIDNANWSFVDRLTRIKISCPTVGKLSNDMSPFVVRESPIK	882	1003
MG14-156	35	16		MEITINREIGKLGLPRHLVLGMDPGIASCGFALIDTANHEILDLGVRLFDSPNHPKTGQSLAVIRRGFRSTRRNIDRTQARLKHCLQTLKAYGVIPQDATKEYFHTTKGDKQPLKLRVQGLDRPLSNREWALVLYSLCKRRGYIPHGEGSQDKSSEGGKILSALAANKEALAETPCRTVGEWLAQQPQSRNRGGNYDKCVTHAQLIDETHILFEAQRSFGSAYASPEFEAAYIEVCDWERSRKDFDRRSYDLVGRCSYFPAEKRAARCTLTSELVAAYGALGNITVIHEGGTSRALSATERDECIAILFSCEPIRGNKDCAVKFGALRKALDLSSGDYFKGVPAADEKTREVYKPKGWRVLRNTLNAANPILLQRLRDDRDLADAVMEAVAYSSALPVL…	1004	RLWHDPKARKGRGAWYADPVYKAEISALKGGTYVPKIAKAHTGRKAWKPVPESAMVKPPLEIYLDDLVQIGDFVGRFSGFDIDNANWSFSDRLTRKKFRSPTVNKLSNDLSPLVIREPPIR	882	1003
MG14-157	35	16		MEITINREIGKLGLPRHLVLGMDPGIASCGFALIDTANHEILDLGVRLFDSPNHPKTGQSLAVIRRGFRSTRRNIDRTQARLKHCLQTLKAYGVIPQDATKEYFHTTKGDKQPLKLRVQGLDRPLSNREWALVLYSLCKRRGYIPHGEGSQDKSSEGGKILSALAANKEALAETPCRTVGEWLAQQPQSRNRGGNYDKCVTHAQLIDETHILFEAQRSFGSAYASPEFEAAYIEVCDWERSRKDFDRRSYDLVGRCSYFPAEKRAARCTLTSELVAAYGALGNITVIHEGGTSRALSATERDECIAILFSCEPIRGNKDCAVKFGALRKALDLSSGDYFKGVPAADEKTREVYKPKGWRVLRNTLNAANPILLQRLRDDRDLADAVMEAVAYSSALPVL…	1004	RLWHDPKARKGRGAWYADPVYKAEISALKGGTYVPKIAKAHTGRKAWKPVPESAMVKPPLEIYLDDLVQIGDFVGRFSGFDIDNANWSFSDRLTRKKFRSPTVNKLSNDLSPLVIREPPIR	882	1003
MG14-158	35	16		MDVTRPYLVLGLDPGIASCGFCLLDMSNHKILEMGSHLFKAPQEDKTKTSLAVTRRKARSIRRNTARTAARLKHCLELLAGAGLVPADADKTWLQTKKGDKPILKLRAGGLDRLLTDREFAQVLYSLCGRRGYIPHGEGRLGETDEDESRKVLGAIKKNQDAMAAGSYRTVGEMLNTQGRSRNRGGDYSLCVYNSQIQDEAKALFASQRARGNTKATRELEDSYLACLTWEKKSLDHDARIYELVGPCSYFPGEKRAASADVSSELCRAYERLGHIVIVHEDGSEQALTASQIDGYLKILFSTAPIKGNKECKVSYGTIRKDLDISGKSVFKGVAQDKEKDETFAPKAWRCLRRVLPEELLARMFEDRQLGDAICEALTFASSEASLVERLSDLDLSGD…	1003	RLWLDPTARPNGKVKGKWYAEPVYYADIPAIKAGTYVPRACTIHVARVNWEPVPESAMASEPVVVFFGDVLVVDDKIGRYWSMGITNCAMEIRSLLNGSNLASGFPGTLNGWGKDTQVRVLQEDCLGHCYDGISINPEDSTFQQR	857	1002
MG14-159	35	16		MEITINREIGKLGLPRHLVLGMDPGIASCGFALIDTANHEILDLGVRLFDSPNHPKTGQSLAVIRRGFRSTRRNIDRTQARLKHCLQTLKAYGVIPQDATKEYFHTTKGDKQPLKLRVQGLDRPLSNREWALVLYSLCKRRGYIPHGEGSQDKSSEGGKILSALAANKEALAETPCRTVGEWLAQQPQSRNRGGNYDKCVTHAQLIDETHILFEAQRSFGSAYASPEFEAAYIEVCDWERSRKDFDRRSYDLVGRCSYFPAEKRAARCTLTSELVAAYGALGNITVIHEGGTSRALSATERDECIAILFSCEPIRGNKDCAVKFGALRKALDLSSGDYFKGVPAADEKTREVYKPKGWRVLRNTLNAANPILLQRLRDDRDLADAVMEAVAYSSALPVL…	1004	RLWHDPKARKGRGAWYADPVYKAEISALKGGTYVPKIAKAHTGRKAWKPVPESAMVKPPLEIYLDDLVQIGDFVGRFSGFDIDNANWSFSDRLTRKKFRSPTVNKLSNDLSPLVIREPPIR	882	1003
MG14-16	35	16		MEITINREIGKLGLPRHLVLGMDPGIASCGFALIDTANHEILDLGVRLFDSPTHPKTGQSLAVIRRGFRSTRRNIDRTQARLKHCLQVLKAYGLIPQDATKEYFHTTKGDKQPLKLRVDGLERLLNDREWALVLYSLCKRRGYIPHGEGNQDKSSEGGKVLSALAANKEAIAGTSCRTVGEWLAQQPQSRNRDGNYDKCVTHAQLIEETHILFTAQRSFGSKYASPEFEAAYIEVCDWERSRKDFDRRTYDLVGHCSYFPTEKRAARCTLTSELVAAYGALGNITIIHEDGTSRALSATERDECIAILFSCEPIRGNKDCAVKFGALRKALDLSSGDYFKGVPAADEKTREAYKPKGWRVLRNTLNAANPILLQRLRDDRDLADAVMEAVAYSSALPVL…	1006	RLWHDPEAKKGQGAWYADPVYKADIPALKDGTYVPRIARAAIGRKAWKLVPKSAMTKPPLEIYLGDLVQIGNFIGRFSGYNIANGSWSFIDRLTKEALSCPSVAKLNNNLFPTIIRESIIMRK	882	1005
MG14-160	35	16		MDVTRPYLVLGLDPGIASCGFCLLDMSNHKILEMGSHLFKAPQEDKTKTSLAVTRRKARSIRRNTARTAARLKHCLELLAGAGLVPADADKTWLQTKKGDKPILKLRAGGLDRLLTDREFAQVLYSLCGRRGYIPHGEGRLGETDEDESRKVLGAIKKNQDAMAAGSYRTVGEMLNTQGRSRNRGGDYSLCVYNSQIQDEAKALFASQRARGNTKATRELEDSYLACLTWEKKSLDHDARIYELVGPCSYFPGEKRAASADVSSELCRAYERLGHIVIVHEDGSEQALTASQIDGYLKILFSTAPIKGNKECKVSYGTIRKDLDISGKSVFKGVAQDKEKDETFAPKAWRCLRRVLPEELLARMFEDRQLGDAICEALTFASSEASLVERLSDLDLSGD…	1001	RLWLDPTARPNGKVKGKWYAEPVYYADIPAIKAGTYVPRAIVQGIARINWEPIPQTALESKPLVLFKNDVLVVDGHIARYSNIGISVCQLLMLNLLTRDRVTDWPSVGSWGKDTQVRILQEDCLGHCYDSIAINPEDSTFQQR	857	1000
MG14-161	35	16		MEITINREIGKLGLPRHLVLGMDPGIASCGFALIDTANHEILDLGVRLFDSPTHPKTGQSLAVIRRGFRSTRRNIDRTQARLKHCLQVLKAYGLIPQDATKEYFHTTKGDKQPLKLRVDGLERLLNDREWALVLYSLCKRRGYIPHGEGNQDKSSEGGKVLSALAANKEAIAGTSCRTVGEWLAQQPQSRNRGGNYDKCVTHAQLIEETHILFTAQRSFGSKYASPEFEAAYIEVCDWERSRKDFDRRTYDLVGHCSYFPTEKRAARCTLTSELVAAYGALGNITIIHEDGTSRALSATERDECIAILFSCEPIRGNKDCAVKFGALRKALDLSSGDYFKGVPAADEKTREVYKPKGWRTLRNTLDTANPILLQRLRDDRDLADAVMEAVAYSSALPVL…	1006	RLWHDPEAKKGQGAWYADPVYKADIPALKDGTYVPRIARAAIGRKAWKLVPKSAMTKPPLEIYLGDLVQIGNFIGRFSGYNIANGSWSFIDRLTKEALSCPSVAKLNNNLFPTIIRESIIMRK	882	1005
MG14-162	35	16		MEITINREIGKLGLPRHLVLGMDPGITSCGFALIDTANHEILDLGVRLFDSPTHPKTGQSLAVIRRGFRSTRRNIDRTQARLKHCLQVLKAYGLIPQDATKEYFHTTKGDKQPLKLRVDGLDRLLNDREWALVLYSLCKRRGYIPHGEGNQDKSSEGGKVLSALAANKEAIAETSCRTVGKWLAQQPQSRNRGGNYDKCVTHAQLIEETHILFDAQRSFGSKYASPEFEAAYIEVCDWERSRKDFDRRTYDLVGHCSYFPTEKRAARCTLTSELVSAYGALGNITIIHENGTSRALSATERDECIAILFSCEPIRGNKDCAVKFGALRKALDLSSGDYFKGVPAADEKTREVYKPKGWRVLRNTLNATNPILLQRLRDDRNLADAVMEAVAYSSALPVL…	1004	RLWHDPEAKKGQGAWYADPVYKADIPALKDGTYVPRIAKAHTGRKAWKPVPESAMKKPPLEIYLGDLVQIGDFVGRFSGYNIDNANWSFVDRLTRIKISCPTVGKLSNDMSPFVVRESPIK	882	1003
MG14-163	35	16		MEITINREIGKLGLPRHLVLGMDPGIASCGFALIDTANHEILDLGVRLFDSPTHPKTGQSLAVIRRGFRSTRRNIDRTQARLKHCLQVFKAHGLIPQDATKEYFHTTKGDKQPLKLRVDGLDRLLSDREWALVLYSLCKRRGYIPHGEGNQDKSSEGGKVLSALAANKEAIAEASCRTVGEWLAQQPQSRNRGGNYDKCVTHAQLIEETHILFDAQRSFGSKYASPELEAAYIEVCDWERSRKDFDRRTYDLVGHCSYFPTEKRAARCTLTSELVSAYGALGNITIIHDDGTSRALSATERDECIAILFSCEPIRGNKDCAVKFGALRKALDLSSGDYFKGVPAADEKTREVYKPKGWRVLRNTLNAANPILLQRLRDDRDLADAVMEAVAYSSALPVL…	1004	RLWHDPEAKKGQGAWYADPVYKADIPALKDGTYVPRIAKAHTGRKAWKPVPKSAMAKPPLEIYFDDLVQIGDFIGRFSGYNINSANWSFTDRLTRLNLSCPTVGQLNNDLSPVVIRESPIK	882	1003
MG14-164	35	16		MDVTRPYLVLGLDPGIASCGFCLLDMSNHKILEMGSHLFKAPQEDKTKTSLAVTRRKARSIRRNTARTAARLKHCLELLAGAGLVPADADKTWLQTKKGDKPILKLRAGGLDRLLTDREFAQVLYSLCGRRGYIPHGEGRLGETDEDESRKVLGAIKKNQDAMAAGSYRTVGEMLNTQGRSRNRGGDYSLCVYNSQIQDEAKALFASQRARGNTKATRELEDSYLACLTWEKKSLDHDARIYELVGPCSYFPGEKRAASADVSSELCRAYERLGHIVIVHEDGSEQALTASQIDGYLKILFSTAPIKGNKECKVSYGTIRKDLDISGKSVFKGVAQDKEKDETFAPKAWRCLRRVLPEELLARMLEDRKLGDAVCEALTFASSEASLIERLSDLGLSDD…	1001	RLWLDPTARPNGKVKGKWYAEPVYYADIPAIKAGTYVPRACAIHIARVNWEPVPEAAMGANPVIVFFGDVLSVDDHVGRFGGFDIFGGRLALLNLLTKQKVSDWPSLGSWGKDTQVRVLQEDCLGHCYDSIAINPEGSTFQQR	857	1000
MG14-165	35	16		MDVTRPYLVLGLDPGIASCGFCLLDMSNHKILEMGSHLFKAPQEDKTKTSLAVTRRKARSIRRNTARTAARLKHCLELLAGAGLVPANADKTWLQTKKGDKPILKLRAGGLDRLLTDREFAQVLYSLCGRRGYIPHGEGRLGETDEDESRKVLGAIKKNQDAMAAGSYRTVGEMLNAQGRSRNRGGDYSLCVYNSQIQDEAKALFASQRARGNTKATRELEDSYLACLTWEKKSLDHDTRVYELVGPCSYFPGEKRAASADVSSELCRAYERLGHIVIVHEDGSEQALTASEIDDYLKILFSTAPIKGNKECKVSYGTIRKDLDISGKSVFKGIAQDREKDEPFVPKAWRSLRRVLPKGLLARMLEDRKLGDAVCEALTFASSEASLVERLSDLDLSGD…	1001	RLWLDPTARPNGKVKGKWYAEPVYYADIPAIKAGTYVPRAIVQGIARINWEPIPQTALESKPLVLFKNDVLVVDGHIARYSNIGISVCQLLMLNLLTRDRVTDWPSVGSWGKDTQVRILQEDCLGHCYDSIAINPEDSTFQQR	857	1000
MG14-167	35	16		MVSPKTTFSERESNYLVLGLDIGIGSCGWCILDKAHNIIVDMGVRLWSPPQENKTKASLASTRRAARSSRRNCKRTKDRKKHCFKLFKAEGIAPSDAEANWVQTKAGEKPTIKLRAAGLNRKLSSREWAQVLYSLCSRRGYIPHGESDDDSEGKAVLAAIKTQQEKLDNNEFRTVGELLANGTHCRNHSGDYSLCVSNNQIRNEVAALFEAQRKLGNKHASETFEQQYLECLTWQKSVTDHDEIIYSKVGPCTYFKQEKRAADSCLSSEMCKAFESICHVTYVDSDGVEGKLPPDIKQRAIDVWFSPTSLPKNKDCKVEYSDLRSWLKAELCIGDDFFFKGVERDDENSKEPFKPSRWRNQRKQLSPSLMLSMRNNRRLADGIDSALAYASSKESLQHQ…	1002	RLWWDPTFKVRKGKEPGCYIPEPVFLSDLPKAFDCDYIPLIAPPQKDKKPREKWDSLSEELRNQKPVVLFRNDAIVIGSTVRRFAGFDIDGCSWTLLDPLGKMSQKEATKGLRISSIGPKTRFSVIHEDPLGKCFAPFLED	860	1001
MG14-168	35	16		MASTVNREIGKLGLPRHLVLGMDPGIASCGFALIDINNHEILEIGVRLFDSPTHPKTGQSLAVIRRGFRSTRRNIDRTQARLKHCLEVLEKYDVIPQDATKEFFHTTKGDKQPLKLRVEGLDRLLTNREWALVLYSLCKRRGYIPHGEGSQDKSSEGGKVLSALAANKEAFAETSCRTVGEWLAQQPQSRNRGGNYDKCVTHAQLIEETRVLFEAQRSFGSQYASAELEEAYVQVCDWERSRKDFDRRSYDLVGYCTYFPTEKRAARCTLTSELVAAYGALGNITIVHEDGTTRTLTTAERDKCIAILFSCEPIRGNKDCAVKFGALRRELDLNSGDYFKGVPAADEKTREVYKPKGWRALRNTLNTTSPFLLRRLYDDRDLADSVMEAVAYSSALPVL…	1004	RLWHDPEAKKGQGCWYADPVYKADIPALKDGTYMPKIAKARTGRKAWKPVPECAMRHAPLEIYLGDLVKIGDFIGRFSGYNIANANWSFTDRLTRQKLSCPTVGKLNNALIPVIIRESSIR	882	1003
MG14-169	35	16		MEITINREIGKLGLPRHLVLGMDPGIASCGFALIDTANHEILDLGVRLFDSPTHPKTGQSLAVIRRGFRSTRRNIDRTQARLKHCLQILKAYGLIPQDATKEYFHTTKGDKQPLKLRVDGLDRLLNDREWALVLYSLCKRRGYIPHGEGNQDKSSEGGKVLSALAANKEAIAETSCRTVGEWLAQQPQSRNRGGNYDKCVTHAQLIEETHILFDAQRSFGSKYASPEFEAAYIEVCDWERSRKDFDRRTYDLVGHCSYFPTEKRAARCTLTSELVSAYGALGNITIIHENGTSRALSATERDECIAILFSCEPIRGNKDCAVKFGALRKALDLSSGDYFKGVPAADEKTREVYKPKGWRVLRNTLNTANPILLQRLRDDRNLADAVMEAVAYSSALPVL…	1004	RLWHDPEAKKGQGAWYADPVYKADIPALKDGTYVPRIAKAHTGRKAWKPVPESAMKKPPLEIYLGDLVQIGDFVGRFSGFDINGANWSFSDRLTKKKLRSPTVNKLGNDPLPLIIRESPVR	882	1003
MG14-171	35	16		MEITINREIGKLGLPRHLVLGMDPGIASCGFALIDTANHEILDLGVRLFDSPTHPKTGQSLAVIRRSFRSTRRNIDRTQARLKHCLQVFKAYGLIPQDATKEYFHTTKGDRQPLKLRVDGLDRPLSAREWALVLYSLCKRRGYIPHGEGNQDKSSEGRKVLSALAANKEAIAETSCRTVGEWLAQQPQSRNRGGNYDKCVTHAQLIEETHILFDAQRSFGSKYASPEFEAAYIEVCDWERSRKDFDRRTYDLVGHCPYFPTEKRAARCTLTSELVSAYGALGNITIIHENGTSRALNATERDECIAILFSCEPIRGNKDCAVKFGALRKALDLSSGDYFKGVPAADEKTREVYKPKGWRVLRNTLNAANPILLQRLRDDRDLADAVMEAVAYSSALPVL…	1004	RLWHDPKAKKGQGAWYADPVYKADIPALKDGTYVPRIAKAHTGRKAWKPVPESAMKKPPLEIYLGDLVQIGDFVGRFSGYNIDNANWSFVDRLTRIKTSCPTVGKLSNDMSPFVVRESPIK	882	1003
MG14-172	35	16		MEITINREIGKLGLPRHLVLGMDPGIASCGFALIDTANHEILDLGVRLFDSPTHPKTGQSLAVIRRSFRSTRRNIDRTQARLKHCLQVFKAYGLIPQDATKEYFHTTKGDRQPLKLRVDGLDRPLSAREWALVLYSLCKRRGYIPHGEGNQDKSSEGRKVLSALAANKEAIAETSCRTVGEWLAQQPQSRNRGGNYDKCVTHAQLIEETHILFDAQRSFGSKYASPEFEAAYIEVCDWERSRKDFDRRTYDLVGHCPYFPTEKRAARCTLTSELVSAYGALGNITIIHENGTSRALNATERDECIAILFSCEPIRGNKDCAVKFGALRKALDLSSGDYFKGVPAADEKTREVYKPKGWRVLRNTLNAANPILLQRLRDDRDLADAVMEAVAYSSALPVL…	1004	RLWHDPKAKKGQGAWYADPVYKADIPALKDGTYVPRIAKAHTGRKAWKPVPESAMKKPPLEIYLGDLVQIGDFVGRFSGYNIDNANWSFVDRLTRIKTSCPTVGKLSNDMSPFVVRESPIK	882	1003
MG14-173	35	16		MEITINREIGKLGLPRHLVLGMDPGITSCGFALIDTANHEILDLGVRLFDSPTHPKTGQSLAVIRRGFRSTRRNIDRTQARLKHCLQVLKAYGLIPQDATKEYFHTTKGDKQPLKLRVDGLDRLLNDREWALVLYSLCKRRGYIPHGEGNQDKSSEGGKVLSALAANKEAIAETSCRTVGEWLAQQPQSRNRGGNYDKCVTHAQLIEETHILFDAQRSFGSKYASPEFEAAYIEVCDWERSRKDFDRRTYDLVGHCSYFPTEKRAARCTLTSELVSAYGALGNITIIHENGTSRALSATERDECIAILFSCEPIRGNKDCAVKFGALRKALDLSSGDYFKGVPAADEKTREVYKPKGWRVLRNTLNATNPILLQRLRDDRNLADAVMEAVAYSSALPVL…	1004	RLWHDPEAKKGQGAWYADPVYKADIPALKDGTYVPRIAKAHTGRKAWKPVPESAMKKPPLEIYLGDLVQIGDFVGRFSGYNIDNANWSFVDRLTRIKISCPTVGKLSNDMSPFVVRESPIK	882	1003
MG14-175	35	16		MEITINREIGKLGLPRHLVLGMDPGIASCGFALIDTANHEILDLGVRLFDSPTHPKTGQSLAVIRRGFRSTRRNIDRTQARLKHCLQVLKAYGLIPQDATKEYFHTTKGDKQPLKLRVDGLDRLLNDREWALVLYSLCKRRGYIPHGEGNQDKSSEGGKVLSALAANKEAIAETSCRTVGEWLAQQPQSRNRGGNYDKCVTHAQLIEETHILFDAQRSFGSKYASPEFEAAYIEVCDWERSRKDFDRRTYDLVGHCSYFPTEKRAARCTLTSELVSAYGALGNITIIHENGTSRALTATERDECIAILFSCEPIRGNKDCAVKFGALRKALDLSSGDYFKGVPAADEKTREVYKPKGWRVLRNTLNAANPILLQRLRDDRNLADAVMEAVAYSSALPVL…	1004	RLWHDPEAKKGQGAWYADPVYKADIPALKDGTYVPRIAKAHTGRKAWKPVPKSAMKKPPLEIYLGDLVQIGDFVGRFSGYNIDNANWSFVDRLTRIKISCPTVGKLSNDMSPFVVRESPIK	882	1003
MG14-176	35	16		MEITINREIGKLGLPRHLMLGMDPGIASCGFALIDTANHEILDLGVRLFDSPTHPKTGQSLAVIRRGFRSTRRNIDRTQARLKHCLQILKAYGLIPQDATKEYFHTTKGDKQPLKLRVDGLDHLLNDREWALVLYSLCKRRGYIPHGEGNQDKSSEGGKVLSALAANKEAIAETSCRTVGEWLAQQPQSRNRGGNYDKCVTHAQLIEETHILFDAQRSFGSKYASPEFEAAYIEVCDWERSRKDFDRRTYDLVGHCSYFPTEKRAARCTLTSELVSAYGALGNITIIHENGTSRALSATERDECIAILFSCEPIRGNEDCAVKFGALRKALDLSSGDYFKGVPAADEKTREVYKPKGWRVLRNTLNATNPILLQRLRDDRNLADAVMEAVAYSSALPVL…	1004	RLWHDPEAKKGKGAWYADPVYKADIPALKDGTYVPRIAKAHTGRKAWKPVPGSAMKKPPLEIYLGDLVQIGDFVGRFSGYNIDNANWSFVDRLTRIKISCPTVGKLSNDMSPFVVRESPIK	882	1003
MG14-177	35	16		MAEPYLVLGLDPGISSCGFALLDMNNHKILEMGSHLFDAPQDSQTKVSLAVGRRSARSARRNNLRTKNRQKHCMELLQEAGLVPQGVTKQWFQSTKGDRPLLELRFAALERPLTNREFAQVLYALSARRGYIPHGEGRISKLSDMDTSGSSDAEAGKVLKAIGENNKLMAQGHFRTVGEMLYDQGKSRNKGGSYERCVLNSQIVDEVHIIFQSQRTQQNTAATQELEAQYVQNLTWEKRTLDHDAKVHALVGKCSYFPGEFRAARADLSSELCNAYERIKHLRIVNADGDEVALAPEQVETYIAILFSPEPLKGKKEKVTYARIRKDLDLSAHLFFKGIDPEDEKDHEPYVPKAWRAMRKVLSTELMERLRSDRTLADAVGEALTYASSEDSLVYQLDN…	1001	RLWLDPTARKGKGKWYAEPVYYADIPAIKNGTYIPRAAKAHVARVAWEPVPENALASAPVVLFSDNVIKVGSAIARYSRFDIGNAALVLENLRTGEECKKFPTLGRWNNELVPIIINEDCLGHCYKELAPNILEG	865	1000
MG14-178	35	16		MEITINREIGKLGLPRHLVLGMDPGIASCGFALIDTANHEILDLGVRLFDSPTHPKTGQSLAVIRRGFRSTRRNIDRTQARLKHCLQILKAYGLIPQDATKEYFHTTKGDKQPLKLRVDGLDRLLNDREWALVLYSLCKRRGYIPHGEGNQDKSSEGGKVLSALAANKEAIAETSCRTVGEWLAQQPQSRNRGGNYDKCVTHAQLIEETHILFDAQRSFGSKHASPEFEAAYIEVCDWERSRKDFDRRTYDLVGHCSYFPTEKRAARCTLTSELVSAYGALGNITIIHENGTSRALSATERDECIAILFSCEPIRGNKDCAVKFGALRKALDLSSGDYFKGVPAADEKTREVYKPKGWRVLRNTLNAANPILLQRLRDDRNLADAVMEAVAYSSALPVL…	1004	RLWHDPEAKKGQGAWYADPVYKADIPALKDGTYVPRIAKAHTGRKAWKPVPESAMKKPPLEIYLGDLVQIGDFVGRFSGYNIDNANWSFVDRLTRIKISCPTVGKLSNDMSPFVVRESPIK	882	1003
MG14-179	35	16		MEITINREIGKLGLPRHLVLGMDPGIASCGFALIDTANHEILDLGVRLFDSPTHPKTGQSLAVIRRGFRSTRRNIDRTQARLKHCLQILKAYGLIPQDATKEYFHTTKGDKQPLKLRVDGLDRLLNDREWALVLYSLCKRRGYIPHGEGNQDKSSEGGKVLSALAANKEAIAETSCRTVGEWLAQQPQSRNRGGNYDKCVTHAQLIEETHILFDAQRSFGSKYASPEFEAAYIEVCDWERSRKDFDRRTYDLVGHCSYFPTEKRAARCTLTSELVSAYGALGNITIIHENGTSRALSATERDECIAILFSCEPIRGNKDCAVKFGALRKALDLSSGDYFKGVPAADEKTREVYKPKGWRVLRNTLNATNPILLQRLRDDRNLADAVMEAVAYSSALPVL…	1003	RLWHDPEAKKGQGAWYADPVYKADIPALKDGTYVPRIAKAATGRKAWKAIPQNVLNSAPLEIYLGDLVQIGNQKGRFRGINIDTVSWSFVDTLSKLPVKMPTIGRLNNETIPTVIRELLI	882	1002
MG14-18	35	16		MEITINREIGKLGLPRHLVLGMDPGIASCGFALIDTANHEILDLGVRLFDSPTHPKTGQSLAVIRRGFRSTRRNIDRTQARLKHCLQVLKAYGLIPQDATKEYFHTTKGDKQPLKLRVDGLERLLNDREWALVLYSLCKRRGYIPHGEGNQDKSSEGGKVLSALAANKEAIAGTSCRTVGEWLAQQPQSRNRGGNYDKCVTHAQLIEETHILFTAQRSFGSKYASPEFEAAYIEVCDWERSRKDFDRRTYDLVGHCSYFPTEKRAAHCTLTSELVAAYGALGNITIVHEDGTSRALSATERDECIAILFSCEPIRGNKDCAVKFGALRKALDLSSGDYFKGVPAADEKTREVYKPKGWRTLRNTLDTANPILLQRLRDDRDLADAVMEAVAYSSALPVL…	1006	RLWHDPEAKKGQGAWYADPVYKADIPALKDGTYMPRIAKAHTGRKAWKPVPESAMTKPPLEIYLGDLVQIGDFIGRFSGYNIANANWSFVDRLTKEALGCPTVVKLDNKLAPVIIRESIIMRH	882	1005
MG14-180	35	16		MDVTRPYLVLGLDPGIASCGFCLLDMTNHKILEMGSHLFKAPQEDKTKTSLAVTRRKARSIRRNTARTAARLKRCLELLAGAGLVPADADKTWLQTKKGDKPILKLRAGGLDRLLTDREFAQVLYSLCGRRGYIPHGEGRLGETDEDESKKVLGAIKKNQDAMAAGSYRTVGEMLNAQGRSRNRGGDYSLCVYNSQIQDEAKVLFASQRAHGNTKATRELEDSYLACLTWEKKSLDHDARVYELVGPCSYFPGEKRAASADISSELCRAYERLGHIVIVHEDGSEQALTASEIDDHLKILFSTAPIKGNKECKVTYGTIRKDLDISGKSVFKGIAQDREKDEPFAPKAWRSLRRVLPEGLLARMFADRKLGDAVCEALTFASSEASLIERLSDLGLSDD…	1003	RFWHDPDAGKNGKWYAEPVYCADIPAIQNGSYVPKYQKQKVARNSWLPVPDSAMHNEPLVLFQGDVLIIDSHIGRFWTYAIGGGTLNILSLLDKNEKAECFPPISKWVNSVEVRVLQEDCLGHCYDDISINPEDSTFRQR	862	1002
MG14-181	35	16		MEITINREIGKLGLPRHLVLGMDPGIASCGFALIDTANHEILDLGVRLFDSPTHPKTGQSLAVIRRGFRSTRRNIDRTQARLKHCLQVLKAYGLIPQDATKEYFHTTKGDKQPLKLRVDGLDRLLNDREWALVLYSLCKRRGYIPHGEGNQDKSSEGGKVLSALAANKEAIAETSCRTVGEWLAQQPQSRNRGGNYDKCVTHAQLIEETHILFDAQRSFGSKYASPEFEAAYIEVCDWERSRKDFDRRTYDLVGHCSYFPTEKRAARCTLTSELVSAYGALGNITIIHENGTSRALTATERDECIAILFSCEPIRGNKDCAVKFGALRKALDLSSGDYFKGVPAADEKTREVYKPKGWRVLRNTLNAANPILLQRLRDDRNLADAVMEAVAYSSALPVL…	1004	RLWHDPEAKKGQGAWYADPVYKADIPALKDGTYVPRIAKAHTGRKAWKPVPESAMKKPPLEIYLGDLVQIGDFVGRFSGFDINGANWSFSDRLTKKKLRSPTVNKLGNDPLPLIIRESPVR	882	1003
MG14-182	35	16		MEITINREIGKLGLPRYLVLGMDPGIASCGFALIDTANHEILDLGVRLFDSPTHPKTGQSLAVIRRGFRSTRRNIDRTQARLKHCLQVLKAYGLIPQDATKEYFHTTKGDKQPLKLRVDGLDRLLNDREWALVLYSLCKRRGYIPHGEGSQDKSSEGGKVLSALAANKEAIAETSCRTVGEWLAQQPQSRNRGGNYDKCVTHAQLIEETHILFDAQRSFGSKYASPEFEASYIEVCDWERSRKDFDRRTYDLVGHCSYFPTEKRAARCTLTSELVSAYGALGNITIIHENGTSRALSATERDECIAILFSCEPIRGNKDCAVKFGALRKALDLSSGDYFKGVPAADEKTREVYKPKGWRVLRNTLNAANPILLQRLRDDRNLADAVMEAVAYSSALPVL…	1003	RLWHDPEAKKGQGAWYADPVYKADIPALKDGTYVPRIAKAATGRKAWKAIPQNVLNSAPLEIYLGDLVQIGNQKGRFRGINIDTVSWSFVDTLSKLPVKMPTIGRLNNETIPTVIRELLI	882	1002
MG14-183	35	16		MEITINREIGKLGLPRHLVLGMDPGIASCGFALIDTANHEILDLGVRLFDSPTHPKTGQSLAVIRRGFRSTRRNIDRTQARLKRCLQVFKAYGLIPQDATKEYFHTTKGDKQPLKLRVDGLDRLLSAREWALVLYSLCKRRGYIPHGEGNQDKSSEGGKVLSALAANKEAIAETSCRTVGEWLAQQPQSRNRGGNYDKCVTHAQLIEETHILFDAQRSFGSKYASPEFEAAYIEVCDWERSRKDFDRRTYDLVGHCPYFPTEKRAARCTLTSELVSAYGALGNITIIHENGTSRALSATEHDECIAILFSCEPIRGNKDCAVKFGALRKALDLSSGDYFKGVPAADEKTREVYKPKGWRVLRNTLNAANPILLQRLRDDRDLADAVMEAVAYSSALPVL…	1004	RLWHDPKAKKGQGAWYADPVYKADIPALKDGTYVPRIAKAHTGRKAWKPVPESAMKKPPLEIYLGDLVQIGDFVGRFSGFDIDNANWSFSDRLTRKKLRSPTVNKLSNDLSPLVIRESPIR	882	1003
MG14-185	35	16		MEITINREIGKLGLPRHLVLGMDPGIASCGFALIDTANHEILDLGVRLFDSPTHPKTGQSLAVIRRGFRSTRRNIDRTQARLKHCLQVFKAHGLIPQDATKEYFHTTKGDKQPLKLRVDGLDRLLSDREWALVLYSLCKRRGYIPHGEGNQDKSSEGGKVLSALAANKEAIAEASCRTVGEWLAQQPQSRNRGGNYDKCVTHAQLIEETHILFDAQRSFGSKYASPELEAAYIEVCDWERSRKDFDRRTYDLVGHCSYFPTEKRAARCTLTSELVSAYGALGNITIIHDDGTSRALSATERDECIAILFSCEPIRGNKDCAVKFGALRKALDLSSGDYFKGVPAADEKTREVYKPKGWRVLRNTLNAANPILLQRLRDDRDLADAVMEAVAYSSALPVL…	1004	RLWHDPEAKKGQGAWYADPVYKADIPALKDGTYVPRIAKAHTGRKAWKPVPKSAMAKPPLEIYFDDLVQIGDFIGRFSGYNINSANWSFTDRLTRLNLSCPTVGQLNNDLSPVVIRESPIK	882	1003
MG14-186	35	16		MEITINREIGKLGLPRHLVLGMDPGIASCGFALIDTANHEILDLGVRLFDSPTHPKTGQSLAVIRRGFRSTRRNIDRTQARLKHCLQVLKAYGLIPQDATKEYFHTTKGDKQPLKLRVDGLDRLLNDREWALVLYSLCKRRGYIPHGEGSQDKSSEGGKVLSALAANKEAIAETSCRTVGEWLAQQPQSRNRGGNYDKCVTHAQLIEETHILFDAQRSFGSKYASPEFEAAYIEVCDWERSRKDFDRRTYDLVGHCSYFPTEKRAARCTLTSELVSAYGALGNITIIHENGTSRALSATERDECIAILFSCEPIRGNKDCAVKFGALRKALDLSSGDYFKGVPAADEKTREVYKPKGWRVLRNTLNAANPILLQRLRDDRDLADAVMEAVAYSSALPVL…	1004	RLWHDPEAKKGQGAWYADPVYKADIPALKDGTYVPRIAKAHTGRKAWKPVPESAMKKPPLEIYLGDLVQIGDFVGRFSGYNIDNANWSFVDRLTRIKISCPTVGKLSNDMSPFVVRESPIK	882	1003
MG14-187	35	16		MEITINREIGKLGLPRHLVLGMDPGIASCGFALIDTANHEILDLGVRLFDSPTHPKTGQSLAVIRRGFRSTRRNIDRTQARLKHCLQVFKAHGLIPQDATKEYFHTTKGDKQPLKLRVDGLDRLLSDREWALVLYSLCKRRGYIPHGEGNQDKSSEGGKVLSALVANKEAIAEASCRTVGEWLAQQPQSRNRGGNYDKCVTHAQLIEETHILFDAQRSFGSKYASPELEAAYIEVCDWERSRKDFDRRTYDLVGHCSYFPTEKRAARCTLTSELVSAYGALGNITIIHDDGTSRALSATERDECIAILFSCEPIRGNKDCAVKFGALRKALDLSSGDYFKGVPAADEKTREVYKPKGWRVLRNTLNAANPILLQRLRDDRDLADAVMEAVAYSSALPVL…	1004	RLWHDPEAKKGQGAWYADPVYKADIPALKDGTYVPRIAKAHTGRKAWKPVPKSAMAKPPLEIYFDDLVQIGDFIGRFSGYNINSANWSFTDRLTRLNLSCPTVGQLNNDLSPVVIRESPIK	882	1003
MG14-188	35	16		MEITINREIGKLGLPRHLVLGMDPGIASCGFALIDTANHEILDLGVRLFDSPTHPKTGQSLAVIRRGFRSTRRNIDRTQARLKHCLQVLKAYGLIPQDATKEYFHTTKGDKQPLKLRVDGLDRLLNDREWALVLYSLCKRRGYIPHGEGNQDKSSEGGKVLSALAANKEAIAETSCRTVGEWLAQQPQSRNRGGNYDKCVTHAQLIEETHILFDAQRSFGSKYASPEFEAAYIEVCDWERSRKDFDRRTYDLVGHCSYFPTEKRAARCTLTSELVSAYGALGNITIIHENGTSRALSATERDECIAILFSCEPIRGNKDCAVKFGALRKALDLSSGDYFKGVPAADEKTREVYKPKGWRVLRNTLNATNPILLQRLRDDRNLADAVMEAVAYSSALPVL…	1004	RLWHDPEAKKGQGAWYADPVYKADIPALKDGTYVPRIAKAHTGRKAWKPVPESAMKKPPLEIYLGDLVQIGDFVGRFSGYNIHNANWSFVDRLTRIKISCPTVGKLSNDMSPFVVRESPIK	882	1003
MG14-189	35	16		MEITINREIGKLGLPRHLVLGMDPGIASCGFALIDTANHEILDLGVRLFDSPTHPKTGQSLAVIRRGFRSTRRNIDRTQARLKHCLQVFKAHGLIPQDATKEYFHTTKGDKQPLKLRVDGLDRLLSDREWALVLYSLCKRRGYIPHGEGNQDKSSEGGKVLSALAANKEAIAEASCRTVGEWLAQQPQSRNRGGNYDKCVTHAQLIEETHILFDAQRSFGSKYASPELEAAYIEVCDWERSRKDFDRRTYDLVGHCSYFPTEKRAARCTLTSELVSAYGALGNITIIHDDGTSRALSATERDECIAILFSCEPIRGNKDCAVKFGALRKALDLSSGDYFKGVPAADEKTREVYKPKGWRVLRNTLNAANPILLQRLRDDRDLADAVMEAVAYSSALPVL…	1004	RLWHDPEAKKGQGAWYADPVYKADIPALKDGTYVPRIAKAHTGRKAWKPVPKSAMAKPPLEIYFDDLVQIGDFIGRFSGYNINSANWSFTDRLTRLNLSCPTVGQLNNDLSPVVIRESPIK	882	1003
MG14-190	35	16		MDANRPYLVLGLDPGIASCGFCLLDMTNHKILEMGSHLFKAPQEDKTKVSLAVTRRNARSIRRNTARTAARLKHCLSLLVEADLVPPDADRAWFQTKKGDKPVLKLRATGLDRLLTDREFAQALYSLCGRRGYIPRGEGRLGEADDNDNEGKRVLDAIKKNQEAMEAGAYRTVGEMLNAQGRSRNRGGDYSLCVYNSQVQDEVKTLFKEQRALGNAKATKKLEQAYIDCLTWEKKSLDHDARVYELVGECVYFPEEKRAASADISSELCRAYERLGHLAIVREDGSDQALSAEQIAHYLGILFSTAPIKGNKDCKVTYGTIRKDLDISGKDVFKGVAQDKEKDEVFAPKAWRCLRRTLPQGLLERMFDDRKLGDAVCEALTFASSEASLVERLSGLELS…	1005	RLWLDPTARPNGKVKGKWYAEPVYYADIPAIKAGTYVPRACTIHVARVNWKPVPEAAAQQKPVVLYPGDVLQVGSHVGRYRSFDISNCGLSVNSLVNKDVIAPGFPKTLGGWGKDTQVRVLQEDCLGNCYDHIAINPDDSTFRQR	859	1004
MG14-191	35	16		MEITINREIGKLGLPRHLVLGMDPGIASCGFALIDTANHEILDLGVRLFDSPTHPKTGQSLAVIRRSFRSTRRNIDRTQARLKHCLQVFKAYGLIPQDATKEYFHTTKGDRQPLKLRVDGLDRPLSAREWALVLYSLCKRRGYIPHGEGNQDKSSEGRKVLSALAANKEAIAETSCRTVGEWLAQQPQSRNRGGNYDKCVTHAQLIEETHILFDAQRSFGSKYASPEFEAAYIEVCDWERSRKDFDRRTYDLVGHCPYFPTEKRAARCTLTSELVSAYGALGNITIIHENGTSRALNATERDECIAILFSCEPIRGNKDCAVKFGALRKALDLSSGDYFKGVPAADEKTREVYKPKGWRVLRNTLNAANPILLQRLRDDRDLADAVMEAVAYSSALPVL…	1004	RLWHDPKAKKGQGAWYADPVYKADIPALKDGTYVPRIAKAHTGRKAWKPVPESAMKKPPLEIYLGDLVQIGDFVGRFSGYNIDNANWSFVDRLTRIKTSCPTVGKLSNDMSPFVVRESPIK	882	1003
MG14-192	35	16		MDKAPGTDIGELGFDPGAFATALMTPEEFRSKDRVIWAGIDIGVASTGLCLVDILNHEIVLMASHLFKSPVVDKKKATAAPESLASVRRSARSVRRNIMREGRRKKAIRAVLADFGLIPADAGGEWFSARRDERTVVRLRSKALGYLLNPRELARVLYSFASHRGYIDHGKSDKEDDAGKVKKALAANRAELADGGCETFGQYLAAQPRSRNRAGDYSYTADIGMTVDEVRTIFARQRELGSEIASEALENRYIAELTWLTDTSKRDMSTYLKVGFCTYRGAPYRRGATSTISFEMVRAHQTLCNTVIQHADGTSSSIPGDTRIEIVRELFAVKKSVKPLKWSGLRRRLGLSEGDSFKGRPLEEEKRDCIALPAWAVLCSGLYEGHRDLLERLHDHIDD…	1047	DAVFDASVGKRGKWAFDPVYCIDIPHRDAERRTMRAFSKEKAIDLWDTVEVPEDALRMTIRRGDVLVCDGKAARFHGFNISDNTIKLFPQRVGKQLQETGPLSDEAFPSPSKWGDGIRVMQEDCLGLCWLSFLAQRAAVTQTE	903	1046
MG14-193	35	16		MEITINREIGKLGLPRHLVLGMDPGIASCGFALIDTANHEILDLGVRLFDSPTHPKTGQSLAVIRRGFRSTRRNIDRTQARLKHCLQILKAYGLIPQDATKEYFHTTKGDKQPLKLRVDGLDRLLNDREWALVLYSLCKRRGYIPHGEGNQDKSSEGGKVLSALAANKEAIAETSCRTVGKWLAQQPQSRNRGGNYDKCVTHAQLIEETHILFDAQRSFGSKYASPEFEAAYIEVCDWERSRKDFDRRTYDLVGHCSYFPTEKRAARCTLTSELVSAYGALGNITIIHENGTSRALSATERDECIAILFSCEPIRGNKDCAVKFGALRKALDLSSGDYFKGVPAADEKTREVYKPKGWRVLRNTLNAANPILLQRLRDDRNLADAVMEAVAYSSALPVL…	1004	RLWHDPEAKKGQGAWYADPVYKADIPALKDGTYVPRIAKAHTGRKAWKPVPESAMKKPPLEIYLGDLVQIGDFVGRFSGYNIDNANWSFVDRLTRIKISCPTVGKLSNDMSPFVVRESPIK	882	1003
MG14-196	35	16		MEITINREIGKLGLPRHLVLGMDPGIASCGFALIDTANHEILDLGVRLFDSPTHPKTGQSLAVIRRGFRSTRRNIDRTQARLKHCLQVFKAHGLIPQDATKEYFHTTKGDKQPLKLRVDGLDRLLSDREWALVLYSLCKRRGYIPHGEGNQDKSSEGGKVLSALAANKEAIAEASCRTVGEWLAQQPQSRNRGGNYDKCVTHAQLIEETHILFDAQRSFGSKYASPELEAAYIEVCDWERSRKDFDRRTYDLVGHCSYFPTEKRAARCTLTSELVSAYGALGNITIIHDDGTSRALSATERDECIAILFSCEPIRGNKDCAVKFGALRKALDLSSGDYFKGVPAADEKTREVYKPKGWRVLRNTLNAANPILLQRLRDDRDLADAVMEAVAYSSALPVL…	834	None
MG14-197	35	16		MEITINREIGKLELPRHLVLGMDPGIASCGFALIDTANHEILDLGVRLFDSPTHPKTGQSLAVIRRGFRSTRRNIDRTQARLKHCLQVLKAYGLIPQDATKEYFHTTKGDKQPLKLRVDGLDRLLNDREWALVLYSLCKRRGYIPHGEGNQDKSSEGGKVLSALAANKEAIAETSCRTVGEWLAQQPQSRNRGGNYDKCVTHAQLIEETHILFDAQRSFGSKYASPEFEAAYIEVCDWERSRKDFDRRTYDLVGHCSYFPTEKRAARCTLTSELVSAYGALGNITIIHENGTSRALSATERDECIAILFSCEPIRGNKDCAVKFGALRKALDLSSGDYFKGVPAADEKTREVYKPKGWRVLRNTLNAANPILLQRLRDDRNLADAVMEAVAYSSALPVL…	1004	RLWHDPEAKKGQGAWYADPVYKADIPALKDGTYVPRIAKAHTGRKAWKPVPESAMKKPPLEIYLGDLVQIGDFVGRFSGYNIDNANWSFVDRLTRIKISCPTVGKLSNDMSPFVVRESPIK	882	1003
MG14-198	35	16		MEITINREIGKLGLPRHLVLGMDPGIASCGFALIDTANHEILDLGVRLFDSPTHPKTGQSLAVIRRGFRSTRRNIDRTQARLKHCLQVLKAYGLIPQDATKEYFHTTKGDKQPLKLRVDGLDRLLNDREWALVLYSLCKRRGYIPHGEGNQDKSSEGGKVLSALADNKEAIAETSCRTVGKWLAQQPQSRNRGGNYDKCVTHAQLIEETHILFDAQRSFGSKYASPEFEAAYIEVCDWERSRKDFDRRTYDLVGHCSYFPTEKRAARCTLTSELVSAYGALGNITIIHENGTSRALSATERDECIAILFSCEPIRGNKDCAVKFGALRKALDLSSGDYFKGVPAADEKTREVYKPKGWRVLRNTLNATNPILLQRLRDDRNLADAVMEAVAYSSALPVL…	1004	RLWHDPEAKKGQGAWYADPVYKADIPALKDGTYVPRIAKAHTGRKAWKPVPESAMKKPPLEIYLGDLVQIGDFVGRFSGYNIDNANWSFVDRLTRIKISCPTVGKLSNDMSPFVVRESPIK	882	1003
MG14-199	35	16		MEITINREIGKLGLPRHLVLGMDPGIASCGFALIDTANHEILDLGVRLFDSPTHPKTGQSLAVIRRGFRSTRRNIDRTQARLKHCLQVLKAYGLIPQDATKEYFHTTKGDKQPLKLRVDGLDRLLNDREWALVLYSLCKRRGYIPHGEGNQDKSSEGGKVLSALADNKEAIAETSCRTVGKWLAQQPQSRNRGGNYDKCVTHAQLIEETHILFDAQRSFGSKYASPEFEAAYIEVCDWERSRKDFDRRTYDLVGHCSYFPTEKRAARCTLTSELVSAYGALGNITIIHENGTSRALSATERDECIAILFSCEPIRGNKDCAVKFGALRKALDLSSGDYFKGVPAADEKTREVYKPKGWRVLRNTLNATNPILLQRLRDDRNLADAVMEAVAYSSALPVL…	1004	RLWHDPEAKKGQGAWYADPVYKADIPALKDGTYVPRIAKAHTGRKAWKPVPESAMKKPPLEIYLGDLVQIGDFVGRFSGYNIDNANWSFVDRLTRIKISCPTVGKLSNDMSPFVVRESPIK	882	1003
MG14-2	35	16		MAKLAPIADPRDFGFDPETVASALMPYEQFSSKPRRLILGIDMGVASIGLALIDVLNGEIVLMASHIFKQPIVDKTKVSLAVSRRGYRSSRRNITREKNRKKAIRKLAADTGIAPAGAAADWFARRKGEPEVLALRVDALTRKLTDRELARILYSFASHRGYIDHGKGDKGDTEDGKVKKALSANLKILDEGGYETYAQYLATQPRSRNKRDDYTFSIDIATVAHEVSRIFAHQREMGNTKATVSLEQSYLAALCWLTDTTKKDKKTYDKVGYCTYLGKPEKRAASSALSYELVRAYQTLANVKIEHRGAAPTCISPKTRNEIVADLFKVTGKPKPLKWSQLRKRLHMAETDTFAGRLKSDEAADCIKLPAWTALCAGLYDKAPKLLEDMHEEPDFADS…	1035	HAVFDKDRGKSGRWLFDPIYYVDIPHLSKDRMRVFSKDKAIDYWETTEIDPESPQLMIKMGDVLLQDGRAMRFYNFNVATGGICSYVTGAPHKSLQKTGPLSCESFPTPMKWASDLKIMHEDSLGLCWLRFLVARTESCDGA	892	1034
MG14-20	35	16		MDVTRPYLVLGLDPGIASCGFCLLDMSNHKILEMGSHLFKAPQEDKTKTSLAVTRRKARSIRRNTARTAARLKHCLELLAGAGLVPADADKTWLQTKKGDKPILKLRAGGLDRLLTDREFAQVLYSLCGRRGYIPHGEGRLGETDEDESRKVLGAIKKNQDAMAAGSYRTVGEMLNTQGRSRNRGGDYSLCVYNSQIQDEAKALFASQRARGNTKATRELEDSYLACLTWEKKSLDHDARIYELVGPCSYFPGEKRAASADVSSELCRAYERLGHIVIVHEDGSEQALTASQIDGYLKILFSTAPIKGNKECKVSYGTIRKDLDISGKSVFKGVAQDKEKDETFAPKAWRCLRRVLPEELLARMFEDRQLGDAVCEALTFASSEASLIERLSDLGLSDD…	1001	RLWLDPTARPNGKVKGKWHAEPVYYADIPAIKAGTYVPRAIVQGIARINWEPIPQTALESKPLVLFKNDVLVVDGHIARYSNIGISVCQLLMLNLLTRDRVTDWPSVGSWGKDTQVRILQEDCLGHCYDSIAINPEDSTFQQR	857	1000
MG14-200	35	16		MEITINREIGKLGLPRHLVLGMDPGIASCGFALIDTANHEILDLGVRLFDSPTHPKTGQSLAVIRRGFRSTRRNIDRTQARLKHCLQVFKAHGLIPQDATKEYFHTTKGDKQPLKLRVDGLDRLLSDREWALVLYSLCKRRGYIPHGEGNQDKSSEGGKVLSALAANKEAIAEASCRTVGEWLAQQPQSRNRGGNYDKCVTHAQLIEETHILFDAQRSFGSKYASPELEAAYIEVCDWERSRKDFDRRTYDLVGHCSYFPTEKRAARCTLTSELVSAYGALGNITIIHDDGTSRALSATERDECIAILFSCEPIRGNKDCAVKFGALRKALDLSSGDYFKGVPAADEKTREVYKPKGWRVLRNTLNAANPILLQRLRDDRDLADAVMEAVAYSSALPVL…	1004	RLWHDPEAKKGQGAWYADPVYKADIPALKDGTYVPRIAKAHTGRKAWKPVPKSAMAKPPLEIYFDDLVQIGDFIGRFSGYNINSANWSFTDRLTRLNLSCPIVGQLNNDLSPVVIRESPIK	882	1003
MG14-202	35	16		MEITINREIGKLGLPRHLVLGMDPGIASCGFALIDTANHEILDLGVRLFDSPTHPKTGQSLAVIRRGFRSTRRNNDRTQARLKHCLQVLKAYGLIPQDATKEYFHTTKGDKQPLKLRVDGLDRLLNDREWALVLYSLCKRRGYIPHGEGNQDKSSEGGKVLSALAANKEAIAETSCRTVGEWLAQQPQSRNRGGNYDKCVTHAQLIEETHILFDAQRSFGSKYASPEFEAAYIEVCDWERSRKDFDRRTYDLVGHCSYFPTEKRAARCTLTSELVSAYGALGNITIIHENGTSRALSATERDECIAILFSCEPIRGNKDCAVKFGALRKALDLSSGDYFKGVPAADEKTREVYKPKGWRVLRNTLNAANPILLQRLRDDRNLADAVMEAVAYSSALPVL…	763	None
MG14-203	35	16		MEITINREIGKLGLPRHLVLGMDPGIASCGFALIDTANREILDLGVRLFDSPTHPKTGQSLAVIRRGFRSTRRNIDRTQARLKHCLQILKAYGLIPQDATKEYFHTTKGDKQPLKLRVDGLDRLLNDREWALVLYSLCKRRGYIPHGEGNQDKSSEGGKVLSALAANKEAIAETSCRTVGEWLAQQPQSRNRGGNYDKCVTHAQLIEETHILFDAQRSFGSKYASPEFEAAYIEVCDWERSRKDFDRRTYDLVGHCSYFPTEKRAARCTLTSELVSAYGALGNITIIHDDGTSRALSATERDECIAILFSCEPIRGNKDCAVKFGALRKALDLSSGDYFKGVPAADEKTREVYKPKGWRVLRNTLNAANPILLQRLRDDRNLADAVMEAVAYSSALPVL…	1005	RLWHDPEAKKGQGAWYADPVYKADIPALKDGTYIPRIAKQKYGRKVWKAVPNSALTQKPLEIYLGDLIKVGDKLGRYNGYNIATANWSFVDALTKKEIAFPSVGMLSNELQPIIIRESILDN	882	1004
MG14-204	35	16		MDATRPYLVLGLDPGIASCGFCLLDMTNHKILEMGSHLFKAPQEDKTKTSLAVTRRKARSIRRNTARTSARLKHCLELLAGAGLVPADADKTWLQTKKGDKPILKLRAGGLDRLLTDREFAQVLYSLCGRRGYIPHGEGRLGETDEDESKKVLGAIKKNQDAMAAGSYRTVGEMLNAQGRSRNRGGDYSLCVYNSQIQDEAKALFASQRARGNTKATRELEDSYLACLTWEKKSLDHDTRVYELVGPCSYFPGEKRAASADVSSELCRAYERLGHIVIVHEDGSEQALTAGEIDDYLKILFSTAPIKGNKECKVTYGTIRKDLDISGKSVFKGIAQDKEKDEPFAPKAWRSLRRVLPERLLASMLEDRNLGDAVCEALTFASSEASLIERLSDLDLSDD…	1001	RLWLDPTARPNGKVKGKWYAEPVYYVDIPAIKAGAYVPRACTIHVARVNWKPVPEEAMQIEPIMLYAGDVVEINNRLVRYSGFDINGATLYYQSLLNGATTTAIPSLGTWGKDTQVRVLQEDCLGHCYDGIAINPEDSTFQQR	857	1000
MG14-205	35	16		MEITINREIGKLGLPRHLVLGMDPGIASCGFALIDTANHEILDLGVRLFDSPTHPKTGQSLAVIRRGFRSTRRNIDRTQARLKHCLQVFKAHGLIPQDATKEYFHTTKGDKQPLKLRVDGLDRLLSDREWALVLYSLCKRRGYIPHGEGNQDKSSEGGKVLSALAANKEAIAEASCRTVGEWLAQQPQSRNRGGNYDKCVTHAQLIEETHILFDAQRSFGSKFASPELEAAYIEVCDWERSRKDFDRRTYDLVGHCSYFPTEKRAARCTLTSELVSAYGALGNITIIHDDGTSRALSATERDECIAILFSCEPIRGNKDCAVKFGALRKALDLSSGDYFKGVPAADEKTREVYKPKGWRVLRNTLNAANPILLQRLRDDRDLADAVMEAVAYSSALPVL…	1004	RLWHDPEAKKGQGAWYADPVYKADIPALKDGTYVPRIAKAHTGRKAWKPVPKSAMAKPPLEIYFDDLVQIGDFIGRFSGYNINSANWSFTDRLTRLNLSCPTVGQLNNDLSPVVIRESPIK	882	1003
MG14-206	35	16		MEITINREIGKLGLPRHLVLGMDPGIASCGFALIDTANREILDLGVRLFDSPTHPKTGQSLAVIRRGFRSTRRNIDRTQARLKHCLQILKAYGLIPQDATKEYFHTTKGDKQPLKLRVDGLDRLLNDREWALVLYSLCKRRGYIPHGEGNQDKSSEGGKVLSALAANKEAIAETSCRTVGEWLAQQPQSRNRGGNYDKCVTHAQLIEETHILFDAQRSFGSKYASPEFEAAYIEVCDWERSRKDFDRRTYDLVGHCSYFPTEKRAARCTLTSELVSAYGALGNITIIHDDGTSRALSATERDECIAILFSCEPIRGNKDCAVKFGALRKALDLSSGDYFKGVPAADEKTREVYKPKGWRVLRNTLNAANPILLQRLRDDRNLADAVMEAVAYSSALPVL…	1005	RLWHDPEAKKGQGAWYADPVYKADIPALKDGTYIPRIAKQKYGRKVWKAVPNSALTQKPLEIYLGDLIKVGDKLGRYNGYNIATANWSFVDALTKKEIAFPSVGMLSNELQPIIIRESILDN	882	1004
MG14-207	35	16		MEITINREIGKLGLPRHLVLGMDPGIASCGFALIDTANHEILDLGVRLFDSPTHPKTGQSLAVIRRGFRSTRRNIDRTQARLKHCLQILKAYGLIPQDATKEYFHTTKGDKQPLKLRVDGLDRLLNDREWALVLYSLCKRRGYIPHGEGSQDKSSEGGKVLSALAANKEAIAETSCRTVGEWLAQQPQSRNRGGNYDKCVTHAQLIEETHILFDAQRSFGSKYASPEFEAAYIEVCDWERSRKDFDRRTYDLVGHCSYFPTEKRAARCTLTSELVSAYGALGNITIIHENGTSRALSATERDECIAILFSCEPIRGNKDCAVKFGALRKALDLSSGDYFKGVPAADEKTREVYKPKGWRVLRNTLNAANPILLQRLRDDRNLADAVMEAVAYSSALPVL…	1003	RLWHDPEAKKGQGAWYADPVYKADIPALKDGTYVPRIAKAATGRKAWKAIPQNVLNSAPLEIYLGDLVQIGNQKGRFRGINIDTVSWSFVDALSKLPVKMPTIGRLNNETIPTVIRELLI	882	1002
MG14-208	35	16		MDKAKGADIGELGFDPATFATALMTLEEFRSKDRVIWAGLDIGVASTGLCLVDVRNHEIVLMASHLFKSPVVDKKKATAAPESLASVRRGARSVRRNIMREGRRKKAIRAALADFDLIPADTDGEWFSARRDERTVVRLRSKALGYLLNSRELARVLYSFASHRGYIDHGKSDKEDDAGKVKKALAANHAALADGGCKTFGQYLAGQPRSRNRAGDYSYTADIGMTVDEVRTIFARQRELGSEIASKALEERYIAELTWLTDTSKRDRSTYLKVGFCTYLGAPYRRGATSTISFEMVRAHQTLCNTVILHADGTSSTIPGDIRIEIVRELFDVKRSVKPLKWSGLRRRLGLAECDSFKGRPAEEEKRDCIALPAWAVLCSGLYENHRDLLERLHDHIDD…	1047	EAVFDASAGKRGRWSFDPVYCIDIPHRDAERRTMRAFSKEKAIDLWDTVAVPEAAPRMTIRRGDVLVCDGKAARFHCFDISVNAIRLFSQRGGKQLQATGPLSAEAFPPPSKWGEGVRIMQEDCLGLCWLSFLAQRAADVQME	903	1046
MG14-209	35	16		MEITINREIGKLGLPRHLVLGMDPGIASCGFALIDTANHEILDLGVRLFDSPTHPKTGQSLAVIRRGFRSTRRNIDRTQARLKHCLQVLKAYGLIPQDATKEYFHTTKGDKQPLKLRVDGLNRLLNDREWALVLYSLCKRRGYIPHGEGNQDKSSEGGKVLSALAANKEAIAETSCRTVGEWLAQQPQSRNRGGNYDKCVTHAQLIEETHILFDAQRSFGSKYASPEFEAAYIEVCDWERSRKDFDRRTYDLVGHCSYFPTEKRAARCTLTSELVSAYGALGNITIIHENGTSRALSATERDECIAILFSCEPIRGNKDCAVKFGALRKALDLSSGDYFKGVPAADEKTREVYKPKGWRVLRNTLNAANPILLQRLRDDRNLADAVMEAVAYSSALPVL…	1003	RLWHDPEAKKGQGAWYADPVYKADIPALKDGTYVPRIAKAATGRKAWKAIPQNVLNSAPLEIYLGDLVQIGNQKGRFRGINIDTVSWSFVDTLSKLPVKMPTIGRLNNETIPTLIRELLI	882	1002
MG14-21	35	16		MEITINREIGKLGLPRHLVLGMDPGIASCGFALIDTANHEILDLGVRLFDSPTHPKTGQSLAVIRRGFRSTRRNIDRTQARLKHCLQVLKAYGLIPQDATKEYFHTTKGDKQPLKLRVDGLERLLNDREWALVLYSLCKRRGYIPHGEGNQDKSSEGGKVLSALAANKEAIAGTSCRTVGEWLAQQPQSRNRDGNYDKCVTHAQLIEETHILFTAQRSFGSKYASPEFEAAYIEVCDWERSRKDFDRRTYDLVGHCSYFPTEKRAARCTLTSELVAAYGALGNITIIHEDGTSRALSATERDECIAILFSCEPIRGNKDCAVKFGALRKALDLSSGDYFKGVPAADEKTREAYKPKGWRVLRNTLNAANPILLQRLRDDRDLADAVMEAVAYSSALPVL…	1006	RLWHDPEAKKGQGAWYADPVYKADIPALKDGTYVPRIARAAIGRKAWKLVPKSAMTKPPLEIYLGDLVQIGNFIGRFSGYNIANGSWSFIDRLTKEALSCPSVAKLNNNLFPTIIRESIIMRK	882	1005
MG14-210	35	16		MEITINREIGKLGLPRHLVLGMDPGIASCGFALIDTANHEILDLGVRLFDSPTHPKTGQSLAVIRRGFRSTRRNIDRTQARLKHCLQVLKAYGLIPQDATKEYFHTTKGDKQPLKLRVDGLNRLLNDREWALVLYSLCKRRGYIPHGEGNQDKSSEGGKVLSALAANKEAIAETSCRTVGEWLAQQPQSRNRGGNYDKCVTHAQLIEETHILFDAQRSFGSKYASPEFEAAYIEVCDWERSRKDFDRRTYDLVGHCSYFPTEKRAARCTLTSELVSAYGALGNITIIHENGTSRALSATERDECIAILFSCEPIRGNKDCAVKFGALRKALDLSSGDYFKGVPAADEKTREVYKPKGWRVLRNTLNAANPILLQRLRDDRNLADAVMEAVAYSSALPVL…	1003	RLWHDPEAKKGQGAWYADPVYKADIPALKDGTYVPRIAKAATGRKAWKAIPQNVLNSAPLEIYLGDLVQIGNQKGRFRGINIDTVSWSFVDTLSKLPVKMPTIGRLNNETIPTLIRELLI	882	1002
MG14-213	35	16		MEITINREIGKLGLPRHLVLGMDPGIASCGFALIDTANHEILDLGVRLFDSPTHPKTGQSLAVIRRGFRSTRRNIDRTQARLKHCLQVLKAYGLIPQDATKEYFHTTKGDKQPLKLRVDGLGRLLNDREWALVLYSLCKRRGYIPHGEGNQDKSSEGGKVLSALAANKETIAETSCRTVGEWLAQQPQSRNRGGNYDKCVTHAQLIEETHILFDAQRSFGSKYASPEFEAAYIEVCDWERSRKDFDRRTYDLVGHCSYFPTEKRAARCTLTSELVSAYGALGNITIIHENGTSRALSATERDECIAILFSCEPIRGNKDCAVKFGALRKALDLSSGDYFKGVPAADEKTREVYKPKGWRALRNTLNAANPILLQRLRDDHDLADAVMEAVAYSSALPVL…	1005	RLWHDPEAKKGQGAWYADPVYKADIPALKDGTYVPRIAKQNYGRKVWKAIPDSLLIQKPLEIYLGDLIRVGDKLGRYNGYNIAKANWSFVDALTKKEIAFPSVGMLSNELRPIVIRKSILDN	882	1004
MG14-215	35	16		MEITINREIGKLGLPRHLVLGMDPGIASCGFALIDTANHEILDLGVRLFDSPTHPKTGQSLAVIRRGFRSTRRNIDRTQARLKHCLQVFKAHGLIPQDATKEYFHTTKGDKQPLKLRVDGLDRLLSDREWALVLYSLCKRRGYIPHGEGNQDKSSEGGKVLSALAANKEAIAEASCRTVGEWLAQQPQSRNRGGNYDKCVTHAQLIEETHILFDAQRSFGSKYASPELEAAYIEVCDWERSRKDFDRRTYDLVGHCSYFPTEKRAARCTLTSELVSAYGALGNITIIHDDGTSRALSATERDECIAILFSCEPIRGNKDCAVKFGALRKALDLSSGDYFKGVPAADEKTREVYKPKGWRVLRNTLNAANPILLQRLRDDRDLADAVMEAVAYSSALPVL…	1004	RLWHDPEAKKGQGAWYADPVYKADIPALKDGTYVPRIAKAHTGRKAWKPVPKSAMAKPPLEIYFDDLVQIGDFIGRFSGYNINSANWSFTDRLTRLNLSCPTVGQLNNDLSPVVIRESPIK	882	1003
MG14-216	35	16		MEITINREIGKLGLPRHLVLGMDPGIASCGFALIDTANHEILDLGVRLFDSPTHPKTGQSLAVIRRGFRSTRRNIDRTQARLKHCLQVFKAHGLIPQDATKEYFHTTKGDKQPLKLRVDGLDRLLSDREWALVLYSLCKRRGYIPHGEGNQDKSSEGGKVLSALAANKEAIAEASCRTVGEWLAQQPQSRNRGGNYDKCVTHAQLIEETHILFDAQRSFGSKYASPELEAAYIEVCDWERSRKDFDRRTYDLVGHCSYFPTEKRAARCTLTSELVSAYGALGNITIIHDDGTSRALSATERDECIAILFSCEPIRGNKDCAVKFGALRKALDLSSGDYFKGVPAADEKTREVYKPKGWRVLRNTLNAANPILLQRLRDDRDLADAVMEAVAYSSALPVL…	986	RLWHDPEAKKGQGAWYADPVYKADIPALKDGTYVPRMAKPPLEIYFDDLVQIGDFIERFSGYNINSANWSFTDRLTRLNLSCPTVGQLNNDLSPVVIRESPIK	882	985
MG14-217	35	16		MEITINREIGKLGLPRHLVLGMDPGIASCGFALIDTANHEILDLGVRLFDSPTHPKTGQSLAVIRRGFRSTRRNIDRTQARLKHCLQVLKAYGLIPQDATKEYFHTTKGDKQPLKLRVDGLDRLLNDREWALVVYSLCKRRGYIPHGEGNQDKSSEGGKVLSALAANKEAIAETSCRTVGEWLAQQPQSRNRGGNYDKCVTHAQLIEETHILFDAQRSFGSKYASPEFEAAYIEVCDWERSRKDFDRRTYDLVGHCSYFPTEKRAARCTLTSELVSAYGALGNITIIHENGTSRALSATERDECIAILFSCEPIRGNKDCAVKFGALRKALDLSSGDYFKGVPAADEKTREVYKPKGWRVLRNTLNAANPILLQRLRDDRNLADAVMEAVAYSSALPVL…	1004	RLWHDPEAKKGQGAWYADPVYKADIPALKDGTYVPRIAKAHTGRKAWKPVPESAMKKPPLEIYLGDLVQIGDFVGRFSGYNIDNANWSFVDRLTRIKISCPTVGKLSNDMSPFVVRESPIK	882	1003
MG14-218	35	16		MEITINREIGKLGLPRHLVLGMDPGIASCGFALIDTANHEILDLGVRLFDSPTHPKTGQSLAVIRRGFRSTRRNIDRTQARLKHCLQVFKAHGLIPQDATKEYFHTTKGDKQPLKLRVDGLDRLLSDREWALVLYSLCKRRGYIPHGEGNQDKSSEGGKVLSALAANKEAIAEASCRTVGEWLAQKPQSRNRGGNYDKCVTHAQLIEETHILFDAQRSFGSKYASPELEAAYIEVCDWERSRKDFDRRTYDLVGHCSYFPTEKRAARCTLTSELVSAYGALGNITIIHDDGTSRALSATERDECIAILFSCEPIRGNKDCAVKFGALRKALDLSSGDYFKGVPAADEKTREVYKPKGWRVLRNTLNAANPILLQRLRDDRDLADAVMEAVAYSSALPVL…	1004	RLWHVPEAKKGQGAWYADPVYKADIPALKDGTYVPRIAKAHTGRKAWKPVPKSAMAKPPLEIYFDDLVQIGDFIGRFSGYNINSANWSFTDRLTRLNLSCPTVGQLNNDLSPVVIRESPIK	882	1003
MG14-219	35	16		MIRLESGMDKAKGADIGELGFDPATFATALMTLEEFRSKDRVIWAGLDIGVASTGLCLVDVRNHEIVLMASHLFKSPVVDKKKATAAPESLASVRRGARSVRRNIMREGRRKKAIRAALADFDLIPADADGEWFSARRDERTVVRLRSKALGYLLNSRELARVLYSFASHRGYIDHGKSDKEDDAGKVKKALAANHAALADGGCKTFGQYLAGQPRSRNRAGDYSYTADIGMTVDEVRTIFARQRELGSEIASKALEERYIAELTWLTDTSKRDRSTYLKVGFCTYLGAPYRRGATSTISFEMVRAHQTLCNTVILHADGTSSTIPGDIRIEIVRDLFAVKKSVKPLKWSGLRRRLGLSEGDSFKGRPVEEEKRDCIALPAWAVLCAGLYEGHRDLLER…	1054	EAVFDASAGKRGRWSFDPVYCIDIPHREAVRRTMRAFSKEKAIDLWDTVAVPEAAPRMTIRRGDVLVCDGKAARFHCFDISVNAIRLFSQRGGKQLQATGPLSAEAFPPPSKWGEGVRIMQEDCLGLCWLSFLAQRAAGVQME	910	1053
MG14-22	35	16		MEITINREIGKLGLPRHLVLGMDPGIASCGFALIDTANHEILDLGVRLFDSPTHPKTGQSLAVIRRGFRSTRRNIDRTQARLKHCLQVLKAYGLIPQDATKEYFHTTKGDKQPLKLRVDGLERLLNDREWALVLYSLCKRRGYIPHGEGNQDKSSEGGKVLSALAANKEAIAGTSCRTVGEWLAQQPQSRNRGGNYDKCVTHAQLIEETHILFTAQRSFGSKYASPEFEAAYIEVCDWERSRKDFDRRTYDLVGHCSYFPTEKRAARCTLTSELVAAYGALGNITIIHEDGTSRALSATERDECIAILFSCEPIRGNKDCAVKFGALRKALDLSSGDYFKGVPAADEKTREVYKPKGWRTLRNTLDTANPILLQRLRDDRDLADAVMEAVAYSSALPVL…	1006	RLWHDPEAKKGQGAWYADPVYKADIPALKDGTYVPRIARAAIGRKAWKLVPKSAMTKPPLEIYLGDLVQIGNFIGRFSGYNIANGSWSFIDRLTKEALSCPSVAKLNNNLFPTIIRESIIMRK	882	1005
MG14-220	35	16		MEITINREIGKLGLPRHLVLGMDPGIASCGFALIDTANHEILDLGVRLFDSPTHPKTGQSLAVIRRGFRSTRRNIDRTQARLKHCLQVLKAYGLIPQDATKEYLHTTKGDKQPLKLRVDGLDRLLNDREWALVLYSLCKRRGYIPHGEGNQDKSSEGGKVLSALAANKEAIAETSCRTVGEWLAWQPQSRNRGGNYDKCVTHAQLIEETHILFDAQRSFGSKYASPEFEAAYIEVCDWERSRKDFDRRTYDLVGHCSYFPTEKRAARCTLTSELVSAYGALGNITIIHENGTSRALSATERDECIAILFSCEPIRGNKDCAVKFGALRKALDLSSGDYFKGVPAADEKTREVYKPKGWRVLRNTLNAANPILLQRLRDDRNLADAVMEAVAYSSALPVL…	1005	RLWHDPEAKKGQGAWYADPVYKADIPALKDGTYVPRIAKAHTGRKAWKPVPESAMKKPPLEIYLGDLVQIGDFMGRFSGYNIANANWSFVDRLTKEALGCPTVVKLDNKLAPAIIRESIIMH	882	1004
MG14-221	35	16		MEITINREIGKLGLPRHLVLGMDPGIASCGFALIDTANHEILDLGVRLFDSPIHPKTKQSLAVIRRGFRSTRRNIDRTQARLKHCLQVLKAYGLIPQDATKEYFHTTKGDKQPLKLRVDGLDRLLNDREWALVLYSLCKRRGYIPHGEGNQDKSSEGGKVLSALAANKEAIAETSCRTVGKWLAQQPQSRNRGGNYDKCVTHAQLIEETHILFDAQRSFGSKYASPEFEAAYIEVCDWERSRKDFDRRTYDIVGHCSYFPTEKRAARCTLTSELVSAYGALGNITIIHENGTSRALTATERDECIAILFSCEPIRGNKDCAVKFGALRKALDLSSGDYFKGVPAADEKTREVYKPKGWRVLRNTLNAANPILLQRLRDDRDLADAVMEAVAYSSALPVL…	1004	RLWHDPEAKKGQGAWYADPVYKADIPALKDGTYVPRIAKAHTGRKAWKPVPESAMKKPPLEIYLGDLVQIGDFVGRFSGYNIDNANWSFVDRLTRIKISCPTVGKLSNDMSPFVVRESPIK	882	1003
MG14-222	35	16		MEITINREIGKLGLPRHLVLGMDPGIASCGFALIDTANHEILDLGVRLFDSPIHPKTKQSLAVIRRGFRSTRRNIDRTQARLKHCLQVLKAYGLIPQDATKEYFHTTKGDKQPLKLRVDGLDRLLNDREWALVLYSLCKRRGYIPHGEGNQDKSSEGGKVLSALAANKEAIAETSCRTVGKWLAQQPQSRNRGGNYDKCVTHAQLIEETHILFDAQRSFGSKYASPEFEAAYIEVCDWERSRKDFDRRTYDIVGHCSYFPTEKRAARCTLTSELVSAYGALGNITIIHENGTSRALTATERDECIAILFSCEPIRGNKDCAVKFGALRKALDLSSGDYFKGVPAADEKTREVYKPKGWRVLRNTLNAANPILLQRLRDDRDLADAVMEAVAYSSALPVL…	1004	RLWHDPEAKKGQGAWYADPVYKADIPALKDGTYVPRIAKAHTGRKAWKPVPESAMKKPPLEIYLGDLVQIGDFVGRFSGYNIDNANWSFVDRLTRIKISCPTVGKLSNDMSPFVVRESPIK	882	1003
MG14-223	35	16		MEITINREIGKLGLPRHLALGMDPGIASCGFALIDTANHEILDLGVRLFDSPTHPKTGQSLAVIRRGFRSTRRNIDRTQARLKHCLQVLKAYGLIPQDATKEYFHTTKGDKQPLKLRVDGLDRLLNDREWALVLYSLCKRRGYIPHGEGNQDKSSEGGKVLSALAANKEAIAETSCRTVGEWLAQQPQSRNRGGNYDKCVTHAQLIEETHILFDAQRSFGSKYASPEFEAAYIEVCDWERSRKDFDRRTYDLVGHCSYFPTEKRAARCTLTSELVSAYGALGNITIIHENGTSRALTATERDECIAILFSCEPIRGNKDCAVKFGALRKALDLSSGDYFKGVPAADEKTREVYKPKGWRVLRNTLNAANPILLQRLRDDRDLADAVMEAVAYSSALPVL…	1006	RLWHDPEAKKGQGAWYADPVYKADIPALKDGTYVPRIAKAHTGRKAWKPVPESAMKKPPLEIYLGDLVQIGDFVGRFSGYNIANANWSFVDRLTKEALGCPTVVKLDNKLAPAIIRESIIMHQ	882	1005
MG14-224	35	16		MESLVNREVGGLGKPRYLVMGMDPGIKSCGFALLDLNNQEILEMGSRLFDAPTHPKTKQSMAVIRRGYRSTRRNIDRTQDRLKHCLKTLKRFDVVPEDADKEFFHTVKGDKQPILLRTDGLNRLLTSREWALVLYSLCKRRGYIPHGEGSDSGTSEDGKVLAALKANERAFADAGYRTVGEWLASLPQSRNRGGNYDKCVTHAQLTDEVRTLFEAQRGFGSPVASQELEDAYIEVFDWERSREEFDKRTYGLVGTCSYFPNEKRAARCTLTSEMVAAYGALGNITIVKRDGSTHPLSAVERDQCIDILFAVDPMKGNKTCAVKYGFLRKRLDLESGDYFKGVPLDDEKNREVFKPKGWRSLRSVLHETNRELLVKLHDDRDLADAVMEAVAYSSSVDVL…	1027	RLWFDPDAKGRGGKKGRWYSDPVYKADLGVIQSNAYIPRVAKAHRGRKAWSPVPQAALRRSPVVIYLGDVVKVGDVVGRFAGFDIDSANWSFVDCLDGKGIAFPTVGSLTSELRPEVIREKVLGNAEVYRSTQDDGTSSGAD	884	1026
MG14-225	35	16		MEITINREIGKLGLPRHLVLGMDPGIASCGFALIDTANHEILDLGVRLFDSPTHPKTGQSLAVIRRGFRSTRRNIDRTQARLKHCLQILKAYGLIPQDATKEYFHTTKGDKQPLKLRVDGLDRQLNDREWALVLYSLCKRRGYIPHGEGNQDKSSEGGKVLSALAANKEAIAETSCRTVGEWLAQQPQSRNRGGNYDKCVTHAQLIEETHILFDAQRSFGSKYASPEFEAAYIEVCDWERSRKDFDHRTYDLVGHCSYFPTEKRAARCTLTSELVSAYGALGNITIIHENGTSRALSATERDECIAILFSCEPIRGNKDCAVKFGALRKALDLSSGDYFKGVPAADEKTREVYKPKGWRVLRNTLNAANPILLQRLRDDRNLADAVMEAVAYSSALPVL…	1006	RLWHDPEAKKGQGAWYADPVYKADIPALKDGTYVPRIARAAIGRKAWKLVPDSAMTKPPLEIYLGDLVQIGNFIGRFSGYNIANGSWSFIDRLTKETLSCPSVAKLNNNLFPTIIRESIIMRK	882	1005
MG14-226	35	16		MEITINREIGKLGLPRHLVLGMDPGIASCGFALIDTANHEILDLGVRLFDSPTHPKTGQSLAVIRRGFRSTRRNIDRTQARLKHCLQVLKAYGLIPQDATKEYFHTTKGDKQPLKLRVDGLDRLLNDREWALVLYSLCKRRGYIPHGEGNQDKSSEGGKVLSALAANKEAIAETSCRTVGEWLAQQPQSRNRGGNYDKCVTHAQLIEETHILFDAQRSFGSKYASPEFEAAYIEVCDWERSRKDFDRRTYDLVGHCSYFPTEKRAARCTLTSELVSAYGALGNITIIHENGTSRALSATERDECIAILFSCEPIRGNKDCAVKFGALRKALDLSSGDYFKGVPAADEKTREVYKPKGWRVLRNTLNATNPILLQRLCDDRNLADAVMEAVAYSSALPVL…	1005	RLWHDPEAKKGQGAWYADPVYKADIPALKDGTYVPRIAKQKYGRKVWKAVPNSALTQKPLEIYLGDLIKVGDKLGRYNGYNIATANWSFVDALTKKEIAFPSVGMLSNELQPIIIRESILDN	882	1004
MG14-227	35	16		MEITINREIGKLGLPRHLVLGMDPGIASCGFALIDTANHEILDLGVRLFDSPTHPKTGQSLAVIRRGFRSTRRNIDRTQARLKHCLQILKAYGLIPQDATKEYFHTTKGDKQPLKLRVDGLDRLLNDREWALVLYSLCKRRGYIPHGEGNQDKSSEGGKVLSALAANKEAIAETSCRTVGKWLAQQPQSRNRGGNYDKCVTHAQLIEETHILFDAQRSFGSKYASPEFEAAYIEVCDWERSRKDFDRRTYDLVGHCSYFPTEKRAARCTLTSELVSAYGALGNITIIHENGTSRALSATERDECIAILFSCEPIRGNKDCAVKFGALRKALDLSSGDYFKGVPAADEKTREVYKPKGWRVLRNTLNAANPILLQRLRDDRNLADAVMEAVAYSSALPVL…	1005	RLWHDPEAKKGQGAWYADPVYKADIPALKDGTYIPRIAKQKYGRKVWKAVPNSALTQKPLEIYLGDLIKVGDKLGRYNGYNIATANWSFVDALTKKEIAFPSVGMLSNELQPIIIRESILDN	882	1004
MG14-228	35	16		MEITINREIGKLGLPRHLVLGMDPGIASCGFALIDTANHEILDLGVRLFDSPTHPKTGQSLAVIRRGFRSARRNIDRTQARLKHCLQVFKAHGLIPQDATKEYFHTTKGDKQPLKLRVDGLDRLLSDREWALVLYSLCKRRGYIPHGEGNQDKSSEGGKVLSALAANKEAIAEASCRTVGEWLAQQPQSRNRGGNYDKCVTHAQLIEETHILFDAQRSFGSKYASPELEAAYIEVCDWERSRKDFDRRTYDLVGHCSYFPTEKRAARCTLTSELVSAYGALGNITIIHDDGTSRALSATERDECIAILFSCEPIRGNKDCAVKFGALRKALDLSSGDYFKGVPAADEKTREVYKPKGWRVLRNTLNAANPILLQRLRDDRDLADAVMEAVAYSSALPVL…	1004	RLWHDPEAKKGQGAWYADPVYKADIPALKDGTYVPRIAKAHTGRKAWKPVPKSAMAKPPLEIYFDDLVQIGDFIGRFSGYNINSANWSFTDRLTRLNLSCPTVGQLNNDLSPVVIRESPIK	882	1003
MG14-229	35	16		MEITINREIGKLGLPRHLVLGMDPGITSCGFALIDTANHEILDLGVRLFDSPTHPKTGQSLAVIRRGFRSTRRNIDRTQARLKHCLQVLKAYGLIPQDATKEYFHTTKGDKQPLKLRVDGLDRLLNDREWALVLYSLCKRRGYIPHGEGNQDKSSEGGKVLSALAANKEAIAETSCRTVGEWLAQQPQSRNRGGNYDKCVTHAQLIEETHILFDAQRSFGSKYASPEFEAAYIEVCDWERSRKDFDRRTYDLVGHCSYFPTEKRAARCTLTSELVSAYGALGNITIIHENGTSRALSATERDECIAILFSCEPIRGNKDCAVKFGALRKALDLSSGDYFKGVPAADEKTREVYKPKGWRVLRNTLNATNPILLQRLRDDRNLADAVMEAVAYSSALPVL…	1004	RLWHDPEAKKGQGAWYADPVYKADIPALKDGTYVPRIAKAHTGRKAWKPVPESAMKKPPLEIYLGDLVQIGDFVGRFSGYNIDNANWSFVDRLTRIKISCPTVGKLSNDMSPFVVRESPIK	882	1003
MG14-230	35	16		MEITINREIGKLGLPRHLVLGMDPGIASCGFALIDTANHEILDLGVRLFDSPTHPKTGQSLAVIRRGFRSTRRNIDRTQARLKHCLQVLKAYGLIPQDATKEYFHTTKGDKQPLKLRVDGLDRLLNDREWALVLYSLCKRRGYIPHGEGNQDKSSEGGKVLSALAANKEAIAETSCRTVGEWLAQQPQSRNRGGNYDKCVTHAQLIEETHILFDAQRSFGSKYASPEFEAAYIEVCDWERSRKDFDRRTYDLVGHCSYFPTEKRAARCTLTSELVSAYGALGNITIIHDDGTSRALSATERDECIAILFSCEPIRGNKDCAVKFGALRKALDLSSGDYFKGVPAADEKTREVYKPKGWRVLRNTLNAANPNLLQRLRDDRDLADAVMEAVAYSSALPVL…	1005	RLWHDPEAKKGQGAWYADPVYKADIPALKDGTYVPRIAKQKYGRKVWKAVPNSALTQKPLEIYLGDLIKVGDKLGRYNGYNIATANWSFVDALTKKEIAFPSVGMLSNELQPIIIRESILDN	882	1004
MG14-231	35	16		MEITINREIGKLGLPRHLVLGMDPGIASCGFALIDTANHEILDLGVRLFDSPTHPKTGQSLAVIRRGFRSTRRNIDRTQARLKHCLQILKAYGLIPQDATKEYFHTTKGDKQPLKLRVDGLDRLLNDREWALVLYSLCKRRGYIPHGEGNQDKSSEGGKVLSALAANKEAIAETSCRTVGEWLAQQPQSRNRGGNYDKCVTHAQLIEETHILFDAQRSFGSKYASPEFETAYIEVCDWERSRKDFDRRTYDLVGHCSYFPTEKRAARCTLTSELVSAYGALGNITIIHENGTSRALSATERDECIAILFSCEPIRGNKDCAVKFGALRKALDLSSGDYFKGVPAADEKTREVYKPKGWRVLRNTLNATNPILLQRLRDDRNLADAVMEAVAYSSALPVL…	1003	RLWHDPEAKKGQGAWYADPVYKADIPSLKDGTYVPKIAKAATGRKAWKAIPQNVLNSAPLEIYLGDLVQIGNQKGRFRGINIATVSWSFVDTLSKLPVKMPTIGRLNNETIPTVIRELLI	882	1002
MG14-232	35	16		MEITINREIGKLGLPRHLVLGMDPGIASCGFALIDTANREILDLGVRLFDSPTHPKTGQSLAVIRRGFRSTRRNIDRTQARLKHCLQILKAYGLIPQDATKEYFHTTKGDKQPLKLRVDGLDRLLNDREWALVLYSLCKRRGYIPHGEGNQDKSSEGGKVLSALAANKEAIAETSCRTVGEWLAQQPQSRNRGGNYDKCVTHAQLIEETHILFDAQRSFGSKYASPEFEAAYIEVCDWERSRKDFDRRTYDLVGHCSYFPTEKRAARCTLTSELVSAYGALGNITIIHDDGTSRALSATERDECIAILFSCEPIRGNKDCAVKFGALRKALDLSSGDYFKGVPAADEKTREVYKPKGWRVLRNTLNAANPILLQRLRDDRNLADAVMEAVAYSSALPVL…	1005	RLWHDPEAKKGQGAWYADPVYKADIPALKDGTYVPRIAKQKYGRKVWKAVPNSALTQKPLEIYLGDLIKVGDKLGRYNGYNIATANWSFVDALTKKEIAFPSVGMLSNELQPIIIRESILDN	882	1004
MG14-233	35	16		MEITINREIGKLGLPRHLVLGMDPGIASCGFALIDTANHEILDLGVRLFDSPTHPKTGQSLAVIRRGFRSTRRNIDRTQARLKHCLQILKAYGLIPQDATKEYFHTTKGDKQPLKLRVDGLDRLLNDREWALVLYSLCKRRGYIPHGEGNQDKSSEGGKVLSALAANKEAIAETSCRTVGEWLAQQPQSRNRGGNYDKCVTHAQLIEETHILFDAQRSFGSKYASPELEAAYIEVCDWERSRKDFDRRTYDLVGHCSYFPTEKRAARCTLTSELVSAYGALGNITIIHENGTSRALSATERDECIAILFSCEPIRDNEDCAVKFGALRKALDLSSGDYFKGVPAADEKTREVYKPKGWRVLRNTLNAANPILLQRLRDDRDLADAVMEAVAYSSALPVL…	1003	RLWHDPEAKKGKGAWYADPVYKADIPSLKDGTYVPKIAKAATGRKAWKAIPQNVLNSAPLEIYLGDLVQIGNQKGRFRGINIDTVSWSFVDTLSKLPVKMPTIGRLNNETIPTVIRELLI	882	1002
MG14-234	35	16		MSKSDRGLVFGIDLGKASCGLAIIDYEAKEVKLLSSRIIKAPENRSGKSLAAVRREKRSIRRQIDRRAARKKNVLKVLKQFGITPQDCDCKWFETKKNGNDGIDLPVIVLRSQGLDRQLSNREWARILYWFCSQRGYINRGEETLINGEVSTEVSSESEEAGKVLSAISENKKALKESGYRTFGEYLYKESYVSTRSYRNKAGDYKHCVSHPIVVDEIKELFEQQKKFGNTHTSEEFRDAYLEQLNWLKDTKAFDKLTYQKVGYCVYFDQYSDEPQKRAANADLISEVVKAYEKLGNIRLKFDDKPEQSLTREVRDAVINEMFSVHQGAKVKSVTYKTLRKLIDDDNLVGFKGVKSDLEKNPVFVPKAWNTFCRVLSASESGIQLLNRMKNDFKLANAI…	1028	RLWLDEEGKSGRGEWLIEPVYFADLDKIKRGSYVPRYIPRQKVTTQEWESIPSRITENSIPIVLRNDDIVRIDGIYGRLSGLDINSKRLKFDRILSKDVKTIGSWTKDTSVEVIHEDCLGLMWFNLLKDQNSKES	892	1027
MG14-235	35	16		MEITINREIGKLGLPRHLVLGMDPGIASCGFALIDTANREILDLGVRLFDSPTHPKTGQSLAVIRRGFRSTRRNIDRTQARLKHCLQILKAYGLIPQDATKEYFHTTKGDKQPLKLRVDGLDRLLNDREWALVLYSLCKRRGYIPHGEGNQDKSSEGGKVLSALAANKEAIAETSCRTVGEWLAQQPQSRNRGGNYDKCVTHAQLIEETHILFDAQRSFGSKYASPEFEAAYIEVCDWERSRKDFDRRTYDLVGHCSYFPTEKRAARCTLTSELVSAYGALGNITIIHDDGTSRALSATERDECIAILFSCEPIRGNKDCAVKFGALRKALDLSSGDYFKGVPAADEKTREVYKPKGWRVLRNTLNAANPILLQRLRDDRNLADAVMEAVAYSSALPVL…	1005	RLWHDPEAKKGQGAWYADPVYKADIPALKDGTYIPRIAKQKYGRKVWKAVPNSALTQKPLEIYLGDLIKVGDKLGRYNGYNIATANWSFVDALTKKEIAFPSVGMLSNELQPIIIRESILDN	882	1004
MG14-236	35	16		MEITINREIGKLGLPRHLVLGMDPGIASCGFALIDTANHEILDLGVRLFDSPTHPKTGQSLAVIRRGFRSTRRNIDRTQARLKHCLQVLKAYGLIPQDATKEYFHTTKGDKQPLKLRVDGLDRLLNDREWALVLYSLCKRRGYIPHGEGSQDKSSEGCKVLSALAANKEAIAETSCRTVGEWLAQQPQSRNRGGNYDKCVTHAQLIEETHILFDAQRSFGSKYASPEFEAAYIEVCDWERSRKDFDRRTYDLVGHCSYFPTEKRAARCTLTSELVSAYGALGNITIIHENGTSRALSATERDECIAILFSCEPIRGNKDCAVKFGALRKALDLSSGDYFKGVPAANEKTREVYKPKGWRVLRNTLNAANPILLQRLRDDRDLADAVMEAVAYSSALPVL…	1004	RLWHDPEAKKGQGAWYADPVYKADIPALKDGTYVPRIAKAHTGRKAWKPVPESAMKKQPLEMYLGDLVQIGDFVGRFSGYNIDNANWSFVDRLTRIKISCPTVGKLSNDMSPFVVRESPIK	882	1003
MG14-237	35	16		MEITINREIGKLGLPRHLVLGMDPGIESCGFALIDTANHEILNLGVRLFDSPTHPKPGQSLAVIRRGFRSTRRNIDRTQARLKHCLQVLKAYDLIPQDATKEYFHTTKGDKQPLKLRVDGLDRLLNDREWALVLYSLCKRRGYIPHGEGNQDKSSEGGKVLSALAANKEAIAETSCHTVGEWLAQQPQSRNRGGNYDKCVTHAQLIEETHILFDAQRSFGSKYASPEFEAAYIEVCDWERSRKDFDRRTYDLVGHCSYFPTEKRAARCTLTSELVSAYGALGNITIIHENGTSRALSAMERDECIAILFSCEPIRGNKDCAVKFGALRKALDLSSGDYFKGIPAADEKTREVYKPKGWRVLRNTLNAANPILLQRLRDDRDLADAVMEAVAYSSALPVL…	1005	RLWHDPEAKKGQGAWYADPVYKADIPALKDGTYVPRIAKQNYGRKVWKAIPHSLLIQKPLEIYLGDLIRVGDKLGRYNGYNIAKANWSFVDALTKKEITFPSVGMLSNELRPIVIRESILDN	882	1004
MG14-238	35	16		MEITINREIGKLGLPRHLVLGMDPGIASCGFALIDTANHEILDLGVRLFDSPTHPKTGQSLAVIRRGFRSTRRNIDRTQARLKHCLQILKAYGLIPQDATKEYFHTTKGDKQPLKLRVDGLDRLLNDREWALVLYSLCKRRGYIPHGEGNQDKSSEGGKVLSALAANKEAIAETSCRTVGEWLAQQPQSRNRGGNYDKCVTHAQLIEETHILFDAQRSFGSKYASPEFEAAYIEVCDWERSRKDFDRRTYDLVGHCSYFPTEKRAARCTLTSELVSAYGALGNITIIHENGTSRALSATERDECIAILFSCEPIRGNKDCAVKFGALRKALDLSSGDYFKGVPAADEKTREVYKPKGWRVLRNTLNAANPILLQRLRDDRNLADAVMEAVAYSSALPVL…	1004	RLWHDPEAKKGQGAWYADPVYKADIPALKDGTYVPRIAKAHTGRKAWKPVPESAMAKPPLEIYFGDLVQIGDFIGRFSGYNINNANWSFTDRLTRLNLSCPTVGQLNNDLSPVVIRESPIK	882	1003
MG14-239	35	16		MEITINREIGKLGLPRHLVLGMDPGIASCGFALIDTANHEILDLGVRLFDSPTHPKTGQSLAVIRRGFRSTRRNIDRTQARLKHCLQVLKAYGLIPQDATKEYFHTTKGDKQPLKLRVDGLCRLLNDREWALVLYSLCKRRGYIPHGEGNQDKSSEGGKVLSALAANKEAIAETSCRTVGEWLAQQPQSRNRGGNYDKCVTHAQLIEETHILFDAQRSFGSKYASPEFEAAYIEVCDWERSRKDFDRRTYDLVGHCSYFPTGKRAARCTLTSELVSAYGALGNITIIHENGTSRALSATERDECIAILFSCEPIRGNKDCAVKFGALRKALDLSSGDYFKGVPAADEKTREVYKPKGWRVLRNTLNAANPILLQRLRDDRDLADAVMEAVAYSSALPVL…	1005	RLWHDPEAKKGQGAWYADPVYKADIPALKDGTYVPRIAKQKYGRKVWKAVPNSALTQKPLEIYLGDLIKVGDKLGRYNGYNIATANWSFVDALTKKEIAFPSVGMLSNELQPIIIRESILDN	882	1004
MG14-24	35	16		MDVTRPYLVLGLDPGIASCGFCLLDMSNHKILEMGSHLFKAPQEDKTKTSLAVTRRKARSIRRNTARTAARLKHCLELLAGAGLVPADADKTWLQTKKGDKPILKLRAGGLDRLLTDREFAQVLYSLCGRRGYIPHGEGRLGETDEDESRKVLGAIKKNQDAMAAGSYRTVGEMLNTQGRSRNRGGDYSLCVYNSQIQDEAKALFASQRARGNTKATRELEDSYLACLTWEKKSLDHDARIYELVGPCSYFPGEKRAASADVSSELCRAYERLGHIVIVHEDGSEQALTASQIDGYLKILFSTAPIKGNKECKVSYGTIRKDLDISGKSVFKGVAQDKEKDETFAPKAWRCLRRVLPEELLARMFEDRQLGDAICEALTFASSEASLVERLSDLDLSGD…	1003	RLWLDPTARPNGKVKGKWYAEPVYYADIPAIKAGTYVPRACTIHVARVNWEPVPESAMASEPVVVFFGDVLVVDDKIGRYWSMGITNCAMEIRSLLNGSNLASGFPGTLNGWGKDTQVRVLQEDCLGHCYDGISINPEDSTFQQR	857	1002
MG14-240	35	16		MAMRRPYLVLGLDPGIASCGFCLLDLTNHKILLMGVRLFSVPKNRSGVSLAAERRAARSTRRNNHRTKSRLKRCLSILKAAGLVPEDADRGWLQARKKDKPVIKLRAVGLVRILSDRELAQALYSLCEHRGYIPHGEGKEGAADDADGKKVLSAIKKNMEDMDKGGYRTVGEMLYTQGRSRNRGGNYDRCVYNSQIQEEVSSIFAAQRSFGNPKATAELEQEYMECLTSEKSSSGHDRRSYEAVGSCVYFPELKRAAKADISSELCRAYERFGHLVIVHKDGTEQTLTSEQISRYISALFTPSAIQKKVQRITCATIRKDLDISGASVFKGVSHEQEKKEVFDPKAWRCLSKCLAGDHGELLERMWQDRSLGDAVCEALTYSSTEESLEGQLETLDLSE…	1007	RLWHDPDFGKDGRWYVEPVYYNDIPALGNGVYQPKYILSKHPRMEWLPVPEAALSGTPLTLFPGDIIVAGNHIARFKKLDIACQGLGMLNILNEQLAVKNFPTINRWKNDMNIFILQEDCLGKCFNSLDIDSGSSTFTLR	866	1006
MG14-241	35	16		MEANRPYLVLGLDPGIASCGFCLLDMTDHKILEMGSHLFDAPQEAKTKTSLAVTRRNARSARRNTLRTATRMKHCLALLKGADLVPEDADKAWLQSKKGDKPILKLRANGLDRKLADREFAQVLYSLCGRRGYIPHGEGRLGETDDGEGRKVLSAIKANEATMKRGNYRTVGEMLYANDGKSRNRGGDYSLCVYNSQIKDEVRALFAAQRALGNSKASEGFEKDYIDCLEWEKKTVDHDKRVYELVGACPYFPEEKRAADADISSELCRAYERLGHIAIVHEDGSEQNLTPNQIDGYLDVLFSPLPLKGNKECKVTYGTIRKDLDLSGKDVFKGVAQDGEKGEPFSPKSWRCLRTALYENHEDLLVRMLKDRELGDDICEALTFASTEASLGERLGLLD…	1007	RLWLDPNARPNGKVKGKWYAEPVYYADIPAIKAGTYVPRACTIHVARNAWEPVPESAMQREPVVLFAGDVVEVDGHIGRYSGFNIFGGRITILNLLTKAEVGDWPSLGSWGRDTQVRVLQEDCLGHCYDDIVINPDNSTFRQRE	862	1006
MG14-242	35	16		MGQQNQEMANARHYLVLGLDPGIASCGFCLLDMTDHKILEMGSHLFDAPQNPKSKQNLSVERRNARSARRNLKRTRDRQKKCLELLKQCGLSPSDADKQWLQSRKGDKPVIKLRASALDRTLTDRELAQVLYSLTGRRGYIPHGEGHLDDVDDAEAGKVLAAVRENQNQMAKKGYRTVGQMLYKEGRSRNRGGDYTLCVLNSQIIDEAKIILDEQRSHGNAILTKMSNGEFEQFTNSYIDCLTWEKKSTKHDERVYSLVGACTYFPEEKRAAEADLSSELCRAYERFGHLVMVDADGTEHRLSAKDRARYLQILFSPVPIRGNKDCKVTYATIRKDLDLSAHVSFKGIEAERENKEEPFSPRRWRKLRACGVPEGLLARMLEDRDLADSIGEALAYAST…	1028	RFWLDAEARPKGKVKGKWLIEPVYYADIPLIQCGRYIPKYIPAAHLARDQWVEIPESVLATDPVTVFFGDVLYVDGHIGRYSGFNINGLKLTMHSVISGESIAFPPVSSTWSKDSEVRIIEEDVLGRCWTPNIAKLVRLQEAASSS	881	1027
MG14-243	35	16		MGQQNQEMANARHYLVLGLDPGIASCGFCLLDMTDHKILEMGSHLFDAPQNPKSKQNLSVERRNARSARRNLKRTRDRQKKCLELLKQCGLSPSDADKQWLQSRKGDKPVIKLRASALDRTLTDRELAQVLYSLTGRRGYIPHGEGHLDDVDDAEAGKVLAAVRENQNQMAKKGYRTVGQMLYKEGRSRNRGGDYTLCVLNSQIIDEAKIILDEQRSHGNAILTKMSNGEFEQFTNSYIDCLTWEKKSTKHDERVYSLVGACTYFPEEKRAAEADLSSELCRAYERFGHLVMVDADGTEHRLSAKDRARYLQILFSPVPIRGNKDCKVTYATIRKDLDLSAHVSFKGIEAERENKEEPFSPRRWRKLRACGVPEGLLARMLEDRDLADSIGEALAYAST…	1028	RFWLDAEARPKGKVKGKWLIEPVYYADIPLIQCGRYIPKYIPAAHLARDQWVEIPESVLATDPVTVFFGDVLYVDGHIGRYSGFNINGLKLTMHSVISGESIAFPPVSSTWSKDSEVRIIEEDVLGRCWTPNIAKLVRLQEAASSS	881	1027
MG14-244	35	16		MAKKGYRTVGQMLYKEGRSRNRGGDYTLCVLNSQIIDEAKIILDEQRSHGNAILTKMSNGEFEQFTNSYIDCLTWEKKSTKHDERVYSLVGACTYFPEEKRAAEADLSSELCRAYERFGHLVMVDADGTEHRLSAKDRARYLQILFSPVPIRGNKDCKVTYATIRKDLDLSAHVSFKGIEAERENKEEPFSPRRWRKLRACGVPEGLLARMLEDRDLADSIGEALAYASTEESLRDKLSSLDLSDDEINQLAVNVPFAGKLFSGYGSRSLKALHMLLDMFEDESILTLDDAERESGLQALRLADKGHRSLNLPPYDIYDPTCNNPTVLRALGRMRRIVNAIIRIYGVPDEIHIELGKELKQSSKEKKSIAKSNLQNKKDNERIAKTIAELLGCSPDDVR…	859	RFWLDAEARPKGKVKGKWLIEPVYYADIPLIQCGRYIPKYIPAAHLARDQWVEIPESVLATDPVTVFFGDVLYVDGHIGRYSGFNINGLKLTMHSVISGESIAFPPVSSTWSKDSEVRIIEEDVLGRCWTPNIAKLVRLQEAASSS	712	858
MG14-245	35	16		MGQQNQEMANARHYLVLGLDPGIASCGFCLLDMTDHKILEMGSHLFDAPQNPKSKQNLSVERRNARSARRNLKRTRDRQKKCLELLKQCGLSPSDADKQWLQSRKGDKPVIKLRASALDRTLTDRELAQVLYSLTGRRGYIPHGEGHLDDVDDAEAGKVLAAVRENQNQMAKKGYRTVGQMLYKEGRSRNRGGDYTLCVLNSQIIDEAKIILDEQRSHGNAILTKMSNGEFEQFTNSYIDCLTWEKKSTKHDERVYSLVGACTYFPEEKRAAEADLSSELCRAYERFGHLVMVDADGTEHRLSAKDRARYLQILFSPVPIRGNKDCKVTYATIRKDLDLSAHVSFKGIEAERENKEEPFSPRRWRKLRACGVPEGLLARMLEDRDLADSIGEALAYAST…	1028	RFWLDAEARPKGKVKGKWLIEPVYYADIPLIQCGRYIPKYIPAAHLARDQWVEIPESVLATDPVTVFFGDVLYVDGHIGRYSGFNINGLKLTMHSVISGESIAFPPVSSTWSKDSEVRIIEEDVLGRCWTPNIAKLVRLQEAASSS	881	1027
MG14-246	35	16		MESERAYLVLGLDPGIASCGFCLLDMTNHKILEMGSRLFKTPQEDKTKVSLAVTRRNARSARRNNERTKSRMKHCMDILADEGLIPEDADKTWFQSKKGDKPILKLRSCGLNRALTDREFAQVLYSLCGHRGYIPHGEGKDAETDDAEGKKVLNAIKRNTEEMAAGGYRTVGEMLHSRGKSRNRGGNYDFCVYNSQIQSEVHAIFEAQRALGNLKANEKFEDRYLECLTWEKKSSDHDKKVYDQVGTCIYFPELKRAADADVSSELCRAYEKLGHLVIVHVDGAEQRLTGEQISHYIGILFSPTPLNNNKYCKVTYSTIRSDLDLSGKSVFKGVPQEKEKDEVFVPKAWRCLRKVLANDHEDLLDRMLNDRELGDAICEALTFSSSETSLQEQLEPLGL…	1008	RLWHDPHAGKTGRWYIEPVYCADIPNLDGKTYHPRYQKQKVARSGWPLVPAEALKNKPLLLFRGDVLIVGNHIARYWKFDIGGGKVTMLSIVDINSEAKGFPSISKWKNDMPVRILSEDCLASCYKHMTIDSENSTFEER	867	1007
MG14-248	35	16		MAEQYLVLGLDPGISSCGFALLDMNNHKILEMGSHLFDAPQESKTKVSLAVGRRNARSARRNNLRTKNRQKHCMKLLKEAGLVPDDATKQWFQSAKGDRPLLELRFAALERILTNREFAQILYALSARRGYIPHGEGRISKLSDMDTSGSSDAETGKVLKAIGENNKLMVQGQFRTVGEMLYHQGKSRNKGGSYEHCVLNSQIVDEVHAIFQRQRAQQNPAATQELEDKYIENLTWEKRTLDHDARVYALVKKCKYFPSEYHAARADLSSELCSAYERLKHLRIVNADGHETALAPEQVEAYIAILFSPEPLSGRKEKVTYARIRKDLDLSAHLFFKGIDPEDEKDHEPYAPRAWRAMRKVLPTELMNRFRNDRALADAVGEALTYASSEDSLIYQLDS…	1001	RLWIDPTAKKGKGKWYAEPVYYADIPAIKNGTYVPRAGKATVARNAWEAIPEAAHRTKPLVLFCGDVISMDGHTARYWSFSINTLTLKTKDLITGDDYKDFPTLGKWSKDSYPKIIQEDCLGHCYKGLVPKSSEG	865	1000
MG14-249	35	16		MSGQSNGKTILGIDAGIASVGFCLLDIDNHQILELGSRLFDQPTEPKTDQNLSVARRQARSQRRLIARRKVRKGRCLGILKSCGLVPDDVDSGWLQSRKGDKNPLILRAEGLDRRLTDRELAQVLYLLCTHRDYIPHNADKAKTGDAAKDNERGKVLSAVGANRDKLAQLGYRTVGEMFAKEVKDDGNTAHRQGSYRNRRYKDSSGKEQSDYSHTVYMVELVDEVRQIVEAQRAFGNDRLTDSFLDTYLANMTAERGSKEKDAKVYQEQVAYCTYFPQEKRAASATLSNELANAYERLSNLRVINPDGTESCLDGVQIEQFINVLFSVKAPTLNYGKIRKTLDLSSEHYFKGIDRDRESKLEPCAPKAWRALCKSLSEKTLGHKSSLLVKMAVDRGFAD…	1023	RLWHDSKNGKWYPEPVYYYDLPRLDSDAYVSRYITRNRSRDKWHEVPSEAMNERPLVVHRNDVLVVDGHVGRYITVDIAGGTIDVRSLLSKAKDGNLALATGFPSLSRWKDAWVVNEDCLGHCYDGFIVNSDCLAVIG	884	1022
MG14-25	35	16		MEITINREIGKLGLPRHLVLGMDPGIASCGFALIDTANHEILDLGVRLFDSPTHPKTGQSLAVIRRGFRSTRRNIDRTQARLKHCLQVLKAYGLIPQDATKEYFHTTKGDKQPLKLRVDGLERLLNDREWALVLYSLCKRRGYIPHGEGNQDKSSEGGKVLSALAANKEAIAGTSCRTVGEWLAQQPQSRNRGGNYDKCVTHAQLIEETHILFTAQRSFGSKYASPEFEAAYIEVCDWERSRKDFDRRTYDLVGHCSYFPTEKRAARCTLTSELVAAYGALGNITIIHEDGTSRALSATERDECIAILFSCEPIRGNKDCAVKFGALRKALDLSSGDYFKGVPAADEKTREVYKPKGWRTLRNTLDTANPILLQRLRDDRDLADAVMEAVAYSSALPVL…	1006	RLWHDPEAKKGQGAWYADPVYKADIPALKDGTYVPRIARAAIGRKAWKLVPKSAMTKPPLEIYLGDLVQIGNLFGRFSGYNIANGSWSFIDRLTKEALSCPSVAKLNNNLFPTIIRESIIMRK	882	1005
MG14-250	35	16		MESERAYLVLGLDPGIASCGFCLLDMTNHKILEMGSRLFKTPQEDKTKVSLAVTRRNARSARRNNERTKSRMKHCMDILADEGLIPEDADKTWFQSKKGDKPILKLRSCGLNRALTDREFAQVLYSLCGHRGYIPHGEGKDAETDDAEGKKVLNAIKRNTEEMAAGGYRTVGEMLHSRGKSRNRGGNYDFCVYNSQIQSEVHAIFEAQRALGNLKANEKFEDRYLECLTWEKKSSDHDKKVYDQVGTCIYFPELKRAADADVSSELCRAYEKLGHLVIVHVDGAEQRLTGEQISHYIGILFSPTPLNNNKYCKVTYSTIRSDLDLSGKSVFKGVPQEKEKDEVFVPKAWRCLRKVLANDHEDLLDRMLNDRELGDAICEALTFSSSETSLQEQLEPLGL…	1008	RLWHDPHAGKTGRWYIEPVYCADIPNLDGKTYHPRYQKQKVARSGWPLVPAEALKNKPLLLFRGDVLIVGNHIARYWKFDIGGGKVTMLSIVDINSEAKGFPSISKWKNDMPVRILSEDCLASCYKHMTIDSENSTFEER	867	1007
MG14-251	35	16		MAEQYLVLGLDPGISSCGFALLDMNNHKILEMGSHLFDAPQESKTKVSLAVGRRNARSARRNNLRTKNRQKHCMKLLKEAGLVPDDATKQWFQSAKGDRPLLELRFAALERILTNREFAQILYALSARRGYIPHGEGRISKLSDMDTSGSSDAETGKVLKAIGENNKLMVQGQFRTVGEMLYHQGKSRNKGGSYEHCVLNSQIVDEVHAIFQRQRAQQNPAATQELEDKYIENLTWEKRTLDHDARVYALVKKCKYFPSEYHAARADLSSELCSAYERLKHLRIVNADGHETALAPEQVEAYIAILFSPEPLSGRKEKVTYARIRKDLDLSAHLFFKGIDPEDEKDHEPYAPRAWRAMRKVLPTELMNRFRNDRALADAVGEALTYASSEDSLIYQLDS…	1001	RLWIDPTAKKGKGKWYAEPVYYADIPAIKNGTYVPRAGKATVARNAWEAIPEAAHRTKPLVLFCGDVISMDGHTARYWSFSINTLTLKTKDLITGDDYKDFPTLGKWSKDSYPKIIQEDCLGHCYKGLVPKSSEG	865	1000
MG14-253	35	16		MAEPYLVLGLDPGISSCGFALLDMNNHKILEMGSHLFDAPQESDKKVSLAVKRRNARSARRNNLRTKNRQKHCMELLKEADLVPQDATKQWFQSAKGDRPLLELRFAALERPLTNREFAQVLYALSARRGYIPHGEGRISKISDVDTSGTSDAETGKVLKAIGENNKLMAQGHFRTVGEMLYNQGKSRNKRGSYEHCVLNSQIVDEVRAIFQSQRSYQNPIATQELEDAYIENLTWEKRTLDHDAKVYALVGKCVYFSNDENRAARADLSSELCNAYERLKHLRIVNADGDETALAPEQVEAYIAILFSPEPLKGKKEKVTYARIRRDLDLSARLFFKGIDPEDEKDHEPYAPKAWRTMRKVLSPELMERLRSDRTLADAVGEALTYASTEDSLLYQLD…	1002	RLWLDPTAKKGKGKWYAEPVYYADIPAIKNGTYIPKAGKRGVARIVWEPISQVARNTKPLVLFRGDVISMGGHTVRYWSFSINTLTLRTRDLITGAEYKGFPTINQWSRDSYPKKIQEDCLGHCYKGLVPSSLED	866	1001
MG14-254	35	16		MFIKFHEGASMESERAYLVLGLDPGIASCGFCLLDMTNHKILEMGSRLFKTPQEDKTKVSLAVTRRNARSARRNNERTKSRMKHCMDILADEGLIPEDADKTWFQSKKGDKPILKLRSCGLNRALTDREFAQVLYSLCGHRGYIPHGEGKDAETDDAEGKKVLNAIKRNTEEMTAGGYRTVGEMLHSRGKSRNRGGNYDFCVYNSQIQSEVHAIFEAQRALGNLKANEKFEDRYLECLTWEKKSSDHDKKVYEQVGTCIYFPELKRAADADVSSELCRAYEKLGHLVIVHVDGAEQRLTGEQISHYIGILFSPTPLNNNKYCKVTYSTIRSDLDLSGKSVFKGVPQEKEKDEVFVPKAWRCLRKVLANDHEDLLDRMLNDRELGDAICEALTFSSSETS…	1018	RLWHDPHAGKTGRWYIEPVYCADIPNLDGKTYHPRYQKQKVARSGWPLVPAEALKNKPLLLFRGDVLIVGNHIARYWKFDIGGGKATMLSIVDINSEAKGFPSISKWKNDMPVRILSEDCLASCYKHMTIDSENSTFEER	877	1017
MG14-255	35	16		MTNNRSYLVLGLDPGIASCGFCLLNLANHSILEMGVHLFEAPQDPKTKVSFAVGRRNARSARRNNLRTKMRMKHCLELLNEAGLVPPDADRNWFQSRPGDRPVLKLRARGLDTRLNDREFAQVLYVLCRRRGYIPHGEGRLSQTDDAEGRKVLKAIRENTEALKSGKYRTVGEMLNAEGVSRNRGGDYTRCVYNAQIQDEVRTLFCAQRALGNKKASEEFETAYLDCLTWEKPSLDHDEKTYELVGQCSYFPEEKRAANADISSELCRAYERLGHVVILREDGSELTLTKKQINEYLSILFSPCPIKKNKDCKVRYSDIRRDLDLSGNDRFKGIDFDDEKSSEPFAPKSWRCLRSNGVSEELLQRLLGDRALGDAVGEALTFASSERSLLERLSMLDLS…	1054	RLWLDKTAKGPKGSVGKWYAEPVYYADIPAIKNGTYVPRACKIHVARVNWEPVPSCALESEPIVLHRGDVLIVDEHIGRFWTIDINSCGLEIRSISTGEPIGPSFPSTPASWNASTTISVLQEDCLGHCYNQLPLNREDSTFFLLSRRCPVHNGRGTSLESQRHLRTRINSRTMFWPCVHQHLSRFVLFFRQR	860	1053
MG14-256	35	16		MVEVKTEAVGRLGRPRYLVLGMDPGIASCGFALLDVNNHEILEMGVRLFDAPLHPKTKQSLAAIRRGFRSTRRNIDRTQDRLKHCLKCFKKYGVVPDDADKEYLHMVKGDKRPLELRVDGLNRMLTNREWGMVLYSLCKRRGYIPHGEGAQDKSSDDGKVLAAISANEKEIAAGEFKTVGEWLASRPASRNHGGNYEMCVRHEQLIEETRILFEAQRSFGSKVASEDFEREYIDICNWERPRDDFDKRTYGLVGSCVYFPQEKRAARCTLTSELVSAYGALGNITIVIGDGGTRRLTAAERKKCISVLFTADPNAKTRVVKFGALRKKLDLGSRDYFKGVPADDEKTREVFKPSGWRALYSTLRESNPQLLARLRDDIDLADAVMEAAAYASSASSLDN…	1009	RLWFDPEVKKKGKVVGGWYANPLYKADLPDLRKGTYVPKAVKPRHGRSAWLEIPERMLEQKPVEIYRGDLVEIDGKNGCFVGYNIANGSWTFVDPLTREEIDMPSLASLSSQTNLKVVRRGLLPMD	882	1008
MG14-257	35	16		MIETEERGIGRLGRPRYLILGMDPGIASCGFALIDINNHEILEMGVRLFDAPLHPKTKQSLAVIRRGFRSTRRNIDRTQDRLKHCLECLKEYDVVPQDATKEYFHTIKGDRQPLNLRVDGLSRVLTSREWALVLYSLCKRRGYIPHGEGAQDKSSEGGKVLSAISANKEALEAGEFRTVGEWLASLPCSRNRAGNYDKCITHEQLIDETHVLFEKQRSLGSEYASEELEREYVEICNWERPRDEFDKRTYGLVGSCVYFPQEKRAARCTLTSELVSAYGTLGNITIVLGDGGTRRLTAAERDECIRVLFTADPNAKTRVVKFGALRKKLDLSSRDYFKGVSADDEKTREVYKPNGWRALYSTLRGSNPQLLARLRNDIDLADAVMEAAAYASSASSLDK…	1008	RLWRDFEVKKKGRVIGAWYADPVYKADVPSLQDGTYVPRIAKRGYGRSVWPRIPERLLSQRPVELYRGDLVEIDGKIGRFVGYNIANGSWTFADPLDGNEVEMPSLPSLNNETSLKVIRRGLVTS	882	1007
MG14-258	35	16		MGRMRRIVNAIIRIYGVPDEIHIELGRDLKRSKHEKDLISKRNRENERKNKQWRAQAAEVQGIDPDEVRPKLLKKMSLWEEQGGLDAYTGHKIEFDRMISDDKYCEIDHVLPYSRTCDDSRNNKVLVLAKSNQDKRERTPYEWMTQDARKDAPSWNEYQARVIANRNISPKKRRYLLNNNLAPDQESDFLNRNLNDDRYMSRAVKSYLEDTLIFPEDGRKKHVIAVAGGATGNLRHVWGLNFGEGNTKDRSDGRHHAVDACVIAACSEATVQAVAKAHKLGAETYKRIREDRLRDTQPWPTFADEVIAQREFVIPTRMVSHGVTGRVFEDTNYRFDGLTDDNKKLGILYGNGKFTKKGNFVIGDDGNAHLVDGMAFLRLWIDPTARKGKGKWYAEPVYY…	513	RLWIDPTARKGKGKWYAEPVYYADIPAIKNGTYVPRAGKISVARNAWEPIPEAARRTKPLVLFRGDVISMDGHTARYWSFGISTLTLKTKDLITGTEYKGFPTLSKWSKDSYPKKIQEDCLGHCYKGLVPKSLEG	377	512
MG14-259	35	16		MESERAYLVLGLDPGIASCGFCLLDMTNHKILEMGSRLFKTPQEDKTKVSLAVTRRNARSARRNNERTKSRMKHCMDILADEGLIPEDADKTWFQSKKGDKPILKLRSCGLNRALTDREFAQVLYSLCGHRGYIPHGEGKDAETDDSEGKKVLNAIKRNTEEMAAGGYRTVGEMLHSRGKSRNRGGNYDFCVYNSQIQSEVHAIFEAQRALGNLKANEKFEDRYLECLTWEKKSSNHDKKVYDQVGTCIYFPELKRAADADVSSELCRAYEKLGHLVIVHVDGAEQRLTGEQISHYIGILFSPTPLNNNKYCKVTYSTIRSDLDLSGKSVFKGVPQEKEKDEVFVPKAWRCLRKVLANDHEDLLDRMLNDRELGDAICEALTFSSSETSLQEQLEPLGL…	1008	RLWHDPHAGKTGRWYIEPVYCADIPNLDGKTYHPRYQKQKVARSGWPLVPAEALKNKPLLLFRGDVLIVGNHIARYWKFDIGGGKVTMLSIVDINSEAKGFPSISKWKNDMPVRILSEDCLASCYKHMTIDSENSTFEER	867	1007
MG14-26	35	16		MEITINREIGKLGLPRHLVLGMDPGIASCGFALIDTANHEILDLGVRLFDSPTHPKTGQSLAVIRRGFRSTRRNIDRTQARLKHCLQVLKAYGLIPQDATKEYFHTTKGDKQPLKLRVDGLERLLNDREWALVLYSLCKRRGYIPHGEGNQDKSSEGGKVLSALAANKEAIAGTSCRTVGEWLAQQPQSRNRDGNYDKCVTHAQLIEETHILFTAQRSFGSKYASPEFEAAYIEVCDWERSRKDFDRRTYDLVGHCSYFPTEKRAARCTLTSELVAAYGALGNITIIHEDGTSRALSATERDECIAILFSCEPIRGNKDCAVKFGALRKALDLSSGDYFKGVPAADEKTREAYKPKGWRVLRNTLNAANPILLQRLRDDRDLADAVMEAVAYSSALPVL…	1006	RLWHDPEAKKGQGAWYADPVYKADIPALKDGTYVPRIARAAIGRKAWKLVPKSAMTKPPLEIYLGDLVQIGNFIGRFSGYNIANGSWSFIDRLTKEALSCPSVAKLNNNLFPTIIRESIIMRK	882	1005
MG14-260	35	16		MAEPYLVLGLDPGISSCGFALLDMSNHKILEMGSHLFDAPQDSQTKVSLAVGRRNARSARRNNLRTKNRQKHCMELLQEAGLVPQGVTKQWFQSTKGDRPLLELRFAALERPLTNREFAQVLYALSARRGYIPHGEGRISKLSDMDTSGSSDAEAGKVLRAIGENNKLMAQGRFRTVGEMLYDQGKSRNKGGSYERCVLNSQIVDEVHIIFQSQRTQQNTTATQELEAEYIQNLTWEKRTLDHDAKVHALVGKCSYFPDEFRAARADLSSELCNAYERLKHLRIVNADGDEVALAPEQVETYIAILFSPEPLKGKKEKVTYARIRKGLDLSAHLFFKGIDPEDEKDHEPYAPKAWRAMRKVLSTELMERLRSDRTLADAVGEALTYASSEDSLVYQLDN…	1001	RLWLDPTARKGKGKWYAEPVYYADIPAIKNGTYKPRAAKAHVARVAWEPVPENALASAPVVLFSDSVIKVGSAIARYSRFDIGNAALVLENLKTGEECKKFPTLGRWNNELVPIIINEDCLGHCYKELVPNILEG	865	1000
MG14-261	35	16		MAEPYLVLGLDPGISSCGFALLDMSNHKILEMGSHLFDAPQDSQTKVSLAVGRRNARSARRNNLRTKNRQKHCMELLQEAGLVPQGVTKQWFQSTKGDRPLLELRFAALERPLTNREFAQVLYALSARRGYIPHGEGRISKLSDMDTSGSSDAEAGKVLRAIGENNKLMAQGRFRTVGEMLYDQGKSRNKGGSYERCVLNSQIVDEVHIIFQSQRTQQNTTATQELEAEYIQNLTWEKRTLDHDAKVHALVGKCSYFPDEFRAARADLSSELCNAYERLKHLRIVNADGDEVALAPEQVETYIAILFSPEPLKGKKEKVTYARIRKGLDLSAHLFFKGIDPEDEKDHEPYAPKAWRAMRKVLSTELMERLRSDRTLADAVGEALTYASSEDSLVYQLDN…	1001	RLWLDPTARKGKGKWYAEPVYYADIPAIKNGTYKPRAAKAHVARVAWEPVPENALASAPVVLFSDSVIKVGSAIARYSRFDIGNAALVLENLKTGEECKKFPTLGRWNNELVPIIINEDCLGHCYKELVPNILEG	865	1000
MG14-262	35	16		MLNDRELGDAICEALTFSSSETSLQEQLEPLGLAEDECVALSSIPFNGKLFKGYGSRSIKALSILLGAFEEPGVQTLADAEKATGLDRKRLEDRVARSELLPPYNTYDETCRNPVVLRAMGQMRHIVNAIIRIYGVPDEIHIELGRELKMSAREKEMVSKRQRANETANKNWAAIAAKILCCEPEEVPGQTIRKLAFREEQGEKDIYTNAPIDLEKLVTDNRYCEIDHVLPYSRTCDDSRANKVLVLSASNQNKRERTPYEWMSQDAGKAGTPKWSEYSARVIATVKNPRKRANLLNMDLDKDAESEFLQRNLNDTRYMSVAVKNYLEDCLQFPDDGRKTHVIAVAGGATASLRHVWGLNFGKNNEKDRTDNRHHAVDAAVIAACSTKTVQAVARASSV…	642	RLWHDPHAGKTGRWYIEPVYCADIPNLDGKTYHPRYQKQKVARSGWPLVPAEALKNKPLLLFRGDVLIVGNHIARYWKFDIGGGKVTMLSIVDINSEAKGFPSISKWKNDMPVRILSEDCLASCYKHMTIDSENSTFEER	501	641
MG14-29	35	16		MEITINREIGKLGLPRHLVLGMDPGIASCGFALIDTANHEILDLGVRLFDSPTHPKTGQSLAVIRRGFRSTRRNIDRTQARLKHCLQVLKAYGLIPQDATKEYFHTTKGDKQPLKLRVDGLERLLNDREWALVLYSLCKRRGYIPHGEGNQDKSSEGGKVLSALAANKEAIAGTSCRTVGEWLAQQPQSRNRGGNYDKCVTHAQLIEETHILFTAQRSFGSKYASPEFEAAYIEVCDWERSRKDFDRRTYDLVGHCSYFPTEKRAAHCTLTSELVAAYGALGNITIVHEDGTSRALSATERDECIAILFSCEPIRGNKDCAVKFGALRKALDLSSGDYFKGVPAADEKTREVYKPKGWRTLRNTLDTANPILLQRLRDDRDLADAVMEAVAYSSALPVL…	1006	RLWHDPEAKKGQGAWYADPVYKADIPALKDGTYMPRIAKAHTGRKAWKPVPESAMTKPPLEIYLGDLVQIGDFIGRFSGYNIANANWSFVDRLTKEALGCPTVVKLDNKLAPVIIRESIIMRH	882	1005
MG14-3	35	16		MQSTVNREIGKLGLPRHLVMGMDPGISSCGFALIDTKNHEILEMGVRLFDSPTHPKTGQSLAVIRRGFRSTRRNIDRTQARLKHCLETLKRYGVVPQDATKDYFHTAKGDKQPLKLRVEGLDRLLTNREWALVLYSLCKRRGYIPHGEGSQDKSSEGGKVLSALAANKEAFDQGSFRTVGEWLASQPQSRNRGGSYDKCVTHAQLVNEAHTLFEKQRAFESKVASTELEAAYIEVCDWERSRKDFDCRTYELVGYCSYFPQEKRAARCTLTSELVSAYGALGNVTIIHEDGSSRSLTAAERDECIAILFSCEPIRGNKDCTVKFGALRKVLDLSSGDYFKGVPTSEEKTREVYKPKAWRVLRNTLNPINPILLHRLRDDRDLADSVMEAVAYSSALPVL…	1006	RLWHDPDAKKGKGCWYADPVYKADIPALKDGSYVPRIAKAHSGRKAWKPVPESALKGGTIEIYLGDIVRIGDFIGRFSGYDINSANWSFVDRLTRNPIKCPTVGKLNNLIIPIVTRENIVE	884	1005
MG14-30	35	16		MVSPKTTFSERESNYLVLGLDIGIGSCGWCILDKAHNIIVDMGVRLWSPPQENKTKASLASTRRAARSSRRNCKRTKDRKKHCFKLFKAEGIAPSDAEANWVQTKAGEKPTIKLRAAGLNRKLSSREWAQVLYSLCSRRGYIPHGESDDDSEGKAVLAAIKTQQEKLDNNEFRTVGELLANGTHCRNHSGDYSLCVSNNQIRNEVAALFEAQRKLGNKHASETFEQQYLECLTWQKSVTDHDEIIYSKVGPCTYFKQEKRAADSCLSSEMCKAFESICHVTYVDSDGVEGKLPPDIKQRAIDVWFSPTSLPKNKDCKVEYSDLRSWLKAELCIGDDFFFKGVERDDENSKEPFKPSRWRNQRKQLSPSLMLSMRNNRRLADGIDSALAYASSKESLQHQ…	1002	RLWWDPTFKVRKGKEPGCYIPEPVFLSDLPKAFDCDYIPLIAPPQKDKKPREKWDSLSEELRNQKPVVLFRNDAIVIGSTVRRFAGFDIDGCSWTLLDPLGKMSQKEATKGLRISSIGPKTRFSVIHEDPLGKCFAPFLED	860	1001
MG14-32	35	16		MEITINREIGKLGLPRHLVLGMDPGIASCGFALIDTANHEILDLGVRLFDSPTHPKTGQSLAVIRRGFRSTRRNIDRTQARLKHCLQVLKAYGLIPQDATKEYFHTTKGDKQPLKLRVDGLERLLNDREWALVLYSLCKRRGYIPHGEGNQDKSSEGGKVLSALAANKEAIAGTSCRTVGEWLAQQPQSRNRDGNYDKCVTHAQLIEETHILFTAQRSFGSKYASPEFEAAYIEVCDWERSRKDFDRRTYDLVGHCSYFPTEKRAARCTLTSELVAAYGALGNITIIHEDGTSRALSATERDECIAILFSCEPIRGNKDCAVKFGALRKALDLSSGDYFKGVPAADEKTREAYKPKGWRVLRNTLNAANPILLQRLRDDRDLADAVMEAVAYSSALPVL…	1006	RLWHDPEAKKGQGAWYADPVYKADIPALKDGTYVPRIARAAIGRKAWKLVPKSAMTKPPLEIYLGDLVQIGNFIGRFSGYNIANGSWSFIDRLTKEALSCPSVAKLNNNLFPTIIRESIIMRK	882	1005
MG14-33	35	16		MDVTRPYLVLGLDPGIASCGFCLLDMSNHKILEMGSHLFKAPQEDKTKTSLAVTRRKARSIRRNTARTAARLKHCLELLAGAGLVPANADKTWLQTKKGDKPILKLRAGGLDRLLTDREFAQVLYSLCGRRGYIPHGEGRLGETDEDESRKVLGAIKKNQDAMAAGSYRTVGEMLNAQGRSRNRGGDYSLCVYNSQIQDEAKALFASQRARGNTKATRELEDSYLACLTWEKKSLDHDTRVYELVGPCSYFPGEKRAASADVSSELCRAYERLGHIVIVHEDGSEQALTASEIDDYLKILFSTAPIKGNKECKVSYGTIRKDLDISGKSVFKGIAQDREKDEPFVPKAWRSLRRVLPKGLLARMLEDRKLGDAVCEALTFASSEASLIERLSDLGLSDD…	1001	RLWLDPTARPNGKVKGKWYAEPVYYADIPAIKAGTYVPRAIVQGIARINWEPIPQTALESKPLVLFKNDVLVVDGHIARYSNIGISVCQLLMLNLLTRDRVTDWPSVGSWGKDTQVRILQEDCLGHCYDSIAINPEDSTFQQR	857	1000
MG14-34	35	16		MERNRPYLVLGLDPGIGSCGFCLLDMTNHRILEMGSHLFDVPQEPKTKTSLAVTRRNARSIRRNTLRTRMRLKHCLGLLKDAGLVPQDADKNWLQSTKGDKPILKLRSCGLDRLLTDRELAQVLYSLCTRRGYIPHGEGRFGETDDVEGRKVLAAIKTNNKAMESGNYRTVGEMLHARGKSRNRGGNYDFCVLNSQIQDEVRTIFSAQRTLGNDRASTEFEEKYLDCLTWEKKTLDHDKRTYDLVGKCSYFPEERRAALACLSSELCRAYERLGHLVIVHEDNSEQVLTAQQIDVYLKVLFSPAPLKGNKDCKVTYSAIRRDLDLSGKSVFKGVSQEKEKDEVFAPKSWRRLRKTLPEDLMVRMRNNRELADDICEALTYASSEDSLLTQLEPLDLSEN…	1003	RLWLDPTARPNGKVKGKWYVEPVYYADIPAIRRGAYVPKACTIHVARTSWEPVPETALASRPITLYSGDVLRVDDHIGRYSSTDINGCRLVMLNLDSGNRVNDWPSIGSWGTTTQVQVLQEDCLGRCYGNVILHSDGSTFETR	859	1002
MG14-35	35	16		MEITINREIGKLGLPRHLVLGMDPGIASCGFALIDTANHEILDLGVRLFDSPTHPKTGQSLAVIRRGFRSTRRNIDRTQARLKHCLQILKAYGLIPQDATKEYFHTTKGDKQPLKLRVDGLDRLLNDREWALVLYSLCKRRGYIPHGEGNQDKSSEGGKVLSALAANKEAIAETSCRTVGEWLAQQPQSRNRGGNYDKCVTHAQLIEETHILFDAQRSFGSKYASPEFEAAYIEVCDWERSRKDFDRRTYDLVGHCSYFPTEKRAARCTLTSELVSAYGALGNITIIHENGTSRALSATERDECIAILFSCEPIRGNKDCAVKFGALRKALDLSSGDYFKGVPAADEKTREVYKPKGWRVLRNTLNAANPILLQRLRDDRNLADAVMEAVAYSSALPVL…	1004	RLWHDPEAKKGQGAWYADPVYKADIPALKDGTYVPRIAKAHTGRKAWKPVPESAMKKPPLEIYLGDLVQIGDFVGRFSGYNIDNANWSFVDRLTRIKISCPTVGKLSNDMSPFVVRESPIK	882	1003
MG14-36	35	16		MVEYSDPRDFGFRPETVMTALMPYEQYSSKTRRLILGIDMGIASVGVCLIDIRNHEIILMASHIFKAPVEGKQKDISARQSGASIRRDYRSVRRTTKRRKNRKKAVREIEKKYILIPDDADGQWFAIRKGEPDVLHLRGKALLYKLNGRELARILYAFAGRRGYIDHGKGATDNDSGKVKKALSENRKILDENGYETIAQYLLKQPTSRNREGDYRYMVDIEMVTDEVHTIFRHQRDLGSDIATEGLEGEYLSALRWLTDTSARDEKIYSRVGYCTYLGAPEKRAASSLISFEMVRAYEKLSNIKIEHQGREATYISPEKRNEIVESLFAVSKNPKPLKWSQLREKLGMQSSDSFDSRLPTDEKSDCIKIPAWNALCTGLFTSNRALLDRLHDDTDIAD…	1039	AGVFDRTLKKSGSWRFDPIYYIDVPNVRQDFIRDFSKALSIDYWPKVQLKGNEPRIFLKQGDVLLQDGCAMRYYMYDVSYGGVKSYSRIGKESISLQKTGPLAEEPFPKQMKWDSSLTVMQEDCLGLCWLRFLSDRADQFENSPV	893	1038
MG14-37	35	16		MEITINREIGKLGLPRHLVLGMDPGIASCGFALIDTANHEILDLGVRLFDSPTHPKTGQSLAVIRRSFRSTRRNIDRTQARLKHCLQVFKAYGLIPQDATKEYFHTTKGDRQPLKLRVDGLDRPLSAREWALVLYSLCKRRGYIPHGEGNQDKSSEGRKVLSALAANKEAIAETSCRTVGEWLAQQPQSRNRGGNYDKCVTHAQLIEETHILFDAQRSFGSKYASPEFEAAYIEVCDWERSRKDFDRRTYDLVGHCPYFPTEKRAARCTLTSELVSAYGALGNITIIHENGTSRALNATERDECIAILFSCEPIRGNKDCAVKFGALRKALDLSSGDYFKGVPAADEKTREVYKPKGWRVLRNTLNAANPILLQRLRDDRDLADAVMEAVAYSSALPVL…	1004	RLWHDPKAKKGQGAWYADPVYKADIPALKDGTYVPRIAKAHTGRKAWKPVPESAMKKPPLEIYLGDLVQIGDFVGRFSGYNIDNANWSFVDRLTRIKTSCPTVGKLSNDMSPFVVRESPIK	882	1003
MG14-38	35	16		MEITINREIGKLGLPRHLVLGMDPGIASCGFALIDTANHEILDLGVRLFDSPTHPKTGQSLAVIRRGFRSTRRNIDRTQARLKHCLQILKAYGLIPQDATKEYFHTTKGDKQPLKLRVDGLDRLLNDREWALVLYSLCKRRGYIPHGEGSQDKSSEGGKVLSALAANKEAIAETSCRTVGEWLAQQPQSRNRGGNYDKCVTHAQLIEETHILFDAQRSFGSKYASPEFEAAYIEVCDWERSRKDFDRRTYDLVGHCSYFPTEKRAARCTLTSELVSAYGALGNITIIHENGTSRALSATERDECIAILFSCEPIRGNKDCAVKFGALRKALDLSSGDYFKGVPAADEKTREVYKPKGWRVLRNTLNAANPILLQRLRDDRNLADAVMEAVAYSSALPVL…	1003	RLWHDPEAKKGQGAWYADPVYKADIPALKDGTYVPRIAKAATGRKAWKAIPQNVLNSAPLEIYLGDLVQIGNQKGRFRGINIDTVSWSFVDALSKLPVKMPTIGRLNNETIPTVIRELLI	882	1002
MG14-39	35	16		MVEYSDPRDFGFRPETVMTALMPYEQYSSKTRRLILGIDMGIASVGVCLIDIRNHEIILMASHIFKAPVEGKQKDISARQSGASIRRGYRSVRRTTKRRKNRKKAVRDIEKKYVLIPDDADGQWFAIRKGEPDVLHLRGKALLYKLNGRELARILYAFAGRRGYIDHGKGTTDDDSGKVKKALSENRKILDENGYETIAQYLLKQPTSRNREGDYRYMVDIEMVTDEVHTIFRHQRDLGSDIATEELEGEYLSALRWLTDTSARDKKIYSRVGYCTYLGAPEKRAASSLISFEMVRAYEKLSNIKIEHQGREATYISPEKRNEIVESLFAVSKNPKPLKWSQLREKLGMQSSDSFDSRLPTDEKGDCIKIPAWNALCRGLFTSNRALLDWLHDDTDIAD…	1039	MAVFDESMKKSGSWRFDPIYYIDVPNVRQDFIREFTKGLSIDYWPKVQLKGDERRIFLKQGDVLLQDGCAMRYYMYNVSNGVVNSYSKIGEKSVPLQKTGPLSDESFPKQAKWDSSLTVMQEDCLGLCWLKFLSDRVGQFENSPV	893	1038
MG14-40	35	16		MEITINREIGKLGLPRHLVLGMDPGIASCGFALIDTANHEILDLGVRLFDSPTHPKTGQSLAVIRRGFRSTRRNIDRTQARLKHCLQVFKAHGLIPQDATKEYFHTTKGDKQPLKLRVDGLDRLLSDREWALVLYSLCKRRGYIPHGEGNQDKSSEGGKVLSALAANKEAIAEASCRTVGEWLAQQPQSRNRGGNYDKCVTHAQLIEETHILFDAQRSFGSKYASPELEAAYIEVCDWERSRKDFDRRTYDLVGHCSYFPTEKRAARCTLTSELVSAYGALGNITIIHDDGTSRALSATERDECIAILFSCEPIRGNKDCAVKFGALRKALDLSSGDYFKGVPAADEKTREVYKPKGWRVLRNTLNAANPILLQRLRDDRDLADAVMEAVAYSSALPVL…	1004	RLWHDPEAKKGQGAWYADPVYKADIPALKDGTYVPRIAKAHTGRKAWKPVPKSAMAKPPLEIYFDDLVQIGDFIGRFSGYNINSANWSFTDRLTRLNLSCPTVGQLNNDLSPVVIRESPIK	882	1003
MG14-41	35	16		MEITINREIGKLGLPRHLVLGMDPGIASCGFALIDTANHEILDLGVRLFDSPTHPKTGQSLAVIRRGFRSTRRNIDRTQARLKHCLQVLKAYGLIPQDATKEYFHTTKGDKQPLKLRVDGLDRLLNDREWALVLYSLCKRRGYIPHGEGNQDKSSEGGKVLSALAANKEAIAETSCRTVGEWLAQQPQSRNRGGNYDKCVTHAQLIEETHILFDAQRSFGSKYASPEFEAAYIEVCDWERSRKDFDRRTYDLVGHCSYFPTEKRAARCTLTSELVSAYGALGNITIIHENGTSRALTATERDECIAILFSCEPIRGNKDCAVKFGALRKALDLSSGDYFKGVPAADEKTREVYKPKGWRVLRNTLNAANPILLQRLRDDRNLADAVMEAVAYSSALPVL…	1004	RLWHDPEAKKGQGAWYADPVYKADIPALKDGTYVPRIAKAHTGRKAWKPVPKSAMKKPPLEIYLGDLVQIGDFVGRFSGYNIDNANWSFVDRLTRIKISCPTVGKLSNDMSPFVVRESPIK	882	1003
MG14-42	35	16		MEITINREIGKLGLPRHLVLGMDPGIASCGFALIDTANHEILDLGVRLFDSPTHPKTGQSLAVIRRGFRSTRRNIDRTQARLKHCLQILKAYGLIPQDATKEYFHTTKGDKQPLKLRVDGLDRLLNDREWALVLYSLCKRRGYIPHGEGSQDKSSEGGKVLSALAANKEAIAETSCRTVGEWLAQQPQSRNRGGNYDKCVTHAQLIEETHILFDAQRSFGSKYASPEFEAAYIEVCDWERSRKDFDRRTYDLVGHCSYFPTEKRAARCTLTSELVSAYGALGNITIIHENGTSRALSATERDECIAILFSCEPIRGNKDCAVKFGALRKALDLSSGDYFKGVPAADEKTREVYKPKGWRVLRNTLNAANPILLQRLRDDRNLADAVMEAVAYSSALPVL…	1004	RLWHDPEAKKGQGAWYADPVYKADIPALKDGTYVPRIAKAHTGRKAWKPVPESAMKKPPLEIYLGDLVQIGDFVGRFSGYNIDNANWSFVDRLTRIKISCPTVGKLSNDMSPFVVRESPIK	882	1003
MG14-45	35	16		MEITINREIGKLGLPRHLVLGMDPGIASCGFALIDTANHEILDLGVRLFDSPTHPKTGQSLAVIRRGFRSTRRNIDRTQARLKHCLQILKAYGLIPQDATKEYFHTTKGDKQPLKLRVDGLDRLLNDREWALVLYSLCKRRGYIPHGEGNQDKSSEGGKVLSALAANKEAIAETSCRTVGEWLAQQPQSRNRGGNYDKCVTHAQLIEETHILFDAQRSFGSKYASPEFEAAYIEVCDWERSRKDFDRRTYDLVGHCSYFPTEKRAARCTLTSELVSAYGALGNITIIHENGTSRALSATERDECIAILFSCEPIRGNKDCAVKFGALRKALDLSSGDYFKGVPAADEKTREVYKPKGWRVLRNTLNAANPILLQRLRDDRNLADAVMEAVAYSSALPVL…	1004	RLWHDPEAKKGQGAWYADPVYKADIPALKDGTYVPRIAKAHTGRKAWKPVPESAMKKPPLEIYLGDLVQIGDFVGRFSGYNIDNANWSFVDRLTRIKISCPTVGKLSNDMSPFVVRESPIK	882	1003
MG14-5	35	16		MAKLAPIADPRDFGFDPETVASALMPYEQFSSKPRRLILGIDMGVASIGLALIDVENGEIVLMASHIFKQPIVDKTKVSLAVSRRGYRSSRRNITREKNRKKAIRKLAVKSGIAPAGASADWFARRKGEPEVLALRVDALTRKLTDRELARILYSFASHRGYIDHGKGDKDDIEGGKVKKALSANRKILDEGGYETYAQYLATQPRSRNKKDDYTFSIDIATVAHEVSRIFAHQREMGNTKVTVSLEQSYLAALCWLTDTTKKDKKTYDKVGYCTYLGKPEKRGASSALSYELVRAYQTLANVKIEHRGADATHISPKTRNEIVADLFKVTGKPKPLKWSQLRKRLHMAETDTFAGRLKSDEATDCITLPAWTALCVGLYDKAPKLLEDMHEEPDFADK…	1038	HAVFDKDSGKSGRWLFDPIYYVDIPHLSKDRMRVFSKDKAIDYWETTEIDSESPQLIIKMGDVLLQDGRAMRFYNFNVATGGICSYVTGAPHKSLQKTGPLSCESFPTPMKWARDLKIMHEDSLGLCWLKFLTDRTDRCALESIQ	892	1037
MG14-50	35	16		MEITINREIGKLGLPRHLALGMDPGIASCGFALIDTANHEILDLGVRLFDSPTHPKTGQSLAVIRRGFRSTRRNIDRTQARLKHCLQVLKAYGLIPQDATKEYFHTTKGDKQPLKLRVDGLDRLLNDREWALVLYSLCKRRGYIPHGEGNQDKSSEGGKVLSALAANKEAIAETSCRTVGEWLAQQPQSRNRGGNYDKCVTHAQLIEETHILFDAQRSFGSKYASPEFEAAYIEVCDWERSRKDFDRRTYDLVGHCSYFPTEKRAARCTLTSELVSAYGALGNITIIHENGTSRALTATERDECIAILFSCEPIRGNKDCAVKFGALRKALDLSSGDYFKGVPAADEKTREVYKPKGWRVLRNTLNAANPILLQRLRDDRDLADAVMEAVAYSSALPVL…	1006	RLWHDPEAKKGQGAWYADPVYKADIPALKDGTYVPRIAKAHTGRKAWKPVPESAMKKPPLEIYLGDLVQIGDFVGRFSGYNIANANWSFVDRLTKEALGCPTVVKLDNKLAPAIIRESIIMHQ	882	1005
MG14-52	35	16		MDANRPYLVLGLDPGIASCGFCLLDMTNHKILEMGSHLFKAPQEDKTKVSLAVTRRNARSIRRNTARTAARLKHCLSLLVEADLVPPDADRAWFQTKKGDKPVLKLRATGLDRLLTDREFAQALYSLCGRRGYIPRGEGRLGEADDNDNEGKRVLDAIKKNQEAMEAGAYRTVGEMLNAQGRSRNRGGDYSLCVYNSQVQDEVKTLFKEQRALGNAKATKKLEQAYIDCLTWEKKSLDHDARVYELVGECVYFPEEKRAASADISSELCRAYERLGHLAIVREDGSDQALSAEQIAHYLGILFSTAPIKGNKDCKVTYGTIRKDLDISGKDVFKGVAQDKEKDEVFAPKAWRCLRRTLPQGLLERMFDDRKLGDAVCEALTFASSEASLVERLSGLELS…	1005	RLWLDPTARPNGKVKGKWYAEPVYYADIPAIKAGTYVPRACTIHVARVNWKPVPEAAAQQKPVVLYPGDVLQVGSHVGRYRSFDISNCGLSVNSLVNKDVIAPGFPKTLGGWGKDTQVRVLQEDCLGNCYDHIAINPDDSTFRQR	859	1004
MG14-53	35	16		MDATRPYLVLGLDPGIASCGFCLLDMTNHKILEMGSHLFKAPQEDKTKTSLAVTRRKARSIRRNTARTSARLKHCLELLAGAGLVPADADKTWLQTKKGDKPILKLRAGGLDRLLTDREFAQVLYSLCGRRGYIPHGEGRLGETDEDESKKVLGAIKKNQDAMAAGSYRTVGEMLNAQGRSRNRGGDYSLCVYNSQIQDEAKALFASQRARGNTKATRELEDSYLACLTWEKKSLDHDTRVYELVGPCSYFPGEKRAASADVSSELCRAYERLGHIVIVHEDGSEQALTAGEIDDYLKILFSTAPIKGNKECKVTYGTIRKDLDISGKSVFKGIAQDKEKDKPFAPKAWRSLRRVLPERLLARMLEDRNLGDAVCEALTFASSEASLIERLSDLDLSDD…	1001	RLWLDPTARPNGKVKGKWYAEPVYYADIPAIKAGAYVPRACTIHVARVNWKPVPEAAMQIEPIMLYAGDVVEINNQLVRYSGFDINGATLYYQSLLNGATTTAIPSLGTWGKDTQVRVLQEDCLGHCYDGIAINPEDSTFQQR	857	1000
MG14-54	35	16		MAAFEDPRELGFDTELVKTALMTREQFSSKPRKLVLGIDMGIAGIGICLMDKLNQEIVLMATHLFDCPWNPKNKTSLASARRQARSQRRNTARRAARKKHIREILMARGVIPEGVTAEWFSVRKGEQDNIQLRVKGLSEILSSRELARILYGFASRRGYIDHGKADNDKDAGKVKKALKENAEIMDANGYETFAQYLVTQPRIRNRQNDYSHTIDIDMVVDEVHAIFRHQRELGNELATESLEGEYLAALRWLTDTTKRDRIIYSKVGYCTYLGEPIRRGPKSSISSEMVRAYQTLANVKIEHIGSVATHISPLTRNQIVHDLFKVSKNPKPLKWSQLRKKLDLADTDTFAGVRQSDEAKDVCVKVPAWNVLCSTLHDLNPALLNRLHDDVDLADAVCA…	1027	LAVYEESAARWLFDPLYYIDVQKRKTEEPFIRKFSKDLSIDYWEKIPLTGNEPSLLLKRGVVLIQDGIVGRYYGYDIAHNNVKLSPSGKVSFQKTGPLAAEKFPTPTKWTDELRIMQEDCLGLCWLEFLTERANHC	890	1026
MG14-55	35	16		MEITINREIGKLGLPRHLVLGMDPGIASCGFALIDTANHEILDLGVRLFDSPNHPKTGQSLAVIRRGFRSTRRNIDRTQARLKHCLQTLKAYGVIPQDATKEYFHTTKGDKQPLKLRVQGLDRPLSNREWALVLYSLCKRRGYIPHGEGSQDKSSEGGKILSALAANKEALAETPCRTVGEWLAQQPQSRNRGGNYDKCVTHAQLIDETHILFEAQRSFGSAYASPEFEAAYIEVCDWERSRKDFDRRSYDLVGRCSYFPAEKRAARCTLTSELVAAYGALGNITVIHEGGTSRALSATERDECIAILFSCEPIRGNKDCAVKFGALRKALDLSSGDYFKGVPAADEKTREVYKPKGWRVLRNTLNAANPILLQRLRDDRDLADAVMEAVAYSSALPVL…	1004	RLWHDPKARKGRGAWYADPVYKAEISALKGGTYVPKIAKAHTGRKAWKPVPESAMVKPPLEIYLDDLVQIGDFVGRFSGFDIDNANWSFSDRLTRKKFRSPTVNKLSNDLSPLVIREPPIR	882	1003
MG14-56	35	16		MDVTRPYLVLGLDPGIASCGFCLLDMTNHKILEMGSHLFKAPQEDKTKTSLAVTRRKARSIRRNTARTAARLKHCLELLAGAGLVPADADKTWLQTKKGDKPILKLRAGGLDRLLTDREFAQVLYSLCGRRGYIPHGEGRLGETDEDESKKVLGAIKKNQDAMAAGSYRTVGEMLNAQGRSRNRGGDYSLCVYNSQIQDEAKALFASQRARGNTKATRELEDSYLACLTWEKKSLDHDTRVYELVGPCSYFPGEKRAASADVSSELCRAYERLGHTVIVHEDGSEQALTAGEIDGYLKILFSTAPIKGNKECKVTYGTIRKDLDISGKSVFKGIAQDKEKDEPFAPKAWRSLRRVLPERLLARMLEDRNLGDAVCEALTFASSEASLIERLSDLDLSDD…	1001	RLWLDPTARPNGKVKGKWYAEPVYYADIPAIKAGTYVPRACTIHVARVNWEPVPEAAMEIEPVVLYAGDVVEINNQLVRYSGFNIRGATLYYQSLLNGATTTAIPSLGSWGKDTQVRVLQEDCLGHCYDGIAINPEDSTFQQR	857	1000
MG14-57	35	16		MEITINREIGKLGLPRHLVLGMDPGITSCGFALIDTANHEILDLGVRLFDSPTHPKTGQSLAVIRRGFRSTRRNIDRTQARLKHCLQVLKAYGLIPQDATKEYFHTTKGDKQPLKLRVDGLDRLLNDREWALVLYSLCKRRGYIPHGEGNQDKSSEGGKVLSALAANKEAIAETSCRTVGEWLAQQPQSRNRGGNYDKCVTHAQLIEETHILFDAQRSFGSKYASPEFEAAYIEVCDWERSRKDFDRRTYDLVGHCSYFPTEKRAARCTLTSELVSAYGALGNITIIHENGTSRALSATERDECIAILFSCEPIRGNKDCAVKFGALRKALDLSSGDYFKGVPAADEKTREVYKPKGWRVLRNTLNATNPILLQRLRDDRNLADAVMEAVAYSSALPVL…	1004	RLWHDPEAKKGQGAWYADPVYKADIPALKDGTYVPRIAKAHTGRKAWKPVPESAMKKPPLEIYLGDLVQIGDFVGRFSGYNIDNANWSFVDRLTRIKISCPTVGKLSNDMSPFVVRESPIK	882	1003
MG14-58	35	16		MEITINREIGKLGLPRHLVLGMDPGIASCGFALIDTANHEILDLGVRLFDSPTHPKTGQSLAVIRRSFRSTRRNIDRTQARLKHCLQVFKAYGLIPQDATKEYFHTTKGDRQPLKLRVDGLDRPLSAREWALVLYSLCKRRGYIPHGEGNQDKSSEGRKVLSALAANKEAIAETSCRTVGEWLAQQPQSRNRGGNYAKCVTHAQLIEETHILFDAQRSFGSKYASPEFEAAYIEVCDWERSRKDFDRRTYDLVGHCPYFPTEKRAARCTLTSELVSAYGALGNITIIHENGTSRALNATERDECIAILFSCEPIRGNKDCAVKFGALRKALDLSSGDYFKGVPAADEKTREVYKPKGWRVLRNTLNAANPILLQRLRDDRDLADAVMEAVAYSSALPVL…	1004	RLWHDPKAKKGQGAWYADPVYKADIPALKDGTYVPRIAKAHTGRKAWKPVPESAMKKPPLEIYLGDLVQIGDFVGRFSGYNIDNANWSFVDRLTRIKTSCPTVGKLSNDMSPFVVRESPIK	882	1003
MG14-60	35	16		MEITINREIGKLGLPRHLVLGMDPGIASCGFALIDTANHEILDLGVRLFDSPTHPKTGQSLAVIRRGFRSTRRNIDRTQARLKHCLQVLKAYGLIPQDATKEYFHTTKGDKQPLKLRVDGLGRLLNDREWALVLYSLCKRRGYIPHGEGNQDKSSEGGKVLSALAANKETIAETSCRTVGEWLAQQPQSRNRGGNYDKCVTHAQLIEETHILFDAQRSFGSKYASPEFEAAYIEVCDWERSRKDFDRRTYDLVGHCSYFPTEKRAARCTLTSELVSAYGALGNITIIHENGTSRALSATERDECIAILFSCEPIRGNKDCAVKFGALRKALDLSSGDYFKGVPAADEKTREVYKPKGWRALRNTLNAANPILLQRLRDDHDLADAVMEAVAYSSALPVL…	1005	RLWHDPEAKKGQGAWYADPVYKADIPALKDGTYVPRIAKQNYGRKVWKAIPDSLLIQKPLEIYLGDLIRVGDKLGRYNGYNIAKANWSFVDALTKKEIAFPSVGMLSNELRPIVIRKSILDN	882	1004
MG14-61	35	16		MEITINREIGKLGLPRHLVLGMDPGIASCGFALIDTANHEILDLGVRLFDSPTHPKTGQSLAVIRRGFRSTRRNIDRTQARLKHCLQVFKAHGLIPQDATKEYFHTTKGDKQPLKLRVDGLDRLLSDREWALVLYSLCKRRGYIPHGEGNQDKSSEGGKVLSALAANKEAIAEASCRTVGEWLAQQPQSRNRGGNYDKCVTHAQLIEETHILFDAQRSFGSKFASPELEAAYIEVCDWERSRKDFDRRTYDLVGHCSYFPTEKRAARCTLTSELVSAYGALGNITIIHDDGTSRALSATERDECIAILFSCEPIRGNKDCAVKFGALRKALDLSSGDYFKGVPAADEKTREVYKPKGWRVLRNTLNAANPILLQRLRDDRDLADAVMEAVAYSSALPVL…	1004	RLWHDPEAKKGQGAWYADPVYKADIPALKDGTYVPRIAKAHTGRKAWKPVPKSAMAKPPLEIYFDDLVQIGDFIGRFSGYNINSANWSFTDRLTRLNLSCPTVGQLNNDLSPVVIRESPIK	882	1003
MG14-62	35	16		MDKAPGTDIGELGFDPGAFATALMTPEEFRSKDRVIWAGIDIGVASTGLCLVDILNHEIVLMASHLFKSPVVDKKKATAAPESLASVRRSARSVRRNIMREGRRKKAIRAVLADFGLIPADAGGEWFSARRDERTVVRLRSKALGYLLNPRELARVLYSFASHRGYIDHGKSDKEDDAGKVKKALAANRAELADGGCETFGQYLAAQPRSRNRAGDYSYTADIGMTVDEVRTIFARQRELGSEIASEALENRYIAELTWLTDTSKRDMSTYLKVGFCTYRGAPYRRGATSTISFEMVRAHQTLCNTVIQHADGTSSSIPGDTRIEIVRELFAVKKSVKPLKWSGLRRRLGLSEGDSFKGRPLEEEKRDCIALPAWAVLCSGLYEGHRDLLERLHDHIDD…	1047	DAVFDASVGKRGKWAFDPVYCIDIPHRDAERRTMRAFSKEKAIDLWDTVEVPEDALRMTIRRGDVLVCDGKAARFHGFNISDNTIKLFPQRVGKQLQETGPLSDEAFPSPSKWGDGIRVMQEDCLGLCWLSFLAQRAAVTQTE	903	1046
MG14-63	35	16		MASTVNREIGKLGLPRHLVLGMDPGIASCGFALIDINNHEILEIGVRLFDSPTHPKTGQSLAVIRRGFRSTRRNIDRTQARLKHCLEVLEKYDVIPQDATKEFFHTTKGDKQPLKLRVEGLDRLLTNREWALVLYSLCKRRGYIPHGEGSQDKSSEGGKVLSALAANKEAFAETSCRTVGEWLAQQPQSRNRGGNYDKCVTHAQLIEETRVLFEAQRSFGSQYASAELEEAYVQVCDWERSRKDFDRRSYDLVGYCTYFPTEKRAARCTLTSELVAAYGALGNITIVHEDGTTRTLTTAERDKCIAILFSCEPIRGNKDCAVKFGALRRELDLNSGDYFKGVPAADEKTREVYKPKGWRALRNTLNTTSPFLLRRLYDDRDLADSVMEAVAYSSALPVL…	1004	RLWHDPEAKKGQGCWYADPVYKADIPALKDGTYMPKIAKARTGRKAWKPVPECAMRHAPLEIYLGDLVKIGDFIGRFSGYNIANANWSFTDRLTRQKLSCPTVGKLNNALIPVIIRESSIR	882	1003
MG14-64	35	16		MEITINREIGKLGLPRHLVLGMDPGIASCGFALIDTANHEILDLGVRLFDSPNHPKTGQSLAVIRRGFRSTRRNIDRTQARLKHCLQTLKAYGVIPQDATKEYFHTTKGDKQPLKLRVQGLDRPLSNREWALVLYSLCKRRGYIPHGEGSQDKSSEGGKILSALAANKEALAETPCRTVGEWLAQQPQSRNRGGNYDKCVTHAQLIDETHILFEAQRSFGSAYASPEFEAAYIEVCDWERSRKDFDRRSYDLVGRCSYFPAEKRAARCTLTSELVAAYGALGNITVIHEGGTSRALSATERDECIAILFSCEPIRGNKDCAVKFGALRKALDLSSGDYFKGVPAADEKTREVYKPKGWRVLRNTLNAANPILLQRLRDDRDLADAVMEAVAYSSALPVL…	1004	RLWHDPKARKGRGAWYADPVYKAEISALKGGTYVPKIAKAHTGRKAWKPVPESAMVKPPLEIYLDDLVQIGDFVGRFSGFDIDNANWSFSDRLTRKKFRSPTVNKLSNDLSPLVIREPPIR	882	1003
MG14-65	35	16		MEITINREIGKLGLPRHLVLGMDPGIASCGFALIDTANHEILDLGVRLFDSPTHPKTGQSLAVIRRGFRSTRRNIDRTQARLKHCLQVLKAYGLIPQDATKEYLHTTKGDKQPLKLRVDGLDRLLNDREWALVLYSLCKRRGYIPHGEGNQDKSSEGGKVLSALAANKEAIAETSCRTVGEWLAWQPQSRNRGGNYDKCVTHAQLIEETHILFDAQRSFGSKYASPEFEAAYIEVCDWERSRKDFDRRTYDLVGHCSYFPTEKRAARCTLTSELVSAYGALGNITIIHENGTSRALSATERDECIAILFSCEPIRGNKDCAVKFGALRKALDLSSGDYFKGVPAADEKTREVYKPKGWRVLRNTLNAANPILLQRLRDDRNLADAVMEAVAYSSALPVL…	1005	RLWHDPEAKKGQGAWYADPVYKADIPALKDGTYVPRIAKAHTGRKAWKPVPESAMKKPPLEIYLGDLVQIGDFMGRFSGYNIANANWSFVDRLTKEALGCPTVVKLDNKLAPAIIRESIIMH	882	1004
MG14-66	35	16		MEITINREIGKLGLPRHLVLGMDPGITSCGFALIDTANHEILDLGVRLFDSPTHPKTGQSLAVIRRGFRSTRRNIDRTQARLKHCLQVLKAYGLIPQDATKEYFHTTKGDKQPLKLRVDGLDRLLNDREWALVLYSLCKRRGYIPHGEGNQDKSSEGGKVLSALAANKEAIAETSCRTVGEWLAQQPQSRNRGGNYDKCVTHAQLIEETHILFDAQRSFGSKYASPEFEAAYIEVCDWERSRKDFDRRTYDLVGHCSYFPTEKRAARCTLTSELVSAYGALGNITIIHENGTSRALSATERDECIAILFSCEPIRGNKDCAVKFGALRKALDLSSGDYFKGVPAADEKTREVYKPKGWRVLRNTLNATNPILLQRLRDDRNLADAVMEAVAYSSALPVL…	1004	RLWHDPEAKKGQGAWYADPVYKADIPALKDGTYVPRIAKAHTGRKAWKPVPESAMKKPPLEIYLGDLVQIGDFVGRFSGYNIDNANWSFVDRLTRIKISCPTVGKLSNDMSPFVVRESPIK	882	1003
MG14-68	35	16		MAEPYLVLGLDPGISSCGFALLDMNNHKILEMGSHLFDAPQDSQTKVSLAVGRRSARSARRNNLRTKNRQKHCMELLQEAGLVPQGVTKQWFQSTKGDRPLLELRFAALERPLTNREFAQVLYALSARRGYIPHGEGRISKLSDMDTSGSSDAEAGKVLKAIGENNKLMAQGHFRTVGEMLYDQGKSRNKGGSYERCVLNSQIVDEVHIIFQSQRTQQNTAATQELEAQYVQNLTWEKRTLDHDAKVHALVGKCSYFPGEFRAARADLSSELCNAYERIKHLRIVNADGDEVALAPEQVETYIAILFSPEPLKGKKEKVTYARIRKDLDLSAHLFFKGIDPEDEKDHEPYVPKAWRAMRKVLSTELMERLRSDRTLADAVGEALTYASSEDSLVYQLDN…	1001	RLWLDPTARKGKGKWYAEPVYYADIPAIKNGTYIPRAAKAHVARVAWEPVPENALASAPVVLFSDNVIKVGSAIARYSRFDIGNAALVLENLRTGEECKKFPTLGRWNNELVPIIINEDCLGHCYKELAPNILEG	865	1000
MG14-69	35	16		MESLVNREVGGLGKPRYLVMGMDPGIKSCGFALLDLNNQEILEMGSRLFDAPTHPKTKQSMAVIRRGYRSTRRNIDRTQDRLKHCLKTLKRFDVVPEDADKEFFHTVKGDKQPILLRTDGLNRLLTSREWALVLYSLCKRRGYIPHGEGSDSGTSEDGKVLAALKANERVFADAGYRTVGEWLASLPQSRNRGGNYDKCVTHAQLTDEVRTLFEAQRGFGSPVASQELEDAYIEVFDWERSREEFDKRAYGLVGTCSYFPNEKRAARCTLTSEMVAAYGALGNITIVKRDGSTHPLSAVERDQCIDILFAVDPMKGNKTCAVKYGFLRKRLDLESGDYFKGVPLDDEKNREVFKPKGWRSLRSVLHETNRELLVKLHDDRDLADAVMEAVAYSSSVDVL…	1027	RLWFDPDAKGRGGKKGRWYSDPVYKADLGVIQSNAYIPRVAKAHRGRKAWSPVPQAALRRSPVVIYLGDVVKVGDVVGRFAGFDIDSANWSFVDCLDGKGIAFPTVGSLTSELRPEVIREKVLGNAEVYRSTQDDGTSSGAD	884	1026
MG14-7	35	16		MDVTRPYLVLGLDPGIASCGFCLLDMSNHKILEMGSHLFKAPQEDKTKTSLAVTRRKARSIRRNTARTAARLKHCLELLAGAGLVPADADKTWLQTKKGDKPILKLRAGGLDRLLTDREFAQVLYSLCGRRGYIPHGEGRLGETDEDESRKVLGAIKKNQDAMAAGSYRTVGEMLNTQGRSRNRGGDYSLCVYNSQIQDEAKALFASQRARGNTKATRELEDSYLACLTWEKKSLDHDARIYELVGPCSYFPGEKRAASADVSSELCRAYERLGHIVIVHEDGSEQALTASQIDGYLKILFSTAPIKGNKECKVSYGTIRKDLDISGKSVFKGVAQDKEKDETFAPKAWRCLRRVLPEELLARMFEDRQLGDAICEALTFASSEASLVERLSDLDLSGD…	1001	RLWLDPTARPNGKVKGKWYAEPVYYADIPAIKAGTYVPRAIVQGIARINWEPIPQTALESKPLVLFKNDVLVVDGHIARYSNIGISVCQLLMLNLLTRDRVTDWPSVGSWGKDTQVRILQEDCLGHCYDSIAINPEDSTFQQR	857	1000
MG14-72	35	16		MEITINREIGKLGLPRHLVLGMDPGIASCGFALIDTANHEILDLGVRLFDSPTHPKTGQSLAVIRRGFRSTRRNIDRTQARLKHCLQILKAYGLIPQDATKEYFHTTKGDKQPLKLRVDGLDRLLNDREWALVLYSLCKRRGYIPHGEGNQDKSSEGGKVLSALAANKEAIAETSCRTVGEWLAQQPQSRNRGGNYDKCVTHAQLIEETHILFDAQRSFGSKYASPEFEAAYIEVCDWERSRKDFDRRTYDLVGHCSYFPTEKRAARCTLTSELVSAYGALGNITIIHENGTSRALSATERDECIAILFSCEPIRGNKDCAVKFGALRKALDLSSGDYFKGVPAADEKTREVYKPKGWRVLRNTLNTANPILLQRLRDDRNLADAVMEAVAYSSALPVL…	1004	RLWHDPEAKKGQGAWYADPVYKADIPALKDGTYVPRIAKAHTGRKAWKPVPESAMKKPPLEIYLGDLVQIGDFVGRFSGFDINGANWSFSDRLTKKKLRSPTVNKLGNDPLPLIIRESPVR	882	1003
MG14-73	35	16		MAAYEDPRDCGFDPELVKTALMSREQFGSKPRKLVLGIDMGIAGIGICLMDKLNQEIVLMATHLFDCPWNPKNKTSLASARRQARSQRRNIARRTARKKHIREILMARGVIPEGVTAEWFSVRKGEQDNIQLRVKGLSQILSSRELARVLYGFASRRGYIDHGKADNDKDAGKVKKALKENAEIMDANGYETFAQYLVTQPRIRNRQNDYSHTIDIDMVVDEVHAIFRHQRELGNELATESLEGEYLAALRWLTDTTKRDRIIYSKVGYCTYLGEPIRRGPKSSISSEMVRAYQTLANVKIEHIGSVATHISLLTRNQIVHDLFKVSKNPKPLKWSQLRKKLDLADTDTFAGVRQSDEAKDVCVKVPAWNVLCSTLHDLNPTLLNRLHDDVDLADAVCA…	1027	LAVYEESASRWLFDPLYYIDVQKRKTEEPFIRKFSKDLSIDYWEKIPLTGNEPSLLLKRGVVLIQDGIVGRYYGYDIAHNNVKLSPSGKVSFQKTGPLAAEKFPTPTKWTDELRIMQEDCLGLCWLEFLTERANHC	890	1026
MG14-74	35	16		MDKAKGADIGELGFDPATFATALMTLEEFRSKDRVIWAGLDIGVASTGLCLVDVRNHEIVLMASHLFKSPVVDKKKATAAPESLASVRRGARSIRRNIMREGRRKKAIRAALADFDLIPADADGEWFSARRDERTVVRLRSKALGYLLNSRELARVLYSFASHRGYIDHGKSDKEDDAGKVKKALAANHAALADGGCKTFGQYLAGQPRSRNRAGDYSYTADIGMTVDEVRTIFARQRELGSEIASKALEERYIAELTWLTDTSKRDRSTYLKVGFCTYLGAPYRRGATSTISFEMVRAHQTLCNTVILHADGTSSTIPGDIRIEIVRDLFAVKKSVKPLKWSGLRRRLGLSEGDSFKGRPVEEEKRDCIALPAWAVLCAGLYENHRDLLERLHDHIDD…	1047	EAVFDASAGKRGRWSFDPVYCIDIPHRDAERRTMRAFSKEKAIDLWDTVAVPEAAPRMTIRRGDVLVCDGKAARFHCFDISVNAIRLFSQRGGKQLQTTGPLSAEAFPPPSKWGEGVRIMQEDCLGLCWLSFLAQRAADVQME	903	1046
MG14-76	35	16		MEITINREIGKLGLPRHLVLGMDPGIASCGFALIDTANHEILDLGVRLFDSPTHPKTGQSLAVIRRGFRSTRRNIDRTQARLKHCLQILKAYGLIPQDATKEYFHTTKGDKQPLKLRVDGLDRLLNDREWALVLYSLCKRRGYIPHGEGNQDKSSEGGKVLSALAANKEAIAETSCRTVGEWLAQQPQSRNRGGNYDKCVTHAQLIEETHILFDAQRSFGSKYASPEFEAAYIEVCDWERSRKDFDRRTYDLVGHCSYFPTEKRAARCTLTSELVSAYGALGNITIIHENGTSRALSATERDECIAILFSCEPIRGNKDCAVKFGALRKALDLSSGDYFKGVPAADEKTREVYKPKGWRVLRNTLNAANPILLQRLRDDRNLADAVMEAVAYSSALPVL…	1004	RLWHDPEAKKGQGAWYADPVYKADIPALKDGTYVPRIAKAHTGRKAWKPVPESAMAKPPLEIYFGDLVQIGDFIGRFSGYNINNANWSFTDRLTRLNLSCPTVGQLNNDLSPVVIRESPIK	882	1003
MG14-77	35	16		MEITINREIGKLGLPRHLVLGMDPGIASCGFALIDTANREILDLGVRLFDSPTHPKTGQSLAVIRRGFRSTRRNIDRTQARLKHCLQILKAYGLIPQDATKEYFHTTKGDKQPLKLRVDGLDRLLNDREWALVLYSLCKRRGYIPHGEGNQDKSSEGGKVLSALAANKEAIAETSCRTVGEWLAQQPQSRNRGGNYDKCVTHAQLIEETHILFDAQRSFGSKYASPEFEAAYIEVCDWERSRKDFDRRTYDLVGHCSYFPTEKRAARCTLTSELVSAYGALGNITIIHDDGTSRALSATERDECIAILFSCEPIRGNKDCAVKFGALRKALDLSSGDYFKGVPAADEKTREVYKPKGWRVLRNTLNAANPILLQRLRDDRNLADAVMEAVAYSSALPVL…	1005	RLWHDPEAKKGQGAWYADPVYKADIPALKDGTYIPRIAKQKYGRKVWKAVPNSALTQKPLEIYLGDLIKVGDKLGRYNGYNIATANWSFVDALTKKEIAFPSVGMLSNELQPIIIRESILDN	882	1004
MG14-79	35	16		MEITINREIGKLGLPRHLVLGMDPGIASCGFALIDTANHEILDLGVRLFDSPTHPKTGQSLAVIRRGFRSTRRNIDRTQARLKHCLQVLKAYGLIPQDATKEYFHTTKGDKQPLKLRVDGLDRLLNDREWALVLYSLCKRRGYIPHGEGNQDKSSEGGKVLSALAANKEAIAETSCRTVGEWLAQQPQSRNRGGNYDKYVTHAQLIEETHILFDAQRSFGSKYASPEFEAAYIEVCDWERSRKDFARRTYDLVGHCSYFPTEKRAARCTLTSELVSAYGALGNITIIHENGTSRALSATERDECIAILFSCEPIRGNKDCAVKFGALRKALDLSSGDYFKGVPAADEKTREVYKPKGWRVLRNTLNAANPILLQRLRDDRDLADAVMEAVAYSSALPVL…	1004	RLWHDPEAKKGQGAWYADPVYKADIPALKDGTYVPRIAKAHTGRKAWKPVPESAMAKPPLEIYFGDLVQIGDFIGRFSGYNINNANWSFTDRLTRLNLSCPTVGQLNNDLSPVVIRESPIK	882	1003
MG14-8	35	16		MDVTRPYLVLGLDPGIASCGFCLLDMTNHKILEMGSHLFKAPQEDKTKTSLAVTRRNARSIRRNTARTAARLKHCMELLVAAGLVPEDADKTWFQTRKGDKPVLKLRAGGLDRLLTDREFAQVLYSLCGRRGYIPHGEGRLGETDDTEGRKVLDAIKKNQAAMAAGSYRTVGEMLNAQGRSRNRGGDYALCVYNSQIQDEVKALFAAQRAHGNAAATEALEDDYLACLTWEKKSLEHDARVYELVGECPYFPGEKRAASADISSELCRAYERLGHIVIVHEDGSEQTLTANQIDGYLKILFSTASIKGNKDCKVTYGAIRKNLDISGKSVFKGIAQDKEKEEVFAPKAWRCLRHALPEELLARMVEDRQLGDAICEALTFASSEASLIERLSDLDLTDD…	1003	RLWLDPTARPNGKVKGKWYAEPVYYADIPAIKAGTYVPRACTIHVARVNWEPVPESAMASEPVVVFFGDVLVVDDKIGRYWSMGITNCAMEIRSLLNGSNLASGFPGTLNGWGKDTQVRVLQEDCLGHCYDGISINPEDSTFQQR	857	1002
MG14-80	35	16		MEITINREIGKLGLPRHLVLGMDPGIASCGFALIDTANREILDLGVRLFDSPTHPKTGQSLAVIRRGFRSTRRNIDRTQARLKHCLQILKAYGLIPQDATKEYFHTTKGDKQPLKLRVDGLDRLLNDREWALVLYSLCKRRGYIPHGEGNQDKSSEGGKVLSALAANKEAIAETSCRTVGEWLAQQPQSRNRGGNYDKCVTHAQLIEETHILFDAQRSFGSKYASPEFEAAYIEVCDWERSRKDFDRRTYDLVGHCSYFPTEKRAARCTLTSELVSAYGALGNITIIHDDGTSRALSATERDECIAILFSCEPIRGNKDCAVKFGALRKALDLSSGDYFKGVPAADEKTREVYKPKGWRVLRNTLNAANPILLQRLRDDRNLADAVMEAVAYSSDLPVL…	1005	RLWHDPEAKKGQGAWYADPVYKADIPALKDGTYIPRIAKQKYGRKVWKAVPNSALTQKPLEIYLGDLIKVGDKLGRYNGYNIATANWSFVDALTKKEIAFPSVGMLSNELQPIIIRESILDN	882	1004
MG14-81	35	16		MTSTVNREIGKLGLPRHLVLGMDPGIASCGFALIDINNHEILEIGVRLFDSPTHPKTGQSLAVIRRGFRSTRRNIDRTQARLKHCLEVLKKHGVIPQDATKEFFHTTKGDKQPLKLRVEGLDRMLTSREWALVLYSLCKRRGYIPHGEGSQDKSSEGGKVLSALAANKEAIAETSCRTVGEWLAQQPQSRNRGGNYDKCVTHAQLVEETHILFEAQRNFGSQYASAELEEAYVQVCDWERSRKDFDRRSYDLVGYCTYFPTEKRAARCTLTSELVAAYGALGNITIVREDGTTRTLTAAERDKCIAILFSCEPIRGNKDCAVKFGALRRELDLNSGDYFKGVPAADEKTREVYKPKGWRTLRNTLNTISPFLLRRLHDDRDLTDSVMEAVAYSSALPVL…	1004	RLWHDPEAKKGQGCWYADPVYKADIPALKDGTYVPKIAKAHTGRKAWKPVPESAMKHAPLEIYLGDLVKIDDFIGRFSGFDINSANWSFSDRLTRQKLNCPTVGRLNNALLPTIIRESTID	882	1003
MG14-82	35	16		MDVTRPYLVLGLDPGIASCGFCLLDMSNHKILEMGSHLFKAPQEDKTKTSLAVTRRKARSIRRNTARTAARLKHCLELLAGAGLVPANADKTWLQTKKGDKPILKLRASGLDRLLTDREFAQVLYSLCGRRGYIPHGEGRLGETDEDESRKVLGAIKKNQDAMAAGSYRTVGEMLNAQGRSRNRGGDYSLCVYNSQIQDEAKALFASQRARGNTKATRELEDSYLACLTWEKKSLDHDTRVYELVGPCSYFPGEKRAASADVSSELCRAYERLGHIVIVHEDGSEQALTASEIDDYLKILFSTAPIKGNKECKVSYGTIRKDLDISGKSVFKGIAQDREKDEPFVPKAWRSLRRVLPKGLLARMLEDRKLGDAVCEALTFASSEASLIERLSDLGLSDD…	1001	RLWLDPTARPNGKVKGKWHAEPVYYADIPAIKAGTYVPRAIVQGIARINWEPIPQTALESKPLVLFKNDVLVVDGHIARYSNIGISVCQLLMLNLLTRDRVTDWPSVGSWGKDTQVRILQEDCLGHCYDSIAINPEDSTFQQR	857	1000
MG14-83	35	16		MEITINREIGKLGLPRHLVLGMDPGIASCGFALIDTANHEILDLGVRLFDSPTHPKTGQSLAVIRRGFRSTRRNIDRTQARLKHCLQVLKAYGLIPQDATKEYFHTTKGDKQPLKLRVDGLDRLLNDREWALVLYSLCKRRGYIPHGEGNQDKSSEGGKVLSALAANKEAIAETSCRTVGEWLAQQPQSRNRGGNYDKCVTHAQLIEETHILFDAQRSFGSKYASPEFEAAYIEVCDWERSRKDFDRRTYDLVGHCSYFPTEKRAARCTLTSELVSAYGALGNITIIHENGTSRALSATERDECIAILFSCEPIRGNKDCAVKFGALRKALDLSSGDYFKGVPAADEKTREVYKPKGWRVLRNTLNATNPILLQRLRDDRNLADAVMEAVAYSSALPVL…	1004	RLWHDPEAKKGQGAWYADPVYKADIPALKDGTYVPRIAKAHTGRKAWKPVPESAMKKPPLEIYLGDLVQIGDFVGRFSGYNIHNANWSFVDRLTRIKISCPTVGKLSNDMSPFVVRESPIK	882	1003
MG14-84	35	16		MEITINREIGKLGLPRHLVLGMDPGIASCGFALIDTANHEILDLGVRLFDSPTHPKTGQSLAVIRRGFRSTRRNIDRTQARLKHCLQVFKAHGLIPQDATKEYFHTTKGDKQPLKLRVDGLDRLLSDREWALVLYSLCKRRGYIPHGEGNQDKSSEGGKVLSALAANKEAIAEASCRTVGEWLAQQPQSRNRGGNYDKCVTHAQLIEETHILFDAQRSFGSKYASPELEAAYIEVCDWERSRKDFDRRTYDLVGHCSYFPTEKRAARCTLTSELVSAYGALGNITIIHDDGTSRALSATERDECIAILFSCEPIRGNKDCAVKFGALRKALDLSSGDYFKGVPAADEKTREVYKPKGWRVLRNTLNAANPILLQRLRDDRDLADAVMEAVAYSSALPVL…	1004	RLWHDPEAKKGQGAWYADPVYKADIPALKDGTYVPRIAKAHTGRKAWKPVPKSAMAKPPLEIYFDDLVQIGDFIGRFSGYNINSANWSFTDRLTRLNLSCPTVGQLNNDLSPVVIRESPIK	882	1003
MG14-85	35	16		MEITINREIGKLGLPRHLVLGMDPGIASCGFALIDTANHEILDLGVRLFDSPTHPKTGQSLAVIRRGFRSTRRNIDRTQARLKHCLQVFKAHGLIPQDATKEYFHTTKGDKQPLKLRVDGLDRLLSDREWALVLYSLCKRRGYIPHGEGNQDKSSEGGKVLSALAANKEAIAEASCRTVGEWLAQQPQSRNRGGNYDKCVTHAQLIEETHILFDAQRSFGSKYASPELEAAYIEVCDWERSRKDFDRRTYDLVGHCSYFPTEKRAARCTLTSELVSAYGALGNITIIHDDGTSRALSATERDECIAILFSCEPIRGNKDCAVKFGALRKALDLSSGDYFKGVPAADEKTREVYKPKGWRVLRNTLNAANPILLQRLRDDRDLADAVMEAVAYSSALPVL…	1004	RLWHDPEAKKGQGAWYADPVYKADIPALKDGTYVPRIAKAHTGRKAWKPVPKSAMAKPPLEIYFDDLVQIGDFIGRFSGYNINSANWSFTDRLTRLNLSCPTVGQLNNDLSPVVIRESPIK	882	1003
MG14-86	35	16		MEITINREIGKLGLPRHLVLGMDPGIASCGFALIDTANHEILDLGVRLFDSPTHPKTGQSLAVIRRGFRSTRRNIDRTQARLKHCLQILKAYGLIPQDATKEYFHTTKGDKQPLKLRVDGLDRLLNDREWALVLYSLCKRRGYIPHGEGNQDKSSEGGKVLSALAANKEAIAETSCRTVGEWLAQQPQSRNRGGNYDKCVTHAQLIEETHILFDAQRSFGSKYASPELEAAYIEVCDWERSRKDFDRRTYDLVGHCSYFPTEKRAARCTLTSELVSAYGALGNITIIHENGTSRALSATERDECIAILFSCEPIRDNEDCAVKFGALRKALDLSSGDYFKGVPAADEKTREVYKPKGWRVLRNTLNAANPILLQRLRDDRDLADAVMEAVAYSSALPVL…	1003	RLWHDPEAKKGKGAWYADPVYKADIPSLKDGTYVPKIAKAATGRKAWKAIPQNVLNSAPLEIYLGDLVQIGNQKGRFRGINIDTVSWSFVDTLSKLPVKMPTIGRLNNETIPTVIRELLI	882	1002
MG14-87	35	16		MEITINREIGKLGLPRHLVLGMDPGIASCGFALIDTANHEILDLGVRLFDSPTHPKTGQSLAVIRRGFRSTRRNIDRTQARLKRCLQVFKAYGLIPQDATKEYFHTTKGDKQPLKLRVDGLDRLLSAREWALVLYSLCKRRGYIPHGEGNQDKSSEGGKVLSALAANKEAIAETSCRTVGEWLAQQPQSRNRGGNYDKCVTHAQLIEETHILFDAQRSFGSKYASPEFEAAYIEVCDWERSRKDFDRRTYDLVGHCPYFPTEKRAARCTLTSELVSAYGALGNITIIHENGTSRALSATEHDECIAILFSCEPIRGNKDCAVKFGALRKALDLSSGDYFKGVPAADEKTREVYKPKGWRVLRNTLNAANPILLQRLRDDRDLADAVMEAVAYSSALPVL…	1004	RLWHDPKAKKGQGAWYADPVYKADIPALKDGTYVPRIAKAHTGRKAWKPVPESAMKKPPLEIYLGDLVQIGDFVGRFSGFDIDNANWSFSDRLTRKKLRSPTVNKLSNDLSPLVIRESPIR	882	1003
MG14-88	35	16		MESLVNREVGGLGKPRYLVMGMDPGIKSCGFALLDLNNQEILEMGSRLFDAPTHPKTKQSMAVIRRGYRSTRRNIDRTQDRLKHCLKTLKRFDVVPEDADKEFFHTVKGDKQPILLRTDGLNRLLTSREWALVLYSLCKRRGYIPHGEGSDSGTSEDGKVLAALKANERVFADAGYRTVGEWLASLPQSRNRGGNYDKCVTHAQLTDEVRTLFEAQRGFGSPVASQELEDAYIEVFDWERSREEFDKRAYGLVGTCSYFPNEKRAARCTLTSEMVAAYGALGNITIVKRDGSTHPLSAVERDQCIDILFAVDPMKGNKTCAVKYGFLRKRLDLESGDYFKGVPLDDEKNREVFKPKGWRSLRSVLHETNRELLVKLHDDRDLADAVMEAVAYSSSVDVL…	1027	RLWFDPDAKGRGGKKGRWYSDPVYKADLGVIQSNAYIPRVAKAHRGRKAWSPVPQAALRRSPVVIYLGDVVKVGDVVGRFAGFDIDSANWSFVDCLDGKGIAFPTVGSLTSELRPEVIREKVLGNAEVYRSTQDDGTSSGAD	884	1026
MG14-89	35	16		MEITINREIGKLGLPRHLVLGMDPGIASCGFALIDTANHEILDLGVRLFDSPTHPKTGQSLAVIRRGFRSTRRNIDRTQARLKHCLQVLKAYGLIPQDATKEYFHTTKGDKQPLKLRVDGLCRLLNDREWALVLYSLCKRRGYIPHGEGNQDKSSEGGKVLSALAANKEAIAETSCRTVGEWLAQQPQSRNRGGNYDKCVTHAQLIEETHILFDAQRSFGSKYASPEFEAAYIEVCDWERSRKDFDRRTYDLVGHCSYFPTGKRAARCTLTSELVSAYGALGNITIIHENGTSRALSATERDECIAILFSCEPIRGNKDCAVKFGALRKALDLSSGDYFKGVPAADEKTREVYKPKGWRVLRNTLNAANPILLQRLRDDRDLADAVMEAVAYSSALPVL…	1005	RLWHDPEAKKGQGAWYADPVYKADIPALKDGTYVPRIAKQKYGRKVWKAVPNSALTQKPLEIYLGDLIKVGDKLGRYNGYNIATANWSFVDALTKKEIAFPSVGMLSNELQPIIIRESILDN	882	1004
MG14-9	35	16		MLTSREWALVLYSLCKRRGYIPHGEGSQDKSSEGGKVLSALAANKEAIAETSCRTVGEWLAQQPQSRNRGGNYDKCVTHAQLVEETHILFEAQRNFGSQYASAELEEAYVQVCDWERSRKDFDRRSYDLVGYCTYFPTEKRAARCTLTSELVAAYGALGNITIVREDGTTRTLTAAERDKCIAILFSCEPIRGNKDCAVKFGALRRELDLNSGDYFKGVPAADEKTREVYKPKGWRTLRNTLNTISPFLLRRLHDDRDLTDSVMEAVAYSSALPVLEEQLQALPLSPTEIGALCKLPYSSKALNGYGNRSKKALDMLLDCLEDSEVLGLTQAEDDCGLLGLRTQGAQLKRSEHLMPYEMWVELTGRTNNNPVVIRSMSQMRKVVNAICRKWGVPNEIHI…	881	RLWHDPEAKKGQGCWYADPVYKADIPALKDGTYVPKIAKAHTGRKAWKPVPESAMKHAPLEIYLGDLVKIDDFIGRFSGFDINSANWSFSDRLTRQKLNCPTVGRLNNALLPTIIRESTID	759	880
MG14-90	35	16		MEITINREIGKLGLPRHLVLGMDPGIASCGFALIDTANHEILDLGVRLFDSPTHPKTGQSLAVIRRGFRSTRRNIDRTQARLKHCLQVFKAHGLIPQDATKEYFHTTKGDKQPLKLRVDGLDRLLSDREWALVLYSLCKRRGYIPHGEGNQDKSSEGGKVLSALAANKEAIAEASCRTVGEWLAQQPQSRNRGGNYDKCVTHAQLIEETHILFDAQRSFGSKYASPELEAAYIEVCDWERSRKDFDRRTYDLVGHCSYFPTEKRAARCTLTSELVSAYGALGNITIIHDDGTSRALSATERDECIAILFSCEPIRGNKDCAVKFGALRKALDLSSGDYFKGVPAADEKTREVYKPKGWRVLRNTLNAANPILLQRLRDDRDLADAVMEAVAYSSALPVL…	1004	RLWHDPEAKKGQGAWYADPVYKADIPALKDGTYVPRIAKAHTGRKAWKPVPKSAMAKPPLEIYFDDLVQIGDFIGRFSGYNINSANWSFTDRLTRLNLSCPTVGQLNNDLSPVVIRESPIK	882	1003
MG14-91	35	16		MEITINREIGKLGLPRHLVLGMDPGIASCGFALIDTANHEILDLGVRLFDSPTHPKTGQSLAVIRRGFRSTRRNIDRTQARLKHCLQILKAYGLIPQDATKEYFHTTKGDKQPLKLRVDGLDRLLNDREWALVLYSLCKRRGYIPHGEGNQDKSSEGGKVLSALAANKEAIAETSCRTVGEWLAQQPQSRNRGGNYDKCVTHAQLIEETHILFDAQRSFGSKYASPEFEAAYIEVCDWERSRKDFDRRTYDIVGHCSYFPTEKRAARCTLTSELVSAYGALGNITIIHENGTSRALTATERDECIAILFSCEPIRGNKDCAVKFGALRKALDLSSGDYFKGVPAADEKTREVYKPKGWRVLRNTLNATNPILLQRLRDDRNLADAVMEAVAYSSALPVL…	1004	RLWHDPEAKKGQGAWYADPVYKADIPALKDGTYVPRIAKAHTGRKAWKPVPESAMKKPPLEIYLGDLVQIGDFVGRFSGYNIDNANWSFVDRLTRIKISCPTVGKLSNDMSPFVVRESPIK	882	1003
MG14-92	35	16		MDKAKGADIGELGFDPATFATALMTLEEFRSKDRVIWAGLDIGVASTGLCLVDVRNHEIVLMASHLFKSPVVDKKKATAAPESLASVRRGARSVRRNIMREGRRKKAIRAALADFDLIPADTDGEWFSARRDERTVVRLRSKALGYLLNSRELARVLYSFASHRGYIDHGKSDKEDDAGKVKKALAANHAALADGGCKTFGQYLAGQPRSRNRAGDYSYTADIGMTVDEVRTIFARQRELGSEIASKALEERYIAELTWLTDTSKRDRSTYLKVGFCTYLGAPYRRGATSTISFEMVRAHQTLCNTVILHADGTSSTIPGDIRIEIVRELFDVKRSVKPLKWSGLRRRLGLAECDSFKGRPAEEEKRDCIALPAWAVLCSGLYENHRDLLERLHDHIDD…	1047	EAVFDASAGKRGRWSFDPVYCIDIPHRDAERRTMRAFSKEKAIDLWDTVAVPEAAPRMTIRRGDVLVCDGKAARFHCFDISVNAIRLFSQRGGKQLQATGPLSAEAFPPPSKWGEGVRIMQEDCLGLCWLSFLAQRAADVQME	903	1046
MG14-93	35	16		MEITINREIGKLGLPRYLVLGMDPGIASCGFALIDTANHEILDLGVRLFDSPTHPKTGQSLAVIRRGFRSTRRNIDRTQARLKHCLQVLKAYGLIPQDATKEYFHTTKGDKQPLKLRVDGLDRLLNDREWALVLYSLCKRRGYIPHGEGSQDKSSEGGKVLSALAANKEAIAETSCRTVGEWLAQQPQSRNRGGNYDKCVTHAQLIEETHILFDAQRSFGSKYASPEFEASYIEVCDWERSRKDFDRRTYDLVGHCSYFPTEKRAARCTLTSELVSAYGALGNITIIHENGTSRALSATERDECIAILFSCEPIRGNKDCAVKFGALRKALDLSSGDYFKGVPAADEKTREVYKPKGWRVLRNTLNAANPILLQRLRDDRNLADAVMEAVAYSSALPVL…	1003	RLWHDPEAKKGQGAWYADPVYKADIPALKDGTYVPRIAKAATGRKAWKAIPQNVLNSAPLEIYLGDLVQIGNQKGRFRGINIDTVSWSFVDTLSKLPVKMPTIGRLNNETIPTVIRELLI	882	1002
MG14-94	35	16		MEITINREIGKLGLPRHLVLGMDPGIASCGFALIDTANHEILDLGVRLFDSPTHPKTGQSLAVIRRGFRSTRRNIDRTQARLKHCLQVLKAYGLIPQDATKEYFHTTKGDKQPLKLRVDGLNRLLNDREWALVLYSLCKRRGYIPHGEGNQDKSSEGGKVLSALAANKEAIAETSCRTVGEWLAQQPQSRNRGGNYDKCVTHAQLIEETHILFDAQRSFGSKYASPEFEAAYIEVCDWERSRKDFDRRTYDLVGHCSYFPTEKRAARCTLTSELVSAYGALGNITIIHENGTSRALSATERDECIAILFSCEPIRGNKDCAVKFGALRKALDLSSGDYFKGVPAADEKTREVYKPKGWRVLRNTLNAANPILLQRLRDDRNLADAVMEAVAYSSALPVL…	1003	RLWHDPEAKKGQGAWYADPVYKADIPALKDGTYVPRIAKAATGRKAWKAIPQNVLNSAPLEIYLGDLVQIGNQKGRFRGINIDTVSWSFVDTLSKLPVKMPTIGRLNNETIPTLIRELLI	882	1002
MG14-95	35	16		MEITINREIGKLGLPRHLVLGMDPGIASCGFALIDTANHEILDLGVRLFDSPTHPKTGQSLAVIRRGFRSTRRNIDRTQARLKHCLQVLKAYGLIPQDATKEYFHTTKGDKQPLKLRVDGLDRLLNDREWALVLYSLCKRRGYIPHGEGSQDKSSEGCKVLSALAANKEAIAETSCRTVGEWLAQQPQSRNRGGNYDKCVTHAQLIEETHILFDAQRSFGSKYASPEFEAAYIEVCDWERSRKDFDRRTYDLVGHCSYFPTEKRAARCTLTSELVSAYGALGNITIIHENGTSRALSATERDECIAILFSCEPIRGNKDCAVKFGALRKALDLSSGDYFKGVPAANEKTREVYKPKGWRVLRNTLNAANPILLQRLRDDRDLADAVMEAVAYSSALPVL…	1004	RLWHDPEAKKGQGAWYADPVYKADIPALKDGTYVPRIAKAHTGRKAWKPVPESAMKKQPLEMYLGDLVQIGDFVGRFSGYNIDNANWSFVDRLTRIKISCPTVGKLSNDMSPFVVRESPIK	882	1003
MG14-96	35	16		MDVTRPYLVLGLDPGIASCGFCLLDMTNHKILEMGSHLFKAPQEDKTKTSLAVTRRNARSIRRNTARTAARLKHCMELLVAAGLVPEDADKTWFQTRKGDKPVLKLRAGGLDRLLTDREFAQVLYSLCGRRGYIPHGEGRLGETDDTEGRKVLDAIKKNQAAMAAGSYRTVGEMLNAQGRSRNRGGDYALCVYNSQIQDEVKALFAAQRAHGNAAATEALEDDYLACLTWEKKSLEHDARVYELVGECPYFPGEKRAASADISSELCRAYERLGHIVIVHEDGSEQTLTANQIDGYLKILFSTASIKGNKDCKVTYGAIRKNLDISGKSVFKGIAQDKEKEEVFAPKAWRCLRHALPEELLARMVEDRQLGDAICEALTFASSEASLIERLSDLDLTDD…	1003	RLWLDPTARPNGKVKGKWYAEPVYYADIPAIKAGTYVPRACTIHVARVNWEPVPESAMASEPVVVFFGDVLVVDDKIGRYWSMGITNCAMEIRSLLNGSNLASGFPGTLNGWGKDTQVRVLQEDCLGHCYDGISINPEDSTFQQR	857	1002
MG14-98	35	16		MDKAQGVDIGELGFDPGTFATALMTLEEFRSKDRVIWAGIDIGVASTGLCLVDVRNHEIVLMTSHLFKSPVVDKKKATAAPESLASVRRGARSVRRNIMREGRRKKAIRAVLADSDLIPADADGEWFAARRDERTVVKLRSKALGHLLNSRELARVLYSFASHRGYIDHGKSDKDDDAGKVKKALAANHAALAGGGCETFGQYLAVQPRSRNRAGDYSFTSDIGMTVDEVRTIFLRQREMGSEIATEALEERYIAELTWLTDTSKRDMSTYLKVGFCTYRGAPYRRGATSTTSFEMVRAHQTLANTVILHEDGTSSTIPGNTRIEIVRELFAVKKSVKPLKWSGLRRRLGLSDGDSFKGRPLEEEKRDCIALPAWAVLCSGLYEDHRDLLERLHDHIED…	1046	DAVFDASVGKRGKWSFDPVYCIDIPHREDEIRTIRAFSKERAIDLWDSIKVPEDAQRMRIRRGDVLVCDGKAARFYCFDISVNAIRLYSQRGGKQLQTTGPLSSEAFPPPSKWGDDIRVMPEDCLGLCWLSFLSNRAIAQMD	903	1045
MG14-99	35	16		MDATRPYLVLGLDPGIASCGFCLLDMTNHKILEMGSHLFKAPQEDKTKTSLAVTRRKARSIRRNTARTSARLKHCLELLAGAGLVPADADKTWLQTKKGDKPILKLRAGGLDRLLTDREFAQVLYSLCGRRGYIPHGEGRLGETDEDESKKVLGAIKKNQDAMAAGSYRTVGEMLNAQGRSRNRGGDYSLCVYNSQIQDEAKALFASQRARGNTKATRELEDSYLACLTWEKKSLDHDTRVYELVGPCSYFPGEKRAASADVSSELCRAYERLGHIVIVHEDGSEQALTAGEIDDYLKILFSTAPIKGNKECKVTYGTIRKDLDISGKSVFKGIAQDKEKDEPFAPKAWRSLRRVLPERLLASMLEDRNLGDAVCEALTFASSEASLIERLSDLDLSDD…	1001	RLWLDPTARPNGKVKGKWYAEPVYYVDIPAIKAGAYVPRACTIHVARVNWKPVPEEAMQIEPIMLYAGDVVEINNRLVRYSGFDINGATLYYQSLLNGATTTAIPSLGTWGKDTQVRVLQEDCLGHCYDGIAINPEDSTFQQR	857	1000
MG15-1	42	33		MNYVLGLDVGIASVGWAVLELNEEDNPIRIEGLGARIFDKAEVPKTGASLAAPRRMSRGIRRVIRRRRFRLQRVRSYLKKHNILPAEKVDHLYDVPSAIDIYELRKRALTEKVTAEEWARLLIFFAKHRGFKSNRKKASGDADEGEMLKAIAANAEILKNYRTVGEMLCDNEKFRKRKRNRDGAYNFTVSRAMLMEEIHTLFEIQRNLGQKFADEKLEEEYVILFAAQRKFDEGPGENSPYAGNQIEKMIGSCTLEGKKEKRAPKASYAFMAFNLWQKINHLKVNRRGSERFLTEEERRRIADLAWKKEKLTYGSLRKVLSLDPEDRFVGLRYDLKKGKAENLEEPVSEAEKRSFSWVKDYHSIRKALDKVEKNRILKLSHEQLDTIATAFSVYKNEET…	1083	DVFRAEEKGKKKYYFIPVYVADTVKEELPNRAVLAHKPYEAWKIMKEENFIFSLYPNDLIFVDAGKEIPFKAALKGSTLDPEKKASRFLMYYKGADIATGSISGVNHDETYKARGVGIQSLREIKKCCIDVLGNISFASKEKRQTFR	935	1082
MG15-10	42	33		MDTKELKYVVGLDIGITSVGWATLLLDSQDEPVRILDLNSRIFDKAEVPKTGASLAAPRRMARGVRRRLRRRKFRLHRVRQYILRHHILDKVGLECLYKPKTDIDIFALRTAGLDRQLKPEEWARILLYMAKHRGFKSNRKSTADETADGDMLKAIQQNKEILSKYRSVGEMFDKDEKFSDHKRNKGGSYEFTVARSMLEDEIKLLFEKQRDFGSAFAEKDAEEEYIDLFSAQRNFDEGPGGDSPYGGNQIGKMIGLCTFEGKNGEKRAPKASYAFMATNLWQKINQIRIIKKGTELHLTAEEAGKKYEKAWNKEAMTYKDIRSEISLGDEASFKGLAYKWTETDKEETESKTKFSWVKEYHTLRKVLDKVEKNRILQLSHDEIDNIAYVFSVYKNDDK…	1104	DIFKAKGKNGKSSYYAVPIYVADTVKVELPNRAVVTKKTYAEWPEMKTEDFAFSLYPNDVVYIGGKEIKMNVMPGCTLATENHVKDDFFYYKGLDIATGAMIVINHDGTYKQRGVGIKQLPLIEKYEVSVLGDLVKAIYRPREIFKHKAQRSK	950	1103
MG15-100	42	33		MNYVLGLDVGIASVGWAVLELNEEDNPIRIEGLGARIFDKAEVPKTGASLAAPRRMSRGIRRVIRRRRFRLQRVRSYLKKHNILPAEKVDHLYDVPSAIDIYELRKRALTEKVTAEEWARLLIFFAKHRGFKSNRKKASGDADEGEMLKAIAANAEILKNYRTVGEMLCDNEKFRKRKRNRDGAYNFTVSRAMLMEEIHTLFEIQRNLGQKFADEKLEEEYVILFAAQRKFDEGPGENSPYAGNQIEKMIGSCTLEGKKEKRAPKASYAFMAFNLWQKINHLKVNRRGSERFLTEEERRRIADLAWKKEKLTYGSLRKVLSLDPEDRFVGLRYDLKKGKAENLEEPVSEAEKRSFSWVKDYHSIRKALDKVEKNRILKLSHEQLDTIATAFSVYKNEET…	1083	DVFRAEEKGKKKYYFIPVYVADTVKEELPNRAVLAHKPYEAWKIMKEEDFIFSLYPNDLIFVDAGKEIPFKAALKGSTLDPEKKASRFLMYYKGADIATGSISGVNHDETYKARGVGIQSLREIKKCCIDVLGNISFASKEKRQTFR	935	1082
MG15-101	42	33		MHYVLGLDIGITSVGWAVLELNIQDEPIRIVDLNSRIFERAEIPKTGESLAAPRRVARSSRRRTRRRRFRLYRIRRYLLRNQIITPSDMKILYDNCGDMKDIYTLRHEALDRAVTSKEWARLLIFFGKHRGFKSNRKSIIASGDEGVMLQAVKENQELLKAYRTVGDMLYSDTKFANAKRNKGESYTFTVSRRMLTDEIQTLFCIQRDLGQSFATPSLEDEYLSIFLAQRNFDEGPGGNSPYSGNQIEKMIGNCAFEKNEKRAPKASYAFMAFNLLQKINHLRIERKGKQRFLTQEERNNIAGLAWKKENLTFKDIRTAISLSGDELFQDVHYASEVSLEECEKKTKFNLVRSYHAMRKALDAVEKNRIQKLSHEQLDTIAYAFTVYKNDDKISSYLLA…	1090	DVFYVSEKGKKAYYFVPIYVADTVKKELPHKAVVAYKPCEEWKNVDDDDFIFSLYPNDLVYVRHKKSILLKASKRSTLSPQIKIKEGLFYYKGANISVGSISIINNDDTYGQHSLGIKTLECMKKANVDILGNVTFVGRENRQPFQLSKK	939	1089
MG15-102	42	33		MNYVLGLDVGIASVGWAVLELNEEDNPIRIEGLGARIFDKAEVPKTGASLAAPRRMSRGIRRVIRRRRFRLQRVRSYLKRHNILPAEKVDHLYDVPSAIDIYELRKRALTEKVTAEEWARLLIFFAKHRGFKSNRKKASGDADEGEMLKAIAANAEILKNYRTVGEMLCDNEKFRKRKRNRDGAYNFTVSRAMLMEEINTLFEIQRNLGQKFADEKLEEEYVILFASQRKFDEGPGENSPYAGNQIEKMIGSCTLEGKKEKRAPKASYVFMAFNLWQKINHLKVNRRGSERFLTEEERRRIADLAWKKEKLTYGSLRKVLSLDPEDRFVGLRYDLKKGKAENLEEPVSEAEKRSFSWVKDYHSIRKALDKVEKNRILKLSHEQLDTIATAFSVYKNEET…	1083	DVFRVEEKGKKKYYFIPVYVADTVKEELPNRAVLAHKPYEAWKIMKEEDFIFSLYPNDLIFVDAGKEIPFKAALKGSTLDPEKKVSRFLMYYKGADIATGSISGVNHDETYKARGVGIQSLREIKKCCIDVLGNISFASKEKRQTFR	935	1082
MG15-104	42	33		MNYVLGLDVGIASVGWAVLELNEEDNPIRIEGLGARIFDKAEVPKTGASLAAPRRMSRGIRRVIRRRRFRLQRVRSYLKKHNILPAEKVDHLYDVPSAIDIYELRKRALTEKVTAEEWARLLIFFAKHRGFKSNRKKASGDADEGEMLKAIAANAEILKNYRTVGEMLCDNEKFRKRKRNRDGAYNFTVSRAMLMEEIHTLFEIQRNLGQKFADEKLEEEYVILFAAQRKFDEGPGENSPYAGNQIEKMIGSCTLEGKKEKRAPKASYAFMAFNLWQKINHLKVNRRGSERFLTEEERRRIADLAWKKEKLTYGSLRKVLSLDPEDRFVGLRYDLKKGKAENLEEPVSEAEKRSFSWVKDYHSIRKALDKVEKNRILKLSHEQLDTIATAFSVYKNEET…	1083	DVFRAEEKGKKKYYFIPVYVADTVKEELPNRAVLAHKPYEAWKIMKEEDFIFSLYPNDLIFVDAGKEIPFKAALKGSTLDPEKKASRFLMYYKGADIATGSISGVNHDETYKARGVGIQSLREIKKCCIDVLGNISFASKEKRQTFR	935	1082
MG15-105	42	33		MNYVLGLDVGIASVGWAVLELNEEDNPIRIEGLGARIFDKAEVPKTGASLAAPRRMSRGIRRVIRRRRFRLQRVRSYLKKHNILPAEKVDHLYDVPSAIDIYELRKRALTEKVTAEEWARLLIFFAKHRGFKSNRKKASGDADEGEMLKAIAANAEILKNYRTVGEMLCDNEKFRKRKRNRDGAYNFTVSRAMLMEEIHTLFEIQRNLGQKFADEKLEEEYVILFAAQRKFDEGPGENSPYAGNQIEKMIGSCTLEGKKEKRAPKASYAFMAFNLWQKINHLKVNRRGSERFLTEEERRRIADLAWKKEKLTYGSLRKVLSLDPEDRFVGLRYDLKKGKAENLEEPVSEAEKRSFSWVKDYHSIRKALDKVEKNRILKLSHEQLDTIATAFSVYKNEET…	1083	DVFRAEEKGKKKYYFIPVYVADTVKEELPNRAVLAHKPYEAWKIMKEEDFIFSLYPNDLIFVDAGKEIPFKAALKGSTLDPEKKASRFLMYYKGADIATGSISGVNHDETYKARGVGIQSLREIKKCCIDVLGNISFASKEKRQTFR	935	1082
MG15-106	42	33		MNYVLGLDVGIASVGWAVLELNEEDNPIRIEGLGARIFDKAEVPKTGASLAAPRRMSRGIRRVIRRRRFRLQRVRSYLKRHNILPAEKVDHLYDVPSAIDIYELRKRALTEKVTAEEWARLLIFFAKHRGFKSNRKKASGDADEGEMLKAIAANAEILKNYRTVGEMLCDNEKFRKRKRNRNGAYNFTVSRAMLMEEIHTLFEIQRNLGQKFADEKLEEEYVILFAAQRKFDEGPGENSPYAGNQIEKMIGSCTFEGKKEKRAPKESYAFMAFNLWQKINHLKVNRRGSERFLTEEERRRIADLAWKKEKLTYGSLRKVLSLDPEDRFVGLRYDLKKGKAENLEEPVSEAEKRSFSWVKDYHSIRKALDKVEKNHILKLSHEQLDTIATAFSVYKNEET…	1083	DVFRAEEKGKKKYYFIPVYVADTVKEELPNRAVLAHKPYEAWKIMKEEDFIFSLYPNDLIFVDAGKEIPFKAALKGSTLDPEKKASRFLMYYKGADIATGSISGVNHDETYKARGVGIQSLREIKKCCIDVLGNISFASKEKRQTFR	935	1082
MG15-107	42	33		MDPKELKYVVGLDIGITSVGWATLLLDSQDEPVRILDLNSRIFDKAEVPKTGASLAAPRRMARGVRRRLRRRKFRLHRVRQYILRHHILDKAGLECLYKPKMDIDIFALRTAGLDRLLEPEEWARILLYMAKHRGFKSNRKSTAVAGGDDGIMLKAIQQNKEVLSKYRSVGEMFDKDEKFSDHKRNKGGSYEFTVARSMLVDEIKLLFEKQRDFGLAFAEKDAEEEYIELFSAQRNFDEGPGGDSPYGGNQIEKMIGLCTFEGKNGEKRAPKASYAFMATNLWQKINQIRIIEKGTERPLTAEEAGKIDEKAWKKEAMTYKDIRSEISLGDEASFKGLPYKWTETDKEETESKAKFSWVKEYHTLRKVLDKVEKNRILQLSHDDIDNIAYIFSVYKNDD…	1110	DVFKVKKSNGGHQYYLVPIYVADTVKERLPNRAVMAHKEYDEWKIVDDKDFVFSLYPNDLLFIGGKEIKLNGTGGDTLHQGIMVQNVYLYYRGLNIAVGTISVEDHDSKYIQESLGVGRVPVLEKYEVSVLGDLIKAQYRPRETFKHKAQRTKDQVNV	951	1109
MG15-108	42	33		MNYVLGLDVGIASVGWAVLELNEEDNPIRIEGLGARIFDKAEVPKTGASLAAPRRMSRGIRRVIRRRRFRLQRVRSYLKRHNILPAEKVDHLYDVPSAIDIYELRKRALTEKVTAEEWARLLIFFAKHRGFKSNRKKASGDADEGEMLKAIAANAEILKNYRTVGEMLCDNEKFRKRKRNRDGAYNFTVSRAMLMEEIHTLFEIQRNLGQKFADEKIEEEYVILFAAQRKFDEGPGENSPYAGNQIEKMIGSCTLEGKKEKRAPKASYAFMAFNLWQKINHLKINRRGSERFLTEEERRRIADLAWKKEKLTYGSLREVLFLDPEDRFVGLRYDLKKEKEEDLEEPVSEAEKMSFSWVKDYHSIRKALDKVEKNRILKLSHEQLDTIATAFSVYKNEET…	1082	DVFRVEEKGKKKYYFIPVYVADTVKEELPNRAVLAHKPYEAWKIMKEEDFIFSLYPNDLIFVDAGKEIPFKAALKGSTLDPEKKASRFLMYYKGADIAGGTINGVNHDSTYGIRIGLQRLKGIRKCRIDVLGNISLVGKEKRKTFR	935	1081
MG15-109	42	33		MNYVLGLDVGIASVGWAVLELNEEDNPIRIEGLGARIFDKAEVPKTGASLAAPRRMSRGIRRVIRRRRFRLQRVRSYLKKHNILPAEKVDHLYDVPSAIDIYELRKRALTEKVTAEEWARLLIFFAKHRGFKSNRKKASGDADEGEMLKAIAANAEILKNYRTVGEMLCDNEKFRKRKRNRDGAYNFTVSRAMLMEEIHTLFEIQRNLGQKFADEKLEEEYVILFAAQRKFDEGPGENSPYAGNQIEKMIGSCTLEGKKEKRAPKASYAFMAFNLWQKINHLKVNRRGSERFLTEEERRRIADLAWKKEKLTYGSLRKVLSLDPEDRFVGLRYDLKKGKAENLEEPVSEAEKRSFSWVKDYHSIRKALDKVEKNRILKLSHEQLDTIATAFSVYKNEET…	1083	DVFRAEEKGKKKYYFIPVYVADTVKEELPNRAVLAHKPYEAWKIMKEEDFIFSLYPNDLIFVDAGKEIPFKAALKGSTLDPEKKASRFLMYYKGADIATGSISGVNHDETYKARGVGIQSLREIKKCCIDVLGNISFASKEKRQTFR	935	1082
MG15-11	42	33		MNYVLGLDVGIASVGWAVLELNEEDNPIRIEGLGARIFDKAEVPKTGASLAAPRRMSRGIRRVIRRRRFRLQRVRSYLKRHNILPAEKVDHLYDVPSAIDIYELRKRALTEKVTAQEWARLLIFFAKHRGFKSNRKKASGDADEGEMLKAIAANAEILKNYRTVGEMLCDNEKFRKRKRNRDGAYNFTVSRAMLMEEIHTLFEIQRNLGQKFADEKLGEEYVILFAAQRKFDEGPGENSPYAGNQIEKMIGSCTLEGKKEKRAPKASYAFMAFNLWQKINHLKVNRRGSERFLTEEERRRIADLAWKKEKLTYGSLREVLFLDPEDRFVGLRYDLKKEKEEDLEEPVSEAEKMSFSWVKDYHSIRKALDKVEKNRILKLSHEQLDTIATAFSVYKNEET…	1082	DVFRVEEKGKKKYYFIPVYVADTVKEELPNRAVLAHKPYEAWKIMKEEDFIFSLYPNDLIFVDAGKEIPFKAALKGSTLDPEKKASRFLMYYKGADIAGGTINGVNHDSTYGIRIGLQRLKGIRKCRIDVLGNISLVGKEKRKTFR	935	1081
MG15-110	42	33		MNYVLGLDVGIASVGWAVLELNEEDNPIRIEGLGARIFDKAEVPKTGASLAAPRRMSRGIRRVIRRRRFRLQRVRSYLKRHNILPAEKVDHLYDVPSAIDIYELRKRALTEKVTAEEWARLLIFFAKHRGFKSNRKKASGDADEGEMLKAIAANAELLKNYRTVGEMLCDNEKFRKRKRNRDGAYNFTVSRAMLIEEIHTLFEIQRNLGQKFADERLEEEYVILFVAQRKFDEGPGENSPYAGNQIEKMIGSCTLEGKKEKRAPKASYAFMAFNLWQKINHLKINRRGSERFLTEEERRRIADLAWKKEKLTYGSLREVLFLDPEDRFVGLRYDLKKEKEEDLEEPVSEAEKMSFSWVKDYHSIRKALDKVEKNRILKLSHEQLDTIATAFSVYKNEET…	1082	DVFRVEEKGKKKYYFIPVYVADTVKEELPNRAVLAHKPYEAWKIMKEEDFIFSLYPNDLIFVDAGKEIPFKAALKGSTLDPEKKASRFLMYYKGADIAGGTINGVNHDSTYGIRIGLQRLKGIRKCRIDVLGNISLVGKEKRKTFR	935	1081
MG15-111	42	33		MNYVLGLDVGIASVGWAVLELNEEDNPIRIEGLGARIFDKAEVPKTGASLAAPRRMSRGIRRVIRRRRFRLQRVRSYLKKHNILPAEKVDHLYDVPSAIDIYELRKRALTEKVTAEEWARLLIFFAKHRGFKSNRKKASGDADEGEMLKAIAANAEILKNYRTVGEMLCDNEKFRKRKRNRDGAYNFTVSRAMLMEEIHTLFEIQRNLGQKFADEKLEEEYVILFAAQRKFDEGPGENSPYAGNQIEKMIGSCTLEGKKEKRAPKASYAFMAFNLWQKINHLKVNRRGSERFLTEEERRRIADLAWKKEKLTYGSLRKVLSLDPEDRFVGLRYDLKKGKAENLEEPVSEAEKRSFSWVKDYHSIRKALDKVEKNRILKLSHEQLDTIATAFSVYKNEET…	1083	DVFRAEEKGKKKYYFIPVYVADTVKEELPNRAVLAHKPYEAWKIMKEEDFIFSLYPNDLIFVDAGKEIPFKAALKGSTLDPEKKASRFLMYYKGADIATGSISGVNHDETYKARGVGIQSLREIKKCCIDVLGNISFASKEKRQTFR	935	1082
MG15-112	42	33		MNYVLGLDVGITSCGWAVLELNHEDEPVRIVDLNSRIFDKAEAPKTGESLAAPRRMARGIRRLTRRRKFRLHRVRGFLVRHHILTKEEIENLYITPHKTDIYELRYRALTEKVSPSDWARLLIFFAKHRGFQSNRKNEKSGEDGLMLAAIGENKKILENYRSVGDMLYSDEKFKDCKRNKGGTYRFTVSRSMLKEEVQTLFKKQRELGQTFAGEDLEDEYISIFSAQRNFDEGPGANSPYAGDQIEKMIGDCTFEDGKNGRPPQKRAPKASYAFMAFNLWQKINHIRVNSKGIERSLETEEKNKIAGLAWTKENITYHDLRQIAGLDEETRFSGVTYPLDSTTEEAEKKVKFSWVKPYHAMRRALDKVEKNYIQKLSREEIDAIAYAFTVYKNDKKIRT…	1088	DIFGVNEKGKTAYYFVPVYVSDTVKKELPCRAVVAHKPYEEWKVMDDKDFLFFLYPNDMIHVVAKRDLSFTAAEGADLAPTMETKDTCVYYKAADISAGNIKVITHDNSYEKRGFGIKTLLQLEKCEVDVLGNISVVKKEKRQGFC	941	1087
MG15-113	42	33		MNYVLGLDVGIASVGWAVLELNEEDNPIRIEGLGARIFDKAEVPKTGASLAAPRRMSRGIRRVIRRRRFRLQRVRSYLKKHNILPAEKVDHLYDVPSAIDIYELRKRALTEKVTAEEWARLLIFFAKHRGFKSNRKKASGDADEGEMLKAIAANAEILKNYRTVGEMLCDNEKFRKRKRNRDGAYNFTVSRAMLMEEIHTLFEIQRNLGQKFADEKLEEEYVILFAAQRKFDEGPGENSPYAGNQIEKMIGSCTLEGKKEKRAPKASYAFMAFNLWQKINHLKVNRRGSERFLTEEERRRIADLAWKKEKLTYGSLRKVLSLDPEDRFVGLRYDLKKGKAENLEEPVSEAEKRSFSWVKDYHSIRKALDKVEKNRILKLSHEQLDTIATAFSVYKNEET…	1083	DVFRAEEKGKKKYYFIPVYVADTVKEELPNRAVLAHKPYEAWKIMKEEDFIFSLYPNDLIFVDAGKEIPFKAALKGSTLDPEKKASRFLMYYKGADIATGSISGVNHDETYKARGVGIQSLREIKKCCIDVLGNISFASKEKRQTFR	935	1082
MG15-114	42	33		MNYVLGLDVGIASVGWAVLELNEEDNPIRIEGLGARIFDKAEVPKTGASLAAPRRMSRGIRRVIRRRRFRLQRVRSYLKRHNILPAEKVDHLYDVPSAIDIYELRKRALTEKVTAQEWARLLIFFAKHRGFKSNRKKASGDADEGEMLKAIAANAEILKNYRTVGEMLCDNEKFRKRKRNRDGAYNFTVSRAMLMEEIHTLFEIQRNLGQKFADEKLGEEYVILFAAQRKFDEGPGENSPYAGNQIEKMIGSCTLEGKKEKRAPKASYAFMAFNLWQKINHLKVNRRGSERFLTEEERRRIADLAWKKEKLTYGSLREVLFLDPEDRFVGLRYDLKKEKEEDLEEPVSEAEKMSFSWVKDYHSIRKALDKVEKNRILKLSHEQLDTIATAFSVYKNEET…	1082	DVFRVEEKGKKKYYFIPVYVADTVKEELPNRAVLAHKPYEAWKIMKEEDFIFSLYPNDLIFVDAGKEIPFKAALKGSTLDPEKKASRFLMYYKGADIAGGTINGVNHDSTYGIRIGLQRLKGIRKCRIDVLGNISLVGKEKRKTFR	935	1081
MG15-115	42	33		MNYVLGLDIGITSVGWAVLELDTHDEPIRIVDLNSRIFEKAEVPKTGESLAAPRRMARSARRLTRRRRFRLHRVRRYLIRNRILDARQVEELYVDSIGKTDIYELRYQALSQPVSNSDWARLLIFFAKHRGFKSNRKHISGSGDEGQMLNAITENQEILKNYRTVGEMLYKNEKFKACKRNKGGSYTFTVSRAMLADEIHTLFDVQRNLGQAYASEKLKEEYMELFSAQRNFDKGPGINSPYSGNQIEKMIGSCTFEDGEKRAPKASYAFMAFNVWQKINHLRVTCEGTYRFLSQTEKETLAALAWKKENITFKDIRRELKLDDTVRFLDVNYNLDKYKEEAEKKVKFSWVKEYHAIRKALDKVKKDRISELSHEQIDTIAYAFTVYKNDEAIKRYLLE…	1085	DVFGVEERGKNAYYFVPIYVADTVRETLPNKAVVPNKSYNDWKFMRDEDFLFSLYPNDLIYIESLSPVSFHTVKGCTLVPKIERKEMLLYYRKAGISTASITVLNHDNTYVKESLGIKTIGKLQKCTVDILGNVHYVQKEKRLGFK	938	1084
MG15-116	42	33		MNYVLGLDVGIASVGWAVLELNEEDNPIRIEGLGARIFDKAEVPKTGASLAAPRRMSRGIRRVIRRRRFRLQRVRSYFKRHNILPAEKVDHLYDVPSAIDIYELRKRALTEKVTAEEWARLLIFFAKHRGFKSNRKKASGDADEGEMLKAIAANAEILKNYRTVGEMLCDNEKFRKRKRNRDGAYNFTVSRAMLMEEIHTLFEIQRNLGQKFADEKIEEEYVILFAAQRKFDEGPGENSPYAGNQIEKMIGSCTLEGKKEKRAPKASYAFMAFNLWQKINHLKINRRGSERFLTEEERRRIADLAWKKEKLTYGSLREVLFLDPEDRFVGLRYDLKKEKEEDLEEPVSEAEKMSFSWVKDYHSIRKALDKVEKNRILKLSHEQLDTIATAFSVYKNEET…	1082	DVFRVEEKGKKKYYFIPVYVADTVKEELPNRAVLAHKPYEAWKIMKEEDFIFSLYPNDLIFVDAGKGIPFKAALKGSTLDPEKKASRFLMYYKGADIAGGTINGVNHDSTYGIRIGLQRLKGIRKCRIDVLGNISLVGKEKRKTFR	935	1081
MG15-117	42	33		MNYVLGLDVGITSCGWAVLELNHEDEPVRIVDLNSRIFDKAEAGNGDSLAAPRRMARGIRRLTRRRKFRLHRVRGFLVRHHILTKEEIENLYTNPHKTDIYELRYRALTEKVSPSDWARLLIFFAKHRGFQSNRKNEKSGEDGLMLAAIGENKKVLENYRSVGDMLYSDEKFRDCKRNKGGTYRFTVSRSMLKEEVQTLFKTQRELGQTFAGEDLEDEYISIFSAQRNFDEGPGANSPYAGDQIEKMIGDCTFEDGKNGRPPQKRAPKASYAFMAFNLWQKINHIRVNSKGIERSLETEEKNKIAGLAWTKENITYYDLRQITGLDEETRFSGVTYPLDSTTEEAEKKVKFSWVKPYHAMRRALDKVEKNYIQKLSREEIDAIAYAFTVYKNDKKIRTA…	1079	DIFGVNEKGKMAYYFVPVYVSDTVKRELPCRAVVQDKSYENWKMMDDKDFLFSLYPNDMIHVVAKRDLSFTAAEGSSLAPKMKTKDAYVYYKGADINGGTITVINHDNSYGIKSMGIKTLLQMEKCEVDILGNISVVKQEKRQGFR	932	1078
MG15-118	42	33		MDPKELKYVVGLDIGITSVGWATLLLDSQDEPVRILDLNSRIFDKAEVPKTGASLAAPRRMARGVRRRLRRRKFRLHRVRQYILRHHILDKAGLECLYKPKTDIDIFALRTAGLDRLLEPEEWARILLYMAKHRGFKSNRKSTAVAGGDDGVMLKAIQQNKEVLSKYRSVGEMFDKDEKFSDHKRNKGGSYEFTVARSMLVDEIKLLFEKQRDFGLVFAEKDAEEEYIELFSAQRNFDEGPGGDSPYGGNQIEKMIGLCTFEGKNGEKRAPKASYAFMATNLWQKINQIRIIEKGTERPLTAEEAGKIDEKAWKKEAMTYKDIRSEISLGDEASFKGLPYKWTETDKEETESKAKFSWVKEYHTLRKVLDKVEKNRILQLSHDDIDNIAYIFSVYKNDD…	1105	DVFKVKKGNGGHQYYLVPIYVADTVKEKLPNRAVVGSTSYDGWKILHDDSFVFSLYPNELVHISGKKIKLKGTGGNTKGQEINIEDAYLYYKALNISNGMITVVTHDNTYIQESLGIGRVPTLEKYEVSVLGDLVKATYRPRETFKHKAQRFK	951	1104
MG15-119	42	33		MDTKELKYVVGLDIGITSVGWATLLLDSQDEPVRILDLNSRIFDKAEVPKTGASLAAPRRMARGVRRRLRRRKFRLYRVRQYILRHHILDKAGLECLYKPKTDIDIFALRTAGLDRLLEPEEWARILLYMAKHRGFKSNRKSTAVAGGDDGVMLKAIQQNKEVLSKYRSVGEMFDKDEKFSDHKRNKGGSYEFTVARSMLVDEIKLLFEKQRDFGLAFTEKDAEEEYIELFSAQRNFDEGPGGDSPYGGNQIEKMIGLCTFEGKNGEKRAPKASYAFMATNLWQKINQIRIIEKGTERPLTAEEAGKIDEKAWKKEAMTYKDIRSEISLGDEASFKGLPYKWTETDKEETESKAKFSWVKEYHTLRKVLDKVEKNRILQLSHDDIDNIAYIFSVYKNDD…	1105	DIFKVKKSNGGHQYYSVPIYVADTVKEALPNRAVVAYKEYDEWKIVDDKDFVFSLYPNDLLFIGGKEIKLNGTGGDTLHQGIMVQDVFLYYRGLNIAVGSIGVENSDGRYAQDSLGIKQLPIIEKYEVSVLGDLVKAMYRTRETFKHKAQRAK	951	1104
MG15-12	42	33		MNYVLGLDVGIASVGWAVLELNEEDNPIRIEGLGARIFDKAEVPKTGASLAAPRRMSRGIRRVIRRRRFRLQRVRSYLKRHNILPAEKVDHLYDVPSAIDIYELRKRALTEKVTAEEWARLLIFFAKHRGFKSNRKKASGDADEGEMLKAIAANAEILKNYRTVGEMLCDNEKFRKRKRNRDGAYNFTVSRAMLMEEIHTLFEIQRNLGQKFADEKIEEEYVILFAAQRKFDEGPGENSPYAGNQIEKMIGSCTLEGKKEKRAPKASYAFMAFNLWQKINHLKINRRGSERFLTEEERRRIADLAWKKEKLTYGSLREVLFLDPEDRFVGLRYDLKKEKEEDLEEPVSEAEKMSFSWVKDYHSIRKALDKVEKNRILKLSHEQLDTIATAFSVYKNEET…	1082	DVFRVEEKGKKKYYFIPVYVADTVKEELPNRAVLAHKPYEAWKIMKEEDFIFSLYPNDLIFVDAGKEIPFKAALKGSTLDPEKKASRFLMYYKGADIAGGTINGVNHDSTYGIRIGLQRLKGIRKCRIDVLGNISLVGKEKRKTFR	935	1081
MG15-120	42	33		MNYVLGLDVGIASVGWAVLELNEEDNPIRIEGLGARIFDKAEVPKTGASLAAPRRMSRGIRRVIRRRRFRLQRVRSYLKRHNILPAEKVDHLYDVPSAIDIYELRKRALTEKVTAEEWARLLIFFAKHRGFKSNRKKASGDADEGEMLKAIAANAELLKNYRTVGEMLCDNEKFRKRKRNRDGAYNFTVSRAMLIEEIHTLFEIQRNLGQKFADERLEEEYVILFVAQRKFDEGPGENSPYAGNQIEKMIGSCTLEGKKEKRAPKASYAFMAFNLWQKINHLKINRRGSERFLTEEERRRIADLAWKKEKLTYGSLREVLFLDPEDRFVGLRYDLKKEKEEDLEEPVSEAEKMSFSWVKDYHSIRKALDKVEKNRILKLSHEQLDTIATAFSVYKNEET…	1082	DVFRVEEKGKKKYYFIPVYVADTVKEELPNRAVLAHKPYEAWKIMKEEDFIFSLYPNDLIFVDAGKEIPFKAALKGSTLDPEKKASRFLMYYKGADIAGGTINGVNHDSTYGIRIGLQRLKGIRKCRIDVLGNISLVGKEKRKTFR	935	1081
MG15-121	42	33		MNYVLGLDVGIASVGWAVLELNEEDNPIRIEGLGARIFDKAEVPKTGASLAAPRRMSRGIRRVIRRRRFRLQRVRSYLKRHNILPAEKVDHLYDVPSAIDIYELRKRALTEKVTAEEWARLLIFFAKHRGFKSNRKKASGDADEGEMLKAIAANAEILKNYRTVGEMLCDNEKFRKRKRNRDGAYNFTVSRAMLMEEIHTLFEIQRNLGQKFADEKIEEEYVILFAAQRKFDEGPGENSPYAGNQIEKMIGSCTLEGKKEKRAPKASYAFMAFNLWQKINHLKINRRGSERFLTEEERRRIADLAWKKEKLTYGSLREVLFLDPEDRFVGLRYDLKKEKEEDLEEPVSEAEKMSFSWVKDYHSIRKALDKVEKNRILKLSHEQLDTIATAFSVYKNEET…	1083	DVFRVEEKGKKKYYFIPVYVADTVKEELPNRAVLAHKPYEAWKIMKEEDFIFSLYPNDLIFVDAGKGIPFKAALKGSTLDPEKKASRFLMYYKGADIATGSISGVNHDETYKARGIGIQSLREIKKCCIDVLGNISFASKEKRQTFR	935	1082
MG15-122	42	33		MNYVLGLDVGIASVGWAVLELNEEDNPIRIEGLGARIFDKAEVPKTGASLAAPRRMSRGIRRVIRRRRFRLQRVRSYLKRHNILPAEKVDHLYDVPSAIDIYELRKRALTEKVTAEEWARLLIFFAKHRGFKSNRKKASGDADEGEMLKAIAANAELLKNYRTVGEMLCDNEKFRKRKRNRDGAYNFTVSRAMLIEEIHTLFEIQRNLGQKFADEKLEEEYVILFVAQRKFDEGPGENSPYAGNQIEKMIGSCTLEGKKEKRAPKASYAFMAFNLWQKINHLKINRRGSERFLTEEERRRIADLEWKKEKLTYGSLREVLFLDPEDRFVGLRYDLKKEKEEDLEEPVSEAEKMSFSWVKDYHSIRKALDKVEKNRILKLSHEQLDTIATAFSVYKNEET…	1082	DVFRSEEKGKKKYYFIPIYVADTVKEELPNRAALAHKPYEAWKIMKEEDFIFSLYPNDLIFVDAGKEIPFKAALKGSTLDPEKKASRFLMYYKGADIAGGTINGVNHDNTYGIRIGLQQLKGIRKCRIDVLGNISFASKEKRQTFR	935	1081
MG15-123	42	33		MNYVLGLDVGIASVGWAVLELNEEDNPIRIEGLGARIFDKAEVPKTGASLAAPRRMSRGIRRVIRRRRFRLQRVRSYFKRHNILPAEKVDHLYDVPSAIDIYELRKRALTEKVTAEEWARLLIFFAKHRGFKSNRKKASGDADEGEMLKAIAANAEILKNYRTVGEMLCDNEKFRKRKRNRDGAYNFTVSRAMLMEEIHTLFEIQRNLGQKFADEKIEEEYVILFAAQRKFDEGPGENSPYAGNQIEKMIGSCTLEGKKEKRAPKASYAFMAFNLWQKINHLKINRRGSERFLTEEERRRIADLAWKKEKLTYGSLREVLFLDPEDRFVGLRYDLKKEKEEDLEEPVSEAEKMSFSWVKDYHSIRKALNKVEKNRILKLSHEQLDTIATAFSVYKNEET…	1082	DVFRVEEKGKKKYYFIPVYVADTVKEELPNRAVLAHKPYEAWKIMKEEDFIFSLYPNDLIFVDAGKGIPFKAALKGSTLDPEKKASRFLMYYKGADIAGGTINGVNHDSTYGIRIGLQRLKGIRKCRIDVLGNISLVGKEKRKTFR	935	1081
MG15-124	42	33		MDTKELKYVVGLDIGIASVGWATLLLDSQDEPVRILDLNSRIFDKAEVPKTGASLAAPRRMARGVRRRLRRRKFRLHRVRQYILRHHILDKVGLECLYKPKTDIDIFALRTAGLDRLLEPEEWARILLYMAKHRGFKSNRKSAAVAGGDDGVMLDAIRKNKEVLSKYRSVGEMFDKDEKFSAHKRNKGGSYEFTVARSMLEDEIKLLFEKQRDFGLAFAEKDAEEEYIELFSAQRNFDEGPGGDSPYGGNQIEKMIGLCTFEGKNGEKRAPKASYAFMATNLWQKINQIRIIEKGTERPLTAEEAGKIDEKAWKKGAMTYKDIRSEISLGDEAYFKGLSYKWTETDKEETESKVKFSLVKEYHTLRKVLDKVEKNRILQLSHDDIDNIAYIFSVYKNDD…	1104	DIFKAKEKNGKYSYYAVPIYVADTVKEELPNKAVCNKEYNRWPKMKEEDFAFSLYPNDVVYIGGKEIKMNAAPGCTLETTRSIQDVNLYFRGMDISTGAIRVVNHDGTYKQKSLGIKQLPLIEKYEVSVLGDLVKAIYKPRETFKHKVRRSK	951	1103
MG15-125	42	33		MNYVLGLDVGIASVGWAVLELNEEDNPIRIEGLGARIFDKAEVPKTGASLAAPRRMSRGIRRVIRRRRFRLQRVRSYLKRHNILPAEKVDHLYDVPSAIDIYELRKRALTEKVTAEEWARLLIFFAKHRGFKSNRKKASGDADEGEMLKAIAANAELLKNYRTVGEMLCDNEKFRKRKRNRDGAYNFTVSRAMLIEEIHTLFEIQRNLGQKFADEKLEEEYVILFAAQRKFDEGPGENSPYAGNQIEKMIGSCTLEGKKEKRAPKASYAFMAFNLWQKINHLKINRRGSERFLTEEERRRIADLAWKKEKLTYGSLREVLFLDPEDRFVGLRYDLKKEKEENLEEPVSEAEKMSFSWVKDYHSIRKALDKVEKNRILKLSHEQLDTIATAFSVYKNEET…	1082	DVFRVEEKGKKKYYFIPVYVADTVKEELPNRAVLAHKPYEAWKIMKEEDFIFSLYPNDLIFVDAGKEIPFKAALKGSTLDPEKKASRFLMYYKGADIAGGTINGVNHDSTYGIRIGLQRLKGIRKCRIDVLGNISLVGKEKRKTFR	935	1081
MG15-127	42	33		MNYVLGLDVGIASVGWAVLELNEEDNPIRIEGLGARIFEKAEVPKTGASLAAPRRMSRGIRRVIRRRRFRLQRVRSYLKRHNILPAEKVDHLYDVPSAIDIYELRKRALTEKVTAEEWARLLIFFAKHRGFKSNRKKASGDADEGEMLKAIAANAEILKNYRTVGEMLCDNEKFRKRKRNRDGAYNFTVSRAMLMEEIHTLFEIQRNLGQKFADEKIEEEYVILFAAQRKFDEGPGENSPYAGNQIEKMIGSCTLEGKKEKRAPKASYAFMAFNLWQKINHLKINRRGSERFLTEEERRRIADLAWKKEKLTYGSLREVLFLDPEDRFVGLRYDLKKEKEENLEEPVSEAEKMSFSWVKDYHSIRKALDKVEKNRILKLSHEQLDTIATAFSVYKNEET…	1082	DVFRVEEKGKKKYYFIPVYVADTVKEELPNRAVLAHKPYEAWKIMKEEDFIFSLYPNDLIFVDAGKEIPFKAALKGSTLDPEKKASRFLMYYKGADIAGGTINGVNHDSTYGIRIGLQRLKGIRKCRIDVLGNISLVGKEKRKTFR	935	1081
MG15-128	42	33		MNYVLGLDVGIASVGWAVLELNEEDNPIRIEGLGARIFDKAEVPKTGASLAAPRRMSRGIRRVIRRRRFRLQRVRSYLKRHNILPAEKVDHLYDVPSAIDIYELRKRALTEKVTAQEWARLLIFFAKHRGFKSNRKKASGDADEGEMLKAIAANAEILKNYRTVGEMLCDNEKFRKRKRNRDGAYNFTVSRAMLMEEIHTLFEIQRNLGQKFADEKLGEEYVILFAAQRKFDEGPGENSPYAGNQIEKMIGSCTLEGKKEKRAPKASYAFMAFNLWQKINHLKVNRRGSERFLTEEERRRIADLAWKKEKLTYGSLREVLFLDPEDRFVGLRYDLKKEKEEDLEEPVSEAEKMSFSWVKDYHSIRKALDKVEKNRILKLSHEQLDTIATAFSVYKNEET…	1082	DVFRVEEKGKKKYYFIPVYVADTVKEELPNRAVLAHKPYEAWKIMKEEDFIFSLYPNDLIFVDAGKEIPFKAALKGSTLDPEKKASRFLMYYKGADIAGGTINGVNHDSTYGIRIGLQRLKGIRKCRIDVLGNISLVGKEKRKTFR	935	1081
MG15-129	42	33		MNYVLGLDVGIASVGWAVLELNEEDNPIRIEGLGARIFDKAEVPKTGASLAAPRRMSRGIRRVIRRRRFRLQRVRSYLKRHNILPAEKVDHLYDVPSAIDIYELRKRALTEKVTAEEWARLLIFFAKHRGFKSNRKKASGDADEGEMLKAIAANAELLKNYRTVGEMLCDNEKFRKRKRNRDGAYNFTVSRAMLIEEIHTLFEIQRNLGQKFADERLEEEYVILFVAQRKFDEGPGENSPYAGNQIEKMIGSCTLEGKKEKRAPKASYAFMAFNLWQKINHLKINRRGSERFLTEEERRRIADLAWKKEKLTYGSLREVLFLDPEDRFVGLRYDLKKEKEEDLEEPVSEAEKMSFSWVKDYHSIRKALDKVEKNRILKLSHEQLDTIATAFSVYKNEET…	1082	DVFRVEEKGKKKYYFIPVYVADTVKEELPNRAVLAHKPYEAWKIMKEEDFIFSLYPNDLIFVDAGKEIPFKAALKGSTLDPEKKASRFLMYYKGADIAGGTINGVNHDSTYGIRIGLQRLKGIRKCRIDVLGNISLVGKEKRKTFR	935	1081
MG15-13	42	33		MDTKELKYVVGLDIGITSVGWATLLLDSQDEPVRILDLNSRIFDKAEVPKTGASLAAPRRMARGVRRRLRRRKFRLYRVRQYILRHHILDKAGLECLYKPKTDIDIFALRTAGLDRLLEPEEWARILLYMAKHRGFKSNRKSTAVAGGDDGVMLKAIQQNKEVLSKYRSVGEMFDKDEKFSDHKRNKGGSYEFTVARSMLVDEIKLLFEKQRDFGLAFTEKDAEEEYIELFSAQRNFDEGPGGDSPYGGNQIEKMIGLCTFEGKNGEKRAPKASYAFMATNLWQKINQIRIIEKGTERPLTAEEAGKIDEKAWKKEAMTYKDIRSEISLGDEASFKGLPYKWTETDKEETESKAKFSWVKEYHTLRKVLDKVEKNRILQLSHDDIDNIAYIFSVYKNDD…	1105	DIFKVKKSNGGHQYYSVPIYVADTVKEALPNRAVVAYKEYDEWKIVDDKDFVFSLYPNDLLFIGGKEIKLNGTGGDTLHQGIMVQDVFLYYRGLNIAVGSIGVENSDGRYAQDSLGIKQLPIIEKYEVSVLGDLVKAMYRTRETFKHKAQRAK	951	1104
MG15-130	42	33		MNYVLGLDVGITSVGWAVLELNSQDDPIRIVDLNSRIFEKAENPKNGESLALPRRQARSIRRLTRRRRFRLQRVRRYIVRSGILNKETLHRLYNTMEGLPDIYELRYRGLTQPLSAEEWSRLLIFFAKHRGFKSNRKNASDGDDGEMLSAVKANQELLKSYRTVGEMLYKNEKFKECKHNKGGSYAFTVSRAMLEDEIRALFEVQRQLGQAYAAEELEKEYIEIFGAQRNFDEGPGAGSPYGGDQIEKMIGTCTFEPMEKRAPKVSYGFMAFNLWQKINHLGLIANGVARSFTAEEKQQIADLAWSKNNLHLQHIRKELRIPEDTIFSGVNYGIRKQDTEWAKQLEEVEKKQKFNWLTPYHEMRVALDAVKKHRITELSPDQIDTIAYAFTVFKNDEKI…	1093	DVFGVEERGKMAYRFIPIYVSDTVKRILPNKAVTRDRGYKDWDIMDDKDFLFSLYPNDLIYVESKRDISLKAAKGSTLAKERKQKEALVYYRGADIATASIGVVNDDNTYSMRGLGIKTLQSIRKCIVDVLGNVAFVTKEKRQGFR	946	1092
MG15-131	42	33		MNYVLGLDVGIASVGWAVLELNEEDNPIRIEGLGARIFDKAEVPKTGASLAAPRRMSRGIRRVIRRRRFRLQRVRSYLKKHNILPAEKVDHLYDVPSAIDIYELRKRALTEKVTAEEWARLLIFFAKHRGFKSNRKKASGDADEGEMLKAIAANAEILKNYRTVGEMLCDNEKFRKRKRNRDGAYNFTVSRAMLMEEIHTLFEIQRNLGQKFADEKLEEEYVILFAAQRKFDEGPGENSPYAGNQIEKMIGSCTLEGKKEKRAPKASYAFMAFNLWQKINHLKVNRRGSERFLTEEERRRIADLAWKKEKLTYGSLRKVLSLDPEDRFVGLRYDLKKGKAENLEEPVSEAEKRSFSWVKDYHSIRKALDKVEKNRILKLSHEQLDTIATAFSVYKNEET…	1083	DVFRAEEKGKKKYYFIPVYVADTVKEELPNRAVLAHKPYEAWKIMKEEDFIFSLYPNDLIFVDAGKEIPFKAALKGSTLDPEKKASRFLMYYKGADIATGSISGVNHDETYKARGVGIQSLREIKKCCIDVLGNISFASKEKRQTFR	935	1082
MG15-132	42	33		MDTKELKYVVGLDIGITSVGWATLLLDSQDEPVRILDLNSRIFDKAEVPKTGASLAAPRRMARGVRRRLRRRKFRLHRVRQYILRHHILDKAGLECLYKPKTDIDIFALRTAGLDRLLEPEEWARILLYMAKHRGFKSNRKSAAVAGGDDGVMLDAIRKNKEVLSKYRSVGEMFDKDEKFSAHKRNKGGSYEFTVARSMLEDEIKLLFEKQRDFGSAFAEKDAEEEYIELFSAQRNFDEGPGGDSPYGGNQIEKMIGLCTFEGKNGEKRAPKASYAFMATNLWQKINQIRIIEKGTERPLTAEEAGKIDEKAWKKEAMTYKDIRSEISLGDEAYFKGLSYKWTEADKEETESKVKFSLVKEYHTLRKVLDRVEKNRILQLSHDDIDNIAYIFSVYKNDD…	1104	DIFKVKEKNDKSSYYAVPIYVADTVKSELPKKAVCQKPYDEWPEMKEADFAFSLYPNDVIYIGGKELKMNAVLGCTLETTRSMQDVNLYFKGMDISTGAIQVVNHDGTYKQRSLGIKQLPLIEKCEVSVLGDLVKAQYRPRETFKHKAQRSK	951	1103
MG15-133	42	33		MDTKELKYVVGLDIGITSVGWATLLLDSQDEPVRILDLNSRIFDKAEVPKTGASLAAPRRMARGVRRRLRRRKFRLHRVRQYILRHHILDKAGLECLYKPKTDIDIFALRTAGLDRLLEPEEWARILLYMAKHRGFKSNRKSASDASDDGDMLDAIRKNKEVLSKYRSVGEMFDKDEKFSDHKRNKGGSYEFTVARSMLEDEIKLLFEKQRDFGLAFAEKDAEEEYIELFSAQRNFDEGPGGDSPYGGNQIEKMIGLCTFEGKNGEKRAPKASYAFMATNLWQKINQIRIIEKGTERPLTAEEAGKIDEKAWKKEAMTYKDIRSEIGLGDEASFKGLPYKWTETDKEETESKAKFSWVKEYHTLRKVLDKVEKNRILQLSHDDIDNIAYIFSVYKNDDK…	1104	DIFRVKEKNNKHSYYAVPIYVADTVKDKLPNKAIVAKKNYDEWLEMKKEDFVFSLYPNSAVYIGGKDIKMNVISGCTLELEKTMRDTILYYKGLDISPGALKIINHDGTYQQRGLGIKSLPFIEKYEVSVLGDLVKATYRPRETFNHKAQRSK	950	1103
MG15-135	42	33		MHYVLGLDIGITSVGWAVLELNIQDEPIRIVDLNSRIFERAEIPKTGESLAAPRRVARSSRRRTRRRRFRLYRIRRYLLRNQIITPSDMKILYDNCGDMKDIYTLRHEALDRAVTSKEWARLLIFFGKHRGFKSNRKSIIASGDEGVMLQAVKENQELLKAYRTVGDMLYSDTKFANAKRNKGESYTFTVSRRMLTDEIQTLFCIQRDLGQSFATPSLEDEYLSIFLAQRNFDEGPGGNSPYSGNQIEKMIGNCAFEKNEKRAPKASYAFMAFNLLQKINHLRIERKGKQRFLTQEERNNIAGLAWKKENLTFKDIRTAISLSGDELFQDVHYASEVSLEECEKKTKFNLVRSYHAMRKALDAVEKNRIQKLSHEQLDTIAYAFTVYKNDDKISSYLLA…	1090	DVFYVSEKGKKAYYFVPIYVADTVKKELPHKAVVAYKPCEEWKNVDDDDFIFSLYPNDLVYVRHKKSILLKASKRSTLSPQIKIKEGLFYYKGANISVGSISIINNDDTYGQHSLGIKTLECMKKANVDILGNVTFVGRENRQPFQLSKK	939	1089
MG15-136	42	33		MNYVLGLDIGITSVGWAVLELDTHDEPIRIVDLNSRIFEKAEVPKTGEALAAPRRMARSARRLTRRRRFRLHRVRRYLIRNDILDEQQVAVLYDDSAGKTDIYELRYQALSQPVSNSDWARLLIFFAKHRGFKSNRKHISDSGDEGQMLNAITENQELLKNYRTVGEMLYKNEKFKACKRNKGGSYTFTVSRAMLTDEIHTLFDVQRNLGQAYASEKLKEEYMELFSAQRNFDEGPGMNSPYSGNQIEKMIGCCTFEDGEKRAPKASYAFMAFNIWQKINHLRVTCEGTYRFLSQAEKETLAAFAWKKENITFKDIRNKLGLDDTVRFLDVNYNLDQYKTAEEAEKKAKFSWVKEYHAIRKALDKVKKDRISELSHEQIDAIAYAFTVYKNDEAIKSYL…	1087	DVFGVEERGKNAYYFVPIYVADTVKETLPNKAVVPNKSYNDWKVMRDEDFLFSLYPNDLIYIESPTPISFHTVKGCPLVPKIERKEMFLYYRKAGISTASITVLNHDNTYVKESLGIKTIAKLQKCTVDVLGNIHYVQKEKRLGFK	940	1086
MG15-137	42	33		MNYVLGLDIGITSVGWAVLELDTHDEPIRIVDLNSRIFEKAEVPKTGESLAAPRRMARSARRLTRRRRFRLHRVRRYLIRNRILDARQVEELYVDSIGKTDIYELRYQALSQQVSNSDWARLLIFFAKHRGFKSNRKHISDSGDEGQMLNAITENQEILNNYRTVGEMLYKNEKFKACKRNKGGSYAFTVSRDMLADEIHALFDVQRSLGQAYASEKLEEEYMELFSAQRNFDEGPGMNSPYSGNQIEKMIGCCTFEDGEKRAPKASYAFMAFNVWQKINHLRVTCEGTYRSLSQAEKETLAALAWKKENITFKDIRNKLGLDDTVRFLDVNYNLDKYKTAEEAEKKVKFSWVKEYHAIRKALDKVKKDRISELSHEQIDTIAYAFTVYKNDEAIKRYL…	1087	DVFGVEEKGKNAYYFVPIYVADTVKETLPNRAVTRGEPYNNWKIMKDEDFLFSLYPNDLIYIESLSPVSFHTVKGCTLVSKIERKEMLLYYRKAGISTASITVLNHDNTYVKESLGIKTIGKLQKCTVDILGNVHYVQKEKRVGFK	940	1086
MG15-138	42	33		MHYVLGLDIGITSVGWAVLELNIQDEPIRIVDLNSRIFERAEIPKTGESLAAPRRVARSSRRRTRRRRFRLYRIRRYLLRNQIITPSDMKILYDNCGDMKDIYTLRHEALDRAVTSKEWARLLIFFGKHRGFKSNRKSIIASGDEGVMLQAVKENQELLKAYRTVGDMLYSDTKFANAKRNKGESYTFTVSRRMLTDEIRTLFCIQRDLGQSFATPSLEDEYLSIFLAQRNFDEGPGGNSPYSGNQIEKMIGNCAFEKNEKRAPKASYAFMAFNLLQKINHLRIERKGKQRFLTQEERNNIAGLAWKKENLTFKDIRTAISLSGDELFQDVHYASEVSLEECEKKTKFNLVRSYHAMRKALDAVEKNRIQKLSHEQLDTIAYAFTVYKNDDKISSYLLA…	1090	DVFYVSEKGKKAYYFVPIYVADTVKKELPHKAVVAYKPCEEWKNVDDDDFIFSLYPNDLVYVRHKKSILLKASKRSTLSPQIKIKEGLFYYKGANISVGSISIINNDDTYGQHSLGIKTLECMKKANVDILGNVTFVGRENRQPFQLSKK	939	1089
MG15-139	42	33		MNYVLGLDVGIASVGWAVLELNEEDNPIRIEGLGARIFEKAEVPKTGASLAAPRRMSRGIRRVIRRRRFRLQRVRSYLKRHNILPAEKVDHLYDVPSAIDIYELRKRALTEKVTAEEWARLLIFFAKHRGFKSNRKKASGDADEGEMLKAIAANAEILKNYRTVGEMLCDNEKFRKRKRNRDGAYNFTVSRAMLMEEIHTLFEIQRNLGQKFADEKIEEEYVILFAAQRKFDEGPGENSPYAGNQIEKMIGSCTLEGKKEKRAPKASYAFMAFNLWQKINHLKINRRGSERFLTEEERRRIADLAWKKEKLTYGSLREVLFLDPEDRFVGLRYDLKKEKEENLEEPVSEAEKMSFSWVKDYHSIRKALDKVEKNRILKLSHEQLDTIATAFSVYKNEET…	1082	DVFRVEEKGKKKYYFIPVYVADTVKEELPNRAVLAHKPYEAWKIMKEEDFIFSLYPNDLIFVDAGKEIPFKAALKGSTLDPEKKASRFLMYYKGADIAGGTINGVNHDSTYGIRIGLRRLKGIRKCRIDVLGNISLVGKEKRKTFR	935	1081
MG15-14	42	33		MNYVLGLDIGITSVGWAVLELDTHDEPIRIVDLNSRIFEKAEVPKTGESLAAPRRMARSARRLTRRRRFRLHRMRRYLIRNRILDARQVEELYVDSIGKTDIYELRYQALSQPVSNSDWARLLIFFAKHRGFKSNRKHISDSGDKGQMLNAITENQEILNNYHTVGEMLYKNEKFKACKRNKGGSYAFTVSRDMLADEIHALFDVQRSLGQAYASEELEEEYMELFSAQRNFDEGPGMNSPYSGNQIEKMIGCCTFEDDEKRAPKASYAFMAFNVWQKINHLRVTCEGTDRSLSQAEKETLAALAWKKENITFKDIRNKLGLDDTVRFLDVNYNLDKYKTAEEAEKKVKFSWVKEYHAIRKALDKVKKDRISELSHEQIDTIAYAFTVYKNDEAIKRYL…	841	None
MG15-140	42	33		MHYVLGLDIGITSVGWAVLELNIQDEPIRIVDLNSRIFERAEIPKTGESLAAPRRVARSSRRRTRRRRFRLYRIRRYLLRNQIITPSDMKILYDNCGDMKDIYTLRHEALDRAVTSKEWARLLIFFGKHRGFKSNRKSIIASGDEGAMLQAVKENQELLKAYRTVGDMLYSDTKFANAKRNKGESYTFTVSRRMLTDEIRTLFCIQRDLGQSFATPSLEDEYLSIFLAQRNFDEGPGGNSPYSGNQIEKMIGNCAFEKNEKRAPKASYAFMAFNLLQKINHLRIERKGKQRFLTQEERNNIAGLAWKKENLTFKDIRTAISLSGDELFQDVHYASEVSLEECEKKTKFNLVRSYHAMRKALDAVEKNRIQKLSHEQLDTIAYAFTVYKNDDKISSYLLA…	1090	DVFYVSEKGKKAYYFVPIYVADTVKKELPHKAVVAYKPCEEWKNVDDDDFIFSLYPNDLVYVRHKKSILLKASKRSTLSPQIKIKEGLFYYKGANISVGSISIINNDDTYGQHSLGIKTLECMKKANVDILGHVTFVGRENRQSFQLSKK	939	1089
MG15-141	42	33		MDTKELKYVVGLDIGITSVGWATLLLDSQDEPVRILDLNSRIFDKAEVPKTGASLAAPRRMARGVRRRLRRRKFRLHRVRQYILRHHILDKVGLECLYKPKTDIDIFALRTAGLDRQLKPEEWARILLYMAKHRGFKSNRKSTADETADGDMLKAIQQNKEILSKYRSVGEMFDKDEKFSDHKRNKGGSYEFTVARSMLEDEIKLLFEKQRDFGSAFAEKDAEEEYIDLFSAQRNFDEGPGGDSPYGGNQIGKMIGLCTFEGKNGEKRAPKASYAFMATNLWQKINQIRIIKKGTELHLTAEEAGKIYEKAWNKEAMTYKDIRSEISLGDEASFKGLAYKWTETDKEETESKTKFSWVKEYHTLRKVLDKVEKNRILQLSHDEIDNIAYVFSVYKNDDK…	1104	DIFKAKGKNGKSSYYAVPIYVADTVKVELPNRAVVTKKTYAEWPEMKTEDFAFSLYPNDVVYIGGKEIKMNVMPGCTLATENHVKDDFFYYKGLDIATGAMIVINHDGTYKQRGVGIKQLPLIEKYEVSVLGDLVKAIYRPREIFKHKAQRSK	950	1103
MG15-146	42	33		MEQRYILGLDIGIASVGWAALALNDKDEPYRILDMNSRIFPEAEQPETGESLAAPRRQARGMRRRLRRRRHRLARLRSLLVREGVLSKAALAALYEKPVTDIYAVRCEGLERRLTPEEWTRVLLYFAKHRGFKSNRLAEAGNAEEGQVKEALKANAELLADYRTVGEMLYKDAKFQAHKRNKAAAYQMTVSRNMLLSEIKQLFAAQREQNNEHASEQFEEKYVEVFSSQRNFDEGPGGESPYGGNLIERMIGTCTLERAAGEKRAPKASYSFMRFSLLEKLSHIRITANGATRSLTDEERQQLEQLAWQSPSLTYAHLRKALGLHETERFNDLYYSKDIAETEKKKKFGFTAAYHEVRKALDKLEKDYIKKLSPDELDVIGYAFSVFKNEGNLRSYLLN…	1099	DVFYRAEGKGKGYYLVPVYVADTVKDELPVKAVTRRKAYKDWDEMKSDEFLFSLYKDDLLLVRSAKDIELSFLGRKGESGNLLTTYKTREFLCYYQGTNRAACSITICNQDNTYAKESMGIKTLALLKKMQVDVLGQVSEAPAEKRQGFKQMKKDPHRRCGKNVSAPDD	929	1098
MG15-149	42	33		MEQRYILGLDIGIASVGWAALALNDKDEPYRILDMNSRIFPEAEQPKTGESLAAPRRQARGMRRRLRRRRHRLARLRSLLVREGVLSKAALAALYEKPVTDIYAVRCEGLERRLTPEEWTRVLLYFAKHRGFKSNRLAEAGNAEEGQVKEALKANAELLADYRTVGEMLYKDAKFQAHKRNKAAAYQMTVSRNMLLSEIKQLFAAQREQNNEHASEQFEEKYVEVFSSQRNFDEGPGGESPYGGNLIERMIGTCTLERAAGEKRAPKASYSFMRFSLLEKLSHIRITANGATRSLTDEERQQLEQLAWQSPSLTYAHLRKALGLHETERFNDLYYSKDIAETEKKKKFGFTAAYHEVRKALDKLEKDYIKKLSPDELDVIGYAFSVFKNEGNLRSYLLN…	1099	DVFYRAEGKGKGYYLVPVYVADTVKDELPLKAVTQRKDYADWEIMRSKDFLFSLYKDDLLLVRSTKDIEMKFNEKKKEKSTLPAIFRTREVFAYYQGTDSSTASITVCNHDNTYGKRGMGVKTIALLKKMQVDVLGQISEAPAEKRQGFKQMKKDPHRRCGKNVSAPDD	929	1098
MG15-15	42	33		MNYVLGLDVGIASVGWAVLELNEEDNPIRIEGLGARIFDKAEVPKTGASLAAPRRMSRGIRRVIRRRRFRLQRVRSYLKRHNILPAEKVDHLYDVPSAIDIYELRKRALTEKVTAEEWARLLIFFAKHRGFKSNRKKASGDADEGEMLKAIAANAEILKNYRTVGEMLCDNEKFRKRKRNRDGAYNFTVSRAMLMEEIHTLFEIQRNLGQKFADEKIEEEYVILFAAQRKFDEGPGENSPYAGNQIEKMIGSCTLEGKKEKRAPKASYAFMAFNLWQKINHLKINRRGSERFLTEEERRRIADLAWKKEKLTYGSLREVLFLDPEDRFVGLRYDLKKEKEEDLEEPVSEAEKMSFSWVKDYHSIRKALDKVEKNRILKLSHEQLDTIATAFSVYKNEET…	1083	DVFRVEEKGKKKYYFIPVYVADTVKEELPNRAVLAHKPYEAWKIMKEEDFIFSLYPNDLIFVDAGKGIPFKAALKGSTLDPEKKASRFLMYYKGADIATGSISGVNHDETYKARGIGIQSLREIKKCCIDVLGNISFASKEKRQTFR	935	1082
MG15-157	42	33		MDLRYVLGLDIGIASVGWAVLALDDNDEPYKIEALNSRIFEKAENPKDGSSLAAPRREARSMRRRLRRRRHRSERVRHLLVREGVLSAEGAESLCSSAIPKNAMLGKGLHALRYEGLDRKLSPVEWSRVLLYFAKHRGFKSNRKNGTADKDEGRVLQAIAVNMELLSKYRSAGEMLYLDERFKARKRNASDDYKMTISRDMLLQEIRILFASQRNYGNPYASEGLEEAYATIFLSQRNFDEGPGEGSPYAGNQIEKMIGKCTLEEEELRAPKASYSFMRFNLLQKLSHIRIRGKVGERALTEEEIKRLESLAWSNASLNYGHFRKELGLADMDRFADVYYKTEDFVQEEKKNKIKITAAYHEIAKALKDKGKEYITTLSIDQLDAIAYAFSAYKSDSKI…	1103	DVYYVSEGKKKGYYLVPIYVADTLKPVLPNKAVKAHKVYDEWEEMNVEDFVFSLYPNDLVYIEHKSGFKLKVVSKKSTLQNETYGKTGVFYYCSMNISTGALNLENLDGTYQVESLGVKTLICLRKGEIDTLGNIRLLENEVRKGFSYMKKDRYRKV	945	1102
MG15-159	42	33		MDRRYALGLDIGIASVGWAVLALDDADNPYRIINMGTRIFDAAEHPKDGASLAAPRREARSARRRLRRRHHRIERTRKLLIREGLLTKDALQHLFDAPPEKDVYTLRFEGLECCLDGEEWARVLLFFSKHRGFRSNRIVDDEAGDEGKVLSAIRQNEERLQGYRTVGEMLARDPKFADRKRNKAEDYQLTVSRTMLEKEICTLFDAQRQWKNPHASEDFEQEYLEIFSSQRHFDEGPGGRSPYGGDQIEKMIGRCTLEPKEKRAPKASYSFQRFSLLQNINHLRIKSQNTERSLSDEERKAVEALCWKSPSVTYYKIRQEVNLPDDARFAGLYYDKAPEEVEKKTKFSYTVPYHEIRKVLDKWKKGGIQELDVHQLDTIGYAFTVYKNDDRIHRYLCGH…	1113	DVYYIPDGKKHGYYLVPVYVSDVVRKTLPNKAIVADTPYAEWPEMREEDFLFSLYKNDLIHLRKKKPAKMKVIQKESTLQKEIAVSEGNAYYISTDSATASIKIINHDNTYYTKGLGVKTLLSLEKMQVDVLGNITPAPREPRQDFSAMKRDRFARK	955	1112
MG15-16	42	33		MDTKELKYVVGLDIGITSVGWATLLLDSQDEPVRILDLNSRIFDKAEVPKTGASLAAPRRMARGVRRRLRRRKFRLHRVRQYILRHHILDKAGLECLYKPKTDIDIFALRTAGLDRLLEPEEWARILLYMAKHRGFKSNRKSASDASDDGDMLDAIRKNKEVLSKYRSVGEMFDKDEKFSDHKRNKGGSYEFTVARSMLEDEIKLLFEKQRDFGLAFAEKDAEEEYIELFSAQRNFDEGPGGDSPYGGNQIEKMIGLCTFEGKNGEKRAPKASYAFMATNLWQKINQIRIIEKGTERPLTAEEAGKIDEKAWKKEAMTYKDIRSEIGLGDEASFKGLPYKWTETDKEETESKAKFSWVKEYHTLRKVLDKVEKNRILQLSHDDIDNIAYIFSVYKNDDK…	1104	DIFRVKEKNNKHSYYAVPIYVADTVKDKLPNKAIVAKKNYDEWLEMKKEDFVFSLYPNSAVYIGGKDIKMNVISGCTLELEKTMRDTILYYKGLDISPGALKIINHDGTYQQRGLGIKSLPFIEKYEVSVLGDLVKATYRPRETFNHKAQRSK	950	1103
MG15-162	42	33		MNYVLGLDVGIASVGWAVLELNEEDNPIRIEGLGARIFDKAEVPKTGASLAAPRRMSRGIRRVIRRRRFRLQRVRSYLKRHNILPAEKVDHLYDVPSAIDIYELRKRALTEKVTAEEWARLLIFFAKHRGFKSNRKKASGDADEGEMLKAIAANAEILKNYRTVGEMLCDNEKFRKRKRNRDGAYNFTVSRAMLMEEIHTLFEIQRNLGQKFADEKLEEEYVILFAAQRKFDEGPGENSPYAGNQIEKMIGSCTLEGKKEKRAPKASYAFMAFNLWQKINHLKVNRRGSERFLTEEERRRIADLAWKKEKLTYGSLRKVLSLDPEDRFVGFRYDLKKGKAENLEEPVSEAEKMSFSWVKDYHSIRKALDKVEKNRILKLSHEQLDTIATAFSVYKNEET…	1039	DVFRSEEKGKKKYYFIPIYVADTVKEELPNRAALAHKPYEAWKIMKEEDFIFSLYPNDLIFVDAGKEIPFKAALKGSTLDPEKKASRFLMYYKGADIAGGTIN	935	1038
MG15-164	42	33		MKYRLGLDIGITSVGWAVLEHNDEEAPFRITDLGVRIFPVAENPKDGSSLALPRREARSSRRRLRRHRHRLDRIKRLFEDFNLISLENLSYIYHKPQPLTDIYELRQAGLDRLLNQEEWARVLIHLAQRRGYKSNRKTDSNNKNATETGKLLAAVNENNALMAAKSYRTVGEMFYLDEKFSQHKRNKADEYNHTVSRNQVSDEIVKLFNAQRKYDNSFADTRFEKLYSEVLLGQRSFDEGPGSPSPYAGNLIEKMVGKCTFEKELPRAAKATYSFQLFNLLQKINSLRIENVNGSSRALNRGERQTIADLAHKKSDLKYSDIRKHLILTPNHRFNSITYSSIDIDEVETKSKFTYLNDFHKIRIALDRVTRGRVNQLSTEQKDAIGETLTLFKNENTIA…	1089	DIFKTADGYYWVPIYVNDTVKPNLPNKAVLAAKPLDLWIEMQDDDFIFSLYSNDLVRFVHKTGTNFNCWDESKINLKESFMYYIKANINNAALEVVSHDRSYSKSSLGIKSLVAFEKWNVDILGNRSLVKKETRQYFPGQTK	946	1088
MG15-165	42	33		MKYIIGLDMGITSVGFASMMLDDNDEPCRIIHMGSRIFEAAENPKDGSSLAAPRRENRSMRRRLRRKRHRKERIKNLIIQNNMMTADEIDAIYNSGKELPDIYKVRAEALDRKLDTEEFVRLLIHLSQRRGFKSNRKVDAKEKGSEAGKLLSAVKSNKELMVERNYRTIGEMLYKDEKFAEFKRNKADDYSNTFARSEYEEEIREIFRAQQEYGNPYATEELKDSYLEIYLSQRSFDEGPGGDSPYAGNQIEKMVGSCTLEPDEKRAAKATFSFEYFNLLTKVNSIKVVSSAGKRSLNEDERKRVIKLAFAKNAISYASIRKELNLGDGERFNISYSQSDKSIEEIEKKTKFTYLTAYHTFKKAYGSVFNEWSAEKKNHLAYALTAYKNDNKIKKYLTE…	1088	DVFFVEGEGYYLVPIYVSDTVKKELPNKAIVAHKPYEEWKEMREENYVFSLYQNDLIGIKLKKEMKFSLVQKNSTLPKNINVKDGLFYYKGTNISGANISVINNDNTYTVESLGVKRIPVIEKYQVDVLGNVSKVGKEKRVRFQ	943	1087
MG15-166	42	33		MKYIIGLDMGITSVGFASMMLDDNDEPCRIIHMGSRIFEAAENPKDGSSLAAPRRENRSMRRRLRRKRHRKERIKNLIIQNNMMTADEIDAIYNSGKELPDIYKVRAEALDRKLDTEEFVRLLIHLSQRRGFKSNRKVDAKEKGSEAGKLLSAVKSNKELMVERNYRTIGEMLYKDEKFAEFKRNKADDYSNTFARSEYEEEIREIFRAQQEYGNPYATEELKDSYLEIYLSQRSFDEGPGGDSPYAGNQIEKMVGSCTLEPDEKRAAKATFSFEYFNLLTKVNSIKVVSSAGKRSLNEDERKRVIKLAFAKNAISYASIRKELNLGDGERFNISYSQSDKSIEEIEKKTKFTYLTAYHTFKKAYGSVFNEWSAEKKNHLAYALTAYKNDNKIKKYLTE…	1088	DVFFVEGEGYYLVPIYVSDTVKKELPNKAIVAHKPYEEWKEMREENYVFSLYQNDLIGIKLKKEMKFSLVQKNSTLPKNINVKDGLFYYKGTNISGANISVINNDNTYTVESLGVKRIPVIEKYQVDVLGNVSKVGKEKRVRFQ	943	1087
MG15-167	42	33		MKYIIGLDMGITSVGFASMMLDDNDEPCRIIHMGSRIFEAAENPKDGSSLAAPRRENRSMRRRLRRKRHRKERIKNLIIQNNMMTADEIDAIYNSGKELPDIYKVRAEALDRKLDTEEFVRLLIHLSQRRGFKSNRKVDAKEKGSEAGKLLSAVKSNKELMVERNYRTIGEMLYKDEKFAEFKRNKADDYSNTFARSEYEEEIREIFRAQQEYGNPYATEELKDSYLEIYLSQRSFDEGPGGDSPYAGNQIEKMVGSCTLEPDEKRAAKATFSFEYFNLLTKVNSIKVVSSAGKRSLNEDERKRVIKLAFAKNAISYASIRKELNLGDGERFNISYSQSDKSIEEIEKKTKFTYLTAYHTFKKAYGSVFNEWSAEKKNHLAYALTAYKNDNKIKKYLTE…	1088	DVFFVEGEGYYLVPIYVSDTVKKELPNKAIVAHKPYEEWKEMREENYVFSLYQNDLIGIKLKKEMKFSLVQKNSTLPKNINVKDGLFYYKGTNISGANISVINNDNTYTVESLGVKRIPVIEKYQVDVLGNVSKVGKEKRVRFQ	943	1087
MG15-168	42	33		MKYIIGLDMGITSVGFASMMLDDNDEPCRIIHMGSRIFEAAENPKDGSSLAAPRRENRSMRRRLRRKRHRKERIKNLIIQNNMMTADEIDAIYNSGKELPDIYKVRAEALDRKLDTEEFVRLLIHLSQRRGFKSNRKVDAKEKGSEAGKLLSAVKSNKELMVERNYRTIGEMLYKDEKFAEFKRNKADDYSNTFARSEYEEEIREIFRAQQEYGNPYATEELKDSYLEIYLSQRSFDEGPGGDSPYAGNQIEKMIGSCTLEPDEKRAAKATFSFEYFNLLTKVNSIKVVSSAGKRSLNEDERKRVIKLAFAKNAISYASIRKELNLGDGERFNISYSQSDKSIEEIEKKTKFTYLTAYHTFKKAYGSVFNEWSAEKKNHLAYALTAYKNDNKIKKYLTE…	1088	DVFFVEGEGYYLVPIYVSDTVKKELPNKAIVAHKPYEEWKEMREENYVFSLYQNDLIGIKLKKEMKFSLVQKNSTLPKNINVKDGLFYYKGTNISGANISVINNDNTYTVESLGVKRIPVIEKYQVDVLGNVSKVGKEKRVRFQ	943	1087
MG15-169	42	150		MESKNTMESKNTKESKNTKVRFGLDIGIASVGWSVIECDESGYAVDIVAAGSRVFTAAEVPGSDEGLGEARRSARGARRSARGARRRNRRHKFRLHRAKRLIVESGMLSQQQLDNLYDNSQPKQDIYEIRYRALDSVLTNQEFAKLLIHLLQRRGYKSNAKDTKVLDSQTDESKKAKAKATESEKTDDEAALKSIANNKIILSQYRSVGEMIYNDSKFRLNVGGNQVSVKGNYVFKARNSTGDYKFVMLRAWIVDEIKLIFERQFALGNHQYANPQLKDKYLEIFESQRHYSEGPGGIESKYGIEGINYHRQKQGLQPLISLIEKMTGKCTFEPQEERAVKASYSFEKFRLYQDFNHISIVDGRKNSRQHLTQEQFDALVKHAHDKEKITYKDIRKVLN…	1272	DVFKVENAPKKGDNGYYWVPVYVNDFVKHTLPNLARPSLKEMKDEDFIFSLYPNDCIYVKHKDNMEFTREDEVVEGDKVVKNISKTTCNDVYIYYVKAGISGGAITVKSHDSLYNLSSLGVKGLKEISKCSVDTLGNITKITTKQVREKFPNQK	1117	1271
MG15-17	42	33		MDTKELKYVVGLDIGITSVGWATLLLDSQDEPVRILDLNSRIFDKAEVPKTGASLAAPRRMARGVRRRLRRRKFRLHRVRQYILRHHILDKAGLECLYKPKTDIDIFALRTAGLDRLLEPEEWARILLYMAKHRGFKSNRKSAAVAGGDDGDMLDAIRKNKEVLSKYRSVGEMFDKDEKFSDHKRNKGGSYEFTVARSMLVDEIKLLFERQRDFGSAFAEKDAEEEYIELFSAQRNFDEGPGGDSPYGGNQIEKMIGLCTFEGKNGEKRAPKASYAFMATNLWQKINQIRIIEKGTERPLTAEEAGKIDEKAWKKEAMTYKDIRSEISLGDEAYFKGLSYKWTETDKEETESKVKFSLVKEYHTLRKVLDKVEKNRILQLSHDDIDNIAYIFSVYKNDD…	1105	DIFRVKEKNNKHSYYAVPIYVADTVKDKLPNKAIVAKKNYDEWLEMKKEDFVFSLYPNSAVYIGGKDIKMNVMSGCTLELEKTMRDTILYYKGLDISPGALKIINHDGTYQQRGLGIKSLPFIEKYEVSVLGDLVKATYRPRETFNHKAQRSK	951	1104
MG15-170	42	150		MESKNTMESKNTKESKNTKVRFGLDIGIASVGWSVIECDESGYAVDIVAAGSRVFTAAEVPGSDEGLGEARRSARGARRSARGARRRNRRHKFRLHRAKRLIVESGMLSQQQLDNLYDNSQPKQDIYEIRYRALDSVLTNQEFAKLLIHLLQRRGYKSNAKDTKVLDSQTDESKKAKAKATESEKTDDEAALKSIANNKIILSQYRSVGEMIYNDSKFRLNVGGNQVSVKGNYVFKARNSTGDYKFVMLRAWIVDEIKLIFERQFALGNHQYANPQLKDKYLEIFESQRHYSEGPGGIESKYGIEGINYHRQKQGLQPLISLIEKMTGKCTFEPQEERAVKASYSFEKFRLYQDFNHISIVDGRKNSRQHLTQEQFDALVKHAHDKEKITYKDIRKVLN…	1272	DVFKVENAPKKGDNGYYWVPVYVNDFVKHTLPNLARPSLKEMKDEDFIFSLYPNDCIYVKHKDNMEFTREDEVVEGDKVVKNISKTTCKDVYIYYVKAGISGGAITVKSHDSLNNLSSLGVKGLKEISKCSVDTLGNITKITTKQVREKFPNQK	1117	1271
MG15-171	42	33		MKYGIGLDIGITSIGHAVMLLDDNDQPCRIMKMGSRIFDAAENPKDGSSLAAPRRENRGMRRRLRRKRFRKERIKSLIEQSGIMGVKEIDAIYQSSTELPDIYEIRCRALDRLLNKEEFVRLLIHLSQRRGFKSNRKVDSKDKKSDAGALLSAVEENKRLLEGKGYRTIGEMLFKDEKFADCKRNKADSYSNTFARQDYCDEIKLIFSRQREFGNAFSIEKFENDFLEIYLSQRSFDDGPGGKSIYGGNQIEKMLGKCTFEKGELRAVKASFSFEYFNLLSKVNAIKIVSADGKRALTENERSKIVSLAFSKNSITYKSLRKELGLSDSEHFNISYGEKSVEETEKKMKFTYLNAYHTFKKAYGEAFVQWSTDKKNALAYALTVYKNDNKITAFLTDKG…	1085	DVFYVDGEGYYLVPIYVADTVKKELPNKAIVAYKPYEQWKEMSDKNFLFSLYPNDLIHIVSKKDMKFSLVNKDATLAKNCVSKDAFVYFKGTDIATASIAAINHDNTYKLRGLGVKSLLSIEKCQVDVLGNITKAGREKRMGFR	940	1084
MG15-172	42	33		MSYGLGIDCGIASVGSGTVLLNEKEEPYKIDFMGVRTFDKAETGTGKSLAAERRTFRGSRRTHRRKTHRKDRIKKLICDTMNVDFKYIQSIYERKNLPDIYEIRYEALNRKLTKDEFIRLLIHLSQRRGFKSNRKIDAKNKNSDDGKMLKEIEKNKSIFTDNGYRTIGEMLFKNEKFIQRKRNKSDYSMTFLRVDYENEIKVIFNQQRKFNNQHATESFENEYLKIYLSQRNFDDGPDESSPYGGNLIGKMVKNCTFEPTLKAAPKASYSFEYSNLLTKVNSMKILYNGNRRPLTKEEREKVVNLAFKKNKITYSSIRTELGLSNEEFFNISYNSKDYTETEKKTKFSYLTAYYEFKKAYGSSYLEWSVEKKNTLATILTLHKNDSKIIEEMKEKNFLE…	1087	DVFRTEDGYYLVPIYVADTVKNELPHKAIVQGGEWKVMNDEDFLFSLYRNDLIKIKSNSDVTFSLMNESSSLPKTESLREEFVYFKETSINTASIRVVTHDNCYIKKSLGVKNLQSLEKYQVDVLGNVSKVKKEKRMGFR	946	1086
MG15-173	42	33		MECSNSLKYIIGLDIGTTSVGYAALMLDDKDIPCRILRLGSRIFDLAENLNGSSHAAPRRENRGMRRRQRRKRLRKSEIKSLISENNIMTGDEIKAIYNSKGVLSDIYQIRAEAIDRNLNKEEFVRLLIHLSQRRGFKSNRKVDSNNKKSEAGTLLIAIEENKKILNKNHYRTIGEMLYKDKKFTEYKRNKSDSNKNSFTRKEHEEEIKCIFESQRKFGNKYATKDLEEKYLKIFLSQRAFDDGPGANSPYAGNQIEKMLGHCTLEPDQFRAVKASYSFEYFNLLSKVNHIKILSSGTKRPLSPDERSKVISLAFNKNSITYASIRNALKLSQSETFNISYGEKSIDEIEKKTKFTYLKAYHTMKKAYGDSFNSWSTDKKNNLGYALSVYKNDSKIISY…	1080	DVFYVEGEGYYLVPIYVSDTVKKVLPNKAVVGSKSYNDWKVMNDENFIFSLYPSDLIRVVSNTVKKFSLVNKNSTLKDTIDSKDIFLYFKKTKIANAAITVINHDNTYTIPSLGVKELLKLEKYQVDVLGNKSKCGKEKRMGFN	935	1079
MG15-174	42	33		MECSNSLKYIIGLDIGTTSVGYAALMLDDKDIPCRILRLGSRIFDLAENLNGSSHAAPRRENRGMRRRQRRKRLRKSEIKSLISENNIMTGDEIKAIYNSKGVLSDIYQIRAEAIDRNLNKEEFVRLLIHLSQRRGFKSNRKVDSNNKKSEAGTLLIAIEENKKILNKNHYRTIGEMLYKDKKFTEYKRNKSDSNKNSFTRKEHEEEIKCIFESQRKFGNKYATKDLEEKYLKIFLSQRAFDDGPGANSPYAGNQIEKMLGHCTLEPDQFRAVKASYSFEYFNLLSKVNHIKILSSGTKRPLSPDERSKVISLAFNKNSITYASIRNALKLSQSETFNISYGEKSIDEIEKKTKFTYLKAYHTMKKAYGDSFNSWSTDKKNNLGYALSVYKNDSKIISY…	1080	DVFYVEGEGYYLVPIYVSDTVKKVLPNKAVVGSKSYNDWKVMNDENFIFSLYPSDLIRVVSNTVKKFSLVNKNSTLKDTIDSKDIFLYFKKTKIANAAITVINHDNTYTIPSLGVKELLKLEKYQVDVLGNKSKCGKEKRMGFN	935	1079
MG15-175	42	33		MYRLGLDIGTTSVGAAILNIDHYGEPNRIIDMHVRTFEAAENTKDGSSLAAPRREARGARRRNRRHKHRLDRIKALIQSEGIYTKEKLDSLYHAKGNILMDIYQIRYESLERKLNNEELTRLLIHFAQRRGFKSNRKNEKKGSDEGKLLAATAENEKYLKEKGYRTVGEMLWKDERFAGNKRNKGGDYSNTFLRSQLKEEIGIIFERQKAFGSLYVTDAFSEKYLEILFSQRAFEEGPGEESPYAGNQIEKMVGKCTFEKEEKRAPKATYTFELYNLWQKINSIGILQDGVKRRLTDDERNKLFALCHKTEKIDYKRIRKELELGQDALFSNLTYGQKEVEEVEAAKFQYLPVYHEMRKAFNKISKNHVLQISNTQRDLIGTAITYYKTDDKIQQALLE…	1069	DLYYVEGEGYYFIPIYISDLMKEELPKKACVPHKEYHDWKNMKDEDFLYSIYPNDLLYIKSSTPKKFAKKRGEKKDSFEAEEAFVYYREAGISGATITVETHDNNYTIQSLGVKTLSRIEKYHVDVLGNKYKAAVEERK	929	1068
MG15-176	42	33		MSYGLGIDCGIASVGSGTVLLNEKEEPYKIDFMCVRTFDKAETGTGKSLAAERRSFRGSRRTHRRKTHRKDRIKKLICDTMNVDFKYIQSIYERKNLSDIYEIRYEALNRKLTKDEFIRLLIHLSQRRGFKSNRKIDAKNKNSDDGKMLKEIEKNKSIFTDNGYRTIGEMLFKNEKFIQRKRNKSDYSMTFLRVDYENEIKVIFNQQRKFNNQHATESFENEYLKIYLSQRNFDDGPDESSPYGGNLIGKMVKNCTFEPTLKAAPKASYSFEYSNLLTKVNSMKILYNGNRRPLTKEEREKVVTLAFKKNKITYSSIRTELGLSNEEFFNISYNSKDYTETEKKTKFSYLTAYYEFKKAYGSSYLEWSVEKKNTLATILTLHKNDSKIIEEMKEKNFLE…	1087	DVFRTEDGYYLVPIYVADTVKNELPNKAIVQGGEWKAMNDEDFLFSLYRNDLIKIKSNSDVTFSLMNESSSLPKTESLREEFVYFKGTSINTASIRVVTHDNCYIKKSLGVKNLQSLEKYQVDVLGNVSKVKKEKRMGFR	946	1086
MG15-177	42	33		MYRLGLDIGTTSVGAAILNIDHYGEPNRIIDMHVRTFEAAENPNDGSSLAAPRREARGARRRNRRHKHRLDRIKALIQSEGIYTKEKLDSLYHAKGNILMDIYQIRYESLERKLNNEELTRLLIHFAQRRGFKSNRKNEKKGSDEGKLLAATADNEKYLKEKGYRTVGEMLWKDERFAENKRNKGGDYSNTFLRSQLKEEIGIIFEKQKAFGSLYVTDAFSEKYLEILFSQRAFEEGPGGESPYAGNQIEKMVGKCPFEKEEKRASKATYTFELFNLWQKMNSIGILQDGIKRRLTDDERNKLFALCHKTEKVDYKRIRKELEMGQDALFSNLTYGRKEVEEVEAAKFQYLPVYHEMRKAFDKISKNHILQISNTQRDLIGTAITYYKTDDKIQQALLE…	1069	DLYYVEGEGYYFIPIYISDLIKKELPKKACVPHKEYHDWKNMKDEDFLYSIYPNDLLYIKSSTPKKFTKKKGEKKDSFEAEEAFVYYREAKISGATITVVTHDNNYTIQSLGVKTLSRIEKYHVDVLGNKYKAAVEERK	929	1068
MG15-178	42	33		MSYGLGIDCGIASVGSGTVLLNEKEEPYKIDFMCVRTFDKAETGTGKSLAAERRSFRGSRRTHRRKTHRKDRIKKLICDTMNVDFKYIQSIYERKNLSDIYEIRYEALNRKLTKDEFIRLLIHLSQRRGFKSNRKIDAKNKNSDDGKMLKEIEKNKSIFTDNGYRTIGEMLFKNEKFIQRKRNKSDYSMTFLRVDYENEIKVIFNQQRKFNNQHATESFENEYLKIYLSQRNFDDGPDESSPYGGNLIGKMVKNCTFEPTLKAAPKASYSFEYSNLLTKVNSMKILYNGNRRPLTKEEREKVVTLAFKKNKITYSSIRTELGLSNEEFFNISYNSKDYTETEKKTKFSYLTAYYEFKKAYGSSYLEWSVEKKNTLATILTLHKNDSKIIEEMKEKNFLE…	1092	DVFRTEDGYYLVPIYVADTVKNELPNKAIVQGGEWKAMNDEDFLFSLYRNDLIKIKSNSDVTFSLMNESSSLPKTESLREEFVYFKGTSINTASIRVVTHDNCYIKKSLGVKNLQSLEKYQVDVLGNVSKVKKEKRMGFRWWDIG	946	1091
MG15-179	42	33		MSYGLGIDCGIASVGSGTVLLNEKEEPYKIDFMCVRTFDKAETGTGKSLAAERRSFRGSRRTHRRKTHRKDRIKKLICDTMNVDFKYIQSIYERKNLSDIYEIRYEALNRKLTKDEFIRLLIHLSQRRGFKSNRKIDAKNKNSDDGKMLKEIEKNKSIFTDNGYRTIGEMLFKNEKFIQRKRNKSDYSMTFLRVDYENEIKVIFNQQRKFNNQHATESFENEYLKIYLSQRNFDDGPDESSPYGGNLIGKMVKNCTFEPTLKAAPKASYSFEYSNLLTKVNSMKILYNGNRRPLTKEEREKVVTLAFKKNKITYSSIRTELGLSNEEFFNISYNSKDYTETEKKTKFSYLTAYYEFKKAYGSSYLEWSVEKKNTLATILTLHKNDSKIIEEMKEKNFLE…	1087	DVFRTEDGYYLVPIYVADTVKNELPNKAIVQGGEWKAMNDEDFLFSLYRNDLIKIKSNSDVTFSLMNESSSLPKTESLREEFVYFKGTSINTASIRVVTHDNCYIKKSLGVKNLQSLEKYQVDVLGNVSKVKKEKRMGFR	946	1086
MG15-18	42	33		MNYVLGLDVGIASVGWAVLELNEEDNPIRIEGLGARIFDKAEVPKTGASLAAPRRMSRGIRRVIRRRRFRLQRVRSYLKRHNILPAEKVDHLYDVPSAIDIYELRKRALTEKVTAEEWARLLIFFAKHRGFKSNRKKASGDADEGEMLKAIAANAEILKNYRTVGEMLCDNEKFRKRKRNRNGAYNFTVSRAMLMEEIHTLFEIQRNLGQKFADEKLEEEYVILFAAQRKFDEGPGENSPYAGNQIEKMIGSCTFEGKKEKRAPKASYAFMAFNLWQKINHLKVNRRGSERFLTEEERRRIADLAWKKEKLTYGSLRKVLSLDPEDRFVGLRYDLKKGKAENLEEPVSEAEKRSFSWVKDYHSIRKALDKVEKNHILKLSHEQLDTIATAFSVYKNEET…	1083	DVFRAEEKGKKKYYFIPVYVADTVKEELPNRAVLAHKPYEAWKIMKEEDFIFSLYPNDLILVDAGKEIPFKAALKGSTLDPEKKASRFLMYYKGADIATGSISGVNHDETYKARGVGIQSLREIKKCCIDVLGNISFASKEKRQTFR	935	1082
MG15-180	42	33		MKYIIGLDMGITSVGFATMMLDDKDEPCRIIRMGSRIFEAAEHPKDGSSLAAPRRINRGMRRRLRRKSHRKERIKDLIIKNELMTADEISAIYSTGKQLSDIYQIRAEALDRKLNTEEFVRLLIHLSQRRGFKSNRKVDAKEKGSDAGKLLSAVNSNKELMIEKNYRTIGEMLYKDEKFSEYKRNKADDYSNTFARSEYEDEIRQIFSAQQEHGNPYATDELKESYLDIYLSQRSFDEGPGGSSPYGGNQIEKMIGNCTLEPEEKRAAKATFSFEYFNLLSKVNSIKIVSSSGKRALNNDERQSVIRLAFAKNAISYTSLRKELNMEYSERFNISYSQSDKSIEEIEKKTKFTYLTAYHTFKKAYGSVFVEWSADKKNSLAYALTAYKNDTKIIEYLTQ…	1088	DVFFVEGEGYYLVPIYVADTVKKELPNKAIIANKPYEEWKEMREENFVFSLYPNDLIKISSRKDMKFNLVNKESTLAPNCQSKEALVYYKGSDISTAAVTAINHDNTYKLRGLGVKTLLKIEKYQVDVLGNVFKVGKEKRVRFK	943	1087
MG15-181	42	33		MYRLGLDIGTTSVGAAILNIDHYGEPNRIIDMHVRTFEAAENPNDGSSLAAPRREARGARRRNRRHKHRLDRIKALIQSEGIYTKEKLDSLYHAKGNILMDIYQIRYESLERKLNNEELTRLLIHFAQRRGFKSNRKNEKKGSDEGKLLAATADNEKYLKEKGYRTVGEMLWKDERFAENKRNKGGDYSNTFLRSQLKEEIGIIFEKQKAFGSLYVTDAFSEKYLEILFSQRAFEEGPGGESPYAGNQIEKMVGKCPFEKEEKRASKATYTFELFNLWQKMNSIGILQDGIKRRLTDDERNKLFALCHKTEKVDYKRIRKELEMGQDALFSNLTYGRKEVEEVEAAKFQYLPVYHEMRKAFDKISKNHILQISNTQRDLIGTAITYYKTDDKIQQALLE…	1069	DLYYVEGEGYYFIPIYISDLIKKELPKKACVPHKEYHDWKNMKDEDFLYSIYPNDLLYIKSSTPKKFTKKKGEKKDSFEAEEAFVYYREAKISGATITVVTHDNNYTIQSLGVKTLSRIEKYHVDVLGNKYKAAVEERK	929	1068
MG15-182	42	33		MKYIIGLDIGITSVGYAVLLLNDKGIPCRIIKMGSRIFEIAENPKDGSSLAAPRRINRGMRRRLRRRRFRKEQIRSLITERKIMSADEIDSIYNSGKELSDIYKIRCEALDRKLDKEEFVRLLIHLSQRRGFKSNRKVDASDSKSEAGKLLNAVKTNKALMEEKGYRTIGEMLCKDERFADVKRNKADDYSNTFARSEYEAEIKAIFDAQQTFGNEYANDGLRDSYLKIYLSQRAFDEGPGGESPYRGNQIEKMLGRCTFESDEVRFVKAAYSFEYFNLLSKVNSIKLITPEGKRPLTKEARDRIIDLAFNKKTISYASIRKELGLSDDVYFNISCGKGEKTPEETEKKTKFTYLNAYHTFKKAYGDAFLSWSSEKKNILAYALTVYKNDSKITDYLNE…	1055	DVFFVEEEGYYLVPVYVADTVKPELPNRAIVGGKPYDKWKEMDNDDFVFSLYPNDLIKVKSKRDMKFNLVSPDSTLAKNYAARESMLYYIGTDISTAAITAINHDNT	947	1054
MG15-183	42	33		MSYGLGIDCGIASVGSGTVLLNEKEEPYKIDFMCVRTFDKAETGTGKSLAAERRSFRGSRRTHRRKTHRKDRIKKLICDTMNVDFKYIQSIYERKNLSDIYEIRYEALNRKLTKDEFIRLLIHLSQRRGFKSNRKIDAKNKNSDDGKMLKEIEKNKSIFTDNGYRTIGEMLFKNEKFIQRKRNKSDYSMTFLRVDYENEIKVIFNQQRKFNNQHATESFENEYLKIYLSQRNFDDGPDESSPYGGNLIGKMVKNCTFEPTLKAAPKASYSFEYSNLLTKVNSMKILYNGNRRPLTKEEREKVVTLAFKKNKITYSSIRTELGLSNEEFFNISYNSKDYTETEKKTKFSYLTAYYEFKKAYGSSYLEWSVEKKNTLATILTLHKNDSKIIEEMKEKNFLE…	1087	DVFRTEDGYYLVPIYVADTVKNELPNKAIVQGGEWKAMNDEDFLFSLYRNDLIKIKSNSDVTFSLMNESSSLPKTESLREEFVYFKGTSINTASIRVVTHDNCYIKKSLGVKNLQSLEKYQVDVLGNVSKVKKEKRMGFR	946	1086
MG15-184	42	33		MKYAVGLDIGISSVGYAVMMLDETDMPSAILKMGSRIFDAAENPKDGSSLAAPRRNNRGMRRRLRRKRFKKEQIKDLIVKNGIMSYSDINEIYNSGKVLSDIYSIRAEALNRILTKEEFVRLLIHLSQRRGFKSNRKVDASDSKSEAGKLLDAVNKNKSLMEEKHYRTIGEMLFIDEKFAKNKRNKAEDYANTFARSEYVAEINTIFDAQKVFGNEYAIDELKEDYLKIYLSQRSFDEGPGGNSPYSGNQIEKMLGKCTFEKKEFRAVKASFTFEYFSLLSKVNSLKLKSSTEKRFLTKAERDAVIALSFNKKNISYASIRKELNLPNDTLFNISYGNGDKTVEEIEKKSKFTYLNAYHTFKKAFGDSYINWSTDKKNHLGYAIALYKNDNKIAEYLSE…	1088	DVFFVEGEGYYMVPIYVSDTVKPELPNKAIIANKPYTEWKEMKEQDFLFSLYPNDLIRIKFNKEKQFSLVQKDSTLAKNLLLSEGYFYYKKASISSASITIINNDNTYTVASLGVKRIPLIEKYQVDVLGNIQKVGKEKRMRFR	943	1087
MG15-185	42	33		MTNPVVRRAVSQTIKVINAIIREFDDSPVFVNLELARELSKNFKDRKDIEKSQKDNQAANERIMERLRNEFHRPKPTGQDLIKLKLWEEQDGICPYSLKPISIDRLFEIGYTDIDHIVPYSISFDDTYNNKVLVLSSENRQKGNRLPMQYLSEDKKDSFYLWVDNSNLRSRKKKNLLKETITDDDLSGFKKRNLQDTQYISRFLLNYLKKYLQLAPNTKDRKNTIVAVNGATTAYVRKRWGISKIRENGDVHHAVDAVVIACITQAMIKRISEYSKYHENEYINNNGEYFDIDKRTGEMINRFPTPYPYLRDEIDILCSNDPSRYLLESPLPNYSVGEDVKPIFVSRMPKRKITGAAHKDTIRKPYEIDGKNYAVSKVALTSLKLKDGEIENYFNPSSD…	613	DVFYVEGEGYYLVPIYVADTVRKMLPNKAITRDRSYCDWKVMDEKDFLFSLYPNDLIHIVSKKDMKFSLVNKDATIAKNYISKDIFVYFKGTDISTASITAINHDNTYKLRGLGVKSLLSMEKCQVDVLGNVTKSGREKRMGFR	468	612
MG15-186	42	33		MNYRLGLDIGITSVGWAVLEHDSSEEPFRIADLGVRIFDRAEHPKDGSALALPRREARSSRRRIRRHRHRLERIKALLESQGIITIEKLQEVYHGSKELTDIYELRCLGLDNLLTQEEWARVLIHLAQRRGFKSNRKKEIKENKKEKNEDGKLLAAVRDNQALMQEKNYRTIGEMFYRDDKFSLNKRNKSELYSHTVGREQILDEIAQLFTAQRRLGNSYAGEKVEQLYTDIVSRQRSFDEGPGTPSPYAGNLIERMRGKCTFEKEEPRAAKACYSFELFNLLQKINSLRIDDKNSASRPLNKEERQLLIQSAHEKADIKYTDLRKKLQLSPEQRFNTLSYGRDDVEEIEKKNKFNYLKAYHDIRIALDKVSKGRIKQLPVEHIDMIGEILTLYKNEDR…	1079	DVFKKGDGYYWVPIYVADTVKETLPNKACVHSKPYELWKEMDDNDFIFSLYPNDLIRFIPNNGEEAFMYYIKAGISTASITVESHDRSQSIPSLGVKTLKILEKWNVDVLGNRTLVKNEKRQYYPGQTTR	948	1078
[truncated: 3,783 more rows]

## Sheet: Table 2
Candidate	AA sequence	Protein length	In vitro PAM	sgRNA sequence	tracr sequence	tracr start distance to orf start	array start distance to orf start	tracr direction relative to ORF
[truncated: 96 more rows]

## Sheet: Table 3
Mammalian editing supplemental data
[truncated: 203 more rows]
