# Supplementary material for: Novel and Engineered Type II CRISPR Systems from Uncultivated Microbes with Broad Genome Editing Capability
Source: CRISPR J. 2023 Jun 1;6(3):261–77. doi: 10.1089/crispr.2022.0090 (PMC10278012; doi:10.1089/crispr.2022.0090)
Supplement: Supplemental data [file Supp-Data.zip › typeII_tree_v2_50pct_gaps_stripped_MG-codes_120522.tree]

(((MG4-295_v1:0.6697700000000002,((MG4-189_v1:0.0,MG4-189_v2:0.0,MG4-189_v3:0.0):0.8820700000000001,(MG4-84_v1:0.8780900000000003,(((((((AQT67652_1_Type_II-C_1046aa:1.0270699999999997,(MG5-53_v1:0.2312599999999998,MG5-8_v1:0.2767400000000002)1.0:0.7394999999999996)0.847:0.15214000000000016,(MG5-16_v1:0.9183999999999997,(MG5-4_v1:0.6899299999999999,(((MG5-12_v1:0.000550,(MG5-11_v1:0.0034399999999998876,MG5-13_v1:0.000550)0.752:0.0011499999999999844)1.0:0.35748999999999986,(MG5-2_v1:0.45999999999999996,(MG5-31_v1:0.2562199999999999,MG5-26_v1:0.20027000000000017)0.996:0.11215999999999982)0.261:0.09135999999999989)1.0:0.19689000000000023,((MG5-37_v1:0.0,MG5-36_v1:0.0):0.5003100000000003,(MG5-6_v1:0.3964400000000001,(MG5-20_v2:0.2125499999999998,(MG5-34_v1:0.29754000000000014,(MG5-39_v1:0.24580000000000002,(MG5-23_v1:0.05339999999999989,MG5-21_v1:0.05229999999999979)1.0:0.21770000000000023)0.931:0.058499999999999996)0.999:0.10591000000000017)0.995:0.11242000000000019)0.995:0.10911999999999988)0.934:0.07350000000000012)0.921:0.10708999999999991)0.949:0.11667999999999967)0.825:0.1227400000000003)0.994:0.12290000000000001,(((MG6-4_v1:0.0,MG6-4_v2:0.0,MG6-4_v3:0.0):0.8929300000000002,((((((MG51-18_v2:0.0,MG51-18_v5:0.0,MG51-18_v4:0.0,MG51-18_v1:0.0,MG51-17_v1:0.0):0.14868000000000015,(MG51-16_v7:0.0,MG51-16_v18:0.0,MG51-16_v6:0.0,MG51-16_v12:0.0,MG51-16_v17:0.0,MG51-16_v16:0.0,MG51-16_v2:0.0,MG51-16_v8:0.0,MG51-16_v5:0.0,MG51-16_v11:0.0,MG51-16_v1:0.0,MG51-16_v3:0.0,MG51-16_v10:0.0,MG51-15_v12:0.0,MG51-16_v9:0.0,MG51-16_v13:0.0,MG51-16_v14:0.0,MG51-16_v15:0.0):0.18796999999999997)0.519:0.023499999999999854,MG51-8_v1:0.20931999999999995)0.484:0.019429999999999836,((MG51-18_v3:0.2385299999999999,MG51-9_v1:0.13327)0.904:0.038429999999999964,(MG51-17_v2:0.0,MG51-16_v4:0.0):0.27349000000000023)0.266:0.02059999999999995)1.0:0.1298300000000001,(MG6-21_v1:0.3990999999999998,((MG51-5_v1:0.18280999999999992,(((MG6-19_v1:0.25753000000000004,(MG51-20_v1:0.20493000000000006,MG6-16_v1:0.1610800000000001)0.971:0.10009999999999986)0.981:0.05993000000000004,(MG6-1_v1:0.10993999999999993,MG6-2_v1:0.09482999999999997)1.0:0.09949999999999992)0.99:0.04565999999999981,MG51-19_v1:0.1993999999999998)0.868:0.040080000000000116)0.734:0.0272199999999998,(MG6-6_v1:0.17675000000000018,MG51-6_v1:0.30189999999999984)0.962:0.05737000000000014)0.982:0.0430299999999999)0.469:0.037269999999999914)1.0:0.10842000000000018,(MG6-5_v1:0.28428999999999993,((((MG51-26_v1:0.008259999999999934,(MG51-21_v1:0.0,MG51-22_v3:0.0,MG51-22_v1:0.0):0.006619999999999848)1.0:0.1274099999999998,(((MG51-23_v1:0.0,MG51-22_v2:0.0):0.0017200000000001658,MG51-24_v1:0.000560)1.0:0.08526999999999996,(MG51-25_v1:0.07480999999999982,(MG51-7_v2:0.0,MG51-7_v1:0.0):0.1033599999999999)0.253:0.017510000000000137)0.996:0.06364999999999998)1.0:0.12952999999999992,(MG51-23_v2:0.20455000000000023,MG6-14_v1:0.28747999999999996)0.965:0.06799)0.992:0.06619999999999981,((MG6-7_v1:0.10819000000000001,MG6-23_v1:0.13946000000000014)1.0:0.1815199999999999,WP_085755463_1_Type_II-C_995aa:0.4670000000000001)0.523:0.06519999999999992)0.814:0.05903999999999998)0.915:0.053630000000000067)1.0:0.22553)0.992:0.11956999999999951,(((MG51-13_v1:0.000940,((MG51-1_v4:0.0,MG51-1_v5:0.0,MG51-1_v11:0.0,MG51-1_v10:0.0,MG51-1_v6:0.0,MG51-1_v9:0.0,MG51-1_v7:0.0,MG51-1_v1:0.0,MG51-1_v8:0.0,MG51-1_v3:0.0,MG51-1_v2:0.0,MG51-1_v12:0.0,MG51-15_v6:0.0,MG51-15_v2:0.0,MG51-15_v8:0.0,MG51-15_v4:0.0,MG51-15_v10:0.0,MG51-15_v3:0.0,MG51-15_v5:0.0,MG51-15_v11:0.0,MG51-15_v9:0.0,MG51-15_v7:0.0,MG51-15_v1:0.0):0.000550,MG51-14_v1:0.0011199999999997878)1.0:0.000550)1.0:0.5311699999999999,((MG51-12_v1:0.12157000000000018,((MG51-2_v2:0.0,MG51-2_v1:0.0):0.1487799999999999,(MG51-3_v2:0.0,MG51-3_v1:0.0):0.1132200000000001)0.81:0.02405999999999997)0.887:0.02206000000000019,(MG51-10_v1:0.14898999999999996,MG51-27_v1:0.17896)0.855:0.043689999999999785)1.0:0.3731200000000001)0.998:0.16802000000000028,((MG51-11_v2:0.0,MG51-11_v1:0.0):0.6867599999999996,Cme2_1008aa:0.81121)0.746:0.10221000000000036)0.187:0.06900999999999957)0.0:0.06133000000000033)0.989:0.11980000000000013,(((MG96-11_v1:0.6713499999999999,(MG96-23_v1:0.000560,((MG96-24_v1:0.000550,(MG96-8_v1:0.00566000000000022,((MG96-19_v1:0.000540,(MG96-25_v1:0.0014400000000001079,MG96-20_v1:0.000550)0.913:0.0022700000000002163)0.872:0.0022299999999999542,(MG96-17_v2:0.000550,(MG96-16_v1:0.0,MG96-17_v3:0.0,MG96-17_v1:0.0,MG96-17_v4:0.0,MG96-17_v5:0.0):0.003390000000000004)0.901:0.000550)0.39:0.0011499999999999844)0.746:0.000510)0.978:0.0045999999999999375,(MG96-21_v1:0.005700000000000038,(MG96-18_v1:0.0011299999999998533,(MG96-22_v2:0.0011499999999999844,(MG96-9_v5:0.000550,((MG96-11_v2:0.0,MG96-9_v2:0.0):0.000610,((MG96-9_v4:0.0,MG96-9_v1:0.0):0.000550,(MG96-9_v3:0.0,MG96-22_v1:0.0):0.012739999999999974)0.962:0.000560)0.0:0.000600)0.918:0.0022899999999999032)0.0:0.000550)0.818:0.0011299999999998533)0.0:0.000550)0.737:0.000550)1.0:0.7373500000000002)0.967:0.1399300000000001,((((Spa_1459aa:0.6517200000000001,(WP_057952132_1_Type_II-C_1524aa:0.15755000000000008,Ghe_1525aa:0.11133000000000015)1.0:0.3645800000000001)0.999:0.20597999999999983,(Cme3_1124aa:0.5226600000000001,(WP_100211383_1_Type_II-C_1135aa:0.2833800000000002,(WP_068206408_1_Type_II-C_1128aa:0.17810000000000015,WP_076615834_1_Type_II-C_1134aa:0.18813000000000013)0.916:0.06818999999999997)1.0:0.23412999999999995)0.973:0.1110500000000001)1.0:0.29328999999999983,(MG100-61_v2:1.67862,(((AMS26831_1_Type_II-C_1359aa:0.48644,((WP_016200142_1_Type_II-C_1404aa:0.12055000000000016,WP_103292747_1_Type_II-C_1417aa:0.1781100000000002)1.0:0.11433999999999989,(WP_116787333_1_Type_II-C_1399aa:0.27056000000000013,WP_109567989_1_Type_II-C_1371aa:0.16069000000000022)0.982:0.08708999999999989)1.0:0.19957000000000003)1.0:0.40108999999999995,((WP_124985915_1_Type_II-C_1460aa:0.22380999999999984,Jpa_1460aa:0.21632000000000007)1.0:0.7883399999999998,(WP_057952188_1_Type_II-C_1441aa:0.38385000000000025,(((((MG100-90_v3:0.0,MG100-90_v2:0.0,MG100-90_v1:0.0,MG100-76_v1:0.0):0.019720000000000404,(MG100-73_v1:0.03188999999999975,(MG100-68_v1:0.04969000000000001,MG100-75_v1:0.007369999999999877)0.805:0.007170000000000343)1.0:0.02986999999999984)0.946:0.014319999999999666,(MG100-82_v1:0.0,MG100-69_v2:0.0,MG100-82_v2:0.0):0.0080600000000004)0.998:0.11771999999999982,(((MG100-69_v4:0.0,MG100-69_v3:0.0,MG100-56_v1:0.0,MG100-69_v1:0.0):0.08030999999999988,(MG100-77_v1:0.00462999999999969,((MG100-71_v2:0.0,MG100-92_v1:0.0):0.000550,MG100-71_v1:0.000540)0.886:0.002360000000000362)1.0:0.042589999999999684)0.996:0.034419999999999895,(MG100-62_v1:0.11409000000000002,((MG100-72_v1:0.0,MG100-88_v1:0.0,MG100-74_v2:0.0,MG100-74_v1:0.0,MG100-88_v2:0.0):0.00804999999999989,(MG100-57_v3:0.0034000000000000696,MG100-63_v2:0.003569999999999851)0.919:0.005090000000000039)1.0:0.12910000000000021)0.61:0.026239999999999597)0.995:0.0928)1.0:0.72113,(WP_044112561_1_Type_II-C_1421aa:0.03304000000000018,WP_118866786_1_Type_II-C_1424aa:0.0381800000000001)1.0:0.39726000000000017)0.542:0.12954)1.0:0.2696299999999998)0.315:0.15808)1.0:0.23762000000000016,('cas9|CAS-II-C|Treponema_pedis_T_A4_uid215715|NC_022097|1282aa':0.6806199999999998,(WP_106053875_1_Type_II-C_1212aa:0.9510999999999998,(WP_114984028_1_Type_II-C_1472aa:0.6946699999999999,((WP_100996834_1_Type_II-C_1434aa:0.47445000000000004,(('cas9|CAS-II-C|Prevotella_ruminicola_23_uid47507|NC_014033|1204aa':0.38790999999999976,(WP_106042830_1_Type_II-C_1224aa:0.4129800000000001,(((MG100-6_v1:0.004410000000000025,((MG100-4_v1:0.000550,(MG100-12_v1:0.000550,MG100-5_v1:0.0022400000000000198)0.849:0.0011100000000001664)0.878:0.0011100000000001664,(MG100-7_v1:0.0,MG100-9_v1:0.0):0.000550)0.926:0.000540)0.47:0.009529999999999816,(((MG100-17_v1:0.0,MG100-15_v2:0.0,MG100-14_v1:0.0,MG100-15_v1:0.0):0.000550,(((MG100-17_v2:0.0,MG100-9_v2:0.0):0.000830,((MG100-8_v1:0.0,MG100-10_v1:0.0,MG100-10_v2:0.0):0.000550,MG100-11_v1:0.000820)0.166:0.0011199999999997878)1.0:0.000550,(MG100-16_v2:0.0,MG100-13_v1:0.0,MG100-16_v1:0.0):0.000550)0.0:0.000740)0.154:0.0043400000000000105,(((((MG100-33_v2:0.000550,(MG100-35_v1:0.004430000000000156,(MG100-25_v1:0.0,MG100-28_v2:0.0):0.0010900000000000354)0.0:0.000550)0.0:0.000550,MG100-36_v1:0.0022099999999998232)0.996:0.013329999999999842,((((((MG100-24_v1:0.007249999999999979,MG100-34_v1:0.017910000000000093)0.94:0.0049000000000001265,(MG100-21_v3:0.01598999999999995,MG100-29_v1:0.006510000000000016)0.694:0.0033799999999999386)0.929:0.005689999999999973,(MG100-32_v1:0.000550,MG100-52_v1:0.000550)1.0:0.026060000000000194)0.916:0.00478999999999985,(MG100-47_v1:0.006790000000000074,MG100-46_v1:0.0010500000000002174)0.989:0.010110000000000063)0.947:0.0046200000000000685,(((((MG100-30_v1:0.0,MG100-33_v1:0.0):0.010419999999999874,MG100-19_v1:0.005619999999999958)0.772:0.0011199999999997878,(MG100-43_v1:0.0023800000000000487,MG100-44_v1:0.006749999999999812)0.906:0.003249999999999975)0.79:0.0010500000000002174,(MG100-37_v1:0.010019999999999918,MG100-28_v1:0.0011999999999998678)0.452:0.0022299999999999542)0.803:0.000540,(MG100-26_v1:0.008970000000000145,MG100-49_v1:0.012550000000000061)0.983:0.007929999999999993)0.949:0.004490000000000105)0.756:0.000560,MG100-45_v1:0.012389999999999901)1.0:0.019730000000000025)0.802:0.0033599999999998076,((MG100-53_v1:0.008519999999999861,((MG100-39_v1:0.0011199999999997878,MG100-40_v1:0.000550)0.938:0.0034399999999998876,((MG100-48_v1:0.006149999999999878,MG100-51_v1:0.0105900000000001)0.849:0.0032000000000000917,(MG100-42_v1:0.006289999999999907,(MG100-31_v1:0.0028000000000001357,(MG100-22_v1:0.018569999999999975,(MG100-27_v1:0.000550,MG100-23_v1:0.000550)0.814:0.0024600000000001288)0.997:0.013669999999999849)0.83:0.0020899999999999253)0.742:0.002650000000000041)0.801:0.0021900000000001363)0.76:0.0016699999999998383)0.783:0.0016899999999999693,MG100-38_v1:0.005549999999999944)0.0:0.0011199999999997878)1.0:0.04049000000000014,(((MG100-55_v1:0.0,MG100-55_v5:0.0,MG100-55_v3:0.0,MG100-55_v2:0.0,MG100-55_v4:0.0,MG100-63_v1:0.0):0.000550,((MG100-54_v2:0.0,MG100-59_v1:0.0,MG100-57_v1:0.0,MG100-64_v3:0.0,MG100-64_v2:0.0,MG100-64_v4:0.0,MG100-54_v5:0.0,MG100-54_v7:0.0,MG100-64_v1:0.0,MG100-61_v1:0.0,MG100-54_v1:0.0,MG100-57_v2:0.0,MG100-54_v6:0.0,MG100-64_v5:0.0,MG100-54_v3:0.0):0.000550,MG100-54_v4:0.000550)1.0:0.000550)0.9:0.007909999999999862,(MG100-41_v1:0.00766,((MG100-20_v1:0.0011299999999998533,(MG100-21_v1:0.0,MG100-21_v2:0.0,MG100-18_v1:0.0):0.0011100000000001664)1.0:0.048109999999999875,MG100-50_v1:0.00287000000000015)0.963:0.011950000000000127)1.0:0.0807500000000001)0.987:0.022229999999999972)1.0:0.06957000000000013)0.535:0.008150000000000102)1.0:0.4646499999999998,((MG100-60_v1:0.1502699999999999,MG100-58_v1:0.13485000000000014)0.555:0.040509999999999824,(((MG100-70_v1:0.0,MG100-84_v2:0.0,MG100-84_v1:0.0):0.20865,(MG100-67_v1:0.004729999999999901,MG100-1_v1:0.010050000000000114)1.0:0.11203999999999992)1.0:0.10236,((MG100-65_v1:0.1115400000000002,((MG100-66_v1:0.0,MG100-79_v1:0.0):0.03293999999999997,MG100-64_v6:0.05116999999999994)1.0:0.057869999999999866)0.988:0.04170000000000007,(MG100-2_v1:0.17540999999999984,MG100-59_v2:0.17515999999999998)0.75:0.022419999999999884)0.745:0.019320000000000004)1.0:0.08939999999999992)1.0:0.37178999999999984)0.953:0.08678000000000008)0.868:0.05989999999999984)0.778:0.05107000000000017,Rsp_1214aa:0.5073400000000001)1.0:0.13152000000000008)0.62:0.06178999999999979,((WP_060381523_1_Type_II-C_1486aa:0.08517999999999981,'cas9|CAS-II-C|Flavobacterium_columnare_ATCC_49512_uid80731|NC_016510|1535aa':0.08508000000000004)0.722:0.07399999999999984,(WP_069797278_1_Type_II-C_1457aa:0.10026000000000002,'cas9|CAS-II-C|Flavobacterium_branchiophilum_FL_15_uid73421|NC_016001|1473aa':0.0802900000000002)0.351:0.026740000000000208)1.0:0.5001099999999998)0.772:0.08793000000000006)0.841:0.0832799999999998)0.39:0.05852000000000013)0.598:0.0736699999999999)0.391:0.10092999999999996)1.0:0.44567999999999985)0.991:0.13023000000000007,((((MG96-10_v3:0.0,MG96-10_v1:0.0,MG96-10_v2:0.0):0.8708399999999998,(WP_122933462_1_Type_II-C_1202aa:0.59457,(MG96-14_v1:0.63089,(MG96-15_v1:0.24895999999999985,(MG96-13_v1:0.12978000000000023,(MG96-6_v1:0.09710000000000019,MG96-2_v1:0.06687000000000021)0.995:0.06409999999999982)1.0:0.1764800000000002)0.997:0.1348799999999999)0.985:0.14936000000000016)1.0:0.30539000000000005)0.705:0.08369999999999989,((((MG96-1_v3:0.0,MG96-1_v4:0.0,MG96-1_v2:0.0,MG96-1_v1:0.0):0.09269000000000016,MG96-5_v1:0.1802100000000002)1.0:0.5030800000000002,(MG96-4_v1:0.6842600000000001,MG96-7_v1:0.4584600000000001)1.0:0.2437499999999999)0.955:0.09472000000000014,((MG96-29_v1:0.3518499999999998,MG96-28_v1:0.2934700000000001)1.0:0.56901,((MG96-27_v1:0.05889999999999995,MG96-3_v1:0.056299999999999795)1.0:0.5698500000000002,(MG96-12_v1:0.19008000000000003,MG96-26_v1:0.16274999999999995)1.0:0.46092999999999984)0.411:0.06862000000000013)0.98:0.12017999999999995)0.578:0.04120999999999997)1.0:0.21728999999999976,(((WP_095918475_1_Type_II-C_1415aa:0.000540,WP_095899957_1_Type_II-C_1415aa:0.0030199999999998006)1.0:0.8691200000000001,(Ghy2_1354aa:0.6913200000000002,('cas9|CAS-II-C|Ignavibacterium_album_JCM_16511_uid162097|NC_017464|1688aa':0.74606,((((MG22-42_v1:0.0012699999999998823,(MG22-74_v1:0.015280000000000182,MG22-8_v1:0.0021100000000000563)1.0:0.0253899999999998)0.997:0.04744999999999999,((MG22-48_v1:0.006479999999999819,((((MG22-83_v1:0.010019999999999918,(MG22-43_v1:0.00788000000000011,(MG22-78_v1:0.0034399999999998876,MG22-89_v1:0.008529999999999927)0.963:0.008259999999999934)0.364:0.00254999999999983)0.304:0.002969999999999917,MG22-55_v1:0.018569999999999975)0.746:0.0020400000000000418,((((MG22-84_v1:0.004090000000000149,MG22-40_v1:0.006759999999999877)0.565:0.003249999999999975,MG22-28_v1:0.006279999999999841)0.543:0.000550,(MG22-52_v1:0.003210000000000157,MG22-90_v1:0.0021599999999999397)0.975:0.00541999999999998)0.986:0.007810000000000095,((MG22-82_v1:0.009459999999999802,(MG22-56_v1:0.009500000000000064,((MG22-71_v1:0.009310000000000151,MG22-20_v1:0.01153000000000004)0.922:0.005819999999999936,(((MG22-25_v1:0.006540000000000212,MG22-66_v1:0.07464000000000004)0.773:0.002120000000000122,MG22-9_v1:0.0010900000000000354)0.781:0.001040000000000152,(MG22-15_v1:0.000550,(MG22-17_v1:0.0,MG22-73_v1:0.0):0.000550)0.996:0.009850000000000136)0.949:0.006310000000000038)0.172:0.0016099999999998893)0.908:0.011600000000000055)0.853:0.0025800000000000267,(((MG22-46_v1:0.004350000000000076,MG22-7_v1:0.008690000000000087)0.767:0.0010799999999999699,((((((MG22-30_v1:0.0,MG22-32_v1:0.0):0.006069999999999798,(MG22-41_v1:0.0,MG22-23_v1:0.0):0.005910000000000082)0.925:0.003249999999999975,((MG22-64_v1:0.0,MG22-81_v1:0.0):0.008589999999999876,((MG22-6_v1:0.0,MG22-4_v1:0.0):0.010089999999999932,((MG22-21_v1:0.0,MG22-77_v1:0.0):0.006880000000000219,MG22-58_v1:0.008799999999999919)0.994:0.01399999999999979)0.93:0.0093700000000001)0.973:0.007159999999999833)0.989:0.008809999999999985,(((MG22-69_v1:0.011579999999999924,MG22-62_v1:0.00387000000000004)0.736:0.0022899999999999032,MG22-36_v1:0.02519999999999989)0.93:0.005440000000000111,MG22-18_v1:0.007239999999999913)0.919:0.004150000000000098)0.417:0.002749999999999808,MG22-44_v1:0.01092000000000004)0.864:0.0022099999999998232,(MG22-57_v1:0.007629999999999804,(MG22-61_v1:0.006159999999999943,MG22-79_v1:0.007530000000000037)0.9:0.000550)0.983:0.00649999999999995)0.424:0.000550)0.874:0.0021599999999999397,MG22-1_v1:0.004370000000000207)0.914:0.003249999999999975)0.894:0.003169999999999895)0.882:0.0031200000000000117)0.912:0.003410000000000135,((MG22-37_v1:0.0,MG22-76_v1:0.0):0.003010000000000179,MG22-60_v1:0.010870000000000157)0.879:0.0024000000000001798)0.89:0.0021800000000000708)0.826:0.0023100000000000342,((MG22-12_v1:0.0,MG22-91_v1:0.0):0.008560000000000123,(MG22-68_v1:0.0035400000000000986,((MG22-59_v1:0.0,MG22-67_v1:0.0):0.0010900000000000354,MG22-49_v1:0.000550)0.97:0.006240000000000023)0.78:0.0030999999999998806)0.934:0.0047000000000001485)0.962:0.020750000000000046)1.0:0.18915000000000015,((MG22-2_v1:0.0,MG22-3_v1:0.0):0.2339500000000001,((MG22-50_v1:0.0013000000000000789,(MG22-80_v1:0.000550,MG22-70_v1:0.0012699999999998823)0.775:0.0010099999999999554)0.896:0.005250000000000199,(MG22-35_v1:0.0031599999999998296,(MG22-39_v1:0.003229999999999844,(MG22-45_v1:0.0,MG22-47_v1:0.0):0.000550)0.732:0.000560)0.798:0.0023699999999999832)1.0:0.2520899999999999)0.994:0.09914000000000023)1.0:0.3221599999999998,(WP_123941184_1_Type_II-C_1675aa:0.7425600000000001,(((WP_128501545_1_Type_II-C_1534aa:0.28473000000000015,(WP_108879264_1_Type_II-C_1503aa:0.2587600000000001,(WP_068481078_1_Type_II-C_1512aa:0.16374999999999984,'cas9|CAS-II-C|Psychroflexus_torquis_ATCC_700755_uid54205|NC_018721|1509aa':0.19864000000000015)0.996:0.1250300000000002)0.99:0.11194000000000015)1.0:0.1059899999999998,('cas9|CAS-II-C|Ornithobacterium_rhinotracheale_DSM_15997_uid168256|NC_018016|1535aa':0.5251900000000003,WP_066331514_1_Type_II-C_1537aa:0.2871600000000001)0.969:0.07771999999999979)0.533:0.03746999999999989,((((((WP_104917102_1_Type_II-C_1478aa:0.12814000000000014,(WP_123844212_1_Type_II-C_1419aa:0.0726,(WP_076559079_1_Type_II-C_1429aa:0.023969999999999825,WP_079465816_1_Type_II-C_1429aa:0.02273000000000014)0.988:0.04136000000000006)0.9:0.043849999999999945)1.0:0.09317999999999982,(WP_022546547_1_Type_II-C_1448aa:0.2342900000000001,WP_076929686_1_Type_II-C_1510aa:0.22113000000000005)0.252:0.03901999999999983)0.963:0.041160000000000085,(WP_079559033_1_Type_II-C_1454aa:0.20784000000000002,'cas9|CAS-II-C|Fluviicola_taffensis_DSM_16823_uid65271|NC_015321|1458aa':0.19572000000000012)0.859:0.03899000000000008)0.453:0.025650000000000173,(((WP_088593991_1_Type_II-C_1456aa:0.01562999999999981,WP_106098546_1_Type_II-C_1456aa:0.05082999999999993)0.974:0.020150000000000112,((WP_095898369_1_Type_II-C_1457aa:0.000550,WP_126370911_1_Type_II-C_1457aa:0.001100000000000101)1.0:0.026660000000000128,WP_095914261_1_Type_II-C_1460aa:0.06128)0.102:0.011550000000000171)1.0:0.24834999999999985,'cas9|CAS-II-C|Weeksella_virosa_DSM_16922_uid63627|NC_015144|1440aa':0.16544999999999987)0.895:0.06850000000000023)0.84:0.05751000000000017,(WP_014165808_1_Type_II-C_1459aa:0.041020000000000056,(WP_063743464_1_Type_II-C_1459aa:0.000550,WP_060383764_1_Type_II-C_1460aa:0.003210000000000157)0.995:0.04043999999999981)1.0:0.40219000000000005)0.987:0.07155999999999985,(WP_095911833_1_Type_II-C_1474aa:0.29522000000000004,('cas9|CAS-II-C|Fibrobacter_succinogenes_S85_uid41169|NC_013410|1512aa':0.3180299999999998,(WP_060831628_1_Type_II-C_1483aa:0.10343999999999998,(WP_050696304_1_Type_II-C_1480aa:0.02900999999999998,WP_120175212_1_Type_II-C_1494aa:0.07857000000000003)0.997:0.06642999999999999)1.0:0.29003999999999985)0.958:0.07221000000000011)0.64:0.04275999999999991)0.837:0.039979999999999905)0.984:0.09638999999999998)0.198:0.04782999999999982)1.0:0.2125499999999998)1.0:0.19792999999999994)0.632:0.08221999999999996)1.0:0.27470000000000017,((WP_123856220_1_Type_II-C_1203aa:0.29132999999999987,WP_095073413_1_Type_II-C_1295aa:0.3082600000000002)1.0:0.6209899999999999,(((((WP_099838520_1_Type_II-C_1428aa:0.0010900000000000354,WP_099841149_1_Type_II-C_1428aa:0.000550)0.847:0.0028399999999999537,(WP_099896360_1_Type_II-C_1428aa:0.000550,WP_077094666_1_Type_II-C_1428aa:0.016360000000000152)0.394:0.0015100000000001224)1.0:0.7038799999999998,((((WP_102995112_1_Type_II-C_1401aa:0.2620999999999998,('cas9|CAS-II-C|Zunongwangia_profunda_SM_A87_uid48073|NC_014041|1388aa':0.23550000000000004,(WP_004918207_1_Type_II-C_1400aa:0.023239999999999927,(WP_079206934_1_Type_II-C_1409aa:0.0136099999999999,(WP_038693822_1_Type_II-C_1405aa:0.0010699999999999044,'cas9|CAS-II-C|Riemerella_anatipestifer_RA_CH_1_uid175469|NC_018609|1405aa':0.000550)0.998:0.02389999999999981)0.974:0.029040000000000177)1.0:0.15747)0.996:0.07611999999999997)0.201:0.03722000000000003,(WP_070235793_1_Type_II-C_1350aa:0.21189999999999998,(WP_100945244_1_Type_II-C_1385aa:0.2031200000000002,WP_114902879_1_Type_II-C_1405aa:0.2848299999999999)0.915:0.05630999999999986)0.383:0.03996000000000022)1.0:0.1074799999999998,((WP_107011025_1_Type_II-C_1368aa:0.33126999999999995,('cas9|CAS-II-C|Belliella_baltica_DSM_15883_uid168182|NC_018010|1352aa':0.3052199999999998,((SHH94364_1_Type_II-C_1356aa:0.0129999999999999,'cas9|CAS-II-C|Flavobacterium_psychrophilum_JIP02_86_uid61627|NC_009613|1354aa':0.028080000000000105)1.0:0.0638399999999999,(Ffr_1346aa:0.10565999999999987,(WP_129538186_1_Type_II-C_1348aa:0.10820000000000007,WP_108741992_1_Type_II-C_1353aa:0.11729000000000012)0.912:0.030380000000000074)0.972:0.02735999999999983)1.0:0.13295000000000012)1.0:0.13827999999999996)1.0:0.09216999999999986,(WP_098193375_1_Type_II-C_1410aa:0.36073999999999984,((Cga_1402aa:0.20014999999999983,((VFB02498_1_Type_II-C_1395aa:0.0352800000000002,(WP_123872731_1_Type_II-C_1405aa:0.0188600000000001,WP_123901968_1_Type_II-C_1406aa:0.035089999999999844)0.998:0.023660000000000014)0.026:0.008080000000000087,(WP_045502672_1_Type_II-C_1406aa:0.047699999999999854,WP_123882753_1_Type_II-C_1394aa:0.0640900000000002)0.054:0.007449999999999957)1.0:0.14205999999999985)1.0:0.14720000000000022,(Cme1_1399aa:0.23299000000000003,((WP_068397880_1_Type_II-C_1433aa:0.18367999999999984,(WP_067760338_1_Type_II-C_1425aa:0.03736000000000006,WP_008582100_1_Type_II-C_1426aa:0.057760000000000034)1.0:0.20515000000000017)0.997:0.07495999999999992,((WP_053581145_1_Type_II-C_1435aa:0.024490000000000123,((WP_002678519_1_Type_II-C_1426aa:0.007670000000000066,WP_095901370_1_Type_II-C_1426aa:0.007400000000000073)0.875:0.008119999999999905,(WP_015781852_1_Type_II-C_1426aa:0.005139999999999922,(WP_095909429_1_Type_II-C_1429aa:0.015649999999999942,WP_106096331_1_Type_II-C_1426aa:0.01786999999999983)0.119:0.004389999999999894)0.807:0.0025100000000000122)0.882:0.0189499999999998)1.0:0.2227199999999998,(WP_095896902_1_Type_II-C_1447aa:0.021700000000000053,(WP_098029595_1_Type_II-C_1430aa:0.0526399999999998,((WP_126321326_1_Type_II-C_1440aa:0.007289999999999797,(WP_095916790_1_Type_II-C_1430aa:0.0047399999999999665,'cas9|CAS-II-C|Capnocytophaga_canimorsus_Cc5_uid70727|NC_015846|1430aa':0.023960000000000203)0.804:0.003270000000000106)0.991:0.014110000000000067,(WP_095893406_1_Type_II-C_1428aa:0.029040000000000177,Cca1_1431aa:0.004329999999999945)0.912:0.009399999999999853)0.943:0.013290000000000024)0.86:0.009059999999999846)1.0:0.13269999999999982)0.757:0.05245999999999995)0.999:0.05650999999999984)0.713:0.028779999999999806)0.082:0.032500000000000195)0.781:0.04348999999999981)0.314:0.02237)0.687:0.037959999999999994,(((MG24-39_v1:0.000550,(MG24-159_v2:0.016189999999999927,((((MG24-154_v1:0.0010599999999998388,MG24-191_v1:0.0010500000000002174)0.987:0.006349999999999856,((MG24-193_v1:0.0,MG24-193_v3:0.0,MG24-202_v1:0.0):0.000550,(MG24-132_v1:0.0021300000000001873,((MG24-30_v2:0.0,MG24-30_v3:0.0,MG24-30_v1:0.0):0.000550,MG24-185_v1:0.000550)0.884:0.002120000000000122)0.785:0.0010599999999998388)0.742:0.0010699999999999044)0.889:0.003130000000000077,((MG24-96_v1:0.0031599999999998296,(MG24-110_v2:0.000550,(MG24-174_v1:0.0031599999999998296,MG24-180_v1:0.0020999999999999908)0.816:0.0010599999999998388)0.805:0.0010599999999998388)0.88:0.0021300000000001873,(((MG24-125_v1:0.0,MG24-176_v1:0.0):0.000550,((MG24-114_v1:0.0031599999999998296,((MG24-149_v1:0.0,MG24-139_v1:0.0,MG24-149_v2:0.0,MG24-182_v1:0.0):0.000550,MG24-204_v1:0.0041999999999999815)0.376:0.0010599999999998388)0.755:0.000550,(MG24-153_v1:0.0,MG24-153_v5:0.0):0.0010699999999999044)0.0:0.000550)0.0:0.000550,(MG24-156_v1:0.0010599999999998388,(((MG24-45_v2:0.0,MG24-190_v2:0.0,MG24-190_v1:0.0):0.000550,MG24-140_v1:0.0010599999999998388)0.849:0.0010699999999999044,(MG24-162_v2:0.002120000000000122,(MG24-167_v1:0.0031799999999999606,(MG24-40_v2:0.000550,(((MG24-104_v2:0.0,MG24-91_v1:0.0):0.000540,MG24-203_v1:0.0012400000000001299)0.122:0.000550,MG24-135_v1:0.0014699999999998603)0.908:0.000550)0.793:0.0010699999999999044)0.809:0.0010599999999998388)0.786:0.0010599999999998388)0.77:0.0010599999999998388)0.817:0.0010599999999998388)0.755:0.0010699999999999044)0.922:0.004049999999999887)0.261:0.0013999999999998458,((MG24-32_v1:0.02267000000000019,(((((MG24-86_v1:0.0,MG24-164_v1:0.0,MG24-35_v2:0.0,MG24-169_v1:0.0,MG24-35_v3:0.0,MG24-35_v4:0.0):0.000550,(MG24-123_v1:0.0,MG24-137_v2:0.0):0.0010599999999998388)0.0:0.000550,(MG24-143_v1:0.0,MG24-143_v2:0.0):0.0021300000000001873)0.0:0.000550,((MG24-148_v1:0.0010599999999998388,(MG24-160_v1:0.0033599999999998076,MG24-73_v1:0.0022799999999998377)0.0:0.000920)0.0:0.000550,MG24-170_v1:0.0010599999999998388)0.0:0.000550)0.843:0.000550,MG24-35_v1:0.0011700000000001154)0.0:0.000550)0.777:0.0016899999999999693,((((MG24-1_v1:0.0010599999999998388,(MG24-104_v1:0.0,MG24-145_v1:0.0,MG24-162_v1:0.0,MG24-189_v1:0.0):0.000550)0.256:0.000550,MG24-205_v1:0.0010599999999998388)0.0:0.000550,((MG24-88_v1:0.000550,((MG24-61_v2:0.0,MG24-56_v1:0.0):0.000560,(MG24-38_v1:0.0033199999999999896,MG24-183_v1:0.000850)0.625:0.000660)1.0:0.000570)0.777:0.0010599999999998388,(MG24-197_v1:0.0020999999999999908,MG24-158_v1:0.0021100000000000563)0.514:0.000550)0.0:0.000550)0.613:0.000550,((((MG24-95_v1:0.0010699999999999044,((MG24-75_v2:0.0,MG24-69_v1:0.0):0.0031400000000001427,MG24-131_v1:0.000550)0.791:0.0010599999999998388)0.803:0.0010599999999998388,(MG24-26_v1:0.0025300000000001432,(MG24-206_v1:0.002930000000000099,((MG24-60_v2:0.0,MG24-55_v1:0.0):0.0040000000000000036,MG24-28_v1:0.000540)0.042:0.0010599999999998388)0.015:0.002489999999999881)0.37:0.001980000000000093)0.79:0.0010599999999998388,MG24-201_v1:0.004230000000000178)0.0:0.000550,MG24-184_v1:0.0010599999999998388)0.0:0.000550)0.0:0.000540)0.852:0.0030800000000001937)0.88:0.005160000000000053)0.785:0.0031200000000000117)0.506:0.000540,MG24-27_v1:0.000550)1.0:0.4369900000000002,(((Psp_1424aa:0.16847000000000012,(WP_106069253_1_Type_II-C_1436aa:0.044420000000000126,(WP_005791619_1_Type_II-C_1436aa:0.000550,(WP_053874249_1_Type_II-C_1436aa:0.003210000000000157,'cas9|CAS-II-C|Bacteroides_fragilis_NCTC_9343_uid57639|NC_003228|1436aa':0.000550)0.779:0.000990)0.998:0.03395999999999999)1.0:0.12103999999999981)0.922:0.07513000000000014,((MG24-290_v1:0.000540,((MG24-17_v3:0.0,MG24-17_v1:0.0,MG24-17_v2:0.0,MG24-17_v4:0.0):0.0010799999999999699,MG24-289_v1:0.002120000000000122)0.803:0.0010799999999999699)0.947:0.000550,(((MG24-208_v1:0.0,MG24-187_v1:0.0):0.016049999999999898,MG24-287_v1:0.0045000000000001705)0.96:0.000540,(MG24-288_v1:0.013780000000000125,(MG24-291_v1:0.0010699999999999044,MG24-292_v1:0.0021300000000001873)0.998:0.01603000000000021)0.85:0.005360000000000031)0.834:0.0026700000000001722)1.0:0.3766600000000002)1.0:0.08759000000000006,((MG24-4_v1:0.25790000000000024,(((((MG24-5_v2:0.0,MG24-5_v1:0.0):0.15587000000000018,MG24-285_v1:0.11081999999999992)0.61:0.05335000000000001,(MG24-45_v1:0.19418999999999986,(MG24-211_v1:0.17274000000000012,MG24-286_v1:0.16698000000000013)0.947:0.04205000000000014)0.398:0.023359999999999825)1.0:0.06260000000000021,(((MG24-179_v1:0.0023100000000000342,MG24-33_v1:0.004169999999999785)1.0:0.18942000000000014,((MG24-18_v1:0.14563999999999977,((MG24-22_v5:0.0,MG24-22_v4:0.0,MG24-22_v3:0.0,MG24-22_v2:0.0,MG24-22_v1:0.0):0.12306999999999979,(MG24-118_v1:0.000930,((MG24-40_v4:0.0,MG24-40_v5:0.0,MG24-40_v6:0.0,MG24-20_v9:0.0,MG24-159_v1:0.0,MG24-175_v3:0.0,MG24-175_v4:0.0,MG24-20_v10:0.0,MG24-175_v8:0.0,MG24-175_v2:0.0,MG24-175_v5:0.0,MG24-175_v10:0.0,MG24-175_v9:0.0,MG24-175_v7:0.0,MG24-175_v6:0.0,MG24-20_v8:0.0,MG24-25_v3:0.0,MG24-25_v4:0.0,MG24-40_v1:0.0,MG24-24_v1:0.0,MG24-20_v7:0.0,MG24-25_v1:0.0,MG24-20_v5:0.0,MG24-20_v6:0.0,MG24-20_v3:0.0,MG24-20_v4:0.0,MG24-20_v2:0.0,MG24-20_v1:0.0,MG24-40_v3:0.0):0.000550,(MG24-31_v1:0.000550,(MG24-11_v1:0.000550,((MG24-155_v2:0.0,MG24-155_v1:0.0):0.000550,MG24-209_v1:0.0010599999999998388)0.822:0.0010799999999999699)0.983:0.005389999999999784)0.818:0.0010799999999999699)1.0:0.000550)1.0:0.13378999999999985)0.733:0.0272199999999998)0.317:0.01598999999999995,MG24-3_v1:0.1306099999999999)0.86:0.02298)0.69:0.02057999999999982,MG24-42_v1:0.16848000000000019)0.94:0.0240800000000001)0.969:0.026679999999999815,((((MG24-87_v1:0.16125999999999996,(((MG24-122_v2:0.005749999999999922,(MG24-119_v1:0.006380000000000052,(MG24-74_v1:0.0026799999999997937,(((((MG24-76_v1:0.008589999999999876,(MG24-108_v1:0.0032000000000000917,MG24-121_v1:0.0010699999999999044)0.808:0.0010599999999998388)0.864:0.0024000000000001798,MG24-208_v2:0.006130000000000191)0.982:0.007540000000000102,MG24-171_v1:0.0018600000000001948)0.749:0.0013299999999998313,MG24-128_v1:0.0042599999999999305)0.973:0.005349999999999966,MG24-115_v1:0.0042599999999999305)0.828:0.000910)0.0:0.0013499999999999623)0.988:0.0093700000000001)0.999:0.03532000000000002,(((MG24-64_v1:0.005069999999999908,((((MG24-81_v1:0.0,MG24-81_v2:0.0,MG24-92_v2:0.0):0.0010699999999999044,MG24-99_v1:0.000550)0.913:0.000710,(MG24-80_v1:0.0021399999999998087,(((MG24-50_v1:0.000550,MG24-52_v1:0.0010699999999999044)0.905:0.0025800000000000267,MG24-198_v1:0.002769999999999939)0.004:0.0010699999999999044,MG24-48_v1:0.0027599999999998737)0.908:0.0025800000000000267)0.856:0.000560)0.848:0.0031799999999999606,(MG24-144_v1:0.0,MG24-144_v2:0.0):0.004989999999999828)0.873:0.002769999999999939)0.482:0.0041400000000000325,((((((((MG24-94_v1:0.0010599999999998388,MG24-105_v2:0.0021399999999998087)0.975:0.0053200000000002134,(MG24-66_v1:0.0020899999999999253,MG24-93_v1:0.007919999999999927)0.995:0.000550)0.0:0.000550,(((MG24-152_v1:0.004529999999999923,(MG24-134_v1:0.00511000000000017,((MG24-102_v2:0.0017299999999997873,(MG24-116_v2:0.0,MG24-130_v3:0.0):0.015309999999999935)0.853:0.005399999999999849,MG24-51_v1:0.003929999999999989)0.424:0.0019599999999999618)0.891:0.0033799999999999386)0.836:0.0017100000000001003,(MG24-41_v1:0.0032000000000000917,(MG24-77_v1:0.008179999999999854,((MG24-79_v1:0.0010699999999999044,(MG24-151_v2:0.0,MG24-136_v1:0.0,MG24-151_v1:0.0):0.0010699999999999044)0.987:0.006709999999999994,(MG24-74_v2:0.0,MG24-68_v1:0.0):0.00287000000000015)0.676:0.002120000000000122)0.782:0.0013899999999997803)0.87:0.002909999999999968)1.0:0.01863999999999999,((MG24-97_v1:0.0,MG24-110_v1:0.0):0.0053399999999999,(MG24-111_v1:0.0,MG24-124_v3:0.0,MG24-124_v2:0.0):0.0010699999999999044)0.972:0.005300000000000082)0.715:0.000540)0.88:0.0021100000000000563,((((MG24-52_v3:0.0,MG24-52_v4:0.0,MG24-47_v2:0.0,MG24-52_v2:0.0):0.000550,MG24-129_v1:0.0010699999999999044)0.962:0.004249999999999865,((MG24-124_v4:0.0,MG24-124_v1:0.0):0.002120000000000122,(((MG24-62_v3:0.0,MG24-57_v1:0.0):0.0012400000000001299,(MG24-65_v2:0.0,MG24-59_v1:0.0):0.000560)0.783:0.0010699999999999044,((MG24-130_v2:0.0,MG24-130_v1:0.0):0.000550,MG24-58_v1:0.000550)0.893:0.002120000000000122)0.956:0.004249999999999865)0.743:0.0010699999999999044)0.941:0.0032000000000000917,(MG24-72_v1:0.0010699999999999044,MG24-90_v1:0.000550)1.0:0.01393000000000022)0.89:0.0021599999999999397)0.776:0.000570,(MG24-66_v2:0.0,MG24-60_v1:0.0):0.009549999999999947)0.925:0.005370000000000097,((MG24-100_v2:0.0,MG24-100_v1:0.0):0.003210000000000157,MG24-85_v1:0.0053200000000002134)0.871:0.002769999999999939)0.265:0.005170000000000119,(MG24-107_v1:0.0010699999999999044,(MG24-122_v1:0.0,MG24-109_v1:0.0):0.000550)0.997:0.010870000000000157)0.841:0.005980000000000096,(MG24-161_v1:0.010479999999999823,MG24-65_v1:0.0044599999999999085)0.024:0.0016500000000001513)0.93:0.008849999999999802)0.869:0.004710000000000214,MG24-117_v1:0.018839999999999968)0.98:0.023390000000000022)1.0:0.0947,(MG24-78_v1:0.08774000000000015,((MG24-98_v1:0.002889999999999837,(MG24-133_v1:0.0026600000000001067,MG24-188_v1:0.0045999999999999375)0.986:0.027340000000000142)0.054:0.0038999999999997925,((MG24-70_v1:0.000550,(MG24-46_v1:0.004109999999999836,((((MG24-153_v2:0.0,MG24-84_v1:0.0,MG24-138_v1:0.0,MG24-120_v1:0.0,MG24-153_v4:0.0,MG24-153_v3:0.0):0.0019499999999998963,(((MG24-113_v1:0.0010799999999999699,MG24-126_v1:0.010880000000000223)0.0:0.000550,(((MG24-103_v1:0.0,MG24-116_v1:0.0):0.045729999999999826,MG24-49_v1:0.0040399999999998215)0.0:0.000540,(MG24-186_v1:0.003229999999999844,(MG24-192_v1:0.003249999999999975,(MG24-67_v2:0.008599999999999941,MG24-54_v1:0.0042800000000000615)0.785:0.001040000000000152)0.919:0.003210000000000157)0.984:0.006470000000000198)0.891:0.0021100000000000563)0.308:0.000700,(MG24-9_v1:0.007490000000000219,MG24-23_v1:0.0021399999999998087)0.832:0.0025300000000001432)0.978:0.007639999999999869)0.882:0.0033199999999999896,(MG24-82_v1:0.003109999999999946,MG24-106_v1:0.005469999999999864)0.93:0.0042800000000000615)0.829:0.000550,(MG24-232_v1:0.0,MG24-210_v1:0.0):0.005370000000000097)0.761:0.0010799999999999699)0.0:0.000560)0.951:0.0051000000000001044,(MG24-25_v2:0.0021300000000001873,((MG24-36_v1:0.0020199999999999108,(MG24-102_v1:0.0,MG24-89_v1:0.0):0.000550)0.826:0.0019999999999997797,((MG24-92_v1:0.0,MG24-105_v1:0.0):0.000550,(MG24-58_v2:0.0,MG24-58_v3:0.0,MG24-53_v1:0.0):0.00541999999999998)0.996:0.000550)0.839:0.0013399999999998968)0.89:0.000540)0.941:0.007719999999999949)0.999:0.046860000000000124)1.0:0.0792799999999998)0.99:0.05981000000000014)1.0:0.07902999999999993,((((MG24-63_v1:0.003049999999999997,MG24-173_v1:0.0012699999999998823)0.98:0.014279999999999848,(((MG24-29_v1:0.0034200000000002007,((MG24-175_v1:0.001100000000000101,((MG24-146_v1:0.0,MG24-163_v2:0.0):0.000550,(MG24-137_v1:0.0,MG24-152_v2:0.0,MG24-152_v3:0.0):0.0010900000000000354)0.819:0.0010900000000000354)0.94:0.004169999999999785,((((MG24-68_v2:0.0,MG24-68_v4:0.0,MG24-62_v2:0.0,MG24-68_v3:0.0,MG24-62_v1:0.0):0.000550,MG24-37_v1:0.0010900000000000354)0.984:0.006489999999999885,(MG24-21_v1:0.0,MG24-21_v2:0.0):0.0010900000000000354)0.459:0.0010900000000000354,MG24-178_v1:0.0010799999999999699)0.958:0.004529999999999923)0.918:0.0043600000000001415)0.989:0.0106799999999998,MG24-166_v1:0.000550)0.9:0.0040800000000000836,MG24-101_v1:0.002409999999999801)0.996:0.02577000000000007)0.998:0.0375700000000001,(MG24-168_v1:0.03434999999999988,((MG24-163_v1:0.0015200000000001879,MG24-34_v1:0.01761999999999997)0.766:0.005780000000000118,(MG24-157_v1:0.002200000000000202,MG24-151_v3:0.026089999999999947)0.466:0.009850000000000136)1.0:0.05505000000000004)0.985:0.04035000000000011)1.0:0.1201500000000002,(((MG24-75_v1:0.0,MG24-82_v2:0.0):0.024099999999999788,MG24-142_v1:0.03254000000000001)1.0:0.11188999999999982,((MG24-71_v1:0.0,MG24-77_v2:0.0,MG24-77_v3:0.0):0.09284999999999988,((MG24-6_v1:0.0,MG24-6_v4:0.0,MG24-6_v3:0.0,MG24-6_v2:0.0):0.011480000000000157,((MG24-96_v2:0.0,MG24-83_v1:0.0):0.003249999999999975,MG24-7_v1:0.005520000000000191)0.992:0.015499999999999847)1.0:0.06410999999999989)1.0:0.07771000000000017)0.99:0.042790000000000106)0.996:0.04748999999999981)0.997:0.04097000000000017,((MG24-8_v1:0.0,MG24-8_v2:0.0):0.14719000000000015,(((MG24-67_v1:0.0,MG24-61_v1:0.0):0.0010599999999998388,MG24-10_v1:0.000550)1.0:0.13145000000000007,(MG24-177_v1:0.02198000000000011,(MG24-19_v2:0.0,MG24-19_v1:0.0):0.01548000000000016)1.0:0.08205000000000018)0.987:0.04843999999999982)0.981:0.033250000000000224)0.342:0.014019999999999921,MG24-2_v1:0.2298300000000002)0.788:0.02057999999999982)0.994:0.037189999999999834)0.919:0.020640000000000214,(((Phi_1381aa:0.11723000000000017,((((WP_100019439_1_Type_II-C_1380aa:0.012459999999999916,(WP_112199926_1_Type_II-C_1380aa:0.011350000000000193,(WP_100021242_1_Type_II-C_1380aa:0.005360000000000031,('cas9|CAS-II-C|Prevotella_intermedia_17_uid163151|NC_017861|1380aa':0.015690000000000204,WP_100023185_1_Type_II-C_1380aa:0.02301999999999982)0.465:0.0025900000000000922)0.998:0.018510000000000026)0.925:0.005970000000000031)0.852:0.008879999999999999,WP_028906301_1_Type_II-C_1380aa:0.04260000000000019)0.641:0.004169999999999785,(WP_099983984_1_Type_II-C_1380aa:0.004570000000000185,WP_100013851_1_Type_II-C_1380aa:0.006299999999999972)0.933:0.005959999999999965)0.47:0.006250000000000089,WP_100015610_1_Type_II-C_1380aa:0.0194700000000001)0.999:0.06325000000000003)1.0:0.26404000000000005,((MG24-252_v1:0.0,MG24-230_v1:0.0):0.23521999999999998,MG24-147_v1:0.23634999999999984)0.591:0.045889999999999986)0.992:0.052729999999999944,((MG24-226_v1:0.1772499999999999,(MG24-234_v1:0.08164000000000016,((MG24-284_v2:0.0,MG24-284_v1:0.0):0.0018099999999998673,MG24-282_v1:0.0014500000000001734)1.0:0.06370999999999993)1.0:0.1414399999999998)1.0:0.07790000000000008,((((MG24-219_v1:0.0,MG24-241_v7:0.0,MG24-241_v6:0.0,MG24-241_v1:0.0,MG24-241_v3:0.0,MG24-241_v5:0.0,MG24-241_v2:0.0,MG24-241_v8:0.0,MG24-241_v9:0.0,MG24-241_v10:0.0):0.13777000000000017,MG24-277_v2:0.14338000000000006)1.0:0.14332000000000011,(MG24-44_v1:0.032890000000000086,((MG24-181_v1:0.0053399999999999,MG24-194_v1:0.00810999999999984)0.996:0.013279999999999959,(MG24-196_v1:0.009539999999999882,(((MG24-16_v1:0.0010500000000002174,((MG24-200_v1:0.0,MG24-200_v2:0.0):0.000550,(MG24-47_v1:0.0,MG24-43_v1:0.0):0.0010500000000002174)0.0:0.000550)0.956:0.004210000000000047,(MG24-195_v1:0.000550,MG24-14_v1:0.0026999999999999247)0.922:0.003940000000000055)0.837:0.0019499999999998963,(MG24-199_v1:0.000560,MG24-15_v1:0.009320000000000217)0.531:0.0020999999999999908)0.84:0.0022500000000000853)0.353:0.002060000000000173)0.398:0.0030399999999999316)1.0:0.48854)0.988:0.10587999999999997,((((MG24-172_v1:0.0,MG24-193_v2:0.0):0.001180000000000181,(MG24-150_v1:0.00550000000000006,MG24-207_v1:0.0020500000000001073)0.375:0.0010900000000000354)0.732:0.000540,(MG24-127_v1:0.000660,(((MG24-12_v4:0.0,MG24-12_v2:0.0,MG24-12_v1:0.0,MG24-12_v5:0.0,MG24-12_v3:0.0,MG24-12_v6:0.0):0.000540,(MG24-13_v1:0.000550,MG24-112_v1:0.0010799999999999699)0.768:0.0010900000000000354)0.955:0.004809999999999981,(MG24-141_v1:0.000550,MG24-165_v1:0.0010900000000000354)0.797:0.0016500000000001513)0.639:0.0021499999999998742)0.896:0.0032399999999999096)1.0:0.3039100000000001,((MG24-268_v1:0.017529999999999824,(MG24-267_v1:0.003190000000000026,(MG24-271_v1:0.0021300000000001873,MG24-227_v1:0.001100000000000101)0.899:0.003229999999999844)0.975:0.014310000000000045)1.0:0.12009999999999987,((((MG24-240_v1:0.0,MG24-263_v2:0.0,MG24-263_v4:0.0,MG24-263_v1:0.0):0.016739999999999977,MG24-241_v4:0.03542999999999985)1.0:0.07105000000000006,MG24-216_v1:0.17161999999999988)0.065:0.02289999999999992,((((MG24-263_v3:0.15144000000000002,MG24-231_v1:0.12162000000000006)0.983:0.03377000000000008,((MG24-242_v1:0.0,MG24-265_v1:0.0):0.10931999999999986,MG24-243_v1:0.1325400000000001)0.451:0.023460000000000036)0.9:0.02367000000000008,(MG24-218_v1:0.09430000000000005,((MG24-232_v2:0.04662999999999995,(MG24-237_v1:0.0010599999999998388,MG24-233_v1:0.000550)0.99:0.022069999999999812)1.0:0.062269999999999825,(((MG24-260_v1:0.0031799999999999606,(MG24-254_v1:0.0,MG24-277_v1:0.0,MG24-257_v1:0.0):0.000550)1.0:0.04844999999999988,((MG24-252_v2:0.04065999999999992,((((MG24-255_v1:0.0031599999999998296,((MG24-238_v1:0.0,MG24-261_v1:0.0):0.000550,MG24-258_v2:0.0010699999999999044)0.324:0.000550)0.996:0.013469999999999871,(MG24-281_v1:0.0021399999999998087,(MG24-256_v1:0.000550,MG24-217_v1:0.0053200000000002134)0.802:0.0010500000000002174)0.869:0.0029599999999998516)1.0:0.0589599999999999,((MG24-225_v1:0.01637999999999984,MG24-213_v1:0.003989999999999938)1.0:0.027330000000000076,(MG24-276_v1:0.0,MG24-253_v1:0.0):0.07138)0.944:0.008830000000000116)0.851:0.011829999999999785,((MG24-258_v3:0.0,MG24-236_v2:0.0,MG24-258_v1:0.0):0.008399999999999963,(MG24-251_v1:0.002120000000000122,MG24-272_v1:0.0031799999999999606)0.985:0.008640000000000203)1.0:0.026759999999999895)0.914:0.0093700000000001)0.561:0.0030399999999999316,MG24-220_v1:0.0541100000000001)0.94:0.009539999999999882)0.84:0.008760000000000101,((((MG24-266_v1:0.0195599999999998,((MG24-239_v1:0.0,MG24-283_v1:0.0):0.000550,MG24-261_v2:0.15208999999999984)0.998:0.015390000000000015)0.972:0.010390000000000121,MG24-222_v1:0.027509999999999923)0.811:0.0024700000000001943,(((MG24-265_v2:0.005050000000000221,(MG24-276_v2:0.006390000000000118,MG24-264_v1:0.0021399999999998087)0.975:0.007340000000000124)1.0:0.03732999999999986,((MG24-270_v1:0.00633999999999979,(MG24-269_v1:0.004529999999999923,((MG24-302_v4:0.0,MG24-302_v2:0.0,MG24-302_v1:0.0,MG24-302_v3:0.0,MG24-278_v1:0.0):0.000550,MG24-259_v1:0.0010699999999999044)0.886:0.0019499999999998963)0.427:0.000560)0.999:0.018260000000000165,(MG24-279_v1:0.008469999999999978,MG24-221_v1:0.01733999999999991)0.947:0.008480000000000043)1.0:0.03011000000000008)0.962:0.012360000000000149,(MG24-274_v1:0.0028600000000000847,MG24-275_v1:0.000550)0.999:0.02923000000000009)0.966:0.000550)1.0:0.03507000000000016,(MG24-245_v2:0.02428000000000008,(MG24-228_v1:0.03791000000000011,MG24-280_v1:0.0271300000000001)0.146:0.006899999999999906)0.363:0.004129999999999967)0.97:0.013640000000000096)0.965:0.016880000000000006)1.0:0.033259999999999845)0.0:0.007060000000000066)1.0:0.036680000000000046,(((MG24-214_v1:0.0,MG24-236_v1:0.0):0.05408999999999997,(MG24-215_v1:0.04413,(MG24-235_v1:0.009329999999999838,(MG24-244_v1:0.004129999999999967,((MG24-271_v4:0.0,MG24-271_v2:0.0,MG24-271_v5:0.0,MG24-271_v3:0.0,MG24-248_v1:0.0):0.007460000000000022,MG24-249_v1:0.000540)0.669:0.0022899999999999032)0.954:0.00920999999999994)0.993:0.024789999999999868)0.872:0.013310000000000155)0.987:0.0206599999999999,(((MG24-247_v1:0.0,MG24-262_v1:0.0,MG24-223_v1:0.0,MG24-245_v1:0.0):0.0030600000000000627,MG24-250_v1:0.008919999999999817)1.0:0.08407000000000009,(MG24-246_v1:0.000560,(((MG24-273_v2:0.0,MG24-273_v1:0.0):0.0021300000000001873,MG24-224_v1:0.0010699999999999044)0.997:0.008550000000000058,((MG24-234_v15:0.0,MG24-234_v12:0.0,MG24-234_v13:0.0,MG24-234_v11:0.0,MG24-212_v1:0.0,MG24-234_v16:0.0,MG24-234_v7:0.0,MG24-234_v20:0.0,MG24-234_v9:0.0,MG24-234_v5:0.0,MG24-234_v8:0.0,MG24-234_v18:0.0,MG24-234_v14:0.0,MG24-234_v2:0.0,MG24-234_v17:0.0,MG24-234_v10:0.0,MG24-234_v4:0.0,MG24-234_v19:0.0,MG24-234_v3:0.0,MG24-234_v6:0.0):0.0031200000000000117,MG24-229_v1:0.0020899999999999253)0.819:0.0015700000000000713)0.224:0.000700)1.0:0.1078199999999998)0.869:0.018299999999999983)0.959:0.01407999999999987)0.872:0.01548000000000016)0.997:0.04646000000000017)0.997:0.06413000000000002)0.998:0.07522999999999991)1.0:0.08393000000000006)0.636:0.023779999999999912)0.794:0.019839999999999858)0.956:0.027880000000000127)0.616:0.041220000000000034)0.999:0.08505999999999991)0.901:0.08716999999999997)1.0:0.22631999999999985,(MG7-1_v1:0.7244699999999997,(MG7-10_v1:0.000860,MG7-9_v1:0.006260000000000154)1.0:0.6565400000000001)0.97:0.14713999999999983)0.833:0.0872799999999998,(((WP_038656028_1_Type_II-C_1164aa:0.4576199999999999,(WP_124803323_1_Type_II-C_1247aa:0.10780000000000012,((WP_045179909_1_Type_II-C_1264aa:0.030510000000000037,WP_047033642_1_Type_II-C_1269aa:0.02461000000000002)0.991:0.020540000000000003,(WP_076351459_1_Type_II-C_1269aa:0.04371999999999998,WP_088583860_1_Type_II-C_1319aa:0.07019999999999982)0.862:0.010559999999999903)0.999:0.061100000000000154)1.0:0.37380000000000013)0.996:0.12287999999999988,((((MG16-276_v1:0.28542999999999985,((MG16-202_v1:0.0,MG16-152_v1:0.0):0.12767000000000017,(MG16-253_v1:0.07920000000000016,(((MG16-213_v1:0.022079999999999878,(MG16-176_v1:0.0020500000000001073,MG16-154_v1:0.000550)0.99:0.016760000000000108)1.0:0.0902400000000001,((MG16-257_v4:0.0,MG16-257_v3:0.0,MG16-257_v2:0.0,MG16-257_v1:0.0):0.000550,(MG16-206_v2:0.0,MG16-206_v1:0.0):0.000540)1.0:0.06673000000000018)0.917:0.014749999999999819,(((MG16-204_v1:0.013710000000000111,MG16-212_v1:0.023800000000000043)1.0:0.04844999999999988,(MG16-238_v1:0.025230000000000086,(MG16-180_v1:0.0010500000000002174,MG16-208_v1:0.001100000000000101)1.0:0.047860000000000014)0.96:0.01930999999999994)0.602:0.0038599999999999746,((((MG16-205_v2:0.0,MG16-205_v5:0.0,MG16-205_v4:0.0,MG16-205_v3:0.0,MG16-205_v1:0.0):0.04288999999999987,MG16-182_v1:0.06852999999999998)0.967:0.026190000000000158,(MG16-194_v2:0.0,MG16-194_v1:0.0):0.03982999999999981)0.35:0.01216000000000017,MG16-179_v1:0.04188999999999998)0.997:0.026619999999999866)0.867:0.020309999999999828)0.838:0.01994000000000007)0.849:0.043379999999999974)1.0:0.2057500000000001)1.0:0.21075,((MG16-187_v1:0.12036999999999987,((MG16-165_v1:0.09787999999999997,(MG16-336_v1:0.0978699999999999,MG16-335_v1:0.12281999999999993)0.995:0.038679999999999826)0.78:0.02132999999999985,((MG16-262_v1:0.07669000000000015,MG16-123_v1:0.10517000000000021)0.958:0.037900000000000045,MG16-140_v1:0.1738900000000001)0.463:0.026539999999999786)0.946:0.04891999999999985)1.0:0.36117,((MG4-367_v1:0.0,MG4-353_v2:0.0):0.00254999999999983,(MG4-307_v1:0.0021599999999999397,(MG4-264_v1:0.0010900000000000354,MG4-263_v1:0.000550)0.0:0.000550)0.601:0.0017999999999998018)1.0:0.7264900000000001)0.793:0.11676999999999982)0.967:0.07075999999999993,((MG16-275_v1:0.2844199999999999,(MG16-259_v1:0.23778999999999995,(((MG16-79_v1:0.09372999999999987,((MG16-10_v1:0.0,MG16-3_v1:0.0,MG16-4_v1:0.0):0.03373999999999988,(MG16-217_v1:0.0014400000000001079,MG16-218_v1:0.000550)0.996:0.02660000000000018)1.0:0.06672000000000011)1.0:0.11131000000000002,(((MG16-274_v2:0.0,MG16-274_v1:0.0,MG16-273_v2:0.0,MG16-273_v1:0.0):0.000550,MG16-267_v1:0.0010900000000000354)1.0:0.1006499999999999,(MG16-338_v1:0.09141000000000021,((MG16-268_v1:0.05187000000000008,MG16-274_v3:0.02134999999999998)0.981:0.020690000000000097,(MG16-215_v1:0.029900000000000038,(MG16-272_v2:0.001100000000000101,MG16-265_v1:0.02597000000000005)1.0:0.04192000000000018)0.808:0.025250000000000217)0.999:0.0447700000000002)0.526:0.02267000000000019)1.0:0.09858000000000011)0.97:0.04895000000000005,(MG16-277_v1:0.18325000000000014,(((MG16-138_v1:0.025259999999999838,(MG16-181_v1:0.01570999999999989,MG16-166_v1:0.039149999999999796)0.924:0.012939999999999952)0.919:0.010860000000000092,(MG16-137_v1:0.05262000000000011,MG16-164_v1:0.11029)0.908:0.0201699999999998)1.0:0.0670799999999998,((((MG16-171_v1:0.0,MG16-146_v1:0.0):0.000840,((MG16-159_v1:0.0010900000000000354,MG16-132_v1:0.0021700000000000053)0.794:0.0010900000000000354,MG16-174_v1:0.0010900000000000354)1.0:0.000550)1.0:0.08553999999999995,(((MG16-143_v1:0.0,MG16-167_v1:0.0):0.04212999999999978,(MG16-155_v1:0.029739999999999878,MG16-245_v1:0.09360999999999997)0.947:0.023109999999999964)0.954:0.01808999999999994,(MG16-161_v1:0.0,MG16-151_v1:0.0):0.07716000000000012)0.997:0.03346999999999989)0.745:0.015960000000000196,(MG16-1_v1:0.1095600000000001,MG16-235_v1:0.13790000000000013)0.696:0.02450000000000019)0.635:0.035579999999999945)1.0:0.16225000000000023)0.61:0.03500000000000014)0.97:0.056379999999999875)0.663:0.04170000000000007)1.0:0.17051000000000016,(((((MG16-2_v2:0.0,MG16-2_v1:0.0):0.22223000000000015,(MG16-124_v1:0.09352999999999989,((MG16-191_v1:0.04544000000000015,MG16-201_v1:0.08578000000000019)0.388:0.026349999999999874,(MG16-134_v1:0.09446000000000021,MG16-141_v1:0.06464999999999987)0.998:0.05851000000000006)0.964:0.04585000000000017)1.0:0.31508)0.541:0.05564999999999998,((MG16-339_v1:0.11919000000000013,((MG16-190_v1:0.0,MG16-195_v1:0.0):0.07570999999999994,MG16-147_v1:0.08521000000000001)0.967:0.04752000000000001)1.0:0.21938000000000013,((MG16-270_v6:0.0,MG16-269_v1:0.0,MG16-270_v3:0.0,MG16-270_v5:0.0,MG16-270_v4:0.0,MG16-270_v1:0.0):0.21523000000000003,MG16-266_v1:0.28374999999999995)0.518:0.04247999999999985)0.854:0.03055999999999992)0.992:0.06635999999999997,((MG16-12_v1:0.000930,((MG16-9_v1:0.0,MG16-8_v1:0.0):0.000550,(MG16-11_v1:0.0,MG16-5_v1:0.0,MG16-7_v1:0.0):0.0010599999999998388)0.986:0.000550)1.0:0.25561999999999996,(((((MG16-33_v1:0.0,MG16-42_v1:0.0):0.009999999999999787,(MG16-223_v1:0.0,MG16-224_v1:0.0):0.02466999999999997)0.998:0.018400000000000194,(MG16-19_v1:0.023130000000000095,MG16-48_v1:0.018590000000000106)0.141:0.0045000000000001705)0.99:0.025349999999999984,(((((((MG16-20_v1:0.0,MG16-103_v1:0.0):0.010470000000000201,MG16-98_v1:0.014229999999999965)0.863:0.006609999999999783,(MG16-113_v1:0.027859999999999996,(MG16-54_v1:0.002120000000000122,(MG16-86_v1:0.0,MG16-85_v1:0.0):0.006479999999999819)0.995:0.015690000000000204)0.997:0.018269999999999786)0.782:0.0022299999999999542,(((MG16-69_v1:0.015369999999999884,(MG16-45_v1:0.0,MG16-47_v1:0.0):0.015919999999999934)0.903:0.005830000000000002,(MG16-37_v1:0.004630000000000134,(MG16-53_v1:0.0,MG16-17_v1:0.0):0.006069999999999798)0.991:0.011620000000000186)0.725:0.0045399999999999885,MG16-100_v1:0.01244999999999985)0.949:0.005619999999999958)0.918:0.0053399999999999,(MG16-120_v1:0.016680000000000028,MG16-51_v1:0.023400000000000087)0.406:0.0027599999999998737)0.96:0.007569999999999855,(MG16-16_v1:0.005469999999999864,(MG16-61_v1:0.001100000000000101,MG16-110_v1:0.010720000000000063)0.956:0.010190000000000143)1.0:0.029490000000000016)0.811:0.00796999999999981,(((MG16-39_v1:0.0,MG16-40_v1:0.0):0.014759999999999884,MG16-93_v1:0.013450000000000184)0.966:0.008690000000000087,(MG16-114_v1:0.018240000000000034,(MG16-72_v1:0.011789999999999967,(MG16-97_v1:0.011169999999999902,MG16-25_v1:0.022559999999999913)0.202:0.003350000000000186)0.526:0.0038599999999999746)0.946:0.006120000000000125)0.78:0.005009999999999959)0.888:0.013119999999999798)1.0:0.12919999999999998,((MG16-94_v1:0.011829999999999785,(((((MG16-231_v1:0.0043000000000001926,(MG16-111_v1:0.0021599999999999397,((MG16-29_v1:0.0,MG16-65_v1:0.0):0.0032000000000000917,((MG16-28_v1:0.0,MG16-70_v1:0.0):0.000550,(MG16-71_v1:0.000550,MG16-121_v1:0.0021399999999998087)0.0:0.000550)0.0:0.000550)0.802:0.0010799999999999699)0.754:0.0010900000000000354)0.896:0.0019499999999998963,(MG16-57_v1:0.00837000000000021,(MG16-44_v1:0.0,MG16-112_v1:0.0):0.005570000000000075)0.138:0.003350000000000186)1.0:0.000540,(((((MG16-27_v1:0.0,MG16-84_v1:0.0):0.005380000000000162,(MG16-229_v1:0.004430000000000156,(MG16-117_v1:0.0032399999999999096,MG16-50_v1:0.0043000000000001926)0.0:0.000550)0.966:0.005380000000000162)0.772:0.001,(MG16-119_v1:0.010829999999999895,MG16-228_v1:0.0018199999999999328)0.918:0.0033199999999999896)0.989:0.010850000000000026,(MG16-95_v1:0.009729999999999794,(MG16-90_v1:0.0021700000000000053,(MG16-76_v1:0.0032600000000000406,MG16-14_v1:0.018530000000000157)0.807:0.0010900000000000354)0.0:0.000550)0.591:0.000550)0.956:0.0051000000000001044,MG16-49_v1:0.003270000000000106)0.772:0.0010099999999999554)0.992:0.010909999999999975,MG16-38_v1:0.003390000000000004)0.998:0.023270000000000124,(MG16-105_v1:0.0,MG16-104_v1:0.0):0.007989999999999942)0.993:0.023989999999999956)0.91:0.04862000000000011,(((MG16-31_v1:0.0,MG16-30_v1:0.0):0.0010799999999999699,(MG16-88_v1:0.0,MG16-60_v1:0.0,MG16-87_v1:0.0):0.000550)1.0:0.047719999999999985,((MG16-52_v1:0.007629999999999804,(MG16-67_v1:0.0,MG16-26_v1:0.0):0.0010799999999999699)0.866:0.0030000000000001137,(((MG16-64_v1:0.0,MG16-18_v1:0.0):0.012980000000000214,MG16-80_v1:0.0032199999999997786)0.969:0.007769999999999833,((((((MG16-55_v1:0.005360000000000031,MG16-107_v1:0.0043000000000001926)0.802:0.0010799999999999699,MG16-13_v1:0.0042800000000000615)1.0:0.000560,((MG16-58_v1:0.003109999999999946,(MG16-35_v1:0.0010900000000000354,MG16-96_v1:0.004309999999999814)0.845:0.000550)0.794:0.0035799999999999166,MG16-109_v1:0.007089999999999819)0.907:0.0044800000000000395)0.91:0.000750,(MG16-68_v1:0.011909999999999865,MG16-74_v1:0.0021700000000000053)0.793:0.0010799999999999699)0.879:0.002850000000000019,((MG16-92_v1:0.007569999999999855,(((MG16-59_v1:0.0,MG16-106_v1:0.0):0.000560,(MG16-108_v1:0.003229999999999844,(MG16-21_v1:0.001100000000000101,MG16-73_v1:0.0010799999999999699)0.896:0.0021599999999999397)0.936:0.003249999999999975)0.992:0.007569999999999855,MG16-118_v1:0.0010799999999999699)0.771:0.0010699999999999044)0.985:0.009850000000000136,((((MG16-22_v1:0.003210000000000157,MG16-63_v1:0.004309999999999814)0.74:0.000540,(MG16-222_v1:0.000540,(MG16-91_v1:0.003390000000000004,MG16-227_v1:0.025929999999999787)0.871:0.0021800000000000708)0.461:0.0010799999999999699)1.0:0.000550,((((MG16-15_v1:0.006009999999999849,MG16-115_v1:0.012350000000000083)0.758:0.0031799999999999606,(MG16-78_v1:0.0059499999999999,MG16-221_v1:0.002850000000000019)0.01:0.000550)0.453:0.0020500000000001073,MG16-62_v1:0.005879999999999885)0.768:0.0012900000000000134,MG16-89_v1:0.0047000000000001485)0.85:0.0032399999999999096)0.789:0.000730,(MG16-66_v1:0.005409999999999915,((MG16-82_v1:0.0,MG16-81_v1:0.0):0.012910000000000199,(MG16-101_v1:0.005450000000000177,(MG16-116_v1:0.0043199999999998795,(MG16-102_v1:0.000550,(MG16-122_v1:0.0010699999999999044,((MG16-34_v1:0.0,MG16-36_v1:0.0):0.0010799999999999699,MG16-56_v1:0.000550)0.926:0.0021800000000000708)0.79:0.0010799999999999699)0.956:0.0043199999999998795)0.953:0.004249999999999865)0.416:0.0010799999999999699)0.782:0.000550)0.0:0.000550)0.957:0.007280000000000175)0.684:0.0035400000000000986)0.743:0.0014099999999999113,(MG16-32_v1:0.019610000000000127,(MG16-43_v1:0.0,MG16-75_v1:0.0):0.0032399999999999096)0.787:0.0012300000000000644)0.329:0.0032399999999999096)1.0:0.02240999999999982)0.997:0.027029999999999887)0.97:0.023400000000000087)1.0:0.14171999999999985)0.997:0.08560999999999996)1.0:0.15547999999999984)0.946:0.033720000000000194,((MG16-126_v1:0.09513000000000016,MG16-148_v1:0.06890000000000018)1.0:0.1254900000000001,((MG16-136_v1:0.09924,((MG16-160_v1:0.0,MG16-169_v1:0.0,MG16-128_v1:0.0):0.08251000000000008,MG16-145_v1:0.06292000000000009)1.0:0.050120000000000164)1.0:0.05600000000000005,(MG16-337_v1:0.12008999999999981,(MG4-370_v1:0.0,MG4-356_v1:0.0):0.10766000000000009)0.404:0.02220000000000022)1.0:0.13874999999999993)1.0:0.10994999999999999)0.739:0.054469999999999796)0.966:0.07214000000000009)0.809:0.050650000000000084,((((MG16-314_v1:0.003130000000000077,((((MG16-303_v1:0.0010699999999999044,(MG16-327_v1:0.000550,((MG16-281_v1:0.0,MG16-280_v5:0.0):0.0017000000000000348,(MG16-286_v1:0.008220000000000116,(MG16-294_v1:0.0,MG16-296_v1:0.0):0.004779999999999784)0.805:0.0032000000000000917)0.909:0.0025900000000000922)0.0:0.000550)0.808:0.0010799999999999699,(((MG16-310_v1:0.0010799999999999699,MG16-321_v1:0.0021300000000001873)0.821:0.0010699999999999044,(MG16-306_v1:0.0021499999999998742,(MG16-323_v1:0.000550,MG16-334_v1:0.0021499999999998742)0.955:0.003229999999999844)0.799:0.0010799999999999699)0.84:0.000840,((MG16-296_v2:0.0013000000000000789,MG16-295_v1:0.0018899999999999473)0.884:0.0021499999999998742,(MG16-264_v1:0.0019100000000000783,((MG16-311_v1:0.0010799999999999699,MG16-331_v1:0.0010799999999999699)0.823:0.0010699999999999044,(MG16-319_v1:0.0014500000000001734,((MG16-320_v1:0.004630000000000134,((MG16-329_v1:0.0010699999999999044,(MG16-312_v1:0.000560,MG16-309_v1:0.000550)0.874:0.0021599999999999397)0.906:0.0035400000000000986,MG16-322_v1:0.00287000000000015)0.354:0.0021399999999998087)0.796:0.0014300000000000423,MG16-304_v1:0.0025100000000000122)0.392:0.0010799999999999699)0.839:0.0017599999999999838)0.862:0.000550)0.799:0.0010699999999999044)0.797:0.001100000000000101)0.8:0.00132000000000021)0.0:0.000550,((MG16-318_v1:0.0010799999999999699,MG16-299_v1:0.0043000000000001926)0.801:0.0016600000000002169,(MG16-300_v1:0.000620,MG16-326_v1:0.0015600000000000058)0.677:0.0021300000000001873)0.861:0.000510)0.0:0.000550,MG16-316_v1:0.0010699999999999044)0.795:0.0011700000000001154)0.867:0.004309999999999814,MG16-308_v1:0.0011700000000001154)0.777:0.0028999999999999027,(((MG16-278_v1:0.007490000000000219,(MG16-332_v1:0.0011499999999999844,(MG16-282_v1:0.006479999999999819,(MG16-289_v1:0.0,MG16-289_v2:0.0):0.008649999999999824)0.959:0.0053200000000002134)0.223:0.0010799999999999699)0.873:0.002349999999999852,(MG16-315_v1:0.0030999999999998806,((MG16-285_v1:0.001100000000000101,MG16-297_v1:0.000560)0.972:0.0043000000000001926,(MG16-317_v1:0.0010799999999999699,MG16-292_v1:0.005399999999999849)0.0:0.000550)0.792:0.0012199999999999989)0.91:0.003229999999999844)0.692:0.000540,(((MG16-288_v1:0.00719000000000003,(MG16-328_v1:0.000610,(MG16-330_v1:0.0,MG16-330_v2:0.0):0.0026399999999999757)0.494:0.0030600000000000627)0.19:0.0015700000000000713,MG16-302_v1:0.000540)0.813:0.0023300000000001653,(((((((MG16-325_v1:0.0031200000000000117,MG16-324_v1:0.0022700000000002163)0.209:0.0010799999999999699,(MG16-313_v1:0.003249999999999975,(MG16-281_v2:0.0010699999999999044,(MG16-307_v1:0.002689999999999859,(MG16-298_v1:0.008100000000000218,MG16-305_v1:0.0048400000000001775)0.887:0.0032199999999997786)0.82:0.0015999999999998238)0.798:0.0010799999999999699)0.871:0.000550)0.783:0.0015700000000000713,MG16-333_v1:0.0013700000000000934)0.779:0.0015499999999999403,MG16-293_v1:0.009749999999999925)0.942:0.003229999999999844,MG16-301_v1:0.000550)0.878:0.0021499999999998742,MG16-290_v1:0.0010799999999999699)0.848:0.000540,(MG16-284_v1:0.005209999999999937,(((MG16-291_v1:0.006479999999999819,(MG16-285_v2:0.0,MG16-283_v1:0.0):0.006479999999999819)0.857:0.0021399999999998087,(MG16-280_v4:0.0,MG16-280_v3:0.0,MG16-280_v1:0.0,MG16-280_v2:0.0,MG16-279_v1:0.0):0.005409999999999915)0.727:0.0012500000000001954,MG16-287_v1:0.007359999999999811)0.659:0.0032399999999999096)0.882:0.0030399999999999316)0.769:0.0023599999999999177)0.994:0.008989999999999831)0.304:0.0032999999999998586)1.0:0.5659000000000001,WP_084546960_1_Type_II-C_1183aa:0.41957999999999984)0.899:0.11818000000000017)1.0:0.12552999999999992)1.0:0.21756999999999982,((MG7-2_v2:0.0,MG7-2_v1:0.0,MG7-2_v3:0.0):0.6945899999999998,(((MG7-6_v2:0.0,MG7-6_v1:0.0):0.011350000000000193,MG7-8_v1:0.006889999999999841)1.0:0.37524999999999986,((MG16-271_v3:0.0,MG16-270_v2:0.0,MG16-271_v2:0.0):0.03871000000000002,(MG16-272_v1:0.0,MG16-271_v1:0.0,MG16-272_v3:0.0,MG16-272_v4:0.0):0.08455000000000013)1.0:0.34521999999999986)1.0:0.30135000000000023)0.747:0.14460000000000006)0.989:0.12557000000000018)0.267:0.06929000000000007)0.997:0.13937)1.0:0.19270999999999994)0.99:0.1043700000000003)0.897:0.06947999999999999)0.974:0.08625000000000016,(MG4-396_v1:0.30020999999999987,(MG6-3_v1:0.15446999999999989,MG6-24_v1:0.13965000000000005)0.982:0.07342000000000004)1.0:0.6821800000000002)0.257:0.041549999999999976)0.802:0.07385999999999981,((((((((Msc_1045aa:0.7477299999999998,'cas9|CAS-II-C|Bdellovibrio_exovorus_JSS_uid194119|NC_020813|1027aa':0.9506600000000001)0.987:0.20805000000000007,(('cas9|CAS-II-C|Candidatus_Puniceispirillum_marinum_IMCC1322_uid47081|NC_014010|1035aa':0.6675200000000001,((((MG116-16_v1:0.35627999999999993,(((MG116-3_v2:0.0,MG116-3_v1:0.0):0.11546000000000012,(MG116-4_v1:0.06895000000000007,MG116-5_v1:0.0489799999999998)1.0:0.10522000000000009)1.0:0.25794000000000006,(MG116-40_v1:0.23614999999999986,(MG116-42_v2:0.23412999999999995,(((MG116-27_v2:0.0,MG116-37_v1:0.0):0.13838000000000017,MG116-26_v1:0.16529999999999978)0.945:0.0448599999999999,((MG116-34_v2:0.0,MG116-34_v1:0.0,MG116-24_v1:0.0):0.1939099999999998,MG116-25_v3:0.15181999999999984)0.985:0.07160000000000011)0.599:0.04699000000000009)0.974:0.0913400000000002)1.0:0.2924000000000002)0.997:0.0952099999999998)0.349:0.045170000000000154,(MG116-41_v13:0.3728600000000002,(MG116-15_v2:0.0,MG116-20_v1:0.0):0.26846000000000014)1.0:0.19728000000000012)1.0:0.19669999999999987,(((WP_126462099_1_Type_II-C_1020aa:0.17469,'cas9|CAS-II-C|gamma_proteobacterium_HdN1_uid51635|NC_014366|1025aa':0.2641800000000001)1.0:0.11070000000000002,(WP_105885336_1_Type_II-C_1024aa:0.6369600000000002,((WP_050715031_1_Type_II-C_1056aa:0.1806000000000001,(WP_043213455_1_Type_II-C_1038aa:0.21491000000000016,('cas9|CAS-II-C|Acidovorax_avenae_ATCC_19860_uid42497|NC_015138|1045aa':0.15025999999999984,('cas9|CAS-II-C|Alicycliphilus_denitrificans_BC_uid49953|NC_014910|1029aa':0.10455000000000014,(WP_121730027_1_Type_II-C_1044aa:0.08051999999999992,'cas9|CAS-II-C|Verminephrobacter_eiseniae_EF01_2_uid58675|NC_008786|1068aa':0.2112400000000001)0.917:0.027060000000000084)0.151:0.022139999999999826)0.783:0.03941999999999979)0.988:0.056560000000000166)0.999:0.10406000000000004,(WP_114562700_1_Type_II-C_1033aa:0.23394000000000004,(Ghc1_1038aa:0.15759999999999996,(AJP48396_1_Type_II-C_1036aa:0.08599999999999985,'cas9|CAS-II-C|Nitrosomonas_AL212_uid55727|NC_015222|1044aa':0.11463000000000001)0.969:0.04903000000000013)1.0:0.1016499999999998)0.947:0.0682100000000001)0.955:0.06014000000000008)0.151:0.07782)1.0:0.37971999999999984,((MG116-45_v2:0.4370400000000001,((MG116-44_v2:0.0,MG116-103_v2:0.0,MG116-103_v1:0.0):0.3310599999999999,MG116-43_v1:0.41283000000000003)1.0:0.19087999999999994)0.861:0.05656999999999979,(WP_118909446_1_Type_II-C_1062aa:0.4414799999999999,MG116-38_v1:0.68391)0.999:0.19372999999999996)0.4:0.04226999999999981)0.995:0.07437000000000005)0.605:0.035250000000000004,((('cas9|CAS-II-C|Azospirillum_B510_uid46085|NC_013854|1168aa':0.6355599999999999,(WP_011505017_1_Type_II-C_1166aa:0.3665799999999999,WP_012044026_1_Type_II-C_1064aa:0.4562499999999998)1.0:0.2625099999999998)0.469:0.09290999999999983,(KQZ15465_1_Type_II-_1119aa:0.7401599999999999,Ghh1_1094aa:0.62059)0.672:0.06123000000000012)0.999:0.11825000000000019,(((WP_120251735_1_Type_II-C_1099aa:0.17515999999999998,(WP_113667871_1_Type_II-C_1095aa:0.16618999999999984,(WP_025290702_1_Type_II-C_1103aa:0.17006999999999994,WP_115377717_1_Type_II-C_1106aa:0.1588799999999999)0.997:0.07377000000000011)0.659:0.03453000000000017)1.0:0.2793800000000002,(WP_064329368_1_Type_II-C_1101aa:0.5379900000000002,((WP_094463462_1_Type_II-C_1094aa:0.026040000000000063,WP_058898100_1_Type_II-C_1096aa:0.033360000000000056)1.0:0.2567400000000002,(AQS41335_1_Type_II-C_1091aa:0.26769,(WP_077993175_1_Type_II-C_1092aa:0.026019999999999932,(WP_078039855_1_Type_II-C_1092aa:0.005980000000000096,WP_077972354_1_Type_II-C_1092aa:0.01974000000000009)1.0:0.03677999999999981)1.0:0.33297)0.989:0.09960000000000013)1.0:0.13165000000000004)0.998:0.13274000000000008)0.649:0.05993000000000004,((((Sdo_1071aa:0.30832000000000015,(WP_048531597_1_Type_II-C_1070aa:0.12769999999999992,(WP_081536063_1_Type_II-C_1076aa:0.07227000000000006,'cas9|CAS-II-C|Dinoroseobacter_shibae_DFL_12_uid58707|NC_009952|1079aa':0.09738999999999987)0.773:0.020420000000000105)1.0:0.1365400000000001)0.998:0.11729000000000012,(WP_066137387_1_Type_II-C_1061aa:0.33027000000000006,WP_066816048_1_Type_II-C_1078aa:0.29707000000000017)0.995:0.10429999999999984)1.0:0.23130000000000006,WP_120219131_1_Type_II-C_1070aa:0.4769000000000001)0.939:0.07991999999999999,WP_104942053_1_Type_II-C_1068aa:0.50319)0.51:0.03862999999999994)1.0:0.20163999999999982)0.609:0.059499999999999886)0.985:0.08431999999999995)0.573:0.07342000000000004,((MG52-8_v2:0.07176999999999989,((MG116-47_v2:0.0,MG116-47_v4:0.0,MG116-47_v5:0.0,MG116-47_v3:0.0,MG116-34_v3:0.0,MG116-47_v1:0.0):0.05577999999999994,MG88-13_v2:0.03949999999999987)1.0:0.05934000000000017)0.0:0.016900000000000137,(((MG116-52_v2:0.0,MG116-52_v1:0.0,MG48-16_v2:0.0):0.0032800000000001717,MG116-1_v1:0.0013000000000000789)0.999:0.039759999999999796,(MG116-36_v1:0.03708,MG116-35_v1:0.06875000000000009)1.0:0.08632000000000017)0.375:0.020379999999999843)1.0:0.6535600000000001)0.986:0.11629000000000023)0.612:0.06271000000000004,(((((MG95-1_v1:0.3090600000000001,((MG95-2_v2:0.0,MG95-2_v1:0.0):0.013129999999999864,((MG95-3_v2:0.0,MG95-3_v1:0.0,MG95-3_v3:0.0):0.0011600000000000499,MG95-4_v1:0.003670000000000062)0.967:0.02265000000000006)1.0:0.3121100000000001)1.0:0.6836100000000003,((MG116-32_v1:0.27239999999999975,((MG88-15_v1:0.09457000000000004,((MG88-13_v1:0.0,MG116-42_v1:0.0):0.0011899999999998023,MG88-2_v1:0.000550)0.998:0.05774999999999997)1.0:0.16321999999999992,((MG88-12_v2:0.0,MG88-12_v3:0.0,MG88-12_v1:0.0):0.16504999999999992,MG88-5_v1:0.17338999999999993)1.0:0.17266000000000004)0.605:0.05440999999999985)1.0:0.59233,(MG88-3_v1:0.57456,((((MG88-4_v4:0.0,MG88-4_v1:0.0,MG88-4_v2:0.0,MG88-4_v3:0.0):0.0019499999999998963,MG88-1_v1:0.0015100000000001224)1.0:0.1412300000000002,(MG88-9_v1:0.004989999999999828,((MG88-10_v2:0.0,MG88-10_v1:0.0):0.007429999999999826,((MG88-8_v2:0.0,MG88-8_v1:0.0):0.008100000000000218,(MG88-14_v1:0.0,MG88-14_v2:0.0):0.008929999999999882)0.958:0.009030000000000094)0.593:0.003390000000000004)1.0:0.11649999999999983)1.0:0.11646000000000001,((MG88-11_v1:0.002769999999999939,MG116-22_v3:0.0028100000000002012)1.0:0.24271999999999982,(MG116-44_v1:0.0,MG116-33_v1:0.0):0.2502900000000001)0.852:0.05828999999999995)1.0:0.46706000000000003)0.833:0.12584000000000017)0.939:0.08235999999999999)0.997:0.1484700000000001,((MG88-6_v1:0.0,MG88-6_v2:0.0):0.28137999999999996,MG88-7_v1:0.30066000000000015)1.0:0.2217500000000001)0.967:0.09208000000000016,((MG52-13_v2:0.0,MG52-13_v1:0.0):0.000540,(MG52-12_v1:0.000550,((MG52-8_v1:0.0,MG116-45_v1:0.0):0.000540,(((((MG52-1_v2:0.0,MG52-1_v1:0.0):0.000550,MG52-16_v1:0.0022600000000001508)0.934:0.004570000000000185,((MG52-5_v1:0.0,MG52-17_v2:0.0,MG52-17_v1:0.0):0.000550,MG52-6_v1:0.0011199999999997878)0.97:0.005619999999999958)0.185:0.0022199999999998887,MG52-3_v1:0.0035799999999999166)0.845:0.0019700000000000273,((((MG52-10_v1:0.0,MG52-10_v2:0.0):0.000550,MG52-9_v1:0.0011299999999998533)0.0:0.000550,(MG116-17_v1:0.000550,(MG52-7_v1:0.0022500000000000853,((MG52-4_v2:0.0,MG52-4_v3:0.0,MG52-4_v1:0.0):0.000550,(MG52-2_v1:0.0033400000000001207,(MG52-14_v1:0.0022299999999999542,(MG116-27_v1:0.0,MG48-15_v1:0.0):0.0011199999999997878)0.779:0.0011299999999998533)0.933:0.0033799999999999386)0.788:0.0011299999999998533)0.802:0.0011299999999998533)0.97:0.004529999999999923)0.948:0.003390000000000004,(MG52-11_v1:0.0022700000000002163,MG116-19_v1:0.006699999999999928)0.477:0.0011299999999998533)0.068:0.000550)0.909:0.005599999999999827)0.894:0.004410000000000025)0.0:0.0040399999999998215)1.0:0.57186)0.472:0.08235999999999999,(((MG52-15_v1:0.09453999999999985,(MG52-19_v1:0.0,MG52-19_v2:0.0):0.050489999999999924)1.0:0.28135999999999983,(MG116-39_v2:0.19623999999999997,(((MG116-41_v4:0.0,MG116-41_v8:0.0,MG116-41_v10:0.0,MG116-41_v5:0.0,MG116-41_v7:0.0,MG116-41_v9:0.0,MG116-41_v11:0.0,MG116-41_v6:0.0,MG116-41_v12:0.0,MG116-41_v2:0.0,MG116-41_v3:0.0,MG116-31_v1:0.0,MG116-41_v1:0.0):0.08097999999999983,(MG116-28_v1:0.000550,(MG116-37_v2:0.0,MG116-53_v1:0.0):0.0011399999999999189)0.967:0.020309999999999828)1.0:0.1416599999999999,((MG116-39_v1:0.0,MG116-29_v1:0.0):0.16312000000000015,MG116-30_v1:0.09901999999999989)0.997:0.08158000000000021)0.998:0.09315000000000007)0.66:0.08318000000000003)1.0:0.2848600000000001,((((MG48-19_v1:0.014730000000000132,MG48-20_v1:0.000540)0.998:0.017300000000000093,MG48-38_v1:0.0010300000000000864)0.442:0.0022199999999998887,MG48-3_v1:0.00812999999999997)1.0:0.3982800000000002,(((MG48-2_v2:0.0,MG48-2_v1:0.0):0.000780,((((MG48-18_v1:0.0,MG48-18_v2:0.0):0.004589999999999872,(MG48-12_v1:0.000550,(MG116-21_v1:0.0011399999999999189,(MG48-11_v1:0.0011399999999999189,(MG48-10_v2:0.0,MG116-25_v4:0.0,MG116-25_v2:0.0,MG116-25_v1:0.0):0.000550)0.0:0.000550)0.82:0.0011499999999999844)0.804:0.0011600000000000499)0.944:0.0034200000000002007,(MG116-18_v1:0.000550,(MG48-17_v1:0.0022799999999998377,MG48-10_v1:0.005749999999999922)0.732:0.000550)0.825:0.0011399999999999189)0.0:0.000550,(((MG48-14_v1:0.000550,MG116-20_v2:0.0011399999999999189)0.856:0.0011399999999999189,(MG48-8_v2:0.0,MG48-8_v1:0.0):0.000550)0.805:0.0011399999999999189,((MG48-16_v1:0.0,MG116-46_v1:0.0,MG116-22_v6:0.0,MG116-22_v4:0.0,MG116-22_v5:0.0,MG48-15_v2:0.0,MG116-22_v2:0.0,MG116-22_v1:0.0):0.000550,(MG48-13_v1:0.0022799999999998377,(MG48-9_v1:0.0,MG48-9_v2:0.0):0.000540)0.0:0.000550)0.849:0.0011399999999999189)0.0:0.000530)1.0:0.000510)1.0:0.30749000000000004,(MG48-1_v1:0.020220000000000127,MG48-21_v1:0.0110800000000002)1.0:0.25837999999999983)1.0:0.2991600000000001)1.0:0.3190599999999999)0.659:0.07649999999999979)0.999:0.12550000000000017)0.117:0.06438999999999995,MG116-23_v1:1.07476)0.997:0.15782000000000007,((MG116-10_v1:0.07505000000000006,((MG116-12_v1:0.01609000000000016,(MG116-11_v1:0.04043000000000019,(((MG116-9_v2:0.0,MG116-9_v1:0.0):0.012379999999999836,MG116-6_v1:0.006759999999999877)0.995:0.018489999999999895,(MG116-14_v1:0.000550,((MG116-15_v1:0.0,MG116-8_v3:0.0,MG116-8_v2:0.0,MG116-8_v4:0.0,MG116-8_v1:0.0):0.0011100000000001664,(MG116-7_v2:0.0,MG116-7_v3:0.0,MG116-7_v1:0.0):0.000550)0.994:0.012430000000000163)1.0:0.023400000000000087)0.409:0.0017200000000001658)0.986:0.016760000000000108)0.956:0.009459999999999802,MG116-13_v1:0.006079999999999863)0.296:0.021710000000000118)1.0:1.05512,('cas9|CAS-II-C|Spirochaeta_Buddy_uid63633|NC_015152|1179aa':0.6755900000000001,('cas9|CAS-II-C|Elusimicrobium_minutum_Pei191_uid58949|NC_010644|1195aa':0.31443999999999983,'cas9|CAS-II-C|2_uncultured_Termite_group_1_bacterium_phylotype_Rs_D17_uid59059|NC_020419|1032aa':0.3232599999999999)0.999:0.29544000000000015)1.0:0.6117900000000001)0.986:0.20099)0.944:0.11285999999999996,((MG6-22_v1:1.2783499999999997,(Csa_1443aa:1.0722800000000001,'cas9|CAS-II-C|Rhodospirillum_rubrum_ATCC_11170_uid57655|NC_007643|1173aa':1.1084399999999999)0.628:0.1486099999999997)0.952:0.16707000000000027,(MG116-2_v1:1.2198600000000002,WP_008738269_1_Type_II-C_1113aa:1.3238200000000004)0.442:0.08850999999999987)0.951:0.09840999999999989)0.961:0.058550000000000324,((((((((((WP_065212529_1_Type_II-C_1069aa:0.03810000000000002,WP_001105083_1_Type_II-C_1069aa:0.026110000000000078)1.0:0.6481400000000002,(((WP_087959824_1_Type_II-C_1082aa:0.000550,WP_099233044_1_Type_II-C_1082aa:0.0010900000000000354)0.999:0.07073000000000018,(('cas9|CAS-II-C|Geobacillus_JF8_uid215234|NC_022080|1089aa':0.0,WP_041267823_1_Type_II-C_1087aa:0.0):0.03871000000000002,(WP_095858800_1_Type_II-C_1087aa:0.012109999999999843,Gsp_1088aa:0.020199999999999996)0.879:0.009549999999999947)0.978:0.039919999999999956)1.0:0.2797999999999998,((WP_048723014_1_Type_II-C_1077aa:0.005250000000000199,WP_087094968_1_Type_II-C_1077aa:0.000550)1.0:0.49415999999999993,Bok_1075aa:0.7658399999999999)0.753:0.06944000000000017)0.983:0.09472000000000014)1.0:0.1359300000000001,'cas9|CAS-II-C|Clostridium_cellulolyticum_H10_uid58709|NC_011898|1021aa':0.82254)0.575:0.06083999999999978,(Ghy4_1047aa:0.7003900000000001,((WP_126598092_1_Type_II-C_1073aa:0.38276999999999983,((((WP_025236609_1_Type_II-C_1047aa:0.09970999999999997,'cas9|CAS-II-C|Bibersteinia_trehalosi_192_uid193709|NC_020515|1045aa':0.5034999999999998)0.999:0.09916999999999998,((WP_095176968_1_Type_II-C_1059aa:0.043239999999999945,'cas9|CAS-II-C|Haemophilus_parainfluenzae_T3T1_uid72801|NC_015964|1052aa':0.0481600000000002)1.0:0.1131000000000002,('cas9|CAS-II-C|Actinobacillus_succinogenes_130Z_uid58247|NC_009655|1062aa':0.06696999999999997,'cas9|CAS-II-C|Actinobacillus_suis_H91_0380_uid176363|NC_018690|1054aa':0.05954000000000015)1.0:0.06058999999999992)1.0:0.08831999999999995)0.486:0.030209999999999848,(WP_126290512_1_Type_II-C_1056aa:0.1741299999999999,(WP_126372222_1_Type_II-C_1056aa:0.13698999999999995,((WP_005751838_1_Type_II-C_1056aa:0.004129999999999967,'cas9|CAS-II-C|Pasteurella_multocida_Pm70_uid57627|NC_002663|1056aa':0.0032000000000000917)0.906:0.00766,(WP_005754641_1_Type_II-C_1058aa:0.003229999999999844,WP_108511526_1_Type_II-C_1056aa:0.03952)0.99:0.02159999999999984)1.0:0.17723999999999984)1.0:0.07252999999999998)0.277:0.03670000000000018)0.9:0.04850999999999983,(ID32_5_1061aa:0.2966500000000001,((((WP_013449463_1_Type_II-C_1082aa:0.00920999999999994,WP_114934979_1_Type_II-C_1082aa:0.004970000000000141)0.996:0.019610000000000127,(((WP_012221298_1_Type_II-C_1082aa:0.011950000000000127,(WP_002256913_1_Type_II-C_1082aa:0.014310000000000045,(WP_015815286_1_Type_II-C_1082aa:0.001100000000000101,(((WP_069972580_1_Type_II-C_1082aa:0.0,'cas9|CAS-II-C|Neisseria_meningitidis_Z2491_uid57819|NC_003116|1082aa':0.0):0.000550,WP_002246410_1_Type_II-C_1082aa:0.0010900000000000354)0.913:0.0021900000000001363,(WP_014574210_1_Type_II-C_1082aa:0.0032800000000001717,WP_002249455_1_Type_II-C_1082aa:0.004370000000000207)0.0:0.000550)0.79:0.001100000000000101)0.961:0.0043799999999998285)0.759:0.0011700000000001154)0.987:0.019950000000000134,Nme2_1082aa:0.11192000000000002)0.937:0.011829999999999785,(WP_111726279_1_Type_II-C_1081aa:0.02364999999999995,(((WP_002238326_1_Type_II-C_1081aa:0.0032399999999999096,WP_002236121_1_Type_II-C_1081aa:0.01770000000000005)0.988:0.00882000000000005,WP_115436905_1_Type_II-C_1081aa:0.0011199999999997878)0.25:0.001100000000000101,WP_002217928_1_Type_II-C_1081aa:0.005469999999999864)0.901:0.0051800000000001845)0.98:0.018689999999999873)0.964:0.014740000000000197)0.885:0.030279999999999863,WP_107854655_1_Type_II-C_1082aa:0.04544000000000015)1.0:0.2012299999999998,(WP_002641950_1_Type_II-C_1063aa:0.25163,(WP_123795625_1_Type_II-C_1074aa:0.09150999999999998,(Nsp_1070aa:0.13506000000000018,WP_126304706_1_Type_II-C_1078aa:0.031070000000000153)0.999:0.08456999999999981)0.997:0.07494999999999985)1.0:0.1008)0.92:0.04601999999999995)0.267:0.04488000000000003)0.999:0.14945999999999993)1.0:0.3018200000000002,(((MG50-1_v7:0.0,MG50-1_v16:0.0,MG50-1_v14:0.0,MG50-1_v1:0.0,MG50-1_v12:0.0,MG50-1_v11:0.0,MG50-1_v6:0.0,MG50-1_v9:0.0,MG50-1_v4:0.0,MG50-1_v5:0.0,MG50-1_v15:0.0,MG50-1_v8:0.0,MG50-1_v3:0.0,MG50-1_v10:0.0,MG50-1_v13:0.0,MG50-1_v2:0.0):0.5052699999999999,(WP_046860449_1_Type_II-C_1068aa:0.4451100000000001,((MG89-59_v1:0.9325600000000001,(MG89-3_v1:0.30623999999999985,(MG89-60_v1:0.21525999999999978,((MG89-40_v1:0.007249999999999979,(((MG89-25_v1:0.0,MG50-26_v1:0.0):0.0010899999999995913,(((MG89-18_v1:0.0,MG89-18_v2:0.0):0.000550,MG89-55_v1:0.000550)0.727:0.001100000000000101,(MG89-50_v2:0.0,MG89-50_v1:0.0):0.000550)0.0:0.000550)0.779:0.0012299999999996203,(MG89-21_v1:0.000550,(MG89-52_v1:0.0,MG89-12_v2:0.0):0.0010799999999999699)0.938:0.00527000000000033)1.0:0.03495999999999988)0.929:0.03990999999999989,((MG89-19_v1:0.004400000000000404,(((((MG89-8_v2:0.0,MG89-8_v1:0.0):0.000550,(MG89-23_v1:0.001100000000000101,(MG89-17_v1:0.001100000000000101,(MG89-38_v1:0.0,MG89-38_v2:0.0,MG50-29_v1:0.0):0.000550)0.0:0.000550)0.787:0.001100000000000101)0.0:0.000550,(MG89-64_v1:0.001100000000000101,(MG89-7_v1:0.0,MG89-7_v2:0.0):0.000550)0.0:0.000550)0.0:0.000550,MG89-10_v1:0.001100000000000101)0.782:0.0020199999999999108,(((MG89-41_v1:0.0,MG89-41_v2:0.0):0.000550,MG89-36_v1:0.018159999999999954)0.858:0.00230999999999959,((((MG89-15_v3:0.0,MG50-8_v2:0.0,MG50-8_v1:0.0,MG89-15_v1:0.0):0.000550,(MG89-31_v1:0.0,MG89-31_v2:0.0):0.000550)0.959:0.005729999999999791,(MG89-16_v1:0.009089999999999598,(((MG89-54_v1:0.0,MG89-54_v2:0.0):0.0021800000000000708,MG89-32_v1:0.004369999999999763)1.0:0.016779999999999795,(((MG50-11_v2:0.0,MG89-28_v2:0.0,MG89-15_v2:0.0,MG50-11_v1:0.0):0.002200000000000202,MG89-65_v1:0.0021800000000000708)0.896:0.0021599999999999397,(((MG50-13_v1:0.0,MG89-2_v2:0.0,MG89-2_v1:0.0):0.000550,MG89-22_v1:0.000550)0.905:0.0021800000000000708,(MG89-11_v1:0.000550,((MG89-27_v2:0.0,MG89-27_v5:0.0,MG89-27_v3:0.0,MG89-27_v4:0.0,MG89-27_v6:0.0,MG89-27_v1:0.0):0.000550,(MG89-46_v1:0.0,MG89-46_v2:0.0,MG89-46_v3:0.0):0.0011099999999997223)0.0:0.000550)0.81:0.0011099999999997223)0.839:0.0011099999999997223)0.866:0.002200000000000202)1.0:0.0679299999999996)0.999:0.01937000000000033)0.989:0.010419999999999874,(MG89-2_v3:0.0,MG89-9_v1:0.0):0.0032500000000004192)0.995:0.01112999999999964)0.96:0.005630000000000024)0.78:0.001280000000000392)0.994:0.019239999999999924,(MG89-49_v1:0.00790000000000024,(((((MG89-48_v1:0.0170300000000001,MG89-43_v1:0.0012900000000000134)0.643:0.010279999999999845,MG89-20_v1:0.000590)1.0:0.000580,(MG89-47_v1:0.0,MG50-18_v1:0.0):0.000550)0.804:0.001100000000000101,((MG89-4_v1:0.0043400000000000105,((((MG89-34_v1:0.0352800000000002,MG89-33_v1:0.000600)1.0:0.000570,(MG89-12_v1:0.0,MG89-7_v3:0.0):0.000550)0.897:0.002169999999999561,(((MG89-35_v1:0.0,MG50-23_v1:0.0,MG50-10_v1:0.0,MG50-10_v2:0.0):0.002169999999999561,MG89-42_v1:0.001100000000000101)0.0:0.000550,((MG89-29_v2:0.0,MG89-29_v1:0.0):0.0054800000000003735,(MG89-1_v15:0.0,MG89-1_v10:0.0,MG89-1_v12:0.0,MG89-1_v8:0.0,MG89-1_v14:0.0,MG89-1_v13:0.0,MG89-1_v9:0.0,MG89-1_v11:0.0,MG89-1_v5:0.0,MG89-1_v6:0.0,MG89-1_v1:0.0,MG89-1_v4:0.0,MG89-1_v2:0.0,MG89-1_v7:0.0,MG89-1_v3:0.0):0.008860000000000312)0.0:0.000550)0.702:0.000560)0.059:0.0010899999999995913,(MG89-14_v1:0.0011599999999996058,MG89-13_v1:0.000550)0.995:0.008729999999999905)0.103:0.000560)0.833:0.0011099999999997223,(((MG50-21_v1:0.0,MG89-30_v1:0.0,MG50-9_v1:0.0,MG50-9_v2:0.0,MG50-9_v3:0.0):0.000550,(MG89-24_v1:0.0,MG89-24_v2:0.0):0.0011099999999997223)0.953:0.0032800000000001717,MG89-26_v1:0.0043800000000002726)0.0:0.000550)0.0:0.000540)0.788:0.0010899999999995913,MG89-53_v1:0.0043800000000002726)0.457:0.008160000000000167)0.724:0.000560)1.0:0.060069999999999624)1.0:0.1787099999999997)0.652:0.10716999999999999)1.0:0.2406299999999999)1.0:0.29913999999999996,('cas9|CAS-II-C|Acidovorax_ebreus_TPSY_uid59233|NC_011992|1131aa':0.28119000000000005,(WP_126444802_1_Type_II-C_1123aa:0.21685,(Dde_1116aa:0.1896399999999998,AMS32010_1_Type_II-C_1119aa:0.22100000000000009)0.504:0.05503999999999998)0.257:0.046580000000000066)1.0:0.20934000000000008)0.966:0.13743000000000016)0.921:0.09057000000000004)0.989:0.10463999999999984,((MG89-28_v1:0.15632000000000001,(MG50-6_v1:0.17803000000000013,(MG50-7_v1:0.0,MG50-31_v1:0.0,MG50-31_v2:0.0):0.22711999999999977)0.987:0.10549000000000008)1.0:0.24280999999999997,(MG50-3_v1:0.4311799999999999,((MG50-5_v1:0.0,MG50-5_v2:0.0,MG50-5_v3:0.0):0.2874699999999999,(MG50-8_v3:0.18863999999999992,MG50-4_v1:0.2658400000000003)0.509:0.07276000000000016)0.983:0.18662)0.869:0.16950999999999983)1.0:0.6360299999999999)0.0:0.07935999999999988)0.999:0.12313000000000018)0.991:0.10169000000000006)0.865:0.050060000000000215,(('cas9|CAS-II-C|Ilyobacter_polytropus_DSM_2926_uid59769|NC_014633|1092aa':0.6284899999999998,(WP_003452083_1_Type_II-C_1065aa:0.011130000000000084,(WP_111744215_1_Type_II-C_1065aa:0.002409999999999801,(WP_060670422_1_Type_II-C_1065aa:0.0022600000000001508,Cpe_1066aa:0.0021399999999998087)0.088:0.001100000000000101)0.977:0.021250000000000213)1.0:0.56122)0.981:0.13832999999999984,(((((MG94-2_v2:0.0,MG94-2_v3:0.0,MG94-2_v1:0.0):0.009780000000000122,(((MG94-33_v1:0.002569999999999961,MG94-34_v1:0.014819999999999833)0.886:0.0043600000000001415,(((MG94-5_v1:0.00279000000000007,((MG111-16_v2:0.0,MG111-18_v2:0.0,MG111-16_v1:0.0,MG111-18_v4:0.0,MG111-18_v3:0.0):0.000550,(((MG94-7_v3:0.0,MG94-7_v2:0.0,MG94-7_v5:0.0,MG94-7_v4:0.0,MG94-7_v1:0.0):0.000550,(((MG111-77_v1:0.0,MG111-77_v2:0.0):0.001100000000000101,MG94-32_v1:0.004329999999999945)0.0:0.000550,(MG94-23_v2:0.0,MG94-23_v4:0.0,MG94-23_v3:0.0,MG94-23_v1:0.0,MG111-19_v3:0.0,MG111-19_v4:0.0,MG111-19_v1:0.0):0.0010900000000000354)0.838:0.0010900000000000354)0.0:0.000550,(MG111-38_v1:0.0,MG111-38_v2:0.0):0.0010900000000000354)0.808:0.0010900000000000354)0.89:0.000930)0.925:0.000520,((((((((MG94-31_v6:0.0,MG94-31_v8:0.0,MG94-31_v9:0.0,MG94-31_v4:0.0,MG94-31_v5:0.0,MG94-31_v3:0.0,MG94-31_v10:0.0,MG94-26_v1:0.0,MG94-31_v12:0.0,MG94-31_v1:0.0):0.0010099999999999554,((MG94-14_v1:0.0,MG111-69_v1:0.0,MG94-14_v3:0.0,MG94-14_v2:0.0):0.000550,MG94-22_v1:0.0010900000000000354)1.0:0.000550)0.18:0.0010900000000000354,MG94-25_v1:0.0031799999999999606)0.858:0.000550,(((MG94-8_v3:0.0,MG94-8_v4:0.0,MG111-96_v1:0.0,MG94-8_v5:0.0,MG111-96_v2:0.0,MG111-96_v3:0.0,MG94-8_v2:0.0,MG94-8_v1:0.0):0.000550,(MG111-24_v1:0.0010900000000000354,(MG94-20_v1:0.0021700000000000053,MG94-29_v1:0.001100000000000101)0.561:0.000550)0.0:0.000550)0.965:0.0032399999999999096,MG94-11_v1:0.0010900000000000354)0.531:0.000550)0.0:0.000550,(MG111-57_v1:0.0,MG111-57_v3:0.0,MG111-42_v1:0.0,MG111-57_v2:0.0,MG111-42_v3:0.0,MG111-57_v4:0.0):0.0010900000000000354)0.873:0.0020699999999997942,MG94-21_v1:0.000550)0.963:0.006429999999999936,((MG94-15_v1:0.0021800000000000708,(MG111-50_v1:0.0,MG111-50_v2:0.0):0.000550)0.0:0.000550,((MG94-17_v1:0.0010900000000000354,MG94-10_v1:0.0010900000000000354)0.487:0.000550,MG94-9_v1:0.0010900000000000354)0.0:0.000550)0.983:0.000510)0.811:0.0019000000000000128,(((MG94-30_v2:0.0,MG94-30_v3:0.0,MG94-30_v1:0.0):0.000550,MG94-28_v1:0.000550)0.857:0.0019000000000000128,((MG94-31_v2:0.0,MG94-31_v7:0.0,MG94-31_v11:0.0,MG94-31_v13:0.0):0.004070000000000018,((MG94-6_v3:0.0,MG111-66_v1:0.0,MG94-6_v1:0.0,MG94-6_v4:0.0,MG94-6_v2:0.0,MG94-6_v5:0.0,MG94-6_v6:0.0):0.000550,(MG94-18_v1:0.0010900000000000354,MG94-24_v1:0.000560)0.0:0.000550)0.901:0.0024199999999998667)0.445:0.0021499999999998742)0.427:0.000510)0.423:0.0010900000000000354)0.0:0.000560,((MG111-13_v1:0.001100000000000101,MG111-14_v1:0.0010900000000000354)0.775:0.000550,(((MG94-16_v3:0.0,MG94-16_v1:0.0,MG94-16_v2:0.0,MG111-99_v1:0.0):0.0010900000000000354,((MG94-13_v1:0.000550,MG94-27_v1:0.0010699999999999044)0.87:0.0010900000000000354,((MG94-3_v1:0.0,MG94-4_v2:0.0,MG94-4_v1:0.0,MG94-4_v3:0.0):0.000550,((MG111-12_v2:0.0,MG111-12_v1:0.0):0.000550,(MG94-19_v2:0.0,MG94-19_v1:0.0,MG94-19_v3:0.0):0.0010900000000000354)0.775:0.0010900000000000354)0.0:0.000550)0.0:0.000550)0.843:0.0010900000000000354,MG111-87_v1:0.0043199999999998795)0.0:0.000550)0.0:0.000540)0.907:0.0015200000000001879)0.861:0.000560,MG94-12_v1:0.0021599999999999397)0.898:0.008859999999999868)1.0:0.24777000000000005,(MG94-35_v1:0.03600000000000003,(MG111-30_v2:0.0,MG111-30_v1:0.0):0.061630000000000074)1.0:0.22004)1.0:0.7175400000000001,(((MG111-8_v1:0.6084700000000001,(MG111-85_v1:0.09023000000000003,(MG111-7_v2:0.0,MG111-7_v1:0.0):0.06268999999999991)1.0:0.7591900000000003)0.965:0.13590999999999998,(MG111-27_v1:0.19082,((MG111-1_v4:0.0,MG111-1_v11:0.0,MG111-1_v1:0.0,MG111-1_v5:0.0,MG111-1_v2:0.0,MG111-1_v8:0.0,MG111-1_v7:0.0,MG111-1_v6:0.0,MG111-1_v9:0.0,MG111-1_v10:0.0,MG111-1_v3:0.0):0.00904999999999978,(MG111-9_v1:0.0,MG111-9_v2:0.0,MG111-9_v3:0.0,MG111-9_v4:0.0):0.0044599999999999085)1.0:0.2451699999999999)1.0:0.3718300000000001)0.873:0.05799999999999983,((MG111-4_v1:0.11792999999999987,((MG111-6_v2:0.0,MG111-6_v1:0.0,MG111-3_v1:0.0,MG111-3_v2:0.0):0.000550,MG111-5_v1:0.0011100000000001664)1.0:0.12550000000000017)1.0:0.48394000000000004,((((MG111-61_v1:0.014050000000000118,((((MG111-33_v1:0.0,MG111-40_v3:0.0,MG111-40_v2:0.0):0.006429999999999936,(((MG111-44_v1:0.005360000000000031,MG111-23_v1:0.006470000000000198)0.85:0.0023900000000001143,(MG111-41_v2:0.0011499999999999844,MG111-18_v1:0.01183999999999985)0.781:0.002909999999999968)0.225:0.0011299999999998533,(MG111-40_v1:0.000550,(MG111-56_v1:0.0,MG111-56_v2:0.0):0.0010799999999999699)0.978:0.005079999999999973)0.945:0.003569999999999851)0.77:0.0010799999999999699,(MG111-64_v1:0.0042800000000000615,(MG111-74_v1:0.005389999999999784,(MG111-39_v1:0.000550,MG111-53_v1:0.0021399999999998087)0.997:0.009710000000000107)0.89:0.0022099999999998232)0.878:0.0021300000000001873)0.863:0.003070000000000128,(MG111-45_v1:0.01222000000000012,(MG111-66_v2:0.004669999999999952,MG111-59_v2:0.01150999999999991)0.868:0.0032800000000001717)0.97:0.007000000000000117)0.779:0.00132000000000021)0.969:0.010730000000000128,((((((MG111-51_v1:0.0032600000000000406,MG111-22_v1:0.006429999999999936)0.932:0.006450000000000067,((MG111-71_v1:0.0,MG111-71_v2:0.0):0.00627000000000022,(MG111-43_v2:0.0,MG111-36_v1:0.0):0.014429999999999943)0.869:0.004750000000000032)0.803:0.0026999999999999247,MG111-19_v2:0.007839999999999847)0.964:0.004690000000000083,((MG111-58_v1:0.0,MG111-86_v1:0.0):0.021259999999999835,(MG111-31_v1:0.0043400000000000105,MG111-68_v1:0.01075999999999988)0.956:0.006009999999999849)0.674:0.0020400000000000418)0.938:0.004830000000000112,((((MG111-35_v2:0.0,MG111-42_v2:0.0):0.0021499999999998742,MG111-57_v5:0.005370000000000097)0.993:0.009310000000000151,((MG111-26_v2:0.0,MG111-26_v3:0.0,MG111-26_v1:0.0):0.0045399999999999885,MG111-15_v1:0.012799999999999923)0.521:0.0034000000000000696)0.293:0.0022799999999998377,(((MG111-63_v1:0.0,MG111-63_v2:0.0):0.0010799999999999699,MG111-81_v1:0.0010799999999999699)0.833:0.0022199999999998887,MG111-37_v1:0.011789999999999967)0.947:0.00558000000000014)0.82:0.0019599999999999618)0.781:0.0012199999999999989,(((MG111-86_v2:0.0038800000000001056,MG111-52_v1:0.013500000000000068)0.666:0.006170000000000009,((MG111-76_v1:0.005700000000000038,((MG111-49_v1:0.0037400000000000766,MG111-69_v2:0.0017499999999999183)0.983:0.013900000000000023,((MG111-43_v1:0.0,MG111-59_v1:0.0):0.0042800000000000615,MG111-48_v1:0.01167000000000007)0.949:0.00934999999999997)0.817:0.004729999999999901)0.636:0.006979999999999986,(((((MG111-70_v1:0.002120000000000122,MG111-10_v1:0.0021399999999998087)0.812:0.0010699999999999044,(MG111-82_v1:0.0010799999999999699,(MG111-80_v2:0.0,MG111-25_v1:0.0,MG111-34_v1:0.0,MG111-80_v1:0.0):0.000550)0.0:0.000550)0.494:0.000550,((MG111-90_v1:0.012469999999999981,MG111-11_v1:0.000550)0.872:0.0021499999999998742,((MG111-67_v1:0.0010799999999999699,(MG111-21_v1:0.000550,(MG111-73_v1:0.0,MG111-73_v2:0.0):0.0010799999999999699)0.0:0.000550)0.0:0.000540,(MG111-60_v1:0.014029999999999987,(MG111-72_v1:0.000540,(MG111-65_v2:0.000550,MG111-84_v1:0.0021499999999998742)0.883:0.0020099999999998452)0.806:0.0032399999999999096)0.934:0.0033400000000001207)0.988:0.006470000000000198)0.808:0.0010699999999999044)0.0:0.000550,MG111-46_v1:0.0010799999999999699)0.922:0.0044200000000000905,MG111-20_v1:0.005279999999999951)0.562:0.0051800000000001845)0.878:0.00511000000000017)0.945:0.007449999999999957,(MG111-17_v1:0.01623999999999981,(MG111-55_v1:0.00945000000000018,(MG111-75_v1:0.013640000000000096,MG111-78_v1:0.012659999999999894)0.812:0.0043000000000001926)0.934:0.005399999999999849)0.979:0.011029999999999873)0.493:0.003169999999999895)0.719:0.0011899999999998023)0.697:0.009640000000000093,(((MG111-36_v2:0.0,MG111-29_v1:0.0):0.016249999999999876,MG111-62_v1:0.016329999999999956)0.972:0.012360000000000149,(MG111-54_v1:0.029020000000000046,(MG111-83_v1:0.017180000000000195,((MG111-34_v2:0.0,MG111-41_v1:0.0):0.010730000000000128,(((MG111-32_v1:0.01532,MG111-79_v1:0.007670000000000066)1.0:0.020669999999999966,(MG111-2_v1:0.0042599999999999305,(MG111-35_v1:0.0,MG111-28_v1:0.0):0.007600000000000051)0.9:0.005160000000000053)0.17:0.0027200000000000557,(MG111-65_v1:0.0,MG111-47_v1:0.0):0.013360000000000039)0.738:0.0036599999999999966)0.947:0.009630000000000027)0.735:0.007340000000000124)0.656:0.007379999999999942)0.937:0.011299999999999866)1.0:0.2737799999999999,(MG111-89_v1:0.17967000000000022,MG111-88_v1:0.22999999999999998)0.563:0.06746000000000008)1.0:0.30676000000000014)0.998:0.15471000000000013)0.999:0.10503000000000018)0.863:0.050679999999999836,(((((MG21-15_v1:0.07080999999999982,(MG21-5_v1:0.0,MG21-3_v1:0.0):0.05909999999999993)1.0:0.4517500000000001,(((MG21-79_v1:0.06827000000000005,MG21-1_v1:0.06260000000000021)1.0:0.2461000000000002,((((MG21-97_v2:0.0,MG21-97_v1:0.0):0.036900000000000155,(MG21-84_v1:0.030120000000000147,MG21-151_v1:0.02195999999999998)0.71:0.009440000000000115)1.0:0.09149999999999991,(((((MG21-32_v1:0.014679999999999804,MG21-114_v1:0.037040000000000184)0.996:0.019359999999999822,MG21-87_v1:0.010279999999999845)0.993:0.018650000000000055,(MG21-46_v1:0.0,MG21-26_v1:0.0):0.02118999999999982)0.993:0.02895000000000003,MG21-76_v1:0.02854000000000001)0.904:0.011680000000000135,MG21-52_v1:0.029669999999999863)0.135:0.023620000000000196)1.0:0.25794000000000006,((MG21-155_v1:0.003270000000000106,(MG21-153_v1:0.0010900000000000354,MG21-152_v1:0.0010799999999999699)0.866:0.004290000000000127)1.0:0.22028999999999987,(MG21-154_v1:0.2150599999999998,MG21-156_v1:0.2867600000000001)0.576:0.05302000000000007)0.999:0.09836)0.417:0.043930000000000025)1.0:0.09893000000000018,(((MG21-40_v1:0.02784999999999993,(MG21-73_v1:0.09192,((MG21-68_v1:0.0,MG21-121_v1:0.0):0.02104999999999979,((MG21-71_v1:0.015940000000000065,(MG21-7_v1:0.000550,MG21-135_v1:0.0011499999999999844)1.0:0.03801999999999994)0.999:0.03323000000000009,(MG21-70_v1:0.0,MG21-23_v1:0.0):0.020280000000000076)0.844:0.012010000000000076)1.0:0.07160000000000011)0.247:0.019589999999999996)0.923:0.020300000000000207,MG21-140_v1:0.06158000000000019)1.0:0.30857,((MG21-147_v1:0.018710000000000004,MG21-148_v1:0.013279999999999959)1.0:0.2439499999999999,(MG21-146_v1:0.15737999999999985,((MG21-157_v1:0.000560,(MG21-160_v1:0.0020999999999999908,MG21-158_v1:0.0010699999999999044)0.928:0.000700)1.0:0.17734000000000005,((((MG21-104_v1:0.007760000000000211,(MG21-81_v1:0.0024000000000001798,((MG21-37_v1:0.000550,((MG21-27_v1:0.0,MG21-49_v1:0.0,MG21-134_v1:0.0,MG21-122_v1:0.0,MG21-111_v1:0.0,MG21-59_v1:0.0):0.000550,(MG21-139_v1:0.0021399999999998087,MG21-137_v1:0.000560)0.0:0.000550)0.86:0.0010699999999999044)0.836:0.0018899999999999473,(MG21-77_v1:0.000550,(MG21-75_v1:0.000550,((MG21-67_v1:0.0,MG21-48_v1:0.0,MG21-90_v1:0.0,MG21-103_v1:0.0,MG21-118_v1:0.0,MG21-130_v1:0.0,MG21-112_v1:0.0):0.000550,MG21-131_v1:0.0010699999999999044)0.908:0.000920)0.759:0.0021499999999998742)0.849:0.0022199999999998887)0.891:0.0032000000000000917)0.965:0.007080000000000197)0.958:0.013349999999999973,(((MG21-36_v4:0.0,MG21-36_v3:0.0,MG21-36_v2:0.0,MG21-36_v1:0.0):0.006460000000000132,(MG21-44_v1:0.004290000000000127,MG21-25_v1:0.005370000000000097)0.888:0.0021499999999998742)0.946:0.005300000000000082,(MG21-78_v1:0.0043799999999998285,MG21-53_v1:0.032010000000000094)0.978:0.008879999999999999)0.753:0.008399999999999963)1.0:0.046559999999999935,((MG21-31_v1:0.018979999999999997,(((MG21-63_v1:0.0,MG21-65_v1:0.0,MG21-62_v1:0.0,MG21-93_v1:0.0):0.000550,(MG21-83_v1:0.0010699999999999044,MG21-38_v1:0.004290000000000127)0.804:0.0010699999999999044)0.683:0.000540,MG21-72_v1:0.0020400000000000418)0.977:0.01175000000000015)0.531:0.010549999999999837,((MG21-66_v1:0.0,MG21-28_v2:0.0,MG21-28_v1:0.0,MG21-28_v5:0.0,MG21-28_v3:0.0,MG21-28_v4:0.0):0.01706999999999992,(((MG21-60_v1:0.0,MG21-33_v1:0.0,MG21-92_v1:0.0,MG21-88_v1:0.0,MG21-115_v1:0.0,MG21-107_v1:0.0):0.000550,(MG21-119_v1:0.0010699999999999044,MG21-99_v1:0.000550)0.0:0.000550)1.0:0.023849999999999927,(MG21-120_v1:0.005349999999999966,(MG21-102_v1:0.0010699999999999044,MG21-110_v1:0.0010699999999999044)0.777:0.0010900000000000354)0.97:0.00865999999999989)0.775:0.005560000000000009)0.999:0.023270000000000124)0.998:0.03887000000000018)0.0:0.015260000000000051,(((MG21-16_v1:0.0,MG21-19_v1:0.0):0.052890000000000104,(MG21-80_v1:0.000560,(MG21-39_v1:0.015919999999999934,MG21-85_v1:0.002429999999999932)0.874:0.007340000000000124)1.0:0.05130999999999997)0.999:0.03778000000000015,((MG21-58_v1:0.0010799999999999699,MG21-132_v1:0.000550)0.832:0.000540,(MG21-57_v1:0.000560,MG21-109_v1:0.0021499999999998742)0.236:0.002120000000000122)1.0:0.11175999999999986)0.175:0.015559999999999796)1.0:0.10046)0.647:0.044560000000000155)0.997:0.06646999999999981)0.264:0.04511999999999983)1.0:0.13248000000000015)0.999:0.1232000000000002)0.99:0.08596000000000004,(((MG4-260_v1:0.000560,MG21-145_v1:0.003470000000000084)1.0:0.24258999999999986,(MG21-159_v1:0.19245,MG21-150_v1:0.14441000000000015)0.992:0.09443000000000001)1.0:0.22115000000000018,(MG1-32_v1:0.8305600000000002,(((((MG21-43_v1:0.0,MG21-101_v1:0.0):0.000550,(MG21-106_v1:0.0020899999999999253,MG21-96_v1:0.000550)0.817:0.0010200000000000209)1.0:0.06706000000000012,((MG21-35_v1:0.0010900000000000354,(MG21-74_v1:0.007309999999999928,MG21-136_v1:0.004189999999999916)0.981:0.007369999999999877)0.666:0.005669999999999842,MG21-100_v1:0.005920000000000147)1.0:0.07896999999999998)1.0:0.16062999999999983,((MG21-14_v1:0.18292999999999981,MG21-12_v1:0.13175999999999988)0.986:0.04936000000000007,((MG21-149_v2:0.0,MG21-149_v1:0.0):0.16941000000000006,(MG21-10_v1:0.02491999999999983,MG21-9_v1:0.0323500000000001)1.0:0.1663199999999998)0.976:0.04612999999999978)1.0:0.07811000000000012)0.901:0.06208999999999998,(MG21-161_v1:0.25885999999999987,(MG21-162_v1:0.006209999999999827,MG21-13_v1:0.00990000000000002)1.0:0.2192599999999998)0.928:0.05018000000000011)0.816:0.06680999999999981)0.173:0.038510000000000044)1.0:0.2079200000000001)0.999:0.0754100000000002,((((MG15-157_v1:0.3631500000000001,(MG15-146_v1:0.020690000000000097,MG15-149_v1:0.006170000000000009)1.0:0.31530000000000014)0.976:0.06647999999999987,((MG15-2_v1:0.0,MG15-3_v1:0.0):0.3644599999999998,((MG15-54_v1:0.0,MG15-43_v1:0.0,MG15-36_v1:0.0,MG15-46_v1:0.0):0.0019900000000001583,MG15-159_v1:0.000550)1.0:0.3488899999999999)0.09:0.0343)1.0:0.12047000000000008,((((MG15-13_v1:0.0,MG15-119_v1:0.0):0.014390000000000125,(MG15-118_v1:0.03885000000000005,(MG15-97_v1:0.01839000000000013,MG15-107_v1:0.016129999999999978)0.876:0.006990000000000052)0.32:0.013570000000000082)0.982:0.02466999999999997,((((MG15-16_v1:0.0,MG15-60_v1:0.0,MG15-98_v1:0.0,MG15-133_v1:0.0):0.010019999999999918,(MG15-17_v1:0.0,MG15-95_v1:0.0):0.007480000000000153)1.0:0.030289999999999928,((MG15-64_v1:0.0,MG15-132_v1:0.0):0.011680000000000135,MG15-124_v1:0.020830000000000126)0.919:0.007229999999999848)0.928:0.008539999999999992,(MG15-94_v1:0.02226999999999979,(MG15-10_v1:0.001100000000000101,MG15-141_v1:0.000550)1.0:0.04653000000000018)0.9:0.006769999999999943)0.902:0.009529999999999816)1.0:0.3331200000000001,((MG15-81_v1:0.0,MG15-66_v1:0.0):0.4035500000000001,((((MG15-45_v1:0.0,MG15-117_v1:0.0):0.021110000000000184,MG15-4_v1:0.024620000000000086)0.997:0.04219999999999979,(MG15-112_v1:0.0193500000000002,MG15-67_v1:0.022749999999999826)0.928:0.016669999999999963)1.0:0.22916999999999987,(((((MG15-26_v1:0.0,MG15-63_v1:0.0):0.000550,MG15-102_v1:0.0010799999999999699)0.978:0.006530000000000147,(((MG15-20_v1:0.0,MG15-104_v1:0.0):0.0010900000000000354,((MG15-30_v1:0.0,MG15-24_v1:0.0,MG15-37_v1:0.0,MG15-74_v1:0.0,MG15-38_v1:0.0,MG15-111_v1:0.0,MG15-105_v1:0.0,MG15-109_v1:0.0,MG15-96_v1:0.0,MG15-131_v1:0.0,MG15-100_v1:0.0,MG15-113_v1:0.0):0.000550,MG15-1_v1:0.0010900000000000354)0.817:0.001100000000000101)0.821:0.001100000000000101,((MG15-29_v1:0.0,MG15-85_v1:0.0):0.0021800000000000708,((MG15-18_v1:0.0,MG15-79_v1:0.0):0.0010900000000000354,(MG15-48_v1:0.0,MG15-106_v3:0.0,MG15-106_v1:0.0,MG15-106_v2:0.0):0.001100000000000101)0.89:0.002200000000000202)0.819:0.0010900000000000354)0.766:0.001100000000000101)0.876:0.004070000000000018,((((MG15-49_v1:0.0,MG15-68_v1:0.0,MG15-9_v1:0.0):0.0010900000000000354,MG15-8_v1:0.0010900000000000354)0.0:0.000550,(((MG15-41_v1:0.0,MG15-121_v1:0.0):0.000550,((MG15-84_v1:0.0,MG15-25_v1:0.0):0.000560,(MG15-87_v1:0.0,MG15-15_v1:0.0):0.004370000000000207)0.747:0.000550)0.745:0.000550,(MG15-70_v1:0.0,MG15-21_v1:0.0):0.0010900000000000354)0.0:0.000550)0.0:0.000550,((((MG15-108_v1:0.0,MG15-61_v1:0.0):0.0010900000000000354,((MG15-12_v1:0.0,MG15-88_v1:0.0):0.0020400000000000418,(((MG15-28_v1:0.0,MG15-83_v1:0.0,MG15-19_v1:0.0,MG15-82_v1:0.0,MG15-78_v1:0.0,MG15-11_v1:0.0,MG15-114_v1:0.0,MG15-128_v1:0.0,MG15-80_v1:0.0):0.00566000000000022,((MG15-56_v1:0.0,MG15-89_v1:0.0):0.004189999999999916,(((MG15-44_v10:0.0,MG15-69_v1:0.0,MG15-57_v1:0.0,MG15-125_v1:0.0,MG15-44_v7:0.0,MG15-44_v9:0.0,MG15-44_v8:0.0,MG15-44_v5:0.0,MG15-44_v4:0.0,MG15-44_v2:0.0,MG15-44_v1:0.0,MG15-44_v6:0.0,MG15-44_v3:0.0):0.000560,(MG15-86_v1:0.001100000000000101,(((MG15-47_v1:0.0,MG15-129_v1:0.0):0.000550,MG15-92_v1:0.001100000000000101)0.749:0.001100000000000101,((MG15-35_v1:0.0,MG15-23_v1:0.0,MG15-59_v1:0.0,MG15-93_v1:0.0,MG15-51_v1:0.0,MG15-99_v1:0.0,MG15-34_v1:0.0,MG15-120_v1:0.0,MG15-110_v1:0.0):0.000550,(MG15-73_v1:0.0,MG15-22_v1:0.0,MG15-71_v1:0.0,MG15-72_v1:0.0,MG15-76_v1:0.0):0.001100000000000101)0.968:0.005489999999999995)1.0:0.013290000000000024)0.94:0.003270000000000106)0.956:0.0032800000000001717,((MG15-62_v1:0.0,MG15-127_v1:0.0):0.000550,MG15-139_v1:0.0021800000000000708)0.835:0.001100000000000101)0.765:0.000550)0.806:0.002200000000000202)0.917:0.002930000000000099,MG15-7_v1:0.000550)0.738:0.0032600000000000406)0.388:0.000550)0.794:0.0016400000000000858,(MG15-162_v1:0.008630000000000138,MG15-122_v1:0.013830000000000009)0.771:0.008760000000000101)0.663:0.007150000000000212,((MG15-75_v1:0.0,MG15-55_v1:0.0,MG15-52_v1:0.0,MG15-116_v1:0.0):0.000550,(MG15-31_v1:0.0,MG15-123_v1:0.0):0.0010900000000000354)0.783:0.0011399999999999189)1.0:0.01678999999999986)0.951:0.009030000000000094)1.0:0.30695000000000006,(MG15-130_v1:0.25871999999999984,((MG15-140_v1:0.0039799999999998725,((MG15-39_v1:0.0,MG15-101_v1:0.0,MG15-135_v1:0.0):0.0010699999999999044,MG15-138_v1:0.000550)0.0:0.000550)1.0:0.2781500000000001,((WP_107196622_1_Type_II-C_1089aa:0.052200000000000024,(MG15-90_v1:0.0,MG15-14_v1:0.0):0.007010000000000183)0.715:0.017679999999999918,(MG15-137_v1:0.011249999999999982,((MG15-33_v1:0.0,MG15-115_v1:0.0):0.012579999999999814,MG15-136_v1:0.039670000000000094)0.955:0.011699999999999822)0.928:0.027179999999999982)1.0:0.19060999999999995)0.637:0.0454699999999999)0.425:0.03860000000000019)0.856:0.03876999999999997)0.17:0.03454999999999986)0.968:0.06232000000000015)1.0:0.14693999999999985)1.0:0.13325999999999993,(((MG15-187_v3:0.19316999999999984,(MG15-164_v1:0.2717100000000001,((MG15-186_v1:0.0,MG15-193_v1:0.0):0.10700999999999983,((MG4-265_v2:0.0,MG4-265_v3:0.0,MG4-265_v1:0.0):0.01216000000000017,MG4-262_v1:0.006139999999999812)1.0:0.11240000000000006)1.0:0.09174000000000015)0.817:0.0709200000000001)1.0:0.28603000000000023,(MG49-20_v1:0.24463999999999997,(((MG49-11_v1:0.005489999999999995,((MG49-14_v1:0.005440000000000111,(MG49-15_v1:0.015369999999999884,MG49-12_v1:0.0011499999999999844)0.436:0.001100000000000101)0.887:0.0022299999999999542,MG49-5_v1:0.011490000000000222)0.859:0.002200000000000202)0.955:0.004350000000000076,MG49-10_v1:0.0011299999999998533)0.908:0.009459999999999802,(((MG49-1_v6:0.0,MG15-181_v1:0.0,MG15-181_v2:0.0,MG15-181_v3:0.0,MG15-181_v4:0.0,MG49-1_v5:0.0,MG49-1_v4:0.0,MG49-1_v3:0.0,MG49-1_v2:0.0,MG49-1_v1:0.0):0.000550,MG15-177_v1:0.001100000000000101)0.989:0.010310000000000041,(MG49-16_v1:0.006089999999999929,MG15-175_v1:0.019979999999999887)0.982:0.011490000000000222)0.869:0.009020000000000028)1.0:0.21989999999999998)1.0:0.2502900000000001)0.708:0.07722000000000007,(((MG49-2_v1:0.028020000000000156,MG49-21_v1:0.012490000000000112)1.0:0.42137,(MG15-169_v1:0.000850,MG15-170_v1:0.0012599999999998168)1.0:0.76227)0.991:0.13796000000000008,((((MG49-32_v1:0.14399000000000006,((MG15-185_v5:0.0,MG15-191_v1:0.0):0.08495000000000008,(MG15-180_v1:0.0711400000000002,(MG15-183_v7:0.014190000000000147,(MG49-31_v1:0.005300000000000082,(MG15-166_v1:0.000550,((MG15-167_v2:0.0,MG15-167_v1:0.0):0.000550,(MG15-168_v1:0.0010799999999999699,MG15-165_v1:0.0010799999999999699)0.0:0.000550)0.958:0.0031799999999999606)0.898:0.000550)0.76:0.005380000000000162)1.0:0.07071000000000005)0.874:0.022069999999999812)0.998:0.04993999999999987)1.0:0.08944000000000019,((MG15-184_v1:0.000550,(MG49-6_v1:0.0,MG49-6_v2:0.0):0.000550)1.0:0.18949000000000016,((MG15-187_v2:0.0,MG15-181_v5:0.0,MG15-187_v1:0.0):0.06362999999999985,MG15-182_v1:0.04773000000000005)1.0:0.12286999999999981)1.0:0.06947999999999999)0.477:0.034330000000000194,((MG15-173_v1:0.0,MG15-174_v1:0.0):0.2660800000000001,(MG15-179_v4:0.12028000000000016,((MG15-185_v2:0.0,MG15-185_v3:0.0,MG49-1_v7:0.0,MG15-185_v4:0.0,MG15-185_v1:0.0):0.056540000000000035,MG15-171_v1:0.043629999999999836)0.689:0.024169999999999803)1.0:0.10815000000000019)0.595:0.04529000000000005)1.0:0.09979000000000005,((MG49-7_v1:0.2913199999999998,(MG15-195_v1:0.0,MG15-188_v1:0.0):0.23007)1.0:0.15070000000000006,(MG49-4_v1:0.3612000000000002,(MG49-25_v1:0.006899999999999906,(((((MG15-176_v4:0.0,MG15-176_v3:0.0,MG15-179_v2:0.0,MG15-183_v1:0.0,MG15-178_v1:0.0,MG15-183_v2:0.0,MG49-26_v1:0.0,MG15-183_v3:0.0,MG15-183_v4:0.0,MG15-183_v5:0.0,MG15-179_v3:0.0,MG15-183_v6:0.0,MG15-179_v1:0.0,MG15-176_v1:0.0):0.000550,(MG15-175_v2:0.0,MG15-174_v2:0.0):0.0010799999999999699)0.907:0.00378999999999996,(MG49-29_v1:0.0017900000000001803,MG15-172_v1:0.0024799999999998157)0.79:0.0025200000000000777)0.823:0.0015100000000001224,(MG49-22_v1:0.0021100000000000563,((MG49-24_v2:0.0,MG49-24_v1:0.0):0.000550,((MG49-23_v1:0.000550,MG49-27_v1:0.001100000000000101)0.739:0.000550,(MG49-30_v1:0.0010799999999999699,MG49-28_v1:0.0010799999999999699)0.0:0.000550)0.762:0.000550)0.945:0.000540)0.842:0.0041799999999998505)0.88:0.000760,MG15-176_v2:0.0021300000000001873)0.846:0.002769999999999939)1.0:0.33862000000000014)0.191:0.04468000000000005)0.987:0.06252000000000013)1.0:0.17883000000000004)0.677:0.04845999999999995)0.98:0.04884999999999984)0.962:0.04443000000000019)0.978:0.07301000000000002,((WP_065901900_1_Type_II-C_1091aa:0.000990,WP_065928594_1_Type_II-C_1091aa:0.000550)1.0:1.0313000000000003,(WP_120784844_1_Type_II-C_1087aa:0.6644299999999999,(WP_104964710_1_Type_II-C_1105aa:0.2866200000000001,(WP_082918497_1_Type_II-C_1129aa:0.0659200000000002,WP_010014406_1_Type_II-C_1119aa:0.05064000000000002)1.0:0.2472599999999998)1.0:0.17367)0.4:0.07445000000000013)1.0:0.3485800000000001)0.991:0.06802000000000019)0.994:0.0831599999999999)0.857:0.04787000000000008)0.972:0.06703999999999999,((((((Ghc2_979aa:0.5525099999999998,WP_066045006_1_Type_II-C_1054aa:0.7174)0.998:0.16388999999999987,((((MG73-6_v2:0.0,MG73-6_v1:0.0):0.018689999999999873,((((MG73-2_v2:0.0,MG73-2_v1:0.0):0.0024500000000000632,MG73-4_v1:0.007649999999999935)0.885:0.004469999999999974,((MG73-7_v1:0.000550,MG73-3_v1:0.001040000000000152)0.97:0.006959999999999855,MG73-8_v1:0.006569999999999965)0.411:0.0013999999999998458)0.119:0.0023399999999997867,(MG73-9_v1:0.00818999999999992,MG73-5_v1:0.008610000000000007)0.774:0.003509999999999902)0.936:0.013809999999999878)1.0:0.3652199999999999,(MG73-10_v1:0.14366000000000012,(MG73-1_v2:0.0,MG73-1_v1:0.0):0.1778599999999999)0.999:0.21313000000000004)1.0:0.59518,(MG40-81_v1:0.34967000000000015,(MG40-96_v1:0.011680000000000135,((MG40-66_v3:0.0,MG40-100_v2:0.0,MG40-100_v1:0.0,MG40-100_v3:0.0):0.000800,MG40-94_v2:0.014330000000000176)0.101:0.007239999999999913)1.0:0.24453000000000014)1.0:0.29807000000000006)0.686:0.0595699999999999)0.683:0.06768000000000018,('cas9|CAS-II-C|1_uncultured_Termite_group_1_bacterium_phylotype_Rs_D17_uid59059|NC_020419|1032aa':0.5733700000000002,((((MG40-5_v1:0.000560,((MG40-29_v2:0.0,MG40-29_v1:0.0):0.000540,MG40-32_v1:0.000550)0.885:0.0024199999999998667)1.0:0.029670000000000307,((MG40-30_v2:0.0,MG40-30_v1:0.0):0.006050000000000111,(MG40-31_v1:0.00495000000000001,(MG40-6_v2:0.0,MG40-6_v1:0.0):0.00246999999999975)0.777:0.0013699999999996493)0.119:0.004050000000000331)0.948:0.04579999999999984,(MG40-4_v1:0.05039999999999978,(MG40-3_v2:0.0,MG40-3_v3:0.0,MG40-3_v1:0.0):0.06008000000000013)0.92:0.034410000000000274)1.0:1.0196800000000001,(((MG40-11_v1:0.0018799999999998818,(MG40-10_v1:0.0036399999999998656,MG40-39_v1:0.02400000000000002)0.916:0.010629999999999917)1.0:0.33942000000000005,(MG40-7_v1:0.20240999999999998,((MG40-64_v1:0.007750000000000146,MG40-93_v3:0.015579999999999927)1.0:0.11682000000000015,(MG40-19_v3:0.03788999999999998,(MG40-70_v2:0.021300000000000097,((MG40-35_v1:0.0,MG40-35_v2:0.0):0.11315000000000008,(MG40-34_v1:0.0,MG40-36_v2:0.0,MG40-36_v1:0.0):0.000550)0.987:0.013619999999999965)0.999:0.03509999999999991)0.999:0.07791000000000015)1.0:0.16338000000000008)0.992:0.11177999999999999)1.0:0.19031999999999982,((((MG40-63_v1:0.0022899999999999032,((MG40-48_v1:0.0,MG40-54_v5:0.0,MG40-54_v2:0.0):0.0034000000000000696,((MG40-68_v2:0.0,MG40-104_v2:0.0,MG40-104_v5:0.0,MG40-104_v3:0.0,MG40-104_v4:0.0):0.000550,(MG40-80_v2:0.0011999999999998678,((MG40-70_v3:0.0,MG40-70_v4:0.0,MG40-70_v1:0.0,MG40-70_v6:0.0,MG40-70_v5:0.0,MG40-155_v1:0.0,MG40-92_v2:0.0,MG40-155_v2:0.0,MG40-94_v1:0.0):0.000550,MG40-88_v2:0.0011999999999998678)0.824:0.0011999999999998678)0.764:0.000550)0.955:0.000550)0.945:0.004770000000000163)0.783:0.0014199999999999768,((MG40-98_v1:0.0,MG40-101_v2:0.0):0.000560,(MG40-47_v1:0.001180000000000181,(MG40-99_v1:0.000550,MG40-52_v1:0.0011999999999998678)0.937:0.003569999999999851)1.0:0.019320000000000004)0.783:0.0010500000000002174)0.86:0.007919999999999927,(MG40-67_v1:0.13741000000000003,((MG40-45_v1:0.0011899999999998023,(((((MG40-43_v3:0.000540,MG40-56_v1:0.0012099999999999334)0.763:0.000550,(MG40-104_v1:0.0,MG40-101_v3:0.0):0.000550)0.807:0.000550,MG40-84_v1:0.010800000000000143)0.786:0.0010900000000000354,(MG40-41_v1:0.000550,((MG40-100_v4:0.0,MG40-172_v1:0.0):0.001,((MG40-83_v1:0.000550,MG40-62_v1:0.0012099999999999334)0.986:0.008220000000000116,(((MG40-90_v2:0.0,MG40-59_v1:0.0):0.005349999999999966,MG40-53_v1:0.12632999999999983)0.849:0.005440000000000111,((MG40-71_v1:0.0012099999999999334,MG40-91_v1:0.000550)0.799:0.000550,((MG40-74_v1:0.0021300000000001873,MG40-87_v1:0.0014699999999998603)0.927:0.006489999999999885,(MG40-65_v1:0.0,MG40-65_v2:0.0,MG40-65_v3:0.0):0.010279999999999845)0.812:0.004849999999999799)0.611:0.0047399999999999665)0.755:0.0014500000000001734)0.939:0.004809999999999981)0.783:0.0014099999999999113)0.464:0.000550)0.667:0.0023900000000001143,(((((MG40-76_v1:0.000540,(MG40-82_v1:0.000550,((MG40-38_v14:0.000550,MG40-50_v1:0.0015200000000001879)0.0:0.000550,((MG40-105_v1:0.0,MG40-105_v3:0.0,MG40-116_v3:0.0,MG40-38_v11:0.0,MG40-105_v2:0.0,MG40-116_v5:0.0,MG40-116_v1:0.0,MG40-116_v2:0.0,MG40-116_v6:0.0,MG40-137_v5:0.0,MG40-151_v1:0.0,MG40-38_v12:0.0,MG40-137_v2:0.0,MG40-116_v4:0.0,MG40-38_v13:0.0,MG40-137_v3:0.0,MG40-137_v1:0.0,MG40-38_v10:0.0,MG40-137_v6:0.0,MG40-151_v2:0.0,MG40-137_v4:0.0,MG40-38_v8:0.0,MG40-38_v6:0.0,MG40-38_v3:0.0,MG40-51_v1:0.0,MG40-38_v7:0.0,MG40-38_v5:0.0,MG40-60_v1:0.0,MG40-38_v4:0.0,MG40-78_v1:0.0,MG40-38_v2:0.0,MG40-38_v9:0.0,MG40-38_v1:0.0):0.000550,MG40-79_v1:0.0012099999999999334)0.0:0.000550)0.894:0.0023900000000001143)0.908:0.0023800000000000487)0.811:0.0011899999999998023,(MG40-77_v2:0.008340000000000014,(((((MG40-42_v7:0.0,MG40-42_v8:0.0,MG40-43_v2:0.0,MG40-42_v2:0.0,MG40-42_v6:0.0,MG40-42_v5:0.0,MG40-42_v1:0.0,MG40-43_v1:0.0):0.0012099999999999334,(MG40-57_v2:0.0,MG40-57_v1:0.0):0.0012099999999999334)0.874:0.0024000000000001798,(((MG40-101_v1:0.0,MG40-37_v4:0.0,MG40-37_v5:0.0,MG40-37_v6:0.0,MG40-37_v7:0.0,MG40-37_v3:0.0,MG40-37_v2:0.0,MG40-37_v1:0.0):0.0012099999999999334,(MG40-113_v1:0.0,MG40-73_v1:0.0):0.0048200000000000465)0.884:0.0024000000000001798,(MG40-85_v1:0.0011999999999998678,MG40-97_v2:0.0024199999999998667)0.966:0.004830000000000112)0.781:0.0011999999999998678)0.88:0.0024199999999998667,(MG40-92_v1:0.0,MG40-90_v1:0.0):0.000560)0.981:0.006089999999999929,(MG40-46_v14:0.0,MG40-46_v9:0.0,MG40-46_v6:0.0,MG40-46_v5:0.0,MG40-46_v11:0.0,MG40-44_v1:0.0,MG40-46_v4:0.0,MG40-46_v8:0.0):0.005900000000000016)0.411:0.0011899999999998023)0.758:0.000540)0.872:0.0023800000000000487,(MG40-78_v2:0.000550,MG40-80_v1:0.000550)0.906:0.0024000000000001798)0.818:0.0011999999999998678,((MG40-49_v7:0.0,MG40-102_v3:0.0,MG40-102_v2:0.0,MG40-49_v8:0.0,MG40-49_v9:0.0,MG40-49_v12:0.0,MG40-49_v10:0.0,MG40-49_v11:0.0,MG40-102_v4:0.0,MG40-49_v13:0.0,MG40-146_v1:0.0,MG40-102_v1:0.0,MG40-49_v14:0.0,MG40-140_v1:0.0,MG40-49_v15:0.0,MG40-49_v6:0.0,MG40-49_v3:0.0,MG40-49_v5:0.0,MG40-77_v1:0.0,MG40-66_v1:0.0,MG40-49_v4:0.0,MG40-55_v1:0.0,MG40-66_v2:0.0,MG40-49_v1:0.0,MG40-49_v2:0.0,MG40-55_v2:0.0,MG40-174_v1:0.0,MG40-49_v16:0.0):0.000550,((MG40-111_v2:0.0,MG40-111_v1:0.0,MG40-72_v1:0.0):0.0012099999999999334,((((MG40-97_v1:0.0,MG40-134_v1:0.0,MG40-95_v1:0.0):0.000550,(((MG40-112_v1:0.0,MG40-55_v8:0.0,MG40-55_v9:0.0,MG40-55_v11:0.0,MG40-148_v1:0.0,MG40-55_v10:0.0,MG40-163_v1:0.0,MG40-68_v1:0.0,MG40-55_v3:0.0,MG40-55_v5:0.0,MG40-55_v7:0.0,MG40-55_v6:0.0,MG40-55_v4:0.0):0.000550,MG40-75_v1:0.002409999999999801)0.803:0.0011899999999998023,MG40-51_v2:0.0047999999999999154)0.797:0.0011999999999998678)0.81:0.0011899999999998023,(MG40-46_v15:0.0,MG40-46_v16:0.0,MG40-46_v18:0.0,MG40-46_v19:0.0,MG40-46_v17:0.0,MG40-86_v1:0.0,MG40-46_v1:0.0,MG40-46_v7:0.0,MG40-46_v10:0.0,MG40-46_v12:0.0,MG40-46_v3:0.0,MG40-46_v2:0.0,MG40-46_v13:0.0):0.000550)0.899:0.0024000000000001798,MG40-58_v1:0.000540)0.0:0.000540)0.974:0.000550)0.0:0.000550)0.839:0.0011999999999998678,((MG40-69_v3:0.0,MG40-69_v5:0.0,MG40-69_v7:0.0,MG40-69_v8:0.0,MG40-142_v2:0.0,MG40-142_v1:0.0,MG40-69_v6:0.0,MG40-54_v6:0.0,MG40-69_v1:0.0,MG40-42_v3:0.0,MG40-54_v4:0.0,MG40-42_v4:0.0,MG40-69_v2:0.0,MG40-54_v1:0.0):0.000550,MG40-54_v3:0.000550)0.847:0.0011999999999998678)0.92:0.000550)0.878:0.0022700000000002163)0.77:0.0011899999999998023,(MG40-86_v2:0.0,MG40-88_v1:0.0):0.002409999999999801)0.928:0.011480000000000157)1.0:0.09628000000000014)1.0:0.3273999999999999,(((MG40-69_v4:0.032030000000000225,((MG40-15_v2:0.0,MG40-15_v1:0.0,MG40-15_v3:0.0):0.000590,MG40-40_v1:0.0029400000000001647)0.569:0.006209999999999827)1.0:0.15317999999999987,((MG40-28_v1:0.016589999999999883,((MG40-23_v1:0.0,MG40-23_v2:0.0):0.0011700000000001154,((MG40-19_v2:0.0,MG40-19_v1:0.0):0.0023599999999999177,MG40-25_v1:0.009399999999999853)0.677:0.0011700000000001154)0.748:0.001100000000000101)0.25:0.008849999999999802,(MG40-17_v1:0.022940000000000182,MG40-21_v1:0.003150000000000208)0.994:0.024599999999999955)1.0:0.1857000000000002)1.0:0.1346799999999999,(((MG40-8_v1:0.13935999999999993,(((MG40-93_v1:0.0,MG40-93_v2:0.0,MG40-61_v1:0.0):0.09080000000000021,MG40-102_v5:0.10293000000000019)1.0:0.1776200000000001,((MG40-1_v3:0.0,MG40-1_v2:0.0,MG40-1_v6:0.0,MG40-1_v4:0.0,MG40-1_v5:0.0,MG40-1_v8:0.0,MG40-1_v7:0.0,MG40-1_v1:0.0):0.0018099999999998673,MG40-89_v1:0.000540)1.0:0.08228999999999997)0.277:0.02201999999999993)1.0:0.07208000000000014,MG40-60_v2:0.17454999999999998)0.927:0.039530000000000065,(MG40-2_v1:0.12849000000000022,MG40-12_v1:0.29391999999999996)1.0:0.2029700000000001)0.864:0.05254000000000003)0.978:0.08040000000000003)1.0:0.12136000000000013)0.961:0.17295000000000016)0.999:0.20169000000000015)0.998:0.1299199999999998)0.178:0.038349999999999884,(WP_077538522_1_Type_II-C_1111aa:0.4851000000000001,(MG112-12_v1:0.23046999999999995,((MG112-28_v1:0.0,MG112-29_v2:0.0,MG112-29_v1:0.0):0.34156999999999993,(MG112-3_v1:0.39631000000000016,((MG112-7_v1:0.24454999999999982,(((MG112-25_v2:0.0,MG112-25_v3:0.0,MG112-25_v1:0.0):0.11350999999999978,MG112-9_v1:0.13800999999999997)1.0:0.05378999999999978,(((MG112-21_v1:0.10707000000000022,((MG112-16_v1:0.14408999999999983,(MG112-20_v1:0.0021399999999998087,(MG112-18_v1:0.002360000000000362,((MG112-20_v2:0.0,MG112-15_v4:0.0,MG112-15_v1:0.0,MG112-20_v3:0.0,MG112-15_v3:0.0):0.000550,(MG112-6_v1:0.0011900000000002464,((MG112-27_v2:0.0,MG112-27_v1:0.0):0.000550,(MG112-19_v1:0.0026200000000002888,(MG112-23_v1:0.0011900000000002464,MG112-26_v1:0.004749999999999588)0.52:0.000620)0.93:0.000620)0.0:0.000550)0.842:0.0011799999999997368)0.461:0.000550)0.139:0.000550)1.0:0.13732999999999995)0.977:0.06376999999999988,(MG112-1_v1:0.15477000000000007,(MG112-11_v1:0.000550,MG112-10_v1:0.001100000000000101)1.0:0.16784)0.776:0.06108000000000002)0.571:0.034520000000000106)0.891:0.03265999999999991,MG112-2_v1:0.1760799999999998)0.731:0.030260000000000176,MG112-8_v1:0.17311999999999994)0.168:0.015800000000000036)0.928:0.024490000000000123)0.675:0.03770000000000007,((MG112-13_v1:0.22302,((MG112-5_v1:0.0,MG112-4_v1:0.0):0.1837200000000001,(MG112-14_v1:0.14640999999999993,((MG112-22_v1:0.0,MG112-15_v2:0.0,MG112-17_v1:0.0):0.000550,MG112-24_v1:0.0011600000000000499)1.0:0.13140000000000018)0.34:0.035169999999999924)0.722:0.039899999999999824)0.706:0.035190000000000055,MG112-4_v2:0.2990499999999998)0.814:0.047740000000000116)0.931:0.07311999999999985)0.556:0.0676899999999998)0.956:0.06767000000000012)0.998:0.17432999999999987)1.0:0.6421099999999997)0.064:0.05830000000000002,((Ghy3_972aa:0.6199500000000002,(KFL34573_1_Type_II-_1049aa:0.3790800000000001,'cas9|CAS-II-C|Wolinella_succinogenes_DSM_1740_uid61591|NC_005090|1059aa':0.3088000000000002)1.0:0.39704000000000006)1.0:0.2498999999999998,((WP_083986130_1_Type_II-C_970aa:0.34175999999999984,(WP_013022389_1_Type_II-C_1024aa:0.000550,'cas9|CAS-II-C|Helicobacter_mustelae_12198_uid46647|NC_013949|1024aa':0.000540)1.0:0.36517)1.0:0.42608000000000024,((((WP_115784888_1_Type_II-C_965aa:0.0017800000000001148,WP_071609185_1_Type_II-C_977aa:0.018010000000000304)0.236:0.0037000000000002586,WP_058914657_1_Type_II-C_965aa:0.010200000000000209)0.798:0.002989999999999604,WP_107127902_1_Type_II-C_965aa:0.0016400000000000858)1.0:0.7595599999999996,(WP_104745660_1_Type_II-C_1034aa:0.4425499999999998,(((((WP_044306279_1_Type_II-C_987aa:0.008519999999999861,WP_002916466_1_Type_II-C_987aa:0.014619999999999855)0.768:0.0011600000000000499,((WP_002780990_1_Type_II-C_984aa:0.000560,((WP_002886998_1_Type_II-C_987aa:0.0,WP_002890122_1_Type_II-C_987aa:0.0):0.000550,WP_015016497_1_Type_II-C_987aa:0.0011999999999998678)0.941:0.0036200000000001786)0.996:0.010829999999999895,(((WP_052802742_1_Type_II-C_984aa:0.003410000000000135,(WP_002819067_1_Type_II-C_984aa:0.003410000000000135,WP_071319729_1_Type_II-C_984aa:0.0050400000000001555)0.734:0.0024000000000001798)0.554:0.000550,(WP_057034899_1_Type_II-C_984aa:0.0013100000000001444,((WP_052805507_1_Type_II-C_984aa:0.002409999999999801,WP_012006786_1_Type_II-C_984aa:0.0036200000000001786)0.961:0.004929999999999879,(WP_002855546_1_Type_II-C_961aa:0.000550,WP_021137704_1_Type_II-C_987aa:0.000550)0.978:0.007210000000000161)0.437:0.002429999999999932)0.942:0.0059499999999999)0.904:0.0024000000000001798,WP_070306793_1_Type_II-C_984aa:0.0024199999999998667)0.678:0.000550)0.912:0.002409999999999801)0.795:0.0027599999999998737,(((((((WP_002799306_1_Type_II-C_984aa:0.0,WP_020836910_1_Type_II-C_984aa:0.0):0.000550,(WP_002883590_1_Type_II-C_984aa:0.000540,(WP_052784881_1_Type_II-C_984aa:0.000550,((YP_002344900_1_Type_II-C_984aa:0.000550,'cas9|CAS-II-C|Campylobacter_jejuni_NCTC_11168___ATCC_700819_uid57587|NC_002163|984aa':0.000540)0.0:0.000550,(WP_075867373_1_Type_II-C_984aa:0.0011999999999998678,WP_002851159_1_Type_II-C_987aa:0.0035799999999999166)0.0:0.000550)0.823:0.0011999999999998678)0.935:0.0024199999999998667)0.841:0.0011999999999998678)0.0:0.000540,((WP_002855697_1_Type_II-C_984aa:0.0036000000000000476,(WP_107128025_1_Type_II-C_984aa:0.0011999999999998678,WP_032586895_1_Type_II-C_987aa:0.002409999999999801)0.777:0.0011999999999998678)0.816:0.0011999999999998678,(WP_042635940_1_Type_II-C_984aa:0.000550,WP_070300721_1_Type_II-C_987aa:0.0011899999999998023)0.0:0.000540)0.912:0.0024199999999998667)0.896:0.002409999999999801,(WP_038400688_1_Type_II-C_984aa:0.0012099999999999334,WP_052805632_1_Type_II-C_984aa:0.0011999999999998678)0.0:0.000540)0.794:0.0013100000000001444,(WP_022552435_1_Type_II-C_984aa:0.009539999999999882,((WP_038814334_1_Type_II-C_987aa:0.000550,WP_115794652_1_Type_II-C_987aa:0.0012099999999999334)0.823:0.0012099999999999334,(WP_069176623_1_Type_II-C_987aa:0.0023900000000001143,(WP_126655109_1_Type_II-C_984aa:0.0023900000000001143,WP_115766867_1_Type_II-C_984aa:0.002409999999999801)0.0:0.000550)0.758:0.0011999999999998678)0.334:0.000550)0.914:0.004830000000000112)0.799:0.001100000000000101,WP_069360684_1_Type_II-C_984aa:0.000550)0.763:0.0011499999999999844,((WP_002895475_1_Type_II-C_984aa:0.000550,WP_126418076_1_Type_II-C_984aa:0.0011999999999998678)0.0:0.000550,((WP_041160257_1_Type_II-C_984aa:0.0011999999999998678,WP_052834735_1_Type_II-C_984aa:0.0011999999999998678)0.0:0.000550,WP_002858341_1_Type_II-C_984aa:0.0011999999999998678)0.0:0.000550)0.827:0.0012500000000001954)0.771:0.0032800000000001717)1.0:0.32074999999999987,(Cco_1002aa:0.10657000000000005,(WP_044598268_1_Type_II-C_995aa:0.03426000000000018,(WP_039625276_1_Type_II-C_997aa:0.08077999999999985,WP_039666904_1_Type_II-C_995aa:0.0475500000000002)0.955:0.020550000000000068)0.987:0.050409999999999844)1.0:0.24286999999999992)0.947:0.08087,(WP_027305220_1_Type_II-C_1032aa:0.28736000000000006,(('cas9|CAS-II-C|Helicobacter_cinaedi_PAGU611_uid162219|NC_017761|1023aa':0.007359999999999811,(WP_104717230_1_Type_II-C_1023aa:0.007140000000000146,(WP_015453612_1_Type_II-C_1023aa:0.004109999999999836,WP_110581844_1_Type_II-C_1023aa:0.0017399999999998528)0.964:0.007919999999999927)0.419:0.0036399999999998656)1.0:0.3694899999999999,(WP_034342349_1_Type_II-C_1036aa:0.1040899999999998,WP_108911279_1_Type_II-C_1082aa:0.15013999999999994)1.0:0.14609000000000005)0.884:0.06877000000000022)0.999:0.11698999999999993)0.224:0.055480000000000196)0.986:0.12889000000000017)0.99:0.1427900000000002)1.0:0.39536000000000016)0.873:0.1354099999999998)0.711:0.08633999999999986,((((MG17-3_v3:0.010100000000000442,((MG17-3_v4:0.0,MG17-3_v9:0.0,MG17-3_v7:0.0,MG17-3_v2:0.0,MG17-3_v6:0.0,MG17-3_v10:0.0,MG17-3_v5:0.0,MG17-3_v1:0.0,MG17-3_v8:0.0,MG17-2_v1:0.0):0.0021399999999998087,(MG17-5_v2:0.0,MG17-4_v1:0.0,MG17-2_v2:0.0,MG17-4_v2:0.0):0.000550)0.75:0.000560)1.0:0.5355400000000001,((MG17-16_v1:0.23314000000000012,((MG17-1_v3:0.0,MG17-1_v1:0.0,MG17-1_v2:0.0):0.19670000000000032,MG17-14_v1:0.1974199999999997)1.0:0.10801000000000016)1.0:0.25393,(((MG17-7_v3:0.0,MG17-6_v1:0.0,MG17-7_v2:0.0):0.07852999999999977,(MG17-5_v1:0.0018799999999998818,MG17-7_v1:0.000550)1.0:0.09006999999999987)1.0:0.19999999999999973,(MG17-8_v1:0.18599000000000032,MG17-15_v1:0.22944999999999993)0.977:0.08632000000000017)1.0:0.24269000000000007)0.965:0.13903)1.0:0.35848000000000013,((((MG17-17_v2:0.0,MG17-19_v4:0.0,MG17-19_v5:0.0,MG17-19_v8:0.0,MG17-19_v3:0.0,MG17-19_v6:0.0,MG17-19_v2:0.0,MG17-19_v7:0.0,MG17-19_v1:0.0,MG17-17_v1:0.0):0.000540,MG17-9_v1:0.0030399999999999316)1.0:0.4383699999999999,(((MG74-48_v1:0.010139999999999816,(MG74-25_v1:0.001120000000000232,(MG74-15_v1:0.000550,MG74-27_v1:0.0022299999999999542)0.811:0.0011299999999998533)0.781:0.0011499999999999844)0.951:0.007299999999999862,(MG74-49_v1:0.023729999999999585,(MG74-50_v1:0.015590000000000437,((MG74-41_v1:0.0034599999999995745,MG74-40_v1:0.0033599999999998076)0.994:0.008829999999999671,(MG74-9_v1:0.000550,((MG74-38_v1:0.0023999999999997357,((MG74-44_v1:0.001120000000000232,MG74-45_v1:0.000550)0.407:0.0010099999999999554,(MG74-43_v1:0.000540,MG74-20_v1:0.00682000000000027)1.0:0.000540)0.486:0.0022500000000000853)0.98:0.006689999999999863,MG74-34_v1:0.001100000000000101)0.99:0.007939999999999614)0.969:0.004909999999999748)0.594:0.000550)0.079:0.022179999999999644)0.958:0.010150000000000325)0.852:0.006509999999999572,((((MG74-7_v1:0.000730,MG74-30_v1:0.000550)0.993:0.013069999999999915,((MG74-11_v1:0.002060000000000173,(((MG74-13_v1:0.000550,((MG74-31_v1:0.0032800000000001717,((MG74-22_v1:0.000550,((MG74-1_v1:0.000550,MG74-4_v1:0.0011299999999998533)0.924:0.001100000000000101,(MG74-21_v1:0.010379999999999612,MG74-16_v1:0.000550)0.393:0.001120000000000232)0.924:0.000550)0.0:0.000550,(MG74-32_v1:0.0022399999999995757,MG74-37_v1:0.0011299999999998533)0.0:0.000550)0.917:0.0010799999999999699)0.985:0.000550,MG74-12_v1:0.0022500000000000853)0.0:0.000550)0.883:0.000550,((MG74-24_v1:0.0016400000000000858,MG74-33_v1:0.000550)0.857:0.0020100000000002893,(MG74-26_v1:0.001120000000000232,(MG74-17_v1:0.000550,MG74-19_v1:0.0020100000000002893)0.947:0.0043600000000001415)0.786:0.0011499999999999844)0.0:0.000550)1.0:0.000550,(MG74-36_v1:0.000550,MG74-3_v1:0.0011299999999998533)0.926:0.000960)0.438:0.001120000000000232)0.993:0.000520,MG74-6_v1:0.003090000000000259)0.79:0.0078699999999996)0.919:0.004959999999999631,MG74-2_v1:0.006129999999999747)0.278:0.005049999999999777,MG74-18_v1:0.003449999999999953)0.285:0.005090000000000039)1.0:0.55308)1.0:0.3248199999999999,((((MG17-12_v2:0.0,MG17-12_v3:0.0,MG17-10_v1:0.0):0.039919999999999956,MG17-13_v1:0.01902999999999988)0.901:0.027099999999999902,(MG17-12_v1:0.05266000000000037,MG17-11_v1:0.10240999999999989)0.905:0.033339999999999925)1.0:0.5838199999999998,(('cas9|CAS-II-C|Sphingomonas_MM_1_uid193771|NC_020561|1053aa':0.23319999999999963,(WP_041249387_1_Type_II-C_1046aa:0.1957500000000003,'cas9|CAS-II-C|Tistrella_mobilis_KA081020_065_uid167486|NC_017958|1049aa':0.23726999999999965)0.97:0.09882999999999997)1.0:0.31416999999999984,(WP_003611034_1_Type_II-C_1082aa:0.41319000000000017,('cas9|CAS-II-C|Rhodopseudomonas_palustris_BisB5_uid58441|NC_007958|1064aa':0.08284000000000002,'cas9|CAS-II-C|Rhodopseudomonas_palustris_BisB18_uid58443|NC_007925|1066aa':0.10770999999999997)1.0:0.35372999999999966)0.99:0.14507000000000003)1.0:0.2066699999999999)0.773:0.1203599999999998)0.847:0.12168000000000001)1.0:0.45378000000000007,(((((MG14-167_v1:0.0,MG14-30_v1:0.0):0.73413,(((MG14-244_v1:0.0,MG14-244_v2:0.0):0.000560,(MG14-242_v1:0.0011700000000001154,(MG14-243_v3:0.0,MG14-245_v1:0.0,MG14-243_v1:0.0,MG14-243_v2:0.0):0.000550)0.995:0.000550)1.0:0.3663599999999998,((((MG14-152_v1:0.29476000000000013,(MG14-240_v1:0.36246000000000045,(MG14-254_v1:0.0019900000000001583,((MG14-246_v6:0.0,MG14-246_v5:0.0,MG14-246_v4:0.0,MG14-246_v2:0.0,MG14-246_v3:0.0,MG14-246_v1:0.0,MG14-250_v1:0.0):0.000550,((MG14-259_v11:0.0,MG14-259_v7:0.0,MG14-259_v5:0.0,MG14-259_v4:0.0,MG14-259_v8:0.0,MG14-259_v9:0.0,MG14-259_v10:0.0,MG14-259_v6:0.0,MG14-259_v12:0.0,MG14-259_v2:0.0,MG14-259_v1:0.0,MG14-259_v3:0.0):0.000780,MG14-262_v1:0.000550)0.943:0.0015499999999999403)0.775:0.0014900000000004354)1.0:0.17276999999999987)1.0:0.1254299999999997)0.94:0.049120000000000275,((MG14-143_v1:0.0,MG14-34_v1:0.0):0.15696999999999983,((MG14-241_v2:0.0,MG14-241_v1:0.0):0.1542399999999997,((MG14-52_v1:0.0,MG14-190_v1:0.0):0.1089500000000001,(((MG14-164_v1:0.019910000000000316,((MG14-20_v1:0.0011700000000001154,(MG14-141_v1:0.002360000000000362,(MG14-160_v1:0.0,MG14-7_v1:0.0):0.0047399999999999665)0.973:0.005950000000000344)0.748:0.0011799999999997368,(((MG14-165_v1:0.0035400000000000986,MG14-13_v1:0.000550)0.966:0.005880000000000329,((MG14-151_v1:0.0,MG14-33_v1:0.0):0.005910000000000082,MG14-115_v1:0.022549999999999848)0.965:0.007080000000000197)0.309:0.000550,MG14-82_v1:0.002329999999999721)0.994:0.014249999999999652)1.0:0.0339400000000003)0.927:0.01735000000000042,((MG14-142_v1:0.010159999999999947,(((MG14-137_v1:0.0,MG14-53_v1:0.0):0.002349999999999852,(MG14-99_v1:0.0,MG14-204_v1:0.0):0.0047199999999998354)0.993:0.012389999999999901,(MG14-150_v1:0.0,MG14-56_v1:0.0):0.012550000000000061)0.162:0.0037000000000002586)1.0:0.027590000000000003,(MG14-119_v1:0.0,MG14-180_v1:0.0):0.09682000000000013)0.962:0.019260000000000055)0.0:0.006300000000000416,((MG14-158_v1:0.0,MG14-24_v1:0.0):0.008880000000000443,(MG14-96_v1:0.0,MG14-8_v1:0.0):0.07319999999999993)0.38:0.03617999999999988)1.0:0.060109999999999886)0.994:0.059789999999999566)0.971:0.05380999999999991)0.621:0.03797000000000006)0.977:0.05514000000000019,MG14-255_v1:0.2591199999999998)1.0:0.11097000000000001,(((MG14-68_v1:0.0,MG14-177_v1:0.0):0.01159999999999961,((MG14-261_v6:0.0,MG14-261_v7:0.0,MG14-261_v3:0.0,MG14-261_v5:0.0,MG14-261_v8:0.0,MG14-261_v10:0.0,MG14-261_v11:0.0,MG14-261_v9:0.0,MG14-261_v2:0.0,MG14-261_v1:0.0,MG14-261_v4:0.0):0.000550,MG14-260_v1:0.0011799999999997368)0.996:0.01721000000000039)1.0:0.06791000000000036,((MG14-253_v3:0.0,MG14-253_v1:0.0,MG14-253_v4:0.0,MG14-253_v2:0.0):0.062120000000000175,((MG14-248_v2:0.0,MG14-248_v1:0.0,MG14-251_v1:0.0):0.03697999999999979,MG14-258_v1:0.038719999999999644)0.966:0.04162999999999961)0.253:0.031329999999999636)1.0:0.26591999999999993)0.919:0.0666500000000001)0.983:0.10411999999999999)0.614:0.08972999999999987,MG14-249_v1:0.6412700000000005)0.066:0.06361000000000017,((MG14-256_v1:0.08143999999999973,MG14-257_v1:0.0627500000000003)1.0:0.1655300000000004,(((MG14-117_v2:0.0,MG14-224_v1:0.0,MG14-117_v1:0.0):0.000550,(MG14-88_v1:0.0,MG14-69_v2:0.0,MG14-69_v1:0.0):0.0022900000000003473)1.0:0.23071999999999981,(MG14-3_v1:0.09008000000000038,(((MG14-168_v1:0.0,MG14-63_v1:0.0):0.02383999999999986,(MG14-81_v1:0.000550,MG14-9_v1:0.000560)1.0:0.03619000000000039)1.0:0.08244999999999969,(((((MG14-76_v1:0.0,MG14-238_v1:0.0):0.004679999999999573,((MG14-1_v2:0.0,MG14-1_v3:0.0,MG14-1_v1:0.0):0.000550,MG14-79_v1:0.0011799999999997368)0.905:0.0023799999999996047)0.748:0.0011700000000001154,(MG14-196_v1:0.000550,((MG14-128_v1:0.0,MG14-216_v1:0.0):0.000550,(((MG14-100_v1:0.0,MG14-189_v1:0.0):0.0011799999999997368,MG14-145_v1:0.002349999999999852)0.0:0.000550,((MG14-61_v1:0.0,MG14-205_v1:0.0):0.002349999999999852,((((MG14-90_v1:0.0,MG14-85_v1:0.0,MG14-84_v1:0.0,MG14-107_v1:0.0,MG14-40_v1:0.0,MG14-163_v1:0.0,MG14-185_v1:0.0,MG14-215_v1:0.0):0.000550,(MG14-187_v1:0.0,MG14-125_v1:0.0):0.0011799999999997368)0.0:0.000550,(MG14-200_v1:0.0011799999999997368,(MG14-101_v1:0.0,MG14-218_v1:0.0):0.003510000000000346)0.0:0.000550)0.0:0.000550,(MG14-135_v2:0.0,MG14-228_v1:0.0,MG14-135_v1:0.0):0.0011799999999997368)0.0:0.000550)0.0:0.000550)0.913:0.000550)0.985:0.000540)1.0:0.023590000000000444)0.962:0.0047199999999998354,(((((MG14-136_v1:0.0,MG14-197_v1:0.0):0.0013600000000000279,((MG14-221_v1:0.0,MG14-222_v1:0.0):0.000550,MG14-134_v1:0.0023200000000000998)0.992:0.008020000000000138)0.754:0.002360000000000362,((MG14-41_v1:0.0,MG14-175_v1:0.0):0.004690000000000083,(((((MG14-114_v1:0.0,MG14-176_v1:0.0):0.004699999999999704,MG14-178_v1:0.002329999999999721)0.0:0.000550,(((MG14-45_v1:0.0,MG14-131_v1:0.0,MG14-35_v1:0.0):0.000550,MG14-193_v1:0.0011700000000001154)0.926:0.002340000000000231,(MG14-155_v1:0.0,MG14-91_v1:0.0):0.003490000000000215)0.0:0.000550)0.916:0.0010199999999995768,((MG14-42_v1:0.0023799999999996047,MG14-153_v1:0.000550)0.87:0.0021800000000000708,((MG14-83_v1:0.0,MG14-188_v1:0.0):0.0011799999999997368,(MG14-112_v1:0.0,MG14-217_v1:0.0):0.003510000000000346)0.873:0.000550)0.214:0.0011700000000001154)1.0:0.000540,(((MG14-126_v1:0.0,MG14-122_v1:0.0,MG14-198_v1:0.0,MG14-199_v1:0.0):0.004649999999999821,MG14-162_v1:0.000560)0.409:0.0011799999999997368,(MG14-57_v1:0.0,MG14-173_v1:0.0,MG14-66_v1:0.0,MG14-229_v1:0.0):0.000540)0.903:0.0011299999999998533)0.0:0.000550)0.789:0.0013800000000001589)0.785:0.000980,(MG14-186_v1:0.004710000000000214,(MG14-95_v1:0.0,MG14-236_v1:0.0):0.005860000000000198)0.758:0.0011799999999997368)0.768:0.0013600000000000279,(((MG14-87_v1:0.0,MG14-183_v1:0.0):0.00511000000000017,(MG14-64_v1:0.0,MG14-157_v1:0.0,MG14-55_v1:0.0,MG14-159_v1:0.0,MG14-156_v1:0.0):0.059949999999999726)0.918:0.009240000000000137,((MG14-37_v1:0.0,MG14-171_v1:0.0,MG14-172_v1:0.0,MG14-191_v1:0.0):0.000550,MG14-58_v1:0.0011499999999999844)0.976:0.00837000000000021)0.996:0.018060000000000187)0.908:0.004509999999999792)0.852:0.000510,(((MG14-72_v1:0.0,MG14-169_v1:0.0):0.004730000000000345,MG14-181_v1:0.0011700000000001154)0.994:0.012660000000000338,((((MG14-231_v1:0.004690000000000083,(((MG14-111_v1:0.0,MG14-179_v1:0.0):0.0011700000000001154,((MG14-38_v1:0.0,MG14-207_v1:0.0):0.0011799999999997368,(MG14-93_v1:0.0,MG14-182_v1:0.0):0.0046600000000003305)0.794:0.0011599999999996058)0.837:0.0011700000000001154,((MG14-94_v1:0.0,MG14-110_v1:0.0,MG14-209_v1:0.0,MG14-210_v1:0.0):0.005840000000000067,(MG14-86_v1:0.0011799999999997368,MG14-233_v1:0.000550)0.94:0.0035199999999999676)0.77:0.0011599999999996058)0.774:0.0011599999999996058)0.998:0.025640000000000107,((((MG14-118_v1:0.0,MG14-237_v1:0.0):0.01776999999999962,(MG14-60_v1:0.0,MG14-213_v1:0.0):0.007990000000000386)0.985:0.008630000000000138,((MG14-89_v1:0.0,MG14-239_v1:0.0):0.003510000000000346,(MG14-230_v2:0.0,MG14-138_v1:0.0,MG14-230_v1:0.0):0.008280000000000065)0.994:0.009470000000000312)0.744:0.0011299999999998533,(((MG14-130_v1:0.0,MG14-232_v1:0.0):0.000550,((MG14-109_v1:0.0,MG14-227_v1:0.0):0.008169999999999789,((MG14-132_v1:0.0,MG14-203_v1:0.0):0.0012400000000001299,((MG14-77_v1:0.0,MG14-206_v1:0.0):0.0022900000000003473,(MG14-80_v1:0.0011799999999997368,MG14-235_v1:0.000550)0.856:0.000550)0.471:0.0011499999999999844)0.891:0.000540)0.62:0.006780000000000008)0.825:0.005819999999999936,(MG14-226_v1:0.0011700000000001154,MG14-202_v1:0.013219999999999565)0.0:0.000550)0.549:0.001120000000000232)1.0:0.02285999999999966)0.371:0.008790000000000298,((MG14-116_v1:0.0011799999999997368,MG14-225_v1:0.000550)0.968:0.006780000000000008,((MG14-12_v1:0.0011599999999996058,MG14-14_v1:0.000550)0.773:0.0013100000000001444,((MG14-154_v1:0.0,MG14-26_v1:0.0,MG14-16_v1:0.0,MG14-21_v1:0.0,MG14-32_v1:0.0):0.00820000000000043,((MG14-149_v1:0.0,MG14-102_v1:0.0,MG14-18_v1:0.0,MG14-29_v1:0.0):0.02271999999999963,((MG14-148_v1:0.0,MG14-161_v1:0.0,MG14-22_v1:0.0,MG14-11_v1:0.0):0.000550,MG14-25_v1:0.0011799999999997368)0.0:0.000540)0.912:0.003589999999999982)0.964:0.008219999999999672)0.997:0.014160000000000394)0.988:0.012159999999999727)0.805:0.003330000000000055,((MG14-65_v1:0.0,MG14-220_v1:0.0):0.007080000000000197,((MG14-50_v1:0.0,MG14-223_v1:0.0):0.005880000000000329,MG14-121_v1:0.003529999999999589)0.874:0.002340000000000231)0.902:0.003809999999999647)0.929:0.004649999999999821)0.523:0.003790000000000404)0.999:0.051249999999999574)0.988:0.04934999999999956)1.0:0.09480999999999984)0.691:0.07538)1.0:0.4412400000000001)0.929:0.09758999999999984,((MG14-106_v1:0.2464000000000004,(MG14-105_v1:0.0,MG14-234_v1:0.0):0.1630799999999999)1.0:0.49424,((MG14-5_v1:0.02104999999999979,MG14-2_v1:0.0221600000000004)1.0:0.3064099999999996,((MG14-73_v1:0.006619999999999848,MG14-54_v1:0.007620000000000182)1.0:0.3604700000000003,(((MG14-140_v1:0.000550,MG14-98_v1:0.003569999999999851)0.99:0.034119999999999706,(MG14-15_v1:0.03326999999999991,((MG14-62_v1:0.0,MG14-192_v1:0.0):0.05116999999999994,((MG14-92_v1:0.0,MG14-208_v1:0.0):0.012940000000000396,(MG14-74_v1:0.00926999999999989,MG14-219_v1:0.00387000000000004)0.857:0.004150000000000098)0.959:0.013130000000000308)0.64:0.019070000000000142)0.938:0.024720000000000297)1.0:0.3983800000000004,(MG14-36_v1:0.016040000000000276,(MG14-39_v1:0.014420000000000321,MG14-108_v1:0.01977999999999991)0.906:0.018760000000000332)1.0:0.29678999999999967)0.483:0.06587999999999994)0.929:0.08744999999999958)1.0:0.5546900000000003)0.97:0.14478999999999997)1.0:0.7303600000000001)0.983:0.1579600000000001)0.467:0.05732999999999988)0.896:0.12068000000000012,(((MG42-38_v1:0.018289999999999917,((MG42-18_v2:0.0,MG42-15_v1:0.0):0.007140000000000146,MG42-51_v2:0.021240000000000148)0.99:0.0329600000000001)0.0:0.000560,(MG42-18_v1:0.0049800000000002065,(MG42-12_v1:0.001100000000000101,MG42-36_v1:0.000550)1.0:0.03616000000000019)0.635:0.011260000000000048)1.0:1.1061799999999997,((MG42-2_v1:0.2528199999999998,(((MG42-26_v1:0.03896999999999995,(MG42-49_v1:0.044709999999999805,((MG42-11_v2:0.0,MG42-10_v2:0.0):0.000540,(MG42-17_v1:0.0,MG42-21_v2:0.0):0.0018799999999998818)0.935:0.011410000000000142)1.0:0.042460000000000164)1.0:0.16800000000000015,(MG42-52_v1:0.08476000000000017,((((((((MG42-59_v2:0.0,MG42-53_v2:0.0):0.005650000000000155,MG42-66_v1:0.0018899999999999473)0.997:0.020890000000000075,(MG42-34_v1:0.028280000000000083,((MG42-50_v1:0.0,MG42-50_v2:0.0):0.0010799999999999699,(MG42-35_v1:0.0,MG42-35_v2:0.0):0.0021300000000001873)1.0:0.04776999999999987)0.89:0.006050000000000111)1.0:0.19029000000000007,(MG42-13_v1:0.0,MG42-16_v2:0.0):0.05876999999999999)0.856:0.018930000000000113,(MG42-59_v1:0.0459900000000002,((MG42-56_v1:0.0,MG42-56_v2:0.0):0.010660000000000114,(MG42-65_v1:0.020649999999999835,((MG42-28_v1:0.0,MG42-28_v3:0.0):0.000550,MG42-25_v1:0.003249999999999975)0.986:0.011169999999999902)0.716:0.013100000000000112)0.997:0.02823999999999982)0.999:0.02942)0.575:0.005619999999999958,(MG42-61_v1:0.03624999999999989,((MG42-40_v1:0.11691999999999991,MG42-7_v1:0.053690000000000015)0.953:0.02303999999999995,((MG42-16_v1:0.0,MG42-20_v2:0.0):0.0010699999999999044,MG42-57_v1:0.000550)1.0:0.05076999999999998)0.84:0.02112999999999987)0.872:0.009339999999999904)0.829:0.03102999999999989,MG42-4_v1:0.03968000000000016)0.977:0.02143000000000006,MG42-64_v1:0.02895000000000003)0.996:0.049100000000000144)1.0:0.13933000000000018)0.999:0.09675000000000011,MG42-67_v1:0.27983)0.975:0.08015999999999979)1.0:0.2238199999999999,((((MG42-20_v1:0.028999999999999915,MG42-42_v1:0.027289999999999814)1.0:0.21532000000000018,(MG42-41_v1:0.01715,(MG42-55_v1:0.02878999999999987,MG42-46_v1:0.0023699999999999832)0.914:0.01205999999999996)1.0:0.18778000000000006)1.0:0.26629000000000014,((MG42-23_v1:0.02572999999999981,(MG42-24_v1:0.006120000000000125,MG42-30_v1:0.020160000000000178)0.924:0.018979999999999997)1.0:0.45404,(((MG42-68_v1:0.0,MG42-70_v1:0.0,MG42-74_v1:0.0,MG42-74_v2:0.0):0.000550,MG42-69_v1:0.0010900000000000354)1.0:0.34948999999999986,(MG42-21_v1:0.000550,MG42-43_v1:0.036350000000000104)1.0:0.2853300000000001)1.0:0.21475)0.667:0.058699999999999974)0.678:0.06736999999999993,((((MG42-47_v1:0.0,MG42-53_v1:0.0):0.022229999999999972,((MG42-63_v1:0.0,MG42-63_v2:0.0):0.000550,(MG42-29_v1:0.006520000000000081,MG42-44_v1:0.000550)0.509:0.0010900000000000354)1.0:0.027730000000000032)0.956:0.017279999999999962,((MG42-27_v1:0.013580000000000148,(((((MG42-11_v1:0.0,MG42-11_v3:0.0):0.02165999999999979,MG42-5_v1:0.000600)1.0:0.000560,(MG42-37_v1:0.0028000000000001357,(MG42-60_v2:0.0,MG42-54_v1:0.0):0.000540)1.0:0.000600)0.0:0.000540,(MG42-14_v1:0.0,MG42-17_v2:0.0):0.000550)0.909:0.0019399999999998307,(MG42-62_v1:0.000550,MG42-58_v1:0.000560)0.0:0.000550)0.992:0.017630000000000035)0.822:0.019909999999999872,(MG42-48_v1:0.000550,(MG42-45_v1:0.0,MG42-51_v1:0.0):0.0010799999999999699)1.0:0.028469999999999995)0.91:0.022609999999999797)1.0:0.18572999999999995,((((MG42-10_v3:0.0,MG42-9_v1:0.0,MG42-10_v1:0.0):0.01590999999999987,((MG42-31_v1:0.0,MG42-37_v2:0.0):0.004070000000000018,MG42-8_v1:0.005679999999999907)0.975:0.008340000000000014)0.998:0.03562000000000021,((MG42-60_v1:0.005679999999999907,((MG42-4_v2:0.0,MG42-45_v2:0.0,MG42-45_v3:0.0,MG42-39_v2:0.0,MG42-39_v1:0.0):0.000550,MG42-32_v1:0.0010900000000000354)0.945:0.006400000000000183)0.998:0.022229999999999972,(((MG42-22_v1:0.0,MG42-28_v2:0.0,MG42-28_v4:0.0):0.025819999999999954,(MG42-39_v3:0.0,MG42-33_v1:0.0):0.012729999999999908)0.984:0.01847999999999983,((MG42-19_v1:0.0,MG42-23_v2:0.0):0.0010900000000000354,MG42-6_v1:0.000550)1.0:0.033889999999999976)0.208:0.008799999999999919)0.898:0.011070000000000135)1.0:0.27551000000000014,(MG42-71_v1:0.14859,MG42-3_v1:0.12326000000000015)1.0:0.12842999999999982)0.203:0.057869999999999866)1.0:0.18870999999999993)0.997:0.12331000000000003)1.0:0.23423000000000016)0.991:0.1829900000000002)1.0:0.22196000000000016,((((((MG86-74_v2:0.000550,MG86-74_v1:0.000550)1.0:0.28057,((MG86-49_v1:0.16570000000000018,(MG86-77_v3:0.19576000000000038,(MG86-71_v1:0.08184000000000013,MG86-50_v1:0.07292000000000032)1.0:0.10252999999999979)1.0:0.12014000000000014)0.999:0.09675000000000011,((MG86-61_v2:0.0,MG86-62_v1:0.0):0.2634299999999996,MG86-72_v1:0.2751599999999996)0.931:0.06506999999999996)0.577:0.08461000000000007)1.0:0.5880999999999998,((((((WP_114842230_1_Type_II-C_1144aa:0.15310000000000024,(MG86-38_v1:0.0011399999999999189,(MG86-32_v1:0.000550,MG86-34_v1:0.001180000000000181)0.0:0.000550)1.0:0.16693999999999987)1.0:0.14021000000000017,((((MG86-46_v1:0.0,MG86-46_v2:0.0,MG86-46_v3:0.0):0.0716199999999998,(MG86-79_v1:0.055540000000000145,MG86-78_v1:0.04526999999999992)1.0:0.06069000000000013)1.0:0.12216000000000005,MG86-48_v1:0.2658999999999998)0.267:0.03745999999999983,((((((MG86-14_v2:0.0,MG86-14_v1:0.0):0.15833999999999993,MG86-47_v1:0.09531)0.923:0.04557000000000011,(((MG86-28_v2:0.0,MG86-28_v1:0.0):0.14519000000000037,((MG86-17_v1:0.0,MG86-17_v3:0.0,MG86-17_v2:0.0,MG86-17_v4:0.0):0.04513999999999996,(MG86-27_v2:0.0,MG86-27_v1:0.0):0.04751999999999956)1.0:0.15845999999999982)0.856:0.045640000000000125,((MG86-13_v1:0.0,MG86-13_v2:0.0):0.15671999999999997,(MG86-26_v2:0.0,MG86-26_v1:0.0):0.14015000000000022)0.655:0.04179999999999984)0.991:0.04665000000000008)0.81:0.022720000000000073,MG86-44_v1:0.15779999999999994)0.657:0.020259999999999945,(MG86-75_v1:0.2130700000000001,(MG86-19_v1:0.0,MG86-19_v2:0.0):0.10614999999999997)0.198:0.030600000000000183)0.202:0.017669999999999852,((MG86-2_v2:0.0,MG86-2_v1:0.0):0.16174,(MG86-45_v1:0.1313200000000001,((MG86-76_v1:0.0,MG86-77_v1:0.0,MG86-77_v2:0.0,MG86-76_v2:0.0):0.1895800000000003,MG86-41_v1:0.11037000000000008)0.984:0.04667999999999983)0.091:0.026489999999999903)0.998:0.06640999999999986)0.882:0.035519999999999996)0.346:0.022460000000000147)0.236:0.0218799999999999,((MG86-23_v1:0.0,MG86-23_v2:0.0):0.16300999999999988,(((MG86-12_v1:0.0,MG86-12_v2:0.0):0.06340000000000012,MG86-8_v1:0.10024999999999995)0.973:0.022419999999999884,(MG86-10_v1:0.07933000000000012,(MG86-59_v2:0.0,MG86-60_v1:0.0):0.16694999999999993)0.566:0.013349999999999973)1.0:0.08781000000000017)1.0:0.08989000000000003)0.826:0.03901999999999983,((MG86-4_v1:0.0011299999999998533,MG86-3_v1:0.0023699999999999832)1.0:0.2223799999999998,(((MG86-30_v2:0.0,MG86-30_v1:0.0):0.005920000000000147,((MG86-18_v1:0.0,MG86-18_v2:0.0):0.051899999999999835,MG86-43_v1:0.000620)0.992:0.026100000000000012)1.0:0.12370999999999999,((MG86-24_v3:0.0,MG86-24_v1:0.0,MG86-24_v2:0.0,MG86-24_v4:0.0):0.032950000000000035,((MG86-1_v2:0.0,MG86-1_v4:0.0,MG86-1_v3:0.0,MG86-1_v1:0.0):0.07792999999999983,(MG86-22_v1:0.0,MG86-22_v2:0.0):0.048579999999999846)0.937:0.015509999999999913)1.0:0.09114000000000022)1.0:0.11567999999999978)0.355:0.033440000000000136)0.904:0.04206000000000021,((MG86-16_v1:0.0,MG86-20_v1:0.0,MG86-15_v1:0.0):0.09552000000000005,(MG86-29_v2:0.0,MG86-29_v1:0.0):0.14444999999999997)1.0:0.14864999999999995)1.0:0.4198599999999999,(MG86-55_v1:0.7655900000000004,(((MG86-66_v1:0.0,MG86-65_v2:0.0):0.2821499999999997,((BBG66273_1_Type_II-C_1129aa:0.19663999999999993,'cas9|CAS-II-C|Nitratifractor_salsuginis_DSM_16511_uid62183|NC_014935|1132aa':0.1071200000000001)1.0:0.09181000000000017,(MG86-57_v1:0.17318000000000033,((MG86-52_v1:0.025209999999999955,MG86-54_v1:0.004830000000000112)1.0:0.06147999999999998,(MG86-61_v1:0.05481999999999987,((MG86-63_v1:0.0,MG86-62_v2:0.0):0.001140000000000363,MG86-56_v1:0.000550)1.0:0.07582000000000022)1.0:0.05386999999999986)0.992:0.05213000000000001)0.661:0.052529999999999966)0.302:0.03589999999999982)0.998:0.11629000000000023,(((MG86-73_v1:0.2241099999999996,((MG86-64_v2:0.0,MG86-65_v1:0.0):0.11579000000000006,(MG86-63_v2:0.0,MG86-64_v1:0.0):0.12144999999999984)1.0:0.12529000000000012)0.224:0.03800999999999988,(MG86-59_v1:0.2772000000000001,((MG86-69_v2:0.0,MG86-70_v1:0.0):0.19101000000000035,((MG86-68_v2:0.0,MG86-69_v1:0.0):0.06719000000000008,(MG86-68_v1:0.0,MG86-67_v2:0.0):0.06623999999999963)1.0:0.06463000000000019)0.998:0.07041999999999993)0.995:0.06772)0.809:0.04612999999999978,((MG86-53_v1:0.2453700000000003,MG86-51_v1:0.3198699999999999)0.932:0.05433000000000021,(MG86-58_v1:0.23813999999999957,(MG86-67_v1:0.0,MG86-66_v2:0.0):0.1643100000000004)0.898:0.03758000000000017)0.999:0.07003000000000004)1.0:0.12359000000000009)0.674:0.11676999999999982)1.0:0.3855599999999999)0.117:0.1279300000000001)1.0:0.6491699999999998,((('cas9|CAS-II-B|Wolinella_succinogenes_DSM_1740_uid61591|NC_005090|1409aa':0.8340000000000001,(((WP_086296884_1_Type_II-B_1273aa:0.1040599999999996,WP_086315938_1_Type_II-B_1278aa:0.09515000000000029)1.0:0.6159600000000003,(MG97-4_v1:0.19193999999999978,(MG97-2_v1:0.09726999999999997,MG97-3_v1:0.05769000000000002)0.999:0.15671000000000035)1.0:0.4829600000000003)1.0:0.4787699999999999,(WP_066592711_1_Type_II-B_1422aa:0.8135899999999996,(((WP_027228131_1_Type_II-B_1372aa:0.0,WP_028378712_1_Type_II-B_1372aa:0.0):0.0014399999999996638,WP_062726656_1_Type_II-B_1372aa:0.000550)0.886:0.02092000000000027,(WP_027223967_1_Type_II-B_1372aa:0.004290000000000127,('cas9|CAS-II-B|Legionella_pneumophila_Paris_uid58211|NC_006368|1372aa':0.0014300000000000423,WP_038837027_1_Type_II-B_1372aa:0.000550)0.851:0.000560)0.099:0.018670000000000186)1.0:0.6817200000000003)0.997:0.34694999999999965)0.76:0.1487099999999999)0.703:0.1288800000000001,(WP_065299424_1_Type_II-B_1474aa:1.0641700000000003,(WP_122951191_1_Type_II-B_1603aa:0.51329,((YP_169608_1_Type_II-B_1123aa:0.003829999999999778,'cas9|CAS-II-B|Francisella_tularensis_WY96_3418_uid58811|NC_009257|1125aa':0.000550)0.871:0.017430000000000057,(('cas9|CAS-II-B|Francisella_novicida_U112_uid58499|NC_008601|1629aa':0.0036800000000001276,(((WP_003036236_1_Type_II-B_1629aa:0.006639999999999979,WP_003033603_1_Type_II-B_1629aa:0.012069999999999581)0.908:0.0040199999999996905,(WP_014549645_1_Type_II-B_1629aa:0.0026799999999997937,WP_071304231_1_Type_II-B_1629aa:0.004010000000000069)0.809:0.0013199999999997658)0.891:0.0026799999999997937,(WP_071660307_1_Type_II-B_1629aa:0.0013399999999998968,WP_104928915_1_Type_II-B_1629aa:0.009360000000000035)0.991:0.009400000000000297)0.77:0.0016499999999997073)0.812:0.005600000000000271,(WP_066046523_1_Type_II-B_1639aa:0.008610000000000007,'cas9|CAS-II-B|Francisella_cf__novicida_3523_uid162107|NC_017449|1646aa':0.025610000000000355)1.0:0.10731000000000002)0.93:0.04171999999999976)1.0:0.6915999999999998)0.993:0.18726999999999983)0.997:0.2547299999999999)1.0:0.8897500000000003,(WP_130234171_1_Type_II-C_1168aa:0.2926899999999999,(WP_125296444_1_Type_II-C_1170aa:0.022780000000000022,WP_066390315_1_Type_II-C_1182aa:0.03562000000000021)1.0:0.23683999999999994)1.0:0.8369999999999997)0.763:0.1543000000000001)0.892:0.13737000000000021,(((((((((MG46-180_v1:0.21509,((MG46-81_v1:0.0,MG46-86_v1:0.0):0.06860999999999962,(MG46-82_v1:0.009310000000000151,(MG46-83_v1:0.0015900000000002024,(MG46-80_v1:0.002080000000000304,(MG46-65_v1:0.0,MG46-66_v3:0.0,MG46-66_v2:0.0):0.000550)0.244:0.0047399999999999665)0.748:0.00509999999999966)0.989:0.04112999999999989)0.999:0.12607999999999997)1.0:0.5331100000000002,(MG46-44_v1:0.5607899999999999,((MG46-162_v1:0.01022000000000034,MG46-161_v1:0.012150000000000105)1.0:0.6135700000000002,((MG46-100_v1:0.03978000000000037,((MG46-84_v1:0.022050000000000125,MG46-123_v1:0.028900000000000148)0.842:0.02711000000000041,MG46-91_v1:0.04628999999999994)0.842:0.008630000000000138)1.0:0.42435,((MG46-49_v1:0.0025199999999996336,MG46-45_v1:0.001100000000000101)1.0:0.31601000000000035,(MG46-46_v1:0.009559999999999569,MG46-47_v1:0.007649999999999935)1.0:0.21799000000000035)1.0:0.28168000000000015)0.925:0.07816000000000001)0.153:0.08621999999999996)0.797:0.09552000000000005)0.995:0.10078999999999994,((((((MG46-55_v1:0.10010999999999992,(MG46-59_v1:0.006859999999999644,((MG46-62_v3:0.0,MG46-60_v1:0.0,MG46-62_v1:0.0,MG46-62_v4:0.0):0.0025399999999997647,(MG46-52_v1:0.0027799999999995606,((MG46-53_v1:0.0012499999999997513,MG46-54_v1:0.0012499999999997513)0.839:0.002200000000000202,(MG46-51_v1:0.004979999999999762,MG46-62_v2:0.0037399999999996325)0.871:0.000550)0.277:0.0012499999999997513)0.86:0.00338999999999956)0.848:0.004430000000000156)1.0:0.07223000000000024)1.0:0.11976999999999993,(((MG46-63_v2:0.0,MG46-63_v1:0.0,MG46-66_v1:0.0,MG46-63_v4:0.0,MG46-63_v3:0.0):0.000550,(MG46-64_v1:0.000540,MG46-61_v1:0.000540)0.0:0.000550)1.0:0.17323000000000022,(MG46-132_v4:0.016949999999999577,MG46-56_v1:0.012439999999999785)1.0:0.1477000000000004)0.017:0.07143000000000033)1.0:0.6225099999999997,((WP_069177230_1_Type_II-A_1365aa:0.31932000000000027,((MG46-169_v1:0.0012100000000003774,(MG46-165_v1:0.0,MG46-190_v3:0.0,MG46-190_v2:0.0,MG46-190_v1:0.0,MG46-190_v5:0.0,MG46-190_v4:0.0):0.000550)0.994:0.033949999999999925,(MG46-167_v1:0.009669999999999845,MG46-163_v2:0.000540)0.999:0.05055999999999994)1.0:0.24833000000000016)0.989:0.09070000000000045,((((MG46-74_v1:0.004089999999999705,(MG46-151_v3:0.0,MG46-151_v1:0.0,MG46-151_v2:0.0):0.000550)0.979:0.016919999999999824,(MG46-111_v1:0.014759999999999884,(MG46-117_v1:0.000550,((MG46-96_v1:0.0012100000000003774,(MG46-135_v1:0.0,MG46-135_v2:0.0):0.000550)0.0:0.000550,((MG46-108_v1:0.0,MG46-137_v1:0.0,MG46-108_v2:0.0,MG46-137_v2:0.0):0.000550,((((MG46-130_v1:0.0,MG46-146_v1:0.0,MG46-130_v2:0.0):0.0012299999999996203,(MG46-139_v1:0.0,MG46-139_v3:0.0,MG46-139_v2:0.0):0.000550)0.882:0.000540,MG46-87_v1:0.0022099999999998232)0.396:0.0012100000000003774,(((((MG46-144_v1:0.000650,(MG46-152_v1:0.0,MG46-57_v1:0.0,MG46-57_v2:0.0):0.000550)0.986:0.000610,(((MG46-116_v1:0.000550,((MG46-84_v2:0.0,MG46-84_v3:0.0,MG46-84_v4:0.0,MG46-79_v3:0.0):0.002849999999999575,MG46-174_v1:0.001420000000000421)0.986:0.007130000000000081)0.966:0.005720000000000169,(MG46-133_v1:0.000550,MG46-73_v1:0.000550)0.189:0.000540)0.747:0.000550,(MG46-127_v1:0.0,MG46-143_v2:0.0,MG46-143_v4:0.0,MG46-143_v5:0.0,MG46-143_v1:0.0):0.000550)0.958:0.0036199999999997345)0.0:0.000550,(MG46-172_v1:0.0,MG46-106_v1:0.0,MG46-132_v3:0.0,MG46-172_v2:0.0,MG46-132_v2:0.0,MG46-113_v3:0.0,MG46-132_v1:0.0,MG46-132_v5:0.0,MG46-113_v2:0.0,MG46-113_v4:0.0,MG46-172_v3:0.0,MG46-163_v1:0.0,MG46-172_v5:0.0,MG46-113_v1:0.0,MG46-172_v4:0.0,MG46-182_v1:0.0,MG46-172_v6:0.0,MG46-172_v7:0.0,MG46-58_v1:0.0):0.000550)0.913:0.0011099999999997223,MG46-176_v1:0.000550)0.952:0.004870000000000374,((MG46-148_v1:0.0,MG46-97_v1:0.0,MG46-148_v2:0.0,MG46-168_v1:0.0):0.000550,(MG46-145_v1:0.0012100000000003774,MG46-71_v2:0.000540)0.0:0.000550)1.0:0.000550)0.913:0.000810)1.0:0.000540)0.816:0.0012100000000003774)0.916:0.0024300000000003763)1.0:0.03465999999999969)0.874:0.0045999999999999375)0.744:0.0019700000000000273,((MG46-73_v2:0.0,MG46-73_v3:0.0,MG46-69_v1:0.0):0.0048799999999999955,MG46-146_v2:0.004260000000000375)0.691:0.000640)1.0:0.3418700000000001,((MG46-164_v1:0.0057600000000004314,MG46-76_v1:0.008790000000000298)1.0:0.32326999999999995,((((((MG46-85_v1:0.041100000000000136,((MG46-142_v1:0.0,MG46-78_v1:0.0):0.020069999999999588,MG46-88_v1:0.0572499999999998)0.942:0.0089699999999997)0.995:0.01621999999999968,((MG46-101_v1:0.013309999999999711,(MG46-129_v1:0.0095799999999997,MG46-141_v1:0.009890000000000398)0.542:0.003129999999999633)0.92:0.004240000000000244,MG46-156_v1:0.010239999999999583)0.751:0.0011999999999998678)0.722:0.0024600000000001288,(MG46-94_v1:0.007310000000000372,MG46-153_v1:0.006090000000000373)0.706:0.003090000000000259)0.997:0.033159999999999634,(((MG46-115_v3:0.0030400000000003757,MG46-150_v1:0.00788000000000011)0.96:0.009240000000000137,(MG46-93_v1:0.011239999999999917,MG46-112_v1:0.01919000000000004)0.933:0.006689999999999863)0.179:0.0035199999999999676,((((MG46-109_v1:0.0,MG46-109_v2:0.0):0.008169999999999789,MG46-126_v1:0.013650000000000162)0.653:0.011660000000000004,((MG46-120_v1:0.004550000000000054,((MG46-115_v1:0.0,MG46-115_v2:0.0,MG46-104_v1:0.0,MG46-104_v2:0.0,MG46-104_v3:0.0):0.0011999999999998678,MG46-90_v1:0.0012100000000003774)0.893:0.000560)0.996:0.020959999999999646,(MG46-143_v3:0.00279000000000007,MG46-136_v1:0.0020100000000002893)0.999:0.02177999999999969)0.668:0.007690000000000197)1.0:0.032740000000000435,MG46-149_v1:0.015530000000000044)0.856:0.004170000000000229)1.0:0.0677500000000002)0.817:0.002849999999999575,MG46-138_v3:0.017079999999999984)1.0:0.07777000000000012,((MG46-147_v1:0.006140000000000256,MG46-70_v1:0.012260000000000382)0.999:0.05311000000000021,(MG46-154_v1:0.009470000000000312,((MG46-103_v1:0.02242999999999995,MG46-158_v1:0.000550)0.992:0.02069999999999972,((MG46-110_v2:0.0,MG46-110_v1:0.0):0.0022799999999998377,((MG46-124_v1:0.0,MG46-140_v2:0.0):0.0012100000000003774,MG46-157_v1:0.000550)0.994:0.000550)1.0:0.09025999999999978)0.955:0.014100000000000001)1.0:0.06275999999999993)0.968:0.02956000000000003)1.0:0.12561999999999962)1.0:0.13002999999999965)0.964:0.06633999999999984)1.0:0.18942000000000014)0.736:0.07041999999999993,((((((((((MG18-157_v1:0.0017800000000001148,((MG18-139_v1:0.020789999999999864,MG18-54_v1:0.0012299999999996203)0.96:0.010989999999999611,(MG18-38_v1:0.0,MG18-124_v1:0.0):0.000550)0.937:0.005749999999999922)0.992:0.000540,MG18-89_v1:0.000550)0.799:0.001000000000000334,MG71-24_v1:0.006990000000000052)0.933:0.00649999999999995,(MG18-72_v1:0.0,MG18-120_v1:0.0):0.009529999999999816)0.743:0.0024100000000002453,(MG71-3_v1:0.010539999999999772,((MG18-98_v1:0.0,MG18-110_v1:0.0,MG18-4_v1:0.0):0.006129999999999747,(MG18-12_v1:0.0,MG18-21_v1:0.0,MG18-3_v1:0.0):0.024469999999999992)0.887:0.008600000000000385)0.87:0.0033799999999999386)1.0:0.032849999999999824,(((((MG18-52_v1:0.0,MG18-58_v1:0.0):0.009689999999999976,((MG18-37_v1:0.000550,((MG18-147_v1:0.0,MG18-150_v1:0.0):0.000550,MG18-148_v1:0.0014700000000003044)0.825:0.0014599999999997948)0.838:0.000550,(MG18-30_v1:0.0,MG18-29_v1:0.0):0.006059999999999732)0.93:0.0047199999999998354)0.873:0.0023900000000001143,(MG18-31_v1:0.00849999999999973,MG18-100_v1:0.013390000000000235)0.856:0.0023799999999996047)0.782:0.0011700000000001154,(MG18-132_v1:0.0013300000000002754,MG18-121_v1:0.000550)0.782:0.0012199999999999989)0.995:0.019689999999999763,((MG18-23_v1:0.005560000000000009,MG18-53_v1:0.05928999999999984)0.858:0.01576999999999984,((MG71-14_v1:0.06465000000000032,((MG18-45_v1:0.018049999999999677,(((MG18-48_v1:0.0011999999999998678,((MG18-70_v1:0.0,MG18-93_v1:0.0):0.000550,(MG18-86_v1:0.000550,MG18-111_v1:0.0012299999999996203)0.849:0.0012100000000003774)0.0:0.000550)0.0:0.000560,MG18-28_v1:0.0012199999999999989)0.769:0.000550,((MG18-153_v1:0.00140000000000029,(MG18-8_v1:0.0,MG18-24_v1:0.0,MG18-25_v1:0.0,MG18-16_v1:0.0,MG18-13_v1:0.0,MG18-35_v1:0.0,MG18-20_v1:0.0,MG18-19_v1:0.0,MG18-17_v1:0.0,MG18-9_v1:0.0,MG18-32_v1:0.0,MG18-18_v1:0.0,MG18-49_v1:0.0,MG18-55_v1:0.0,MG18-105_v1:0.0,MG18-33_v1:0.0,MG18-85_v1:0.0,MG18-129_v1:0.0):0.000550)0.991:0.008409999999999584,(((MG18-67_v1:0.0,MG18-118_v1:0.0):0.0012100000000003774,((((MG71-19_v1:0.0012100000000003774,(MG71-18_v1:0.000630,MG71-26_v1:0.003049999999999997)1.0:0.000620)0.718:0.000550,(MG18-91_v1:0.0,MG18-131_v1:0.0,MG71-17_v1:0.0,MG71-16_v1:0.0):0.000550)0.0:0.000550,(MG18-68_v1:0.0,MG18-119_v1:0.0):0.0012199999999999989)0.0:0.000550,MG18-117_v1:0.0012100000000003774)0.8:0.0011999999999998678)0.0:0.000550,MG71-20_v1:0.0023999999999997357)0.892:0.0011900000000002464)0.415:0.000560)0.918:0.0036599999999999966)0.982:0.000740,((((MG18-130_v1:0.004850000000000243,(MG18-27_v1:0.0024300000000003763,(MG18-113_v1:0.007489999999999775,(MG18-127_v1:0.009400000000000297,(MG18-14_v1:0.0012299999999996203,MG18-43_v1:0.004850000000000243)0.936:0.0050800000000004175)0.158:0.0024300000000003763)0.801:0.002200000000000202)0.0:0.000550)1.0:0.000550,(MG18-57_v1:0.0013199999999997658,MG18-106_v1:0.005939999999999834)0.678:0.0024100000000002453)0.916:0.001100000000000101,(MG18-103_v1:0.0011999999999998678,(MG18-10_v1:0.000550,MG18-66_v1:0.0024300000000003763)0.918:0.0024100000000002453)0.828:0.0012100000000003774)0.0:0.000550,((MG18-88_v1:0.0023999999999997357,(MG18-56_v1:0.006020000000000358,(MG18-108_v1:0.0012100000000003774,(MG18-60_v1:0.0013500000000004064,((MG18-144_v1:0.0,MG18-138_v1:0.0):0.005910000000000082,(MG18-62_v1:0.0,MG18-65_v1:0.0):0.0033000000000003027)0.974:0.000540)0.9:0.0024199999999998667)0.541:0.000560)0.344:0.0012100000000003774)0.732:0.000550,(MG18-84_v1:0.015880000000000116,(MG18-22_v1:0.0,MG18-79_v1:0.0):0.0023999999999997357)0.745:0.000540)0.869:0.0012100000000003774)1.0:0.000540)0.707:0.0021300000000001873)0.868:0.000560,(MG71-4_v1:0.003650000000000375,((MG18-41_v1:0.0,MG18-2_v1:0.0):0.0024399999999999977,(MG18-7_v1:0.0,MG18-69_v1:0.0):0.012120000000000353)0.777:0.0011799999999997368)1.0:0.021270000000000344)0.97:0.014750000000000263)0.824:0.011110000000000397)0.549:0.010489999999999888)0.744:0.009680000000000355,(((MG18-5_v1:0.0,MG18-87_v1:0.0):0.01034999999999986,(MG71-5_v1:0.012190000000000367,MG18-115_v1:0.000560)0.771:0.0013800000000001589)1.0:0.025940000000000296,((MG18-90_v1:0.000540,MG18-97_v1:0.0012199999999999989)0.967:0.007340000000000124,(MG18-123_v1:0.0072599999999996,(((MG18-39_v1:0.0,MG18-64_v1:0.0):0.000550,MG18-94_v1:0.008720000000000283)0.974:0.006039999999999601,MG18-71_v1:0.008519999999999861)0.867:0.0023900000000001143)0.748:0.0011700000000001154)0.953:0.008300000000000196)0.58:0.005429999999999602)0.855:0.004699999999999704,(((MG18-102_v1:0.00788000000000011,MG18-114_v1:0.00804000000000027)0.969:0.016820000000000057,((MG18-128_v1:0.009689999999999976,(MG18-136_v1:0.0042999999999997485,((MG18-99_v1:0.0,MG18-104_v1:0.0):0.0011999999999998678,(((MG18-96_v1:0.0,MG18-77_v1:0.0,MG18-116_v1:0.0,MG18-51_v1:0.0,MG18-44_v1:0.0):0.000550,(MG18-36_v1:0.0012100000000003774,(MG18-47_v1:0.0011799999999997368,MG18-78_v1:0.000550)0.93:0.001000000000000334)0.0:0.000550)0.0:0.000550,(MG18-122_v1:0.000620,MG18-152_v1:0.000550)1.0:0.000630)0.969:0.004830000000000112)0.786:0.0011999999999998678)0.773:0.0012100000000003774)0.761:0.0012100000000003774,(MG18-101_v1:0.007209999999999717,MG18-63_v1:0.008440000000000225)0.888:0.0024300000000003763)1.0:0.000550)0.927:0.008090000000000153,((MG71-1_v1:0.01884999999999959,(MG18-125_v1:0.000550,MG18-112_v1:0.0011999999999998678)0.9:0.0034599999999995745)0.809:0.000550,(MG18-61_v1:0.003510000000000346,((MG18-83_v1:0.0,MG18-126_v1:0.0):0.000550,((MG18-11_v1:0.0,MG18-34_v1:0.0,MG18-42_v1:0.0,MG18-15_v1:0.0,MG18-81_v1:0.0):0.000550,MG18-92_v1:0.000540)0.759:0.0011999999999998678)0.968:0.006940000000000168)0.999:0.016289999999999694)0.891:0.002489999999999881)0.981:0.016049999999999898)0.996:0.08919000000000032,((MG18-6_v1:0.0,MG18-46_v1:0.0):0.0012900000000000134,MG18-80_v1:0.0047800000000002285)0.999:0.08596999999999966)1.0:0.4569899999999998,((MG46-119_v1:0.02693000000000012,(MG46-102_v1:0.027459999999999596,(((MG46-72_v1:0.000550,MG46-107_v1:0.00370999999999988)0.819:0.0012400000000001299,MG46-122_v1:0.0024399999999999977)0.294:0.0012199999999999989,MG46-99_v1:0.000540)0.983:0.01546999999999965)0.846:0.017000000000000348)1.0:0.6571399999999996,((MG18-141_v1:0.0,MG18-133_v1:0.0):0.018299999999999983,((MG18-142_v1:0.0,MG18-134_v1:0.0):0.007390000000000008,MG18-1_v1:0.00511000000000017)0.746:0.0016400000000000858)1.0:0.5135700000000001)0.989:0.1637599999999999)0.904:0.07848999999999995)0.356:0.043320000000000025,(((MG46-171_v1:0.12953999999999954,((MG46-179_v1:0.0,MG46-179_v2:0.0,MG46-175_v1:0.0):0.000550,(MG46-178_v1:0.0,MG46-177_v1:0.0,MG46-178_v2:0.0,MG46-201_v1:0.0):0.0011599999999996058)1.0:0.12636000000000003)1.0:0.6569499999999997,(MG46-159_v1:0.04427000000000003,MG46-160_v1:0.01980999999999966)1.0:0.55057)0.573:0.08641999999999994,((WP_106084434_1_Type_II-A_1364aa:0.5470599999999997,(((MG23-3_v1:0.0,MG23-6_v1:0.0):0.006689999999999863,MG23-7_v1:0.000530)1.0:0.33896999999999977,(((((((MG23-21_v1:0.0,MG23-25_v1:0.0,MG23-28_v1:0.0,MG23-19_v1:0.0,MG23-30_v1:0.0,MG23-52_v1:0.0,MG23-47_v1:0.0,MG23-54_v1:0.0,MG23-37_v1:0.0,MG23-10_v1:0.0):0.000550,(MG23-42_v1:0.000610,(MG23-26_v1:0.0,MG23-56_v1:0.0):0.000550)1.0:0.000620)0.999:0.016440000000000232,MG23-69_v1:0.01747000000000032)0.071:0.0030599999999996186,(MG23-65_v1:0.012389999999999901,((MG23-24_v1:0.006759999999999877,(MG23-33_v1:0.0,MG23-61_v1:0.0):0.016779999999999795)0.56:0.003190000000000026,((((MG23-39_v1:0.0,MG23-46_v1:0.0):0.007089999999999819,MG23-67_v1:0.003510000000000346)0.943:0.005049999999999777,((MG23-41_v1:0.0,MG23-51_v1:0.0):0.000620,(MG23-68_v1:0.010629999999999917,MG23-31_v1:0.000550)0.924:0.005399999999999849)0.362:0.0038799999999996615)0.443:0.0011999999999998678,(MG23-34_v1:0.004229999999999734,(MG23-14_v1:0.0047399999999999665,(MG23-38_v1:0.0,MG23-29_v1:0.0):0.000560)1.0:0.02365999999999957)0.486:0.000550)0.995:0.01297999999999977)0.544:0.004209999999999603)0.049:0.0019200000000001438)0.923:0.01173999999999964,((MG23-13_v1:0.0,MG23-18_v1:0.0):0.03152000000000044,(MG23-62_v1:0.0024800000000002598,((MG23-16_v1:0.0,MG23-57_v1:0.0):0.0011799999999997368,((MG23-22_v1:0.0,MG23-27_v1:0.0,MG23-66_v1:0.0,MG23-53_v1:0.0):0.000550,(MG23-11_v1:0.000550,MG23-43_v1:0.000550)0.891:0.0019900000000001583)0.0:0.000550)0.991:0.011689999999999756)1.0:0.03556000000000026)0.223:0.013399999999999856)1.0:0.12680999999999987,((MG23-71_v1:0.0041599999999997195,MG23-49_v1:0.0182500000000001)1.0:0.13814999999999955,(MG23-36_v1:0.006459999999999688,((MG23-17_v1:0.010390000000000121,(MG23-9_v1:0.014289999999999914,(MG23-50_v1:0.012719999999999843,(MG23-45_v1:0.0,MG23-63_v1:0.0):0.014730000000000132)0.028:0.005410000000000359)0.483:0.003449999999999953)0.008:0.003269999999999662,MG23-23_v1:0.005429999999999602)0.148:0.002340000000000231)1.0:0.2038500000000001)0.598:0.03695999999999966)1.0:0.09766999999999992,(MG23-72_v1:0.25211000000000006,(MG23-73_v1:0.002849999999999575,MG23-1_v1:0.0041599999999997195)1.0:0.20803999999999956)0.94:0.07298000000000027)1.0:0.17856999999999967)0.999:0.17822000000000005)0.297:0.14525999999999994,MG98-141_v1:1.1424899999999996)0.991:0.14154)0.752:0.04622999999999999)0.981:0.06068000000000007,(((((MG25-4_v1:0.042939999999999756,((MG25-26_v1:0.0,MG25-29_v2:0.0):0.004229999999999734,(((((MG25-30_v1:0.0,MG25-33_v2:0.0):0.008329999999999949,MG25-12_v1:0.008740000000000414)0.605:0.005090000000000039,((MG25-20_v1:0.007100000000000328,(MG25-16_v1:0.009210000000000385,(MG25-18_v1:0.004870000000000374,(((MG25-36_v2:0.0,MG25-33_v1:0.0):0.006140000000000256,MG25-48_v1:0.014630000000000365)0.742:0.0011799999999997368,((MG25-49_v2:0.000550,(MG25-52_v2:0.0,MG25-52_v1:0.0):0.000560)0.13:0.000550,MG25-50_v1:0.000550)0.902:0.004609999999999559)0.966:0.006109999999999616)0.944:0.005849999999999689)0.542:0.0029700000000003612)0.925:0.005169999999999675,(MG25-63_v1:0.015990000000000393,((MG25-46_v1:0.0,MG25-49_v3:0.0,MG25-49_v1:0.0):0.006079999999999863,MG25-64_v1:0.009809999999999874)0.921:0.004749999999999588)0.944:0.007380000000000386)0.69:0.00354999999999972)1.0:0.06761000000000017,(MG25-55_v1:0.002360000000000362,(((MG25-60_v1:0.000550,MG25-40_v1:0.0012100000000003774)0.98:0.007100000000000328,MG25-47_v1:0.006170000000000009)0.44:0.001260000000000261,MG25-15_v1:0.008300000000000196)0.428:0.0017199999999997218)0.808:0.004410000000000025)1.0:0.06296000000000035,MG25-58_v1:0.000540)0.966:0.010760000000000325)0.999:0.05201000000000011)1.0:0.3244800000000003,(((MG25-35_v1:0.010650000000000048,(MG25-39_v1:0.0,MG25-36_v1:0.0):0.01224000000000025)0.97:0.018349999999999866,(MG25-44_v1:0.037679999999999936,MG25-43_v1:0.02894000000000041)0.856:0.014499999999999957)1.0:0.13548000000000027,((MG25-5_v1:0.0025399999999997647,MG25-6_v1:0.001000000000000334)1.0:0.18709000000000042,(((MG25-34_v1:0.0,MG25-25_v1:0.0):0.05764999999999976,((MG25-24_v2:0.0,MG25-23_v1:0.0):0.005589999999999762,MG25-19_v1:0.024250000000000327)0.998:0.04919000000000029)1.0:0.13041999999999998,((MG25-39_v2:0.020330000000000403,(MG25-2_v1:0.009890000000000398,((MG25-10_v1:0.0,MG25-10_v2:0.0):0.0036199999999997345,(MG25-8_v1:0.000550,MG25-7_v1:0.011639999999999873)0.993:0.018030000000000435)0.923:0.00694999999999979)0.986:0.017900000000000027)1.0:0.07634000000000007,(MG25-9_v1:0.06998000000000015,MG25-3_v1:0.04549000000000003)1.0:0.05630999999999986)1.0:0.08819999999999961)0.883:0.07470999999999961)0.32:0.051449999999999996)1.0:0.1895699999999998)1.0:0.12124999999999986,((MG25-42_v1:0.025629999999999598,(((MG25-27_v1:0.0,MG25-30_v2:0.0):0.0049200000000002575,(MG25-22_v1:0.004769999999999719,MG25-11_v1:0.0029799999999999827)1.0:0.009360000000000035)0.73:0.004470000000000418,MG25-17_v1:0.000550)0.969:0.0382100000000003)1.0:0.41525000000000034,((MG25-32_v1:0.02292000000000005,MG25-14_v1:0.019680000000000142)1.0:0.20997999999999983,((MG25-13_v1:0.0031999999999996476,(MG25-28_v1:0.000540,(MG25-21_v1:0.0036800000000001276,((((MG25-61_v1:0.0,MG25-61_v2:0.0):0.00354999999999972,(MG25-41_v1:0.000550,(MG25-53_v1:0.0,MG25-53_v2:0.0):0.0012400000000001299)0.0:0.000530)0.775:0.00246999999999975,(MG25-62_v1:0.000550,(MG25-38_v1:0.000550,(MG25-56_v1:0.0012400000000001299,MG25-51_v1:0.000550)0.931:0.00246999999999975)0.82:0.0012299999999996203)0.928:0.0011099999999997223)1.0:0.000550,(MG25-45_v1:0.000550,MG25-57_v1:0.00246999999999975)0.0:0.000550)0.397:0.000550)0.442:0.0012400000000001299)0.998:0.000560)1.0:0.2965799999999996,((MG25-37_v1:0.0036199999999997345,(MG25-24_v1:0.0,MG25-25_v2:0.0):0.000550)1.0:0.22145999999999955,((MG25-34_v2:0.0,MG25-31_v1:0.0):0.18308000000000035,((MG25-29_v1:0.0012499999999997513,MG25-54_v1:0.000550)0.827:0.0026599999999996626,(MG25-59_v1:0.002449999999999619,MG25-1_v1:0.001260000000000261)0.981:0.012410000000000032)1.0:0.16581000000000046)0.942:0.03958999999999957)0.943:0.03913999999999973)0.993:0.0828199999999999)0.995:0.09255000000000013)0.999:0.11770000000000014)1.0:0.29815000000000014,(MG46-68_v1:0.47187,('cas9|CAS-II-A|Acidaminococcus_intestini_RyC_MR95_uid74445|NC_016077|1358aa':0.4792500000000004,(WP_076779133_1_Type_II-A_1352aa:0.08814000000000011,(((MG46-9_v1:0.0,MG46-9_v2:0.0):0.03031999999999968,((MG46-22_v1:0.005950000000000344,MG46-8_v1:0.056219999999999715)0.416:0.0015900000000002024,((MG46-31_v1:0.0,MG46-31_v2:0.0):0.0028100000000002012,(((MG46-13_v1:0.000550,MG46-16_v1:0.014789999999999637)0.99:0.01238000000000028,((MG46-42_v1:0.0024399999999999977,MG46-14_v1:0.014940000000000175)0.998:0.012430000000000163,MG46-24_v1:0.0012299999999996203)0.889:0.0025599999999998957)0.779:0.0011499999999999844,(MG46-1_v1:0.0,MG46-1_v2:0.0):0.000550)0.994:0.012459999999999916)0.935:0.008589999999999876)0.998:0.02306000000000008)0.677:0.007559999999999789,(MG46-2_v1:0.04718,(MG46-11_v1:0.008119999999999905,MG46-15_v1:0.015810000000000102)0.989:0.01918000000000042)0.293:0.011879999999999669)1.0:0.12058999999999997)1.0:0.3039399999999999)0.247:0.07625999999999955)1.0:0.4113000000000002)0.441:0.043179999999999996,((((MG46-98_v1:0.13503000000000043,(MG46-125_v1:0.017129999999999868,((MG46-114_v1:0.004100000000000215,((MG46-118_v1:0.0,MG46-118_v2:0.0):0.0011900000000002464,((MG46-86_v2:0.0,MG46-105_v1:0.0):0.000550,(MG46-128_v1:0.0012199999999999989,MG46-121_v1:0.0012299999999996203)0.0:0.000550)0.0:0.000550)1.0:0.05773000000000028)0.272:0.0021199999999996777,(MG46-77_v1:0.003669999999999618,((((MG46-79_v4:0.0,MG46-79_v2:0.0,MG46-79_v1:0.0,MG46-75_v1:0.0):0.022310000000000052,((MG46-138_v1:0.0,MG46-155_v2:0.0,MG46-155_v1:0.0,MG46-138_v2:0.0):0.000550,(MG46-134_v1:0.000550,MG46-140_v1:0.000550)0.821:0.000550)0.0:0.000540)0.884:0.0024399999999999977,MG46-131_v1:0.013499999999999623)0.0:0.000540,MG46-89_v1:0.0012199999999999989)0.811:0.0012199999999999989)0.809:0.0012199999999999989)0.982:0.019059999999999633)1.0:0.12997999999999976)1.0:0.22226999999999997,(MG46-92_v1:0.33260999999999985,(MG46-95_v1:0.034290000000000376,(MG46-50_v1:0.000550,MG46-48_v1:0.000550)1.0:0.03572000000000042)0.999:0.10707999999999984)1.0:0.20249999999999968)1.0:0.24882999999999988,(WP_089612183_1_Type_II-A_1341aa:0.4174899999999999,(Esp2_1346aa:0.5484,MG46-173_v1:0.49662000000000006)0.985:0.10299000000000014)0.425:0.05628000000000011)0.969:0.040589999999999904,(('cas9|CAS-II-A|Filifactor_alocis_ATCC_35896_uid46625|NC_016630|1365aa':0.5292400000000002,((MG46-43_v1:0.0,MG72-1_v1:0.0,MG72-1_v2:0.0):0.2708900000000001,((MG46-71_v1:0.0,MG46-67_v1:0.0):0.25931000000000015,WP_106788657_1_Type_II-A_1359aa:0.3116500000000002)0.019:0.03907999999999978)1.0:0.15132000000000012)1.0:0.13438000000000017,(WP_106894870_1_Type_II-A_1337aa:0.50082,(MG46-168_v2:0.1645000000000003,(MG46-166_v1:0.18498000000000037,MG46-170_v1:0.1790099999999999)0.392:0.04251999999999967)1.0:0.41652999999999984)0.928:0.06971000000000016)0.963:0.04015000000000013)0.977:0.03981000000000012)0.774:0.026539999999999786)0.951:0.051349999999999785)0.775:0.04265000000000008,(Tpu_1395aa:0.061939999999999884,'cas9|CAS-II-A|Treponema_denticola_ATCC_35405_uid57583|NC_002967|1395aa':0.049140000000000406)1.0:0.5437400000000001)0.959:0.06520999999999999,((((WP_114889507_1_Type_II-A_1397aa:0.0010500000000002174,WP_082729137_1_Type_II-A_1397aa:0.0013899999999997803)1.0:0.31796999999999986,(WP_111743047_1_Type_II-A_1384aa:0.2497600000000002,WP_003145379_1_Type_II-A_1392aa:0.15580999999999978)0.999:0.15467999999999993)1.0:0.15885000000000016,((Vpa_1398aa:0.12439,WP_095064669_1_Type_II-A_1400aa:0.14273999999999987)1.0:0.3834099999999996,Lce_1395aa:0.6089099999999998)0.718:0.07399000000000022)1.0:0.21672000000000002,(WP_083631498_1_Type_II-A_1397aa:0.6882600000000001,((Tba_1400aa:0.09891999999999967,WP_041954361_1_Type_II-A_1402aa:0.062429999999999986)1.0:0.4275000000000002,((ALF19895_1_Type_II-A_1374aa:0.06036000000000019,('cas9|CAS-II-A|Fusobacterium_3_1_36A2_uid55995|NC_022196|1367aa':0.000550,WP_008797465_1_Type_II-A_1367aa:0.0012199999999999989)0.999:0.02599000000000018)0.962:0.042950000000000266,(WP_100026503_1_Type_II-A_1367aa:0.020179999999999865,(WP_099986054_1_Type_II-A_1373aa:0.09062000000000037,WP_099990583_1_Type_II-A_1367aa:0.01562999999999981)0.846:0.027739999999999654)0.95:0.04340999999999973)1.0:0.31454000000000004)1.0:0.18523999999999985)0.282:0.07383000000000006)0.915:0.05702000000000007)0.727:0.07229000000000019,('cas9|CAS-II-A|Finegoldia_magna_ATCC_29328_uid58867|NC_010376|1348aa':0.6846799999999997,(((MG44-47_v1:0.004069999999999574,(((MG44-31_v1:0.000550,(MG44-33_v1:0.002449999999999619,MG44-124_v1:0.000550)0.897:0.000540)0.834:0.0022700000000002163,((MG44-25_v1:0.002449999999999619,MG44-57_v1:0.01362000000000041)0.932:0.004010000000000069,(MG44-46_v2:0.0,MG44-46_v1:0.0):0.016149999999999665)0.927:0.004559999999999675)0.79:0.0036599999999999966,(MG44-40_v1:0.0012299999999996203,(MG44-88_v1:0.0,MG44-88_v4:0.0,MG44-88_v2:0.0,MG44-88_v3:0.0):0.0012100000000003774)0.582:0.000550)0.881:0.003210000000000157)0.81:0.006380000000000052,MG44-36_v1:0.012190000000000367)1.0:0.5912200000000003,((MG44-138_v1:0.0024199999999998667,(((MG44-189_v1:0.0,MG44-189_v2:0.0):0.004870000000000374,MG44-89_v1:0.003630000000000244)0.785:0.0012100000000003774,((MG44-75_v1:0.0,MG44-75_v4:0.0,MG44-75_v5:0.0,MG44-75_v3:0.0,MG44-75_v7:0.0,MG44-75_v2:0.0,MG44-75_v6:0.0,MG44-81_v2:0.0,MG44-81_v3:0.0,MG44-81_v4:0.0,MG44-81_v1:0.0):0.000550,(MG44-3_v2:0.0,MG44-3_v1:0.0):0.0036399999999998656)0.789:0.0012199999999999989)0.78:0.0012199999999999989)0.994:0.06358999999999959,(((((MG44-126_v1:0.0014399999999996638,MG44-107_v1:0.0024100000000002453)0.0:0.000550,MG44-48_v1:0.000550)0.0:0.000550,((MG44-174_v1:0.000550,MG44-110_v1:0.0011999999999998678)0.91:0.0024199999999998667,(MG44-141_v1:0.0012100000000003774,MG44-143_v1:0.000550)0.825:0.0011999999999998678)0.793:0.0011900000000002464)0.0:0.000560,MG44-22_v1:0.0011999999999998678)0.94:0.01022000000000034,(((MG44-41_v1:0.0,MG44-41_v2:0.0):0.003610000000000113,((MG44-111_v1:0.0012199999999999989,MG44-177_v1:0.0013699999999996493)0.79:0.0012100000000003774,((MG44-114_v1:0.0,MG44-114_v2:0.0):0.000550,MG44-101_v1:0.0011900000000002464)0.918:0.0023999999999997357)0.0:0.000550)0.0:0.000550,(MG44-73_v1:0.000550,MG44-156_v1:0.0025599999999998957)0.943:0.003630000000000244)1.0:0.09536999999999995)0.945:0.05625999999999998)1.0:0.5707900000000001)0.999:0.20701999999999998)0.786:0.08619999999999983)0.933:0.05650000000000022,((((((MG44-245_v1:0.07413000000000025,(MG44-210_v1:0.0022599999999997067,(MG44-163_v1:0.000550,MG44-243_v1:0.0012400000000001299)0.944:0.005250000000000199)1.0:0.06503999999999976)1.0:0.2811199999999996,((MG44-217_v6:0.0,MG44-217_v5:0.0,MG44-217_v4:0.0,MG44-217_v3:0.0,MG44-217_v1:0.0,MG44-217_v2:0.0):0.22187999999999963,((MG44-219_v6:0.0,MG44-219_v5:0.0,MG44-219_v4:0.0,MG44-219_v3:0.0,MG44-219_v1:0.0,MG44-219_v2:0.0):0.13811000000000018,(MG44-218_v6:0.0,MG44-218_v5:0.0,MG44-218_v4:0.0,MG44-218_v3:0.0,MG44-218_v1:0.0,MG44-218_v2:0.0):0.14390999999999998)0.999:0.1295200000000003)1.0:0.21014)0.995:0.11214000000000013,(((MG44-199_v1:0.014800000000000146,((MG44-29_v1:0.0,MG44-29_v2:0.0):0.005589999999999762,(MG44-43_v3:0.000550,(MG44-18_v1:0.0,MG44-63_v1:0.0):0.000550)0.919:0.005410000000000359)0.455:0.005659999999999776)1.0:0.37470000000000026,(((MG44-5_v1:0.26496999999999993,(MG44-165_v1:0.006929999999999659,(MG44-213_v1:0.006780000000000008,((MG44-173_v1:0.0049000000000001265,MG44-227_v1:0.006149999999999878)0.89:0.0030599999999996186,(MG44-204_v1:0.004559999999999675,MG44-209_v1:0.015990000000000393)0.756:0.0022500000000000853)0.444:0.00246999999999975)0.807:0.0035999999999996035)1.0:0.22032000000000007)0.993:0.07700999999999958,((((MG44-148_v1:0.003849999999999909,((MG44-32_v2:0.0,MG44-32_v1:0.0):0.007629999999999804,((MG44-26_v2:0.0,MG44-250_v1:0.0,MG44-26_v1:0.0):0.0014300000000000423,MG44-178_v1:0.005939999999999834)0.398:0.0024100000000002453)0.99:0.010889999999999844)0.942:0.008899999999999686,(MG44-183_v1:0.03538999999999959,(MG44-237_v1:0.0024800000000002598,(((MG44-234_v1:0.00264000000000042,MG44-65_v1:0.005810000000000315)0.998:0.000550,MG44-82_v1:0.000550)0.0:0.000550,(MG44-170_v1:0.011190000000000033,MG44-230_v1:0.000550)0.733:0.0012199999999999989)0.346:0.010559999999999903)0.0:0.0024100000000002453)0.824:0.006610000000000227)0.649:0.009369999999999656,((MG44-154_v1:0.0,MG44-154_v2:0.0):0.006170000000000009,(((MG44-115_v1:0.0,MG44-115_v2:0.0):0.0010199999999995768,(MG44-166_v1:0.0,MG44-166_v2:0.0):0.0014500000000001734)0.208:0.0012199999999999989,((MG44-258_v1:0.0,MG44-258_v2:0.0,MG44-34_v3:0.0):0.006140000000000256,(MG44-116_v1:0.000560,(((((MG44-249_v1:0.00851000000000024,(MG44-94_v1:0.0018700000000002603,(MG44-99_v1:0.0,MG44-99_v2:0.0):0.000550)0.934:0.000640)0.872:0.000630,MG44-98_v1:0.003669999999999618)0.8:0.0012199999999999989,(((MG44-86_v1:0.000560,(MG44-247_v1:0.0,MG44-246_v1:0.0):0.004889999999999617)0.908:0.0025700000000004053,((MG44-211_v1:0.000550,MG44-236_v1:0.000550)0.778:0.0013399999999998968,(MG44-139_v1:0.007299999999999862,MG44-201_v1:0.017070000000000363)0.782:0.000560)0.94:0.0037399999999996325)0.939:0.000540,MG44-207_v1:0.006409999999999805)0.905:0.0010300000000000864)0.76:0.0012199999999999989,MG44-161_v1:0.006140000000000256)0.86:0.005700000000000038,MG44-233_v1:0.0022599999999997067)0.969:0.000560)0.927:0.003730000000000011)0.899:0.000550)0.855:0.0022099999999998232)0.98:0.018309999999999604)1.0:0.26632000000000033,(MG44-61_v1:0.020609999999999573,((MG44-113_v1:0.0020899999999999253,(MG44-78_v1:0.024099999999999788,MG44-247_v2:0.0012699999999998823)0.638:0.002849999999999575)1.0:0.02927000000000035,MG44-135_v1:0.00929000000000002)0.483:0.009350000000000414)1.0:0.20514999999999972)1.0:0.10796000000000028)0.68:0.03514000000000017,(((MG44-155_v1:0.005819999999999936,(MG44-26_v3:0.000550,(MG44-52_v2:0.0,MG44-52_v1:0.0):0.000550)0.859:0.003849999999999909)1.0:0.2539600000000002,(MG44-4_v1:0.12105000000000032,((MG44-56_v1:0.05307999999999957,(MG44-91_v1:0.014649999999999608,MG44-162_v1:0.030990000000000073)0.966:0.013359999999999594)0.886:0.008379999999999832,((((MG44-23_v1:0.0026799999999997937,(MG44-214_v1:0.016040000000000276,MG44-27_v1:0.007530000000000037)0.447:0.0024600000000001288)0.988:0.012010000000000076,(MG44-17_v1:0.023399999999999643,((MG44-83_v2:0.0,MG44-83_v1:0.0):0.028410000000000046,MG44-215_v1:0.015439999999999898)0.754:0.006610000000000227)0.138:0.004489999999999661)0.335:0.0049000000000001265,((MG44-30_v1:0.004979999999999762,(MG44-39_v1:0.004909999999999748,(MG44-129_v1:0.004979999999999762,MG44-68_v1:0.03125999999999962)0.88:0.005150000000000432)0.759:0.0012999999999996348)0.967:0.006280000000000285,(MG44-64_v1:0.003910000000000302,(MG44-137_v1:0.0,MG44-137_v2:0.0):0.0025100000000000122)0.881:0.00246999999999975)0.959:0.010480000000000267)0.869:0.005160000000000053,(MG44-147_v1:0.025150000000000006,MG44-181_v1:0.010489999999999888)1.0:0.04382000000000019)0.636:0.003809999999999647)1.0:0.19787)1.0:0.09781999999999957)0.817:0.05023,((((MG44-54_v2:0.0,MG44-54_v1:0.0):0.007600000000000051,(((MG44-1_v2:0.0,MG44-1_v1:0.0):0.010779999999999568,MG44-185_v1:0.013340000000000352)0.958:0.014719999999999622,(MG44-120_v1:0.01546000000000003,((MG44-21_v2:0.0,MG44-21_v1:0.0):0.00649999999999995,((MG44-53_v2:0.0,MG44-53_v1:0.0):0.010169999999999568,MG44-96_v1:0.007200000000000095)0.822:0.0010700000000003485)0.253:0.017439999999999678)0.59:0.003169999999999895)0.569:0.0013500000000004064)1.0:0.21921000000000035,((((MG44-117_v1:0.0,MG44-117_v2:0.0):0.20889000000000024,((MG44-122_v1:0.0,MG44-122_v2:0.0):0.000550,((MG44-90_v2:0.0,MG44-90_v1:0.0):0.008580000000000254,MG44-109_v1:0.0011900000000002464)0.091:0.0032800000000001717)1.0:0.17609999999999992)0.836:0.040129999999999555,((((MG44-42_v1:0.0,MG44-229_v4:0.0,MG44-229_v1:0.0,MG44-229_v2:0.0,MG44-229_v3:0.0):0.000550,MG44-153_v1:0.018010000000000304)0.855:0.005239999999999689,((MG44-205_v1:0.0,MG44-261_v1:0.0,MG44-205_v2:0.0):0.000840,((MG44-206_v1:0.0,MG44-206_v2:0.0):0.003790000000000404,(((MG44-66_v1:0.000550,(MG44-175_v1:0.002329999999999721,MG44-158_v1:0.000540)0.805:0.0024600000000001288)0.747:0.0010199999999995768,((MG44-171_v1:0.0,MG44-223_v1:0.0):0.0012299999999996203,((((MG44-34_v2:0.0,MG44-256_v1:0.0,MG44-34_v1:0.0):0.000550,(((MG44-119_v1:0.0,MG44-245_v2:0.0,MG44-244_v1:0.0):0.0036800000000001276,(MG44-85_v1:0.0,MG44-85_v2:0.0):0.0012499999999997513)0.761:0.0012199999999999989,(MG44-87_v2:0.0,MG44-87_v1:0.0):0.06238999999999972)0.0:0.000540)0.852:0.0012199999999999989,((((MG44-226_v1:0.0,MG44-226_v2:0.0):0.006120000000000125,MG44-242_v1:0.000550)0.426:0.0012999999999996348,(MG44-172_v1:0.0,MG44-172_v2:0.0):0.003689999999999749)0.875:0.002449999999999619,MG44-128_v1:0.000550)0.0:0.000550)0.813:0.0012199999999999989,(MG44-146_v1:0.000550,MG44-241_v1:0.000550)0.905:0.002449999999999619)0.793:0.0012199999999999989)1.0:0.000550)0.999:0.011370000000000324,(MG44-142_v1:0.0037599999999997635,(MG44-239_v1:0.006149999999999878,(MG44-168_v1:0.0024600000000001288,MG44-150_v1:0.0011900000000002464)0.0:0.000560)0.888:0.0023699999999999832)0.773:0.0012100000000003774)0.749:0.0012499999999997513)0.995:0.012669999999999959)0.897:0.009949999999999903)1.0:0.22299999999999986,MG44-235_v1:0.25075999999999965)0.98:0.052039999999999864)0.994:0.05062999999999995,(((MG44-180_v1:0.0,MG44-159_v1:0.0):0.01780999999999988,((MG44-121_v1:0.0043800000000002726,(MG44-74_v1:0.0012299999999996203,MG44-250_v2:0.0024600000000001288)0.804:0.0018000000000002458)0.898:0.0034200000000002007,(MG44-144_v1:0.0012199999999999989,(MG44-100_v1:0.0,MG44-100_v2:0.0):0.0012299999999996203)0.867:0.004330000000000389)0.823:0.008309999999999818)1.0:0.16640000000000033,((MG44-80_v1:0.0242899999999997,((((MG44-49_v1:0.0,MG44-49_v2:0.0):0.006269999999999776,((((MG44-79_v1:0.0024800000000002598,(((MG44-72_v1:0.007520000000000415,MG44-84_v1:0.007229999999999848)0.457:0.000540,MG44-55_v1:0.006020000000000358)0.499:0.000560,(((MG44-45_v1:0.0,MG44-71_v1:0.0):0.0013399999999998968,MG44-76_v1:0.007369999999999877)0.897:0.003610000000000113,(MG44-20_v1:0.000550,MG44-108_v1:0.0012299999999996203)0.996:0.00865999999999989)0.0:0.000550)0.952:0.003689999999999749)0.729:0.0012999999999996348,MG44-202_v1:0.008539999999999992)0.967:0.006520000000000081,((MG44-133_v1:0.008560000000000123,((MG44-58_v2:0.0,MG44-58_v1:0.0,MG44-58_v4:0.0,MG44-58_v3:0.0):0.0024800000000002598,(MG44-130_v2:0.0,MG44-130_v1:0.0,MG44-130_v3:0.0):0.0012400000000001299)0.912:0.003770000000000273)0.581:0.0028800000000002157,((MG44-77_v2:0.0,MG44-77_v3:0.0,MG44-77_v1:0.0):0.01576999999999984,MG44-203_v1:0.011569999999999858)0.988:0.009809999999999874)0.784:0.0017599999999999838)0.859:0.0053400000000003445,(MG44-38_v1:0.0,MG44-37_v1:0.0):0.0024300000000003763)0.798:0.008829999999999671)0.869:0.007179999999999964,MG44-134_v1:0.0086700000000004)0.838:0.005539999999999878,MG44-105_v1:0.007390000000000008)0.869:0.00804000000000027)0.262:0.0033799999999999386,((((((MG44-52_v3:0.000560,MG44-93_v1:0.000550)0.937:0.000560,MG44-248_v1:0.01281999999999961)0.902:0.0072599999999996,(MG44-184_v1:0.009299999999999642,((MG44-44_v3:0.0,MG44-44_v2:0.0,MG44-44_v1:0.0):0.0047800000000002285,MG44-140_v1:0.006380000000000052)0.869:0.0037000000000002586)0.91:0.004209999999999603)0.976:0.008300000000000196,(MG44-97_v1:0.008960000000000079,MG44-15_v1:0.015710000000000335)0.844:0.0044399999999997775)0.852:0.003949999999999676,MG44-164_v1:0.014929999999999666)0.981:0.008650000000000269,MG44-19_v1:0.003849999999999909)0.903:0.004249999999999865)1.0:0.14773999999999976)0.994:0.06339999999999968)0.26:0.02860999999999958)0.548:0.033960000000000434,(MG44-231_v1:0.06479000000000035,(MG44-179_v1:0.012050000000000338,MG44-232_v1:0.016119999999999912)0.73:0.012520000000000309)1.0:0.22621000000000002)0.955:0.04811999999999994)0.945:0.03542000000000023)0.99:0.07233000000000045)0.998:0.09833999999999987,MG44-188_v1:0.39871999999999996)0.229:0.03263000000000016)1.0:0.3500899999999998,((((MG44-60_v1:0.0,MG44-60_v2:0.0):0.000540,(MG44-149_v1:0.014739999999999753,MG44-151_v1:0.00602999999999998)0.84:0.00788000000000011)1.0:0.7275499999999999,((MG44-14_v1:0.0,MG44-14_v2:0.0):0.27658000000000005,(((((MG44-118_v1:0.0,MG44-118_v2:0.0):0.000550,MG44-24_v1:0.0011799999999997368)0.974:0.006969999999999921,(MG44-102_v1:0.002989999999999604,(MG44-238_v1:0.006630000000000358,(MG44-152_v1:0.0025599999999998957,MG44-182_v1:0.006800000000000139)0.825:0.00279000000000007)0.992:0.012570000000000192)0.261:0.0018500000000001293)0.386:0.004349999999999632,MG44-208_v1:0.00743000000000027)1.0:0.16446999999999967,((((MG44-70_v3:0.0,MG44-70_v1:0.0,MG44-70_v2:0.0):0.000560,MG44-240_v1:0.003589999999999982)0.893:0.0047199999999998354,((MG44-169_v1:0.0,MG44-169_v2:0.0):0.0022900000000003473,(MG44-106_v1:0.02069999999999972,((MG44-112_v1:0.0,MG44-112_v2:0.0):0.003529999999999589,MG44-228_v1:0.0048799999999999955)0.324:0.0011999999999998678)0.763:0.0012299999999996203)0.965:0.006240000000000023)0.954:0.018189999999999706,(MG44-157_v1:0.03702000000000005,MG44-127_v1:0.010390000000000121)0.978:0.03261000000000003)1.0:0.1735199999999999)1.0:0.22102000000000022)1.0:0.2879699999999996)0.998:0.17425999999999986,((MG44-225_v1:0.0010399999999997078,MG44-224_v1:0.000550)1.0:0.4972100000000004,(MG44-2_v1:0.01529999999999987,MG44-104_v1:0.024829999999999686)1.0:0.40356000000000014)1.0:0.2960799999999999)0.713:0.07527999999999979)0.667:0.07389000000000001,(((MG44-195_v3:0.0,MG44-195_v2:0.0,MG44-195_v1:0.0):0.11768999999999963,(MG44-193_v1:0.0012100000000003774,MG44-190_v1:0.000550)0.999:0.08767000000000014)1.0:0.44869000000000003,(MG44-220_v1:0.37887000000000004,((MG44-196_v7:0.0,MG44-196_v6:0.0,MG44-196_v5:0.0,MG44-196_v3:0.0,MG44-196_v4:0.0,MG44-196_v1:0.0,MG44-196_v2:0.0):0.0029199999999995896,MG44-187_v1:0.003210000000000157)1.0:0.44578000000000007)0.653:0.10707000000000022)1.0:0.35126999999999997)0.946:0.06366000000000005,(((MG44-254_v1:0.0012999999999996348,((MG44-258_v3:0.001260000000000261,(MG44-269_v1:0.0,MG44-256_v2:0.0):0.000550)0.806:0.0012199999999999989,((MG44-206_v3:0.0,MG44-252_v1:0.0,MG44-221_v1:0.0):0.000550,MG44-255_v1:0.0024600000000001288)0.0:0.000540)0.795:0.0011700000000001154)1.0:0.5876400000000004,((MG44-259_v1:0.07083999999999957,(MG44-205_v3:0.0012199999999999989,MG44-257_v1:0.000550)1.0:0.05417999999999967)1.0:0.1502100000000004,(MG44-222_v1:0.11702000000000012,((MG44-251_v1:0.0,MG44-264_v1:0.0):0.0034799999999997056,(MG44-266_v1:0.0,MG44-266_v2:0.0,MG44-253_v1:0.0):0.0014900000000004354)1.0:0.13649999999999984)0.998:0.12875000000000014)1.0:0.3480400000000001)1.0:0.3294600000000001,((MG44-167_v1:0.0017699999999996052,((MG44-43_v2:0.0,MG44-59_v1:0.0,MG44-43_v1:0.0):0.000550,MG44-50_v1:0.0012199999999999989)0.734:0.004349999999999632)1.0:0.18203000000000014,((MG44-10_v2:0.0,MG44-10_v3:0.0,MG44-10_v1:0.0,MG44-10_v4:0.0):0.14839999999999964,(((MG44-9_v1:0.010419999999999874,MG44-13_v1:0.03542000000000023)0.814:0.006490000000000329,MG44-6_v1:0.012109999999999843)0.789:0.0043199999999998795,MG44-12_v1:0.01175000000000015)0.999:0.09436)0.979:0.09393000000000029)1.0:0.6113999999999997)0.827:0.07545000000000002)0.696:0.03899000000000008)0.999:0.1644000000000001,((((((WP_095105824_1_Type_II-A_1344aa:0.06144999999999978,(WP_107552556_1_Type_II-A_1344aa:0.0035800000000003607,WP_105977863_1_Type_II-A_1344aa:0.010119999999999685)0.995:0.06378000000000039)1.0:0.30552000000000046,(WP_103209613_1_Type_II-A_1336aa:0.18323,(WP_096598476_1_Type_II-A_1334aa:0.04516000000000009,('cas9|CAS-II-C|Staphylococcus_pseudintermedius_ED99_uid162109|NC_017568|1334aa':0.0013300000000002754,WP_127504989_1_Type_II-A_1334aa:0.0023999999999997357)1.0:0.0761099999999999)1.0:0.15127999999999986)0.999:0.19482)1.0:0.35836999999999986,(WP_081487811_1_Type_II-A_1356aa:0.48902,Khu_1310aa:0.5676499999999995)1.0:0.26090000000000035)1.0:0.4857300000000002,((WP_119945366_1_Type_II-A_1339aa:0.00666000000000011,WP_069125601_1_Type_II-A_1339aa:0.0044199999999996464)1.0:0.6585499999999995,((('cas9|CAS-II-A|Leuconostoc_gelidum_JB7_uid175682|NC_018631|1355aa':0.5794499999999996,(WP_045920486_1_Type_II-A_1383aa:0.2048399999999999,(WP_042996237_1_Type_II-A_1420aa:0.0011700000000001154,'cas9|CAS-II-A|Bifidobacterium_bifidum_S17_uid59545|NC_014616|1420aa':0.000550)1.0:0.15786000000000033)1.0:0.4666600000000001)1.0:0.37004999999999955,(((((WP_010009270_1_Type_II-A_1354aa:0.31637999999999966,WP_057890055_1_Type_II-A_1357aa:0.37351000000000045)0.995:0.0996100000000002,(WP_099947359_1_Type_II-A_1178aa:0.12783000000000033,(WP_089556639_1_Type_II-A_1368aa:0.1430699999999998,((WP_065825603_1_Type_II-A_1368aa:0.009769999999999612,(BBE26067_1_Type_II-A_1368aa:0.00666000000000011,(WP_069468140_1_Type_II-A_1368aa:0.000550,(WP_089542143_1_Type_II-A_1368aa:0.000550,WP_064777233_1_Type_II-A_1368aa:0.0036599999999999966)0.888:0.0024399999999999977)0.797:0.0019000000000000128)0.111:0.0033000000000003027)0.759:0.0031100000000003902,(WP_116843570_1_Type_II-A_1368aa:0.011050000000000004,(WP_056965860_1_Type_II-A_1368aa:0.000540,WP_126133368_1_Type_II-A_1368aa:0.005849999999999689)1.0:0.07484000000000002)0.88:0.004769999999999719)0.782:0.012010000000000076)0.997:0.10574999999999957)1.0:0.21699999999999964)0.937:0.056689999999999685,((WP_057773983_1_Type_II-A_1378aa:0.10599999999999987,(WP_062903918_1_Type_II-A_1378aa:0.0011900000000002464,(WP_062913273_1_Type_II-A_1385aa:0.000550,WP_062904505_1_Type_II-A_1378aa:0.0012100000000003774)0.0:0.000550)1.0:0.1326400000000003)1.0:0.2569699999999999,((((((WP_012491871_1_Type_II-A_1361aa:0.000550,WP_100908617_1_Type_II-A_1361aa:0.0011999999999998678)0.893:0.00682000000000027,(WP_003588546_1_Type_II-A_1363aa:0.000990,(WP_052916100_1_Type_II-A_1360aa:0.0012100000000003774,WP_081528804_1_Type_II-A_1360aa:0.000550)0.884:0.002650000000000041)1.0:0.16676999999999964)1.0:0.06613999999999987,(WP_109990335_1_Type_II-A_1361aa:0.02400000000000002,WP_101512178_1_Type_II-A_1361aa:0.005770000000000053)0.994:0.024840000000000195)0.733:0.023740000000000094,((WP_003659473_1_Type_II-A_1362aa:0.0,'cas9|CAS-II-A|Lactobacillus_casei_LOCK919_uid210959|NC_021721|1362aa':0.0):0.000550,WP_094516034_1_Type_II-A_1362aa:0.0012100000000003774)1.0:0.06174999999999997)1.0:0.10118999999999989,(WP_070652006_1_Type_II-A_1357aa:0.16746000000000016,((WP_005684674_1_Type_II-A_1361aa:0.0,'cas9|CAS-II-A|Lactobacillus_rhamnosus_LOCK900_uid210957|NC_021723|1361aa':0.0):0.053790000000000227,((WP_077069534_1_Type_II-A_1363aa:0.0012100000000003774,'cas9|CAS-II-A|Lactobacillus_rhamnosus_GG_uid59313|NC_013198|1363aa':0.000550)1.0:0.09799000000000024,Lsp1_1365aa:0.09428999999999998)0.975:0.03946999999999967)1.0:0.09342000000000006)0.0:0.04300000000000015)1.0:0.3552099999999996,((WP_087741344_1_Type_II-A_1350aa:0.3785400000000001,(WP_065200954_1_Type_II-A_1368aa:0.018010000000000304,(WP_110139996_1_Type_II-A_1368aa:0.0024199999999998667,WP_087609243_1_Type_II-A_1369aa:0.000550)0.946:0.01853999999999978)1.0:0.29481)0.918:0.10236,(((WP_101872621_1_Type_II-A_1358aa:0.00961000000000034,(WP_050337970_1_Type_II-A_1358aa:0.0036800000000001276,WP_120769497_1_Type_II-A_1358aa:0.000540)0.969:0.011529999999999596)1.0:0.10803999999999991,(WP_074029542_1_Type_II-A_1362aa:0.08581000000000039,(WP_063722122_1_Type_II-A_1358aa:0.0026900000000003033,(((WP_054519097_1_Type_II-A_1358aa:0.0,WP_064578474_1_Type_II-A_1358aa:0.0):0.000550,(((WP_060684250_1_Type_II-A_1358aa:0.0,WP_128729551_1_Type_II-A_1358aa:0.0):0.000550,WP_065080293_1_Type_II-A_1358aa:0.000960)0.181:0.0012199999999999989,((WP_027821588_1_Type_II-A_1358aa:0.000550,WP_106904639_1_Type_II-A_1358aa:0.0011999999999998678)0.782:0.0012299999999996203,WP_122036847_1_Type_II-A_1358aa:0.000550)1.0:0.000550)0.918:0.000960)0.0:0.000550,(WP_064523476_1_Type_II-A_1358aa:0.000550,'cas9|CAS-II-A|Lactobacillus_plantarum_ZJ316_uid188689|NC_020229|1358aa':0.0012100000000003774)0.91:0.002449999999999619)0.829:0.0022299999999999542)0.972:0.01595000000000013)0.999:0.07971000000000039)1.0:0.26095000000000024,(WP_065902179_1_Type_II-A_1368aa:0.0,WP_065937575_1_Type_II-A_1368aa:0.0):0.47750000000000004)0.947:0.1257999999999999)0.543:0.0709200000000001)1.0:0.15768000000000004)0.134:0.04068000000000005)0.999:0.11343999999999976,((WP_065533057_1_Type_II-A_1382aa:0.29879999999999995,(WP_039945658_1_Type_II-A_1396aa:0.2681199999999997,((WP_104878060_1_Type_II-A_1381aa:0.022190000000000154,(WP_127429586_1_Type_II-A_1381aa:0.0048000000000003595,WP_124891202_1_Type_II-A_1381aa:0.0026200000000002888)0.988:0.019840000000000302)0.98:0.048490000000000144,((WP_128492537_1_Type_II-A_1381aa:0.000550,(WP_080650625_1_Type_II-A_1381aa:0.0012400000000001299,WP_087908354_1_Type_II-A_1360aa:0.0038200000000001566)0.969:0.007170000000000343)1.0:0.0883799999999999,(WP_107760052_1_Type_II-A_1378aa:0.014669999999999739,(WP_082229465_1_Type_II-A_1378aa:0.0024800000000002598,WP_114806560_1_Type_II-A_1378aa:0.004970000000000141)0.485:0.000550)0.997:0.05179000000000045)0.999:0.05442999999999998)1.0:0.27304999999999957)1.0:0.1840799999999998)0.973:0.08026999999999962,(('cas9|CAS-II-A|Lactobacillus_salivarius_CECT_5713_uid162005|NC_017481|897aa':0.05478999999999967,'cas9|CAS-II-A|Lactobacillus_salivarius_UCC118_uid58233|NC_007929|1149aa':0.02104000000000017)1.0:0.4663599999999999,(((('cas9|CAS-II-A|Pediococcus_pentosaceus_SL4_uid227215|NC_022780|1346aa':0.058709999999999596,(WP_094104688_1_Type_II-A_1359aa:0.003669999999999618,WP_115154636_1_Type_II-A_1359aa:0.002500000000000391)0.999:0.05086000000000013)1.0:0.20291000000000015,((WP_070366671_1_Type_II-A_1357aa:0.000550,WP_128472058_1_Type_II-A_1357aa:0.002329999999999721)1.0:0.06536000000000008,((WP_065124500_1_Type_II-A_1366aa:0.00511000000000017,WP_075139705_1_Type_II-A_1366aa:0.008680000000000021)0.98:0.012660000000000338,(WP_128688323_1_Type_II-A_1364aa:0.006610000000000227,(WP_128737221_1_Type_II-A_1364aa:0.007080000000000197,(ID78_10_1367aa:0.011210000000000164,WP_004166700_1_Type_II-A_1364aa:0.006210000000000271)0.773:0.0015799999999996928)0.954:0.012459999999999916)0.652:0.01208000000000009)0.978:0.040429999999999744)1.0:0.2804500000000001)0.997:0.11273999999999962,('cas9|CAS-II-A|Lactobacillus_buchneri_NRRL_B_30929_uid66205|NC_015428|1371aa':0.020690000000000097,WP_014940461_1_Type_II-A_1371aa:0.025859999999999772)1.0:0.2921699999999996)0.768:0.06472000000000033,((((WP_109918023_1_Type_II-A_1400aa:0.008149999999999658,WP_038521270_1_Type_II-A_1400aa:0.024210000000000065)1.0:0.22414000000000023,(WP_109715097_1_Type_II-A_1397aa:0.1235299999999997,(WP_109585852_1_Type_II-A_1393aa:0.04905000000000026,Lsp2_1397aa:0.054540000000000255)1.0:0.06571000000000016)0.934:0.06522000000000006)1.0:0.19960999999999984,((WP_080881730_1_Type_II-A_1387aa:0.002340000000000231,WP_127345750_1_Type_II-A_1387aa:0.0013199999999997658)1.0:0.1993400000000003,(WP_020807054_1_Type_II-A_1386aa:0.14585999999999988,((WP_087712910_1_Type_II-A_1375aa:0.0047199999999998354,WP_117285354_1_Type_II-A_1375aa:0.008860000000000312)0.905:0.008630000000000138,((WP_069168517_1_Type_II-A_1370aa:0.033489999999999576,'cas9|CAS-II-A|Lactobacillus_johnsonii_DPC_6026_uid162057|NC_017477|1375aa':0.000540)0.761:0.000560,WP_127835850_1_Type_II-A_1375aa:0.000550)0.988:0.017730000000000246)1.0:0.11308000000000007)1.0:0.09217000000000031)0.946:0.08004000000000033)0.999:0.1227999999999998,(WP_075362504_1_Type_II-A_1390aa:0.4406100000000004,(WP_089119823_1_Type_II-A_1427aa:0.04148999999999958,(WP_072547243_1_Type_II-A_1420aa:0.009769999999999612,(WP_060598264_1_Type_II-A_1420aa:0.000550,(WP_114893867_1_Type_II-A_1420aa:0.000550,(WP_077302299_1_Type_II-A_1420aa:0.00849999999999973,WP_119906237_1_Type_II-A_1420aa:0.0024199999999998667)0.0:0.000550)0.859:0.0012100000000003774)0.868:0.002360000000000362)0.956:0.0424199999999999)1.0:0.3347899999999999)0.987:0.10855999999999977)1.0:0.1783400000000004)0.0:0.03681999999999963)0.0:0.037069999999999936)1.0:0.11395999999999962)0.753:0.06484999999999985,(('cas9|CAS-II-A|Lactobacillus_sanfranciscensis_TMW_1_1304_uid72937|NC_015978|1331aa':0.12814999999999976,WP_054646658_1_Type_II-A_1341aa:0.1066900000000004)1.0:0.3045199999999997,WP_050952303_1_Type_II-A_1427aa:1.2376299999999998)0.0:0.06366000000000005)1.0:0.2207300000000001)0.995:0.13092000000000015,(WP_118908584_1_Type_II-A_1325aa:0.44293999999999967,(WP_076614067_1_Type_II-A_1365aa:0.4103300000000001,(WP_041499991_1_Type_II-A_1356aa:0.29600000000000026,WP_010018949_1_Type_II-A_1356aa:0.24558999999999997)1.0:0.19069000000000003)1.0:0.17824000000000018)1.0:0.17024000000000017)0.11:0.07912000000000008)0.643:0.05589999999999984)0.816:0.06489000000000011,((WP_108730630_1_Type_II-A_1488aa:0.016639999999999766,WP_128735912_1_Type_II-A_1488aa:0.004859999999999864)1.0:0.7848799999999998,(WP_116877370_1_Type_II-A_1426aa:0.7142100000000005,((((WP_077275696_1_Type_II-A_1332aa:0.37844999999999995,WP_071456514_1_Type_II-A_1335aa:0.3392999999999997)1.0:0.12948000000000004,(((Efa_1341aa:0.000920,(WP_002335161_1_Type_II-A_1340aa:0.000550,WP_119364770_1_Type_II-A_1340aa:0.0012299999999996203)1.0:0.000550)1.0:0.2232099999999999,('cas9|CAS-II-A|Enterococcus_mundtii_QU_25_uid229420|NC_022878|1330aa':0.3057999999999996,(WP_095443635_1_Type_II-A_1334aa:0.15171000000000046,(WP_095454139_1_Type_II-A_1336aa:0.004590000000000316,('cas9|CAS-II-A|Enterococcus_hirae_ATCC_9790_uid70619|NC_018081|1336aa':0.001260000000000261,WP_063627610_1_Type_II-A_1336aa:0.006240000000000023)0.589:0.0016400000000000858)1.0:0.2521399999999998)0.988:0.07763999999999971)0.975:0.07380999999999993)1.0:0.14371000000000045,((WP_038409211_1_Type_II-A_1334aa:0.08209,(((Lmo_1346aa:0.0019099999999996342,'cas9|CAS-II-A|Listeria_innocua_Clip11262_uid61567|NC_003212|1334aa':0.004249999999999865)1.0:0.04905000000000026,((WP_003727705_1_Type_II-A_1334aa:0.000550,WP_003730785_1_Type_II-A_1334aa:0.0012400000000001299)0.997:0.014750000000000263,(WP_058876445_1_Type_II-A_1334aa:0.00246999999999975,('cas9|CAS-II-A|Listeria_monocytogenes_10403S_uid54461|NC_017544|1334aa':0.004249999999999865,WP_003723650_1_Type_II-A_1334aa:0.014310000000000045)0.898:0.006009999999999849)0.801:0.004260000000000375)0.995:0.021230000000000082)0.868:0.016490000000000116,((WP_085400884_1_Type_II-A_1334aa:0.0013500000000004064,(WP_085392451_1_Type_II-A_1334aa:0.0014099999999999113,(WP_033920898_1_Type_II-A_1334aa:0.0035400000000000986,(WP_023548323_1_Type_II-A_1334aa:0.0,WP_077287021_1_Type_II-A_1334aa:0.0):0.000560)0.289:0.0012299999999996203)0.802:0.000960)0.998:0.02894000000000041,(WP_003733029_1_Type_II-A_1334aa:0.0037200000000003897,WP_031669209_1_Type_II-A_1334aa:0.000550)1.0:0.08401000000000014)0.999:0.035840000000000316)0.966:0.05968000000000018)1.0:0.21518999999999977,(WP_095803385_1_Type_II-A_1327aa:0.31120000000000037,(WP_096397536_1_Type_II-A_1337aa:0.004710000000000214,(WP_002378009_1_Type_II-A_1337aa:0.000550,('cas9|CAS-II-A|Enterococcus_faecalis_OG1RF_uid54927|NC_017316|1337aa':0.003669999999999618,WP_002364836_1_Type_II-A_1337aa:0.001260000000000261)0.575:0.0012299999999996203)0.0:0.000550)1.0:0.27097000000000016)0.826:0.05262000000000011)0.976:0.041389999999999816)0.976:0.05795999999999957)0.443:0.04469000000000012,Eit_1331aa:0.36270000000000024)0.627:0.054829999999999934,((((WP_126426708_1_Type_II-A_1364aa:0.09890000000000043,(((((WP_003043819_1_Type_II-A_1375aa:0.07148999999999983,WP_129555603_1_Type_II-A_1367aa:0.07713000000000036)1.0:0.0443699999999998,((WP_111681791_1_Type_II-A_1371aa:0.000540,(((WP_012767106_1_Type_II-A_1371aa:0.0037000000000002586,WP_111716689_1_Type_II-A_1371aa:0.03242999999999974)0.418:0.000550,WP_014612333_1_Type_II-A_1371aa:0.00246999999999975)0.0:0.000560,Sdy_1371aa:0.000550)0.945:0.003669999999999618)0.773:0.0011799999999997368,(WP_015017095_1_Type_II-A_1371aa:0.004909999999999748,('cas9|CAS-II-A|Streptococcus_pyogenes_MGAS10750_uid58575|NC_008024|1371aa':0.0049400000000003885,WP_111679121_1_Type_II-A_1371aa:0.0012299999999996203)0.0:0.000550)0.942:0.003750000000000142)1.0:0.07824000000000009)0.99:0.030840000000000423,(((WP_063631341_1_Type_II-A_1367aa:0.0012299999999996203,WP_111693164_1_Type_II-A_1367aa:0.000550)0.92:0.0037399999999996325,(WP_101248361_1_Type_II-A_1367aa:0.006210000000000271,((WP_038432938_1_Type_II-A_1367aa:0.0,WP_023080005_1_Type_II-A_1367aa:0.0):0.000550,WP_023610282_1_Type_II-A_1367aa:0.0012299999999996203)0.936:0.00370999999999988)0.777:0.001260000000000261)0.872:0.0023799999999996047,(WP_111704663_1_Type_II-A_1368aa:0.001280000000000392,((WP_030125963_1_Type_II-A_1368aa:0.004050000000000331,((WP_012560673_1_Type_II-A_1368aa:0.006219999999999892,WP_038434062_1_Type_II-A_1368aa:0.0012299999999996203)0.8:0.0016999999999995907,(WP_031488318_1_Type_II-A_1368aa:0.0029399999999997206,(WP_111694788_1_Type_II-A_1368aa:0.0037200000000003897,WP_111705078_1_Type_II-A_1368aa:0.0024600000000001288)0.886:0.0032500000000004192)0.494:0.0012400000000001299)0.818:0.0017100000000001003)0.203:0.0012699999999998823,WP_111703313_1_Type_II-A_1368aa:0.015880000000000116)0.937:0.005279999999999951)0.904:0.003790000000000404)0.768:0.0017800000000001148)0.839:0.003210000000000157,(WP_111690765_1_Type_II-A_1367aa:0.007220000000000226,((WP_111713801_1_Type_II-A_1367aa:0.0012400000000001299,WP_014407541_1_Type_II-A_1367aa:0.004959999999999631)0.851:0.0026799999999997937,(((((WP_032462936_1_Type_II-A_1368aa:0.00246999999999975,WP_111704216_1_Type_II-A_1368aa:0.004959999999999631)0.863:0.0024300000000003763,(WP_030126706_1_Type_II-A_1368aa:0.000550,('cas9|CAS-II-A|Streptococcus_pyogenes_MGAS315_uid57911|NC_004070|1368aa':0.0,WP_111674566_1_Type_II-A_1368aa:0.0):0.0036599999999999966)0.844:0.0024800000000002598)0.0:0.000550,WP_038431314_1_Type_II-A_1368aa:0.000550)0.909:0.003630000000000244,((WP_011285506_1_Type_II-A_1368aa:0.000550,(WP_049524935_1_Type_II-A_1368aa:0.0012400000000001299,WP_129304756_1_Type_II-A_1368aa:0.0012499999999997513)0.0:0.000550)0.0:0.000550,NP_269215_1_Type_II-A_1368aa:0.0012400000000001299)0.804:0.0012999999999996348)0.292:0.0012400000000001299,(WP_020905136_1_Type_II-A_1368aa:0.0012400000000001299,(((WP_002989955_1_Type_II-A_1368aa:0.0,WP_111689242_1_Type_II-A_1368aa:0.0):0.000550,WP_011527619_1_Type_II-A_1368aa:0.0012400000000001299)0.812:0.0012400000000001299,(AAX71861_1_Type_II-A_1368aa:0.0,WP_129846771_1_Type_II-A_1368aa:0.0):0.0024800000000002598)0.795:0.0012299999999996203)0.773:0.000550)0.827:0.002200000000000202)0.762:0.0037000000000002586)0.805:0.0015599999999995617)0.745:0.000550,WP_111686257_1_Type_II-A_1367aa:0.013189999999999813)1.0:0.054219999999999935)0.99:0.09487999999999985,((((WP_126436870_1_Type_II-A_1348aa:0.0012400000000001299,WP_111692589_1_Type_II-A_1348aa:0.002449999999999619)0.906:0.0024600000000001288,'cas9|CAS-II-A|Streptococcus_equi_zooepidemicus_MGCS10565_uid59263|NC_011134|1348aa':0.0012299999999996203)0.776:0.0010700000000003485,WP_111690263_1_Type_II-A_1348aa:0.002650000000000041)1.0:0.20936999999999983,(WP_007896501_1_Type_II-A_1374aa:0.21004000000000023,(WP_111673267_1_Type_II-A_1369aa:0.10580999999999996,(WP_003099269_1_Type_II-A_1368aa:0.000550,(AHY17476_1_Type_II-C_1267aa:0.000550,AHY15608_1_Type_II-C_1273aa:0.004240000000000244)1.0:0.0013100000000001444)1.0:0.11402999999999963)0.939:0.05865999999999971)0.999:0.09813000000000027)0.147:0.029659999999999798)1.0:0.13558000000000003,((Sra_1370aa:0.26036000000000037,(((WP_003030002_1_Type_II-A_1345aa:0.07636999999999983,(WP_126408155_1_Type_II-A_1386aa:0.03669999999999973,WP_003031511_1_Type_II-A_1396aa:0.037670000000000314)1.0:0.12621000000000038)0.197:0.04342999999999986,((((WP_077497300_1_Type_II-A_1384aa:0.056540000000000035,'cas9|CAS-II-A|Streptococcus_gallolyticus_ATCC_BAA_2069_uid63617|NC_015215|1370aa':0.017450000000000188)0.992:0.023699999999999832,('cas9|CAS-II-A|Streptococcus_gallolyticus_UCN34_uid46061|NC_013798|1371aa':0.06688000000000027,WP_067062573_1_Type_II-A_1372aa:0.04779)0.176:0.015970000000000262)0.823:0.02599000000000018,('cas9|CAS-II-A|Streptococcus_infantarius_CJ18_uid87033|NC_016826|1375aa':0.022219999999999906,(Seq1_1376aa:0.03833999999999982,('cas9|CAS-II-A|Streptococcus_lutetiensis_033_uid213397|NC_021900|1373aa':0.009689999999999976,(WP_126402616_1_Type_II-A_1373aa:0.018749999999999822,WP_111698941_1_Type_II-A_1373aa:0.0024399999999999977)0.999:0.023119999999999585)0.994:0.03544999999999998)1.0:0.1335499999999996)0.927:0.04405999999999999)1.0:0.0855100000000002,WP_119877030_1_Type_II-A_1370aa:0.20368999999999993)0.878:0.039710000000000356)1.0:0.08424000000000031,(WP_126475526_1_Type_II-A_1350aa:0.12396999999999991,(Smu_1345aa:0.025940000000000296,(WP_014677909_1_Type_II-A_1345aa:0.0025100000000000122,(WP_082312238_1_Type_II-A_1345aa:0.018629999999999924,('cas9|CAS-II-A|Streptococcus_mutans_NN2025_uid46353|NC_013928|1345aa':0.00741999999999976,((WP_061046374_1_Type_II-A_1345aa:0.002449999999999619,WP_002263549_1_Type_II-A_1345aa:0.0012400000000001299)0.773:0.0012299999999996203,(WP_106006713_1_Type_II-A_1345aa:0.0012400000000001299,WP_002280230_1_Type_II-A_1345aa:0.00370999999999988)0.771:0.0012299999999996203)0.872:0.002449999999999619)0.743:0.0012199999999999989)0.873:0.0024600000000001288)0.745:0.0019000000000000128)0.416:0.04101999999999961)1.0:0.10107)0.311:0.02956000000000003)0.903:0.034760000000000346,(((((WP_017648376_1_Type_II-A_1370aa:0.0,WP_088881668_1_Type_II-A_1370aa:0.0):0.0043199999999998795,(WP_001040108_1_Type_II-A_1370aa:0.0024399999999999977,(WP_001040107_1_Type_II-A_1370aa:0.000550,WP_001040110_1_Type_II-A_1370aa:0.0012299999999996203)0.0:0.000550)1.0:0.02137000000000011)0.657:0.007500000000000284,(WP_038406070_1_Type_II-A_1374aa:0.014289999999999914,(WP_088181599_1_Type_II-A_1370aa:0.0012100000000003774,((WP_123957750_1_Type_II-A_1370aa:0.0012299999999996203,(WP_050881965_1_Type_II-A_1370aa:0.0012299999999996203,WP_001040085_1_Type_II-A_1370aa:0.0012199999999999989)0.0:0.000550)0.0:0.000550,((Sag1_1385aa:0.0,'cas9|CAS-II-A|Streptococcus_agalactiae_2603V_R_uid57943|NC_004116|1370aa':0.0,WP_112435821_1_Type_II-A_1370aa:0.0,WP_112477766_1_Type_II-A_1370aa:0.0):0.000550,WP_123947897_1_Type_II-A_1370aa:0.0024600000000001288)0.0:0.000550)0.0:0.000550)0.971:0.006899999999999906)0.93:0.005219999999999558)0.993:0.03305999999999987,((WP_001040102_1_Type_II-A_1377aa:0.0,'cas9|CAS-II-A|Streptococcus_agalactiae_NEM316_uid61585|NC_004368|1377aa':0.0):0.030710000000000015,(WP_001040096_1_Type_II-A_1370aa:0.003890000000000171,WP_001040098_1_Type_II-A_1370aa:0.0010700000000003485)0.882:0.008020000000000138)1.0:0.06311)1.0:0.1543599999999996,(WP_061563899_1_Type_II-A_1366aa:0.10050000000000026,(((WP_111675746_1_Type_II-A_1391aa:0.04164000000000012,WP_096753782_1_Type_II-A_1392aa:0.03476999999999997)0.9:0.013589999999999769,((WP_065972475_1_Type_II-A_1388aa:0.01069000000000031,('cas9|CAS-II-A|Streptococcus_thermophilus_LMD_9_uid58327|NC_008532|1388aa':0.0024800000000002598,(WP_014608595_1_Type_II-A_1388aa:0.000550,(WP_014727651_1_Type_II-A_1388aa:0.0,WP_111679672_1_Type_II-A_1388aa:0.0,WP_024703962_1_Type_II-A_1388aa:0.0):0.000550)0.926:0.0036599999999999966)0.923:0.0095799999999997)1.0:0.1809200000000004,((WP_024405243_1_Type_II-A_1380aa:0.0,'cas9|CAS-II-A|Streptococcus_suis_ST1_uid167482|NC_017950|1381aa':0.0):0.034239999999999604,(WP_024390729_1_Type_II-A_1380aa:0.016510000000000247,WP_105184075_1_Type_II-A_1382aa:0.014719999999999622)1.0:0.06622000000000039)1.0:0.20021999999999984)1.0:0.13449000000000044)1.0:0.08326000000000011,(WP_120770653_1_Type_II-A_1375aa:0.05844999999999967,WP_060553428_1_Type_II-A_1380aa:0.028900000000000148)0.985:0.025719999999999743)0.967:0.040600000000000414)1.0:0.12736999999999998)0.772:0.048530000000000406)0.581:0.03950000000000031)0.995:0.08201999999999998,Lan_1318aa:0.5149600000000003)0.168:0.03328000000000042)0.99:0.16326000000000018)0.998:0.19806999999999997)0.999:0.26910999999999996)0.0:0.05995000000000017,('cas9|CAS-II-A|Gordonibacter_pamelaeae_7_10_1_b_uid197167|NC_021021|1371aa':0.4126099999999999,('cas9|CAS-II-A|Eggerthella_YY7918_uid68707|NC_015738|1380aa':0.3313400000000004,('cas9|CAS-II-A|Olsenella_uli_DSM_7084_uid51367|NC_014363|1399aa':0.2925300000000002,'cas9|CAS-II-A|Coriobacterium_glomerans_PW2_uid65787|NC_015389|1384aa':0.24631000000000025)1.0:0.20123999999999986)0.079:0.06415000000000015)1.0:0.6045099999999999)0.993:0.15608999999999984)1.0:0.8345099999999999,((((WP_115558502_1_Type_II-A_1076aa:0.5691199999999998,(WP_069117188_1_Type_II-A_1069aa:0.2566100000000002,(WP_075058359_1_Type_II-A_1069aa:0.2195100000000001,WP_075048454_1_Type_II-A_1070aa:0.21404000000000023)0.963:0.06457999999999986)1.0:0.41027000000000013)1.0:0.37878999999999996,(((((WP_014574789_1_Type_II-A_1269aa:0.02010999999999985,(WP_011883478_1_Type_II-A_1269aa:0.020330000000000403,(ID116_7_1269aa:0.014639999999999986,(WP_027333323_1_Type_II-A_1266aa:0.017079999999999984,WP_011113935_1_Type_II-A_1270aa:0.0164200000000001)0.981:0.014470000000000205)0.858:0.009850000000000136)0.399:0.006170000000000009)1.0:0.6684400000000004,((WP_026365159_1_Type_II-A_1019aa:0.0013899999999997803,(WP_041352097_1_Type_II-A_1269aa:0.014310000000000045,WP_109537259_1_Type_II-A_1170aa:0.025420000000000442)0.427:0.0040599999999999525)1.0:0.6539000000000001,(WP_117274954_1_Type_II-A_1223aa:0.31118999999999986,(WP_015287703_1_Type_II-A_1239aa:0.2541000000000002,(WP_004794730_1_Type_II-A_1233aa:0.008440000000000225,WP_046643012_1_Type_II-A_1233aa:0.007039999999999935)1.0:0.18020000000000014)0.999:0.12788000000000022)1.0:0.23519000000000023)0.901:0.1289699999999998)1.0:0.4113199999999999,(WP_114191009_1_Type_II-A_1199aa:0.90673,(WP_129646764_1_Type_II-A_1162aa:0.8321699999999996,((WP_060823277_1_Type_II-A_1175aa:0.01470000000000038,WP_129694582_1_Type_II-A_1105aa:0.02660000000000018)1.0:0.4447199999999998,(WP_129644562_1_Type_II-A_1259aa:0.20155999999999974,(WP_099451754_1_Type_II-A_1263aa:0.001100000000000101,WP_044635168_1_Type_II-A_1263aa:0.000550)1.0:0.3038400000000001)1.0:0.33386999999999967)1.0:0.26225999999999994)0.565:0.10324)0.999:0.1768399999999999)0.988:0.12656,(WP_041362727_1_Type_II-A_1226aa:1.1465099999999997,MG38-1_v1:1.5266600000000001)0.585:0.1554000000000002)0.19:0.08160999999999996,(MG38-4_v1:0.6116999999999999,(WP_129692608_1_Type_II-A_1142aa:0.5034899999999998,MG38-3_v1:0.52922)0.998:0.19384999999999986)1.0:0.28880000000000017)1.0:0.17809000000000008)0.936:0.12171999999999983,(((Tsp_1107aa:0.5948700000000002,(((WP_120771636_1_Type_II-A_1154aa:0.5290499999999998,((WP_010018698_1_Type_II-A_1126aa:0.10108000000000006,WP_120141936_1_Type_II-A_1131aa:0.1748400000000001)1.0:0.33182,(WP_077276356_1_Type_II-A_1132aa:0.3240599999999998,Ece_1134aa:0.5241099999999999)0.939:0.09736000000000011)0.903:0.07079000000000013)0.0:0.06293000000000015,(Fho_1143aa:0.3821300000000001,WP_087548596_1_Type_II-A_1150aa:0.5387300000000002)1.0:0.4571700000000001)0.998:0.13856000000000002,(((WP_084871438_1_Type_II-A_1139aa:0.06490000000000018,(Ssa_1127aa:0.017510000000000137,(WP_126429293_1_Type_II-A_1128aa:0.014969999999999928,(WP_107372848_1_Type_II-A_1128aa:0.03459000000000012,(WP_014727388_1_Type_II-A_1121aa:0.0043400000000000105,((((WP_111679519_1_Type_II-A_1120aa:0.003309999999999924,WP_113870396_1_Type_II-A_1120aa:0.0043999999999999595)1.0:0.022710000000000008,(WP_116920169_1_Type_II-A_1123aa:0.007769999999999833,('cas9|CAS-II-A|Streptococcus_thermophilus_CNRZ1066_uid58221|NC_006449|1128aa':0.003509999999999902,(Sth1A_1122aa:0.006479999999999819,WP_059257345_1_Type_II-A_1128aa:0.000550)0.951:0.00782000000000016)0.913:0.004249999999999865)0.87:0.002200000000000202)0.924:0.003309999999999924,WP_087009798_1_Type_II-A_1121aa:0.0044200000000000905)0.33:0.000540,(((WP_014621379_1_Type_II-A_1121aa:0.001100000000000101,(WP_011680957_1_Type_II-A_1121aa:0.001100000000000101,(WP_024704047_1_Type_II-A_1121aa:0.001100000000000101,WP_023909534_1_Type_II-A_1121aa:0.000550)0.0:0.000550)0.825:0.0010900000000000354)0.851:0.000540,(WP_101415585_1_Type_II-A_1121aa:0.000550,WP_095559301_1_Type_II-A_1121aa:0.0022099999999998232)0.976:0.005349999999999966)0.383:0.0018099999999998673,(WP_014608134_1_Type_II-A_1121aa:0.000550,WP_128887992_1_Type_II-A_1121aa:0.0032800000000001717)0.944:0.0038399999999998435)0.381:0.0031400000000001427)0.818:0.0019100000000000783)0.999:0.02201999999999993)0.305:0.005300000000000082)0.577:0.006099999999999994)0.964:0.02452999999999994)1.0:0.14109999999999978,(('cas9|CAS-II-A|Streptococcus_I_G2_uid224251|NC_022584|1127aa':0.05449999999999999,(WP_046165401_1_Type_II-A_1136aa:0.01786000000000021,'cas9|CAS-II-A|Streptococcus_gordonii_Challis_substr__CH1_uid57667|NC_009785|1136aa':0.026069999999999816)1.0:0.0887500000000001)0.996:0.051730000000000054,(Ssi_1123aa:0.09173000000000009,((WP_057489650_1_Type_II-A_1126aa:0.0,'cas9|CAS-II-A|Streptococcus_anginosus_C1051_uid218003|NC_022244|1125aa':0.0):0.010949999999999793,(WP_021002704_1_Type_II-A_1125aa:0.007540000000000102,WP_126407025_1_Type_II-A_1124aa:0.05388999999999999)0.986:0.01939000000000002)1.0:0.08326000000000011)0.191:0.025700000000000056)1.0:0.07723000000000013)1.0:0.09026999999999985,(((WP_058814078_1_Type_II-A_1129aa:0.0046800000000000175,WP_111712910_1_Type_II-A_1129aa:0.003150000000000208)0.998:0.03135000000000021,((WP_058621517_1_Type_II-A_1129aa:0.031930000000000014,('cas9|CAS-II-A|Streptococcus_gallolyticus_UCN34_uid46061|NC_013798|1130aa':0.016669999999999963,((WP_013852048_1_Type_II-A_1130aa:0.000550,WP_069788897_1_Type_II-A_1130aa:0.0022199999999998887)0.995:0.011260000000000048,(WP_014294907_1_Type_II-A_1130aa:0.0032199999999997786,Sma2_1131aa:0.0024000000000001798)0.924:0.008799999999999919)0.325:0.0028600000000000847)0.321:0.0034000000000000696)1.0:0.06273000000000017,(WP_126440388_1_Type_II-A_1130aa:0.027919999999999945,WP_126437961_1_Type_II-A_1130aa:0.029749999999999943)0.918:0.015519999999999978)0.585:0.02018999999999993)1.0:0.13999000000000006,(WP_037591994_1_Type_II-A_1126aa:0.31117000000000017,(WP_120171880_1_Type_II-A_1124aa:0.09501999999999988,('cas9|CAS-II-A|Streptococcus_suis_ST3_uid66327|NC_015433|1122aa':0.000550,(Ssu_1122aa:0.0010799999999999699,WP_024409212_1_Type_II-A_1122aa:0.0011199999999997878)0.0:0.000550)1.0:0.11181999999999981)1.0:0.20569000000000015)0.707:0.052750000000000075)0.985:0.06341999999999981)1.0:0.27719000000000005)0.636:0.07783000000000007)0.976:0.1137100000000002,('cas9|CAS-II-A|Eubacterium_rectale_ATCC_33656_uid59169|NC_012781|1114aa':0.000560,WP_012742555_1:0.000550)1.0:0.71481)1.0:0.25085000000000024,((Mse_1064aa:0.39566999999999997,(WP_096075831_1_Type_II-A_1056aa:0.4109600000000002,(((WP_105977729_1_Type_II-C_1053aa:0.008840000000000181,(WP_082732265_1_Type_II-A_984aa:0.0011899999999998023,WP_096754380_1_Type_II-A_1053aa:0.0012300000000000644)0.981:0.01175000000000015)1.0:0.045869999999999855,(saCas9_uniprot:0.020459999999999923,WP_088922804_1_Type_II-A_1053aa:0.012980000000000214)0.999:0.0683600000000002)1.0:0.17767,((WP_002460848_1_Type_II-A_1054aa:0.15379999999999994,((WP_104681501_1_Type_II-A_1054aa:0.000550,'cas9|CAS-II-C|Staphylococcus_pasteuri_SP1_uid226267|NC_022737|1054aa':0.0011299999999998533)0.983:0.012039999999999829,(WP_075777761_1_Type_II-A_1054aa:0.004589999999999872,(WP_058710220_1_Type_II-A_1054aa:0.0011399999999999189,WP_126510167_1_Type_II-A_1054aa:0.000550)0.962:0.005599999999999827)0.229:0.002749999999999808)1.0:0.13551000000000002)1.0:0.10551999999999984,((WP_060829977_1_Type_II-A_1058aa:0.008399999999999963,(WP_050345681_1_Type_II-A_1058aa:0.0030800000000001937,WP_050331073_1_Type_II-A_1058aa:0.004830000000000112)0.389:0.0030800000000001937)1.0:0.2309000000000001,(WP_085237539_1_Type_II-A_1054aa:0.2591399999999999,(WP_039643679_1_Type_II-A_1051aa:0.011709999999999887,WP_060552032_1_Type_II-A_1055aa:0.0136099999999999)1.0:0.20081000000000016)0.965:0.07369000000000003)0.976:0.0632600000000001)0.993:0.07654000000000005)1.0:0.1774300000000002)0.039:0.06552999999999987)1.0:0.3021799999999999,(((((((((((MG41-67_v1:0.0022400000000000198,(MG41-90_v1:0.0,MG41-82_v1:0.0):0.000550)0.977:0.006699999999999928,((MG41-102_v1:0.0,MG41-102_v3:0.0):0.000550,MG41-101_v2:0.0022400000000000198)0.891:0.0022999999999999687)0.948:0.004509999999999792,(((MG41-107_v1:0.0011199999999997878,(MG41-17_v1:0.000560,((MG41-49_v1:0.0,MG41-42_v1:0.0,MG41-49_v2:0.0,MG41-43_v1:0.0,MG41-49_v4:0.0,MG41-50_v2:0.0,MG41-49_v5:0.0):0.007859999999999978,(MG41-108_v1:0.005489999999999995,((MG41-16_v2:0.0,MG41-16_v3:0.0,MG41-84_v3:0.0,MG41-84_v1:0.0,MG41-16_v1:0.0):0.000550,MG41-5_v1:0.00132000000000021)0.848:0.0019300000000002093)0.951:0.005069999999999908)0.896:0.003369999999999873)0.958:0.005609999999999893)0.824:0.0011299999999998533,((MG41-46_v3:0.0,MG41-40_v1:0.0):0.0011299999999998533,(MG41-73_v1:0.003350000000000186,MG41-70_v1:0.000550)0.0:0.000550)0.798:0.0011199999999997878)0.869:0.000540,((MG41-8_v4:0.0,MG41-8_v5:0.0,MG41-8_v8:0.0,MG41-8_v7:0.0,MG41-8_v6:0.0,MG41-7_v1:0.0,MG41-8_v2:0.0,MG41-8_v3:0.0):0.0011299999999998533,(MG41-39_v1:0.0011199999999997878,(MG41-26_v2:0.0,MG41-26_v3:0.0,MG41-26_v4:0.0,MG41-26_v5:0.0,MG41-24_v1:0.0):0.000550)0.0:0.000550)0.913:0.0032999999999998586)0.928:0.003369999999999873)0.919:0.0034000000000000696,((((MG41-45_v1:0.0,MG41-52_v2:0.0):0.015249999999999986,((MG41-72_v1:0.000550,MG41-10_v1:0.0011299999999998533)0.967:0.008469999999999978,((MG41-46_v2:0.0,MG41-46_v1:0.0):0.01576000000000022,(MG41-87_v1:0.0,MG41-41_v1:0.0):0.0012300000000000644)1.0:0.05492000000000008)0.999:0.032729999999999926)0.988:0.013269999999999893,MG41-74_v1:0.005079999999999973)0.887:0.005640000000000089,(MG41-25_v2:0.0,MG41-23_v1:0.0):0.0028399999999999537)0.901:0.0038399999999998435)0.869:0.0023100000000000342,MG41-100_v1:0.000550)0.814:0.0011299999999998533,MG41-95_v1:0.000540)1.0:0.000550,MG41-1_v1:0.000550)1.0:0.48488,(((MG41-134_v13:0.0,MG41-134_v1:0.0,MG41-134_v9:0.0,MG41-134_v2:0.0,MG41-122_v1:0.0,MG41-134_v4:0.0,MG41-134_v6:0.0,MG41-134_v10:0.0,MG41-122_v2:0.0,MG41-134_v5:0.0,MG41-134_v8:0.0,MG41-139_v1:0.0,MG41-134_v12:0.0,MG41-134_v11:0.0,MG41-134_v7:0.0,MG41-134_v3:0.0):0.000550,MG41-121_v1:0.0011499999999999844)1.0:0.4344999999999999,(MG41-111_v1:0.0034399999999998876,(MG41-120_v1:0.0011399999999999189,(MG41-118_v1:0.000550,MG41-119_v1:0.0011499999999999844)0.79:0.0011499999999999844)0.816:0.0045199999999998575)1.0:0.43294999999999995)0.953:0.09283000000000019)0.997:0.09750000000000014,((Edo_1092aa:0.3993500000000001,(WP_119362967_1_Type_II-A_1104aa:0.029520000000000213,WP_117347264_1_Type_II-A_1104aa:0.02283999999999997)1.0:0.37162000000000006)0.999:0.15155999999999992,(MG41-117_v1:0.45052000000000003,((MG41-4_v2:0.0,MG41-4_v1:0.0):0.15437000000000012,(MG41-3_v1:0.0,MG41-3_v2:0.0,MG41-3_v3:0.0,MG41-3_v4:0.0):0.17756000000000016)1.0:0.3044899999999999)1.0:0.2379199999999999)0.991:0.09583999999999993)0.788:0.0547200000000001,((MG41-113_v1:0.26648000000000005,((((MG41-52_v1:0.0,MG41-59_v3:0.0):0.0012400000000001299,MG41-13_v1:0.0011399999999999189)0.933:0.004529999999999923,((MG41-58_v1:0.000550,MG41-22_v1:0.0022500000000000853)0.914:0.0032800000000001717,((MG41-23_v3:0.0,MG41-23_v2:0.0,MG41-23_v4:0.0,MG41-21_v1:0.0):0.004649999999999821,((((MG41-54_v3:0.0022500000000000853,(((MG41-69_v3:0.0022299999999999542,(MG41-77_v1:0.002200000000000202,((((((MG41-93_v1:0.004550000000000054,(MG41-19_v2:0.0,MG41-19_v1:0.0):0.000550)0.822:0.0011499999999999844,((MG41-66_v1:0.0,MG41-76_v1:0.0):0.000550,MG41-94_v1:0.0011399999999999189)0.818:0.0011499999999999844)0.0:0.000550,(MG41-80_v1:0.000550,((MG41-65_v1:0.0,MG41-75_v2:0.0):0.0022799999999998377,(MG41-84_v2:0.000560,MG41-68_v1:0.000550)0.79:0.000560)0.821:0.0011499999999999844)0.788:0.0011499999999999844)0.908:0.000560,(MG41-18_v1:0.0022500000000000853,(MG41-44_v1:0.000550,MG41-61_v1:0.002829999999999888)0.0:0.000540)0.809:0.0011299999999998533)0.0:0.000550,(MG41-51_v1:0.0,MG41-51_v2:0.0):0.0011399999999999189)0.0:0.000550,MG41-25_v1:0.0011499999999999844)0.496:0.000550)0.495:0.0011299999999998533)0.745:0.000550,((MG41-56_v1:0.0,MG41-63_v3:0.0):0.0022700000000002163,((((((MG41-20_v1:0.006679999999999797,(MG41-105_v1:0.000550,(MG41-79_v1:0.0011299999999998533,(MG41-48_v1:0.0,MG41-55_v2:0.0):0.003369999999999873)0.0:0.000550)0.893:0.0024000000000001798)0.399:0.0011600000000000499,MG41-14_v1:0.003229999999999844)0.921:0.000550,((((((MG41-96_v1:0.0,MG41-96_v2:0.0):0.0011399999999999189,MG41-78_v1:0.0011499999999999844)0.831:0.0011399999999999189,(MG41-91_v1:0.0,MG41-91_v2:0.0):0.0022700000000002163)0.0:0.000550,(MG41-88_v1:0.0011299999999998533,MG41-8_v1:0.000540)0.854:0.0011299999999998533)0.0:0.000550,MG41-32_v1:0.000550)1.0:0.000600,(MG41-57_v1:0.0,MG41-64_v2:0.0):0.0024600000000001288)1.0:0.000620)0.0:0.000550,((((MG41-98_v1:0.0011299999999998533,MG41-49_v3:0.0011499999999999844)0.352:0.000550,MG41-12_v1:0.0022600000000001508)0.0:0.000550,(MG41-63_v1:0.0,MG41-63_v2:0.0,MG41-102_v2:0.0,MG41-63_v4:0.0):0.000550)1.0:0.000550,((MG41-60_v1:0.0,MG41-53_v1:0.0,MG41-60_v2:0.0,MG41-53_v2:0.0):0.000550,MG41-26_v1:0.0032999999999998586)0.44:0.0011499999999999844)0.914:0.001040000000000152)0.0:0.000550,(MG41-59_v2:0.0,MG41-89_v1:0.0,MG41-89_v2:0.0,MG41-101_v1:0.0,MG41-59_v1:0.0):0.000550)0.0:0.000550,(MG41-99_v1:0.0011499999999999844,MG41-106_v1:0.0022700000000002163)0.811:0.0011499999999999844)0.803:0.0011499999999999844)0.827:0.0011299999999998533)0.0:0.000550,(((MG41-55_v1:0.000540,MG41-92_v1:0.0030600000000000627)0.333:0.0011399999999999189,(MG41-85_v4:0.0022600000000001508,((MG41-47_v1:0.0,MG41-54_v1:0.0,MG41-54_v2:0.0):0.0011399999999999189,MG41-2_v1:0.000550)0.0:0.000550)0.917:0.000550)0.53:0.000550,MG41-97_v1:0.0022700000000002163)0.741:0.000550)0.0:0.000560)0.952:0.0019900000000001583,(MG41-83_v1:0.07360999999999995,(MG41-104_v1:0.0037600000000002076,MG41-62_v1:0.0018799999999998818)0.898:0.003929999999999989)0.772:0.0018099999999998673)0.997:0.0013000000000000789,((((MG41-64_v1:0.0011499999999999844,MG41-9_v1:0.000550)0.0:0.000550,(MG41-81_v1:0.000620,MG41-103_v1:0.000550)0.954:0.000570)0.906:0.0022700000000002163,MG41-75_v1:0.02320000000000011)0.731:0.0011299999999998533,(MG41-15_v1:0.0043600000000001415,((MG41-71_v1:0.000550,(MG41-50_v1:0.0022600000000001508,MG41-11_v1:0.0011399999999999189)0.741:0.000550)1.0:0.000550,(((MG41-37_v2:0.0,MG41-43_v2:0.0):0.0011499999999999844,((MG41-69_v2:0.0,MG41-60_v3:0.0,MG41-38_v1:0.0,MG41-69_v1:0.0,MG41-85_v1:0.0,MG41-60_v5:0.0,MG41-60_v4:0.0,MG41-85_v2:0.0,MG41-85_v3:0.0):0.000550,MG41-6_v1:0.0011399999999999189)0.0:0.000550)0.0:0.000550,MG41-86_v1:0.0011499999999999844)0.914:0.000990)0.279:0.0011399999999999189)0.764:0.0012900000000000134)0.73:0.000550)0.779:0.0015200000000001879,MG41-76_v2:0.005079999999999973)0.872:0.003029999999999866)0.932:0.004169999999999785)0.793:0.0015299999999998093)0.361:0.0051800000000001845,MG41-123_v1:0.017900000000000027)1.0:0.24052000000000007)1.0:0.31639000000000017,((MG41-110_v1:0.0,MG41-126_v1:0.0):0.7526199999999998,((MG41-109_v1:0.000700,MG41-112_v1:0.000550)1.0:0.52582,(MG41-27_v1:0.4163800000000002,((((MG41-35_v1:0.0,MG41-35_v2:0.0):0.0011900000000002464,MG41-34_v1:0.0034200000000002007)0.785:0.0018799999999998818,(MG41-36_v1:0.001120000000000232,(MG41-37_v1:0.0,MG41-33_v1:0.0):0.000560)0.659:0.000540)1.0:0.4990899999999998,(MG41-116_v1:0.000620,((MG41-115_v1:0.0011600000000000499,(((MG41-30_v1:0.0,MG41-29_v1:0.0):0.0011499999999999844,MG41-28_v1:0.0011499999999999844)0.753:0.0011399999999999189,MG41-114_v1:0.0045799999999998064)0.737:0.0011399999999999189)0.723:0.0022799999999998377,MG41-31_v1:0.01034999999999986)0.036:0.000670)1.0:0.3753899999999999)0.808:0.11007999999999996)0.984:0.11768)0.994:0.11699999999999999)0.412:0.047050000000000036)0.987:0.0862400000000001)1.0:0.15994999999999981,(((WP_096550266_1_Type_II-A_1064aa:0.29998999999999976,Bni_1065aa:0.25588999999999995)0.278:0.08755999999999986,(WP_077916261_1_Type_II-A_1079aa:0.32670999999999983,WP_076767463_1_Type_II-A_1079aa:0.30508999999999986)0.974:0.10275999999999996)1.0:0.35138999999999987,(((((MG47-1_v1:0.0,MG47-1_v3:0.0,MG47-1_v2:0.0):0.004509999999999792,(MG47-7_v2:0.0,MG47-7_v1:0.0,MG47-7_v3:0.0):0.000550)1.0:0.4256500000000001,(((MG47-26_v1:0.0013800000000001589,MG47-27_v1:0.000560)1.0:0.12658000000000014,(MG47-19_v1:0.03334999999999999,(MG47-43_v1:0.0011700000000001154,((((MG47-48_v2:0.0011899999999998023,MG47-21_v1:0.0023399999999997867)0.36:0.000550,MG47-24_v1:0.0011600000000000499)0.0:0.000550,(((MG47-38_v1:0.0,MG47-39_v1:0.0):0.0011600000000000499,(MG47-36_v3:0.0023300000000001653,(WP_125669251_1_Type_II-A_1062aa:0.0,MG47-23_v5:0.0,MG47-25_v7:0.0,MG47-25_v8:0.0,MG47-45_v2:0.0,MG47-44_v2:0.0,MG47-44_v1:0.0,MG47-45_v3:0.0,MG47-45_v4:0.0,MG47-47_v1:0.0,MG47-45_v6:0.0,MG47-51_v1:0.0,MG47-54_v2:0.0,MG47-25_v10:0.0,MG47-23_v8:0.0,MG47-25_v14:0.0,MG47-25_v12:0.0,MG47-54_v1:0.0,MG47-54_v3:0.0,MG47-23_v7:0.0,MG47-61_v1:0.0,MG47-56_v2:0.0,MG47-23_v12:0.0,MG47-56_v3:0.0,MG47-23_v11:0.0,MG47-56_v1:0.0,MG47-25_v15:0.0,MG47-59_v1:0.0,MG47-25_v13:0.0,MG47-73_v3:0.0,MG47-73_v2:0.0,MG47-54_v4:0.0,MG47-59_v2:0.0,MG47-25_v17:0.0,MG47-73_v10:0.0,MG47-25_v9:0.0,MG47-68_v1:0.0,MG47-73_v1:0.0,MG47-68_v2:0.0,MG47-23_v6:0.0,MG47-73_v4:0.0,MG47-73_v7:0.0,MG47-45_v5:0.0,MG47-23_v13:0.0,MG47-23_v14:0.0,MG47-25_v16:0.0,MG47-73_v8:0.0,MG47-25_v19:0.0,MG47-73_v6:0.0,MG47-78_v2:0.0,MG47-23_v9:0.0,MG47-23_v10:0.0,MG47-25_v11:0.0,MG47-73_v5:0.0,MG47-78_v1:0.0,MG47-73_v9:0.0,MG47-25_v18:0.0,MG47-23_v15:0.0,MG47-23_v16:0.0,MG47-25_v5:0.0,MG47-23_v4:0.0,MG47-36_v2:0.0,MG47-25_v6:0.0,MG47-23_v3:0.0,MG47-36_v1:0.0,MG47-23_v2:0.0,MG47-23_v1:0.0,MG47-25_v1:0.0,MG47-25_v3:0.0,MG47-25_v2:0.0,MG47-25_v4:0.0,MG47-26_v8:0.0,MG47-26_v5:0.0,MG47-26_v6:0.0,MG47-26_v7:0.0,MG47-26_v9:0.0,MG47-26_v4:0.0,MG47-26_v3:0.0,MG47-26_v2:0.0):0.000550)0.918:0.000550)0.0:0.000550,(((MG47-28_v2:0.0,MG47-28_v3:0.0,MG47-29_v5:0.0,MG47-29_v2:0.0,MG47-29_v4:0.0,MG47-29_v3:0.0,MG47-28_v1:0.0,MG47-29_v1:0.0):0.0022799999999998377,(MG47-46_v1:0.0011700000000001154,((MG47-42_v1:0.0,MG47-45_v1:0.0,MG47-72_v1:0.0,MG47-44_v3:0.0,MG47-45_v7:0.0):0.000550,MG47-41_v1:0.0023100000000000342)0.0:0.000550)0.823:0.000550)0.825:0.0023200000000000998,MG47-42_v2:0.003410000000000135)0.36:0.000550)0.0:0.000550)0.637:0.000550,(MG47-31_v1:0.0011700000000001154,MG47-22_v1:0.0011600000000000499)0.362:0.000550)0.0:0.000550)0.998:0.023219999999999796)1.0:0.12265000000000015)1.0:0.12388000000000021,((MG47-20_v2:0.0,MG47-20_v1:0.0):0.11997999999999998,((((MG47-30_v1:0.0,MG47-29_v6:0.0):0.000540,MG47-33_v1:0.000550)0.746:0.000550,(MG47-14_v1:0.0013000000000000789,(MG47-13_v1:0.003509999999999902,(MG47-17_v1:0.000550,MG47-16_v1:0.001180000000000181)0.774:0.001180000000000181)0.776:0.0010500000000002174)0.965:0.00821000000000005)0.548:0.0019700000000000273,((((MG47-15_v1:0.0011499999999999844,MG47-2_v1:0.0011899999999998023)0.872:0.000550,MG47-34_v1:0.040779999999999816)0.845:0.0018899999999999473,MG47-32_v1:0.000560)0.931:0.0047399999999999665,MG47-30_v2:0.010780000000000012)0.886:0.0047399999999999665)1.0:0.16480000000000006)1.0:0.10572999999999988)1.0:0.14642)0.869:0.0701900000000002,((MG47-10_v1:0.0116900000000002,MG47-9_v1:0.019849999999999923)1.0:0.32094999999999985,MG47-18_v1:0.41933)0.871:0.09400999999999993)0.928:0.050679999999999836,(MG47-6_v1:0.3569200000000001,(((MG47-57_v1:0.0,MG47-40_v1:0.0):0.000550,MG47-47_v2:0.0011499999999999844)0.987:0.028509999999999813,(MG47-35_v1:0.032480000000000064,(MG47-48_v1:0.0,MG47-37_v1:0.0):0.007929999999999993)0.919:0.019649999999999945)1.0:0.44891000000000014)0.996:0.11511000000000005)1.0:0.3486600000000002)0.936:0.09175000000000022)0.216:0.08030999999999988)0.938:0.06908000000000003)0.988:0.11741000000000001)0.624:0.10328999999999988,(((MG87-70_v2:0.12673999999999985,((MG87-44_v5:0.0,MG87-83_v1:0.0):0.000560,(MG87-5_v3:0.0012099999999999334,((MG87-23_v3:0.0,MG87-91_v1:0.0):0.0011999999999998678,MG87-8_v3:0.000550)0.0:0.000550)0.761:0.0011499999999999844)1.0:0.12897999999999987)1.0:0.26896999999999993,(MG87-67_v1:0.3376299999999999,(((MG87-22_v1:0.0,MG87-22_v2:0.0):0.000540,((MG87-18_v2:0.0,MG87-18_v3:0.0,MG87-18_v1:0.0):0.0011900000000002464,(MG87-7_v1:0.0,MG87-7_v2:0.0):0.0011799999999997368)0.4:0.0022999999999999687)1.0:0.08150000000000013,(((MG87-60_v1:0.0,MG87-60_v2:0.0):0.000550,(((MG87-77_v1:0.0,MG87-77_v2:0.0,MG87-77_v3:0.0,MG87-77_v4:0.0,MG87-29_v1:0.0,MG87-77_v5:0.0,MG87-77_v6:0.0,MG87-74_v2:0.0,MG87-74_v1:0.0):0.000550,(MG87-33_v1:0.000550,(MG87-66_v1:0.000550,MG87-68_v1:0.001420000000000421)0.279:0.0021800000000000708)0.813:0.0011900000000002464)0.936:0.000540,MG87-65_v1:0.009999999999999787)0.996:0.011820000000000164)0.979:0.022549999999999848,(((MG87-52_v1:0.0011999999999998678,(MG87-34_v2:0.0,MG87-34_v1:0.0):0.0023900000000001143)0.8:0.0011900000000002464,((((MG87-59_v8:0.0,MG87-59_v10:0.0,MG87-59_v9:0.0,MG87-59_v4:0.0,MG87-59_v1:0.0,MG87-59_v6:0.0,MG87-59_v7:0.0,MG87-59_v2:0.0,MG87-59_v5:0.0,MG87-59_v3:0.0,MG87-59_v11:0.0):0.0011900000000002464,MG87-20_v1:0.0023699999999999832)0.8:0.0011999999999998678,(MG87-80_v4:0.0,MG87-80_v3:0.0,MG87-80_v1:0.0,MG87-80_v2:0.0,MG87-26_v1:0.0,MG87-80_v7:0.0,MG87-80_v6:0.0,MG87-80_v5:0.0):0.002360000000000362)0.0:0.000550,(MG87-2_v1:0.0,MG87-79_v1:0.0):0.000550)0.771:0.0011900000000002464)0.746:0.0011900000000002464,((MG87-12_v1:0.0,MG87-75_v1:0.0):0.0011999999999998678,(MG87-70_v1:0.0,MG87-21_v2:0.0):0.0023699999999999832)0.887:0.0023999999999997357)0.993:0.022639999999999993)0.999:0.06948000000000043)1.0:0.1971999999999996)1.0:0.2825500000000001)0.999:0.20189000000000012,(((MG87-39_v1:0.5228899999999999,((MG87-55_v1:0.16096999999999984,((MG87-32_v2:0.0,MG87-32_v1:0.0,MG87-32_v3:0.0,MG87-32_v4:0.0):0.08628999999999998,(((MG87-13_v2:0.0,MG87-13_v1:0.0):0.0047199999999998354,(MG87-3_v3:0.0,MG87-3_v2:0.0,MG87-3_v4:0.0,MG87-3_v7:0.0,MG87-3_v6:0.0,MG87-3_v1:0.0,MG87-3_v8:0.0,MG87-3_v5:0.0):0.00710999999999995)0.918:0.006649999999999601,(((MG87-43_v1:0.0035199999999999676,(MG87-5_v1:0.0,MG87-5_v2:0.0):0.0047600000000000975)0.265:0.0031600000000002737,(MG87-56_v1:0.004679999999999573,((MG87-8_v2:0.0,MG87-8_v1:0.0):0.002349999999999852,MG87-16_v1:0.0035600000000002296)0.889:0.0023699999999999832)0.802:0.000870)0.974:0.009999999999999787,(((MG87-11_v1:0.0,MG87-11_v2:0.0):0.0035400000000000986,MG87-19_v1:0.0011900000000002464)0.772:0.0011900000000002464,(MG87-51_v1:0.002349999999999852,MG87-47_v1:0.008320000000000327)0.894:0.002349999999999852)0.941:0.007699999999999818)0.131:0.0016899999999999693)1.0:0.07979999999999965)0.997:0.1095600000000001)1.0:0.33896000000000015,((MG87-69_v1:0.008630000000000138,MG87-60_v3:0.005810000000000315)1.0:0.28944000000000036,((MG87-53_v1:0.006680000000000241,(MG87-45_v1:0.004850000000000243,((MG87-14_v2:0.0,MG87-14_v1:0.0):0.004529999999999923,(((MG87-28_v1:0.000550,(MG87-40_v1:0.0,MG87-40_v3:0.0,MG87-40_v2:0.0):0.0011700000000001154)0.84:0.0011700000000001154,(MG87-38_v2:0.0,MG87-38_v3:0.0,MG87-38_v4:0.0,MG87-38_v5:0.0,MG87-38_v6:0.0,MG87-38_v7:0.0,MG87-38_v1:0.0):0.000550)0.0:0.000550,MG87-1_v1:0.0011599999999996058)0.792:0.0013100000000001444)0.652:0.004669999999999952)0.674:0.006129999999999747)1.0:0.1940799999999996,(((MG87-21_v3:0.000550,MG87-21_v1:0.000550)0.903:0.0022299999999999542,((MG87-44_v2:0.0,MG87-44_v1:0.0,MG87-44_v4:0.0):0.000550,MG87-44_v3:0.000550)0.882:0.000550)1.0:0.13126000000000015,(((MG87-31_v1:0.0,MG87-31_v2:0.0):0.0031100000000003902,(((MG87-81_v2:0.0,MG87-81_v3:0.0,MG87-81_v1:0.0,MG87-23_v2:0.0,MG87-81_v4:0.0,MG87-23_v1:0.0,MG87-46_v1:0.0,MG87-81_v5:0.0):0.000550,MG87-49_v1:0.0011599999999996058)0.0:0.000550,(MG87-30_v1:0.0011700000000001154,MG87-37_v1:0.000540)0.0:0.000550)0.874:0.0027600000000003178)1.0:0.0828199999999999,((MG87-9_v1:0.007950000000000124,((MG87-41_v2:0.0,MG87-41_v1:0.0):0.0023200000000000998,MG87-6_v1:0.0011799999999997368)0.903:0.0037799999999998946)1.0:0.037670000000000314,(MG87-15_v1:0.014829999999999899,((MG87-10_v1:0.0,MG87-10_v2:0.0):0.000540,MG87-48_v1:0.000550)0.986:0.011309999999999931)0.983:0.018830000000000346)0.835:0.0449799999999998)0.935:0.04643999999999959)0.999:0.10738000000000003)1.0:0.2699200000000004)0.999:0.14211000000000018)0.883:0.08458999999999994)0.152:0.06621999999999995,(MG87-61_v1:0.28732000000000024,(MG87-63_v1:0.001120000000000232,(MG87-62_v1:0.000550,MG87-62_v2:0.000550)1.0:0.000550)1.0:0.28193999999999964)1.0:0.27097000000000016)0.366:0.06915000000000004,MG87-64_v1:0.4447399999999999)0.996:0.1717900000000001)1.0:0.7819600000000002)1.0:0.23932999999999982)0.965:0.1021700000000001)0.486:0.059550000000000214,(WP_025208688_1_Type_II-C_1195aa:1.04242,((MG98-3_v1:0.70038,((MG98-72_v1:0.26254,(MG98-195_v2:0.0,MG98-140_v1:0.0,MG98-195_v1:0.0):0.21609999999999996)1.0:0.4596,((((MG98-136_v1:0.00627000000000022,(MG98-134_v1:0.000550,MG98-135_v1:0.0011899999999998023)0.0:0.000550)0.877:0.0023599999999999177,(MG98-5_v1:0.0035599999999997856,(MG98-59_v1:0.0,MG98-73_v2:0.0):0.013100000000000112)0.926:0.0035799999999999166)0.476:0.003369999999999873,(MG98-55_v1:0.007130000000000081,MG98-111_v1:0.005980000000000096)0.698:0.0038000000000000256)1.0:0.4292699999999998,(((MG98-23_v1:0.006450000000000067,(MG98-78_v1:0.0044400000000002215,(MG98-19_v1:0.007140000000000146,((((MG98-70_v1:0.00829000000000013,MG98-14_v1:0.0011700000000001154)0.873:0.0023699999999999832,((MG98-8_v1:0.003530000000000033,(MG98-122_v1:0.0,MG98-177_v1:0.0):0.008259999999999934)0.769:0.0011700000000001154,MG98-123_v1:0.005889999999999951)0.751:0.001180000000000181)0.795:0.0011700000000001154,((MG98-113_v1:0.000540,((((MG98-117_v1:0.0011700000000001154,(((MG98-47_v6:0.0,MG98-33_v2:0.0,MG98-47_v4:0.0,MG98-114_v2:0.0,MG98-90_v1:0.0,MG98-47_v7:0.0,MG98-9_v7:0.0,MG98-114_v1:0.0,MG98-9_v6:0.0,MG98-47_v5:0.0,MG98-114_v3:0.0,MG98-9_v8:0.0,MG98-33_v4:0.0,MG98-33_v3:0.0,MG98-9_v2:0.0,MG98-9_v4:0.0,MG98-9_v3:0.0,MG98-33_v1:0.0,MG98-9_v5:0.0,MG98-47_v2:0.0,MG98-47_v1:0.0,MG98-9_v1:0.0):0.000550,((MG98-2_v1:0.0011899999999998023,(MG98-97_v1:0.0,MG98-138_v1:0.0):0.001180000000000181)0.409:0.000550,MG98-114_v4:0.0011700000000001154)0.0:0.000550)0.0:0.000550,MG98-35_v1:0.0011700000000001154)0.899:0.0023300000000001653)0.0:0.000510,(MG98-126_v1:0.0,MG98-98_v2:0.0,MG98-98_v4:0.0,MG98-126_v4:0.0):0.0011700000000001154)0.0:0.000550,((MG98-79_v2:0.0,MG98-109_v2:0.0,MG98-109_v4:0.0):0.000910,(MG98-27_v1:0.000540,((MG98-109_v1:0.0,MG98-64_v1:0.0,MG98-109_v3:0.0):0.0011700000000001154,(((MG98-22_v4:0.0,MG98-174_v2:0.0,MG98-22_v5:0.0,MG98-174_v1:0.0,MG98-22_v1:0.0):0.000550,MG98-39_v1:0.0011700000000001154)0.0:0.000550,MG98-22_v3:0.000550)0.0:0.000550)0.934:0.000920)0.133:0.0011899999999998023)1.0:0.000540)0.0:0.000540,((((MG98-131_v1:0.0,MG98-69_v1:0.0,MG98-131_v2:0.0):0.000550,((MG98-30_v4:0.0,MG98-106_v2:0.0,MG98-30_v5:0.0,MG98-106_v1:0.0,MG98-30_v7:0.0,MG98-30_v3:0.0,MG98-30_v2:0.0,MG98-30_v1:0.0):0.000550,(MG98-98_v1:0.0,MG98-98_v3:0.0):0.005889999999999951)0.823:0.0011700000000001154)0.0:0.000550,(MG98-88_v1:0.001180000000000181,(((MG98-13_v4:0.0,MG98-77_v1:0.0,MG98-160_v1:0.0,MG98-13_v5:0.0,MG98-160_v3:0.0,MG98-160_v2:0.0,MG98-44_v1:0.0,MG98-13_v3:0.0,MG98-13_v1:0.0,MG98-13_v2:0.0):0.0011700000000001154,((MG98-41_v9:0.0,MG98-41_v10:0.0,MG98-41_v11:0.0,MG98-41_v7:0.0,MG98-96_v2:0.0,MG98-137_v3:0.0,MG98-41_v6:0.0,MG98-41_v8:0.0,MG98-137_v2:0.0,MG98-137_v1:0.0,MG98-96_v1:0.0,MG98-41_v2:0.0,MG98-41_v3:0.0,MG98-41_v4:0.0,MG98-41_v1:0.0,MG98-137_v5:0.0,MG98-137_v6:0.0,MG98-137_v7:0.0):0.000550,MG98-82_v2:0.001180000000000181)0.0:0.000550)0.89:0.0021399999999998087,(MG98-76_v1:0.0013899999999997803,(MG98-77_v2:0.0026700000000001722,((MG98-63_v1:0.0,MG98-63_v2:0.0,MG98-79_v1:0.0,MG98-79_v3:0.0):0.000550,MG98-50_v1:0.0023599999999999177)1.0:0.0014500000000001734)0.803:0.000550)0.194:0.001180000000000181)0.847:0.000550)0.512:0.000550)0.0:0.000550,((MG98-132_v1:0.0,MG98-94_v1:0.0):0.0023599999999999177,((MG98-45_v4:0.0,MG98-66_v2:0.0,MG98-45_v3:0.0,MG98-45_v2:0.0,MG98-66_v1:0.0):0.000550,MG98-129_v1:0.003530000000000033)0.816:0.0011899999999998023)0.788:0.001180000000000181)0.918:0.0023399999999997867)0.93:0.0035199999999999676)0.821:0.0023599999999999177,MG98-106_v3:0.005860000000000198)0.799:0.0012300000000000644)0.759:0.0011700000000001154,MG98-107_v1:0.001180000000000181)0.858:0.0023599999999999177)0.864:0.000550)0.962:0.023299999999999876)0.982:0.03888999999999987,((((MG98-124_v1:0.004849999999999799,(MG98-62_v1:0.003390000000000004,MG98-110_v1:0.000550)0.859:0.0035199999999999676)0.883:0.0026399999999999757,MG98-121_v1:0.0019700000000000273)0.931:0.003550000000000164,(MG98-81_v3:0.0032000000000000917,(MG98-36_v1:0.005889999999999951,(((((((MG98-104_v1:0.000550,((MG98-31_v2:0.0,MG98-31_v4:0.0,MG98-31_v3:0.0,MG98-31_v1:0.0):0.001180000000000181,((MG98-93_v2:0.0,MG98-93_v1:0.0):0.000550,MG98-15_v1:0.001180000000000181)0.79:0.0011899999999998023)0.0:0.000550)0.734:0.000540,(((MG98-67_v1:0.001180000000000181,(((MG98-95_v1:0.0,MG98-51_v2:0.0,MG98-4_v7:0.0,MG98-81_v1:0.0,MG98-4_v6:0.0,MG98-81_v2:0.0,MG98-126_v3:0.0,MG98-4_v8:0.0,MG98-86_v1:0.0,MG98-126_v2:0.0,MG98-158_v1:0.0,MG98-4_v9:0.0,MG98-4_v5:0.0,MG98-4_v11:0.0,MG98-115_v1:0.0,MG98-4_v10:0.0,MG98-168_v1:0.0,MG98-25_v1:0.0,MG98-4_v3:0.0,MG98-4_v2:0.0,MG98-4_v12:0.0,MG98-197_v1:0.0,MG98-4_v1:0.0,MG98-4_v4:0.0,MG98-51_v1:0.0):0.000550,(((MG98-133_v4:0.000550,(MG98-6_v5:0.0,MG98-60_v3:0.0,MG98-60_v2:0.0,MG98-60_v4:0.0,MG98-6_v6:0.0,MG98-6_v8:0.0,MG98-6_v7:0.0,MG98-133_v3:0.0,MG98-133_v1:0.0,MG98-6_v9:0.0,MG98-133_v2:0.0,MG98-6_v4:0.0,MG98-40_v1:0.0,MG98-6_v3:0.0,MG98-6_v2:0.0,MG98-6_v1:0.0):0.000550)0.0:0.000550,MG98-101_v1:0.000550)0.0:0.000550,MG98-108_v1:0.0011700000000001154)0.842:0.0011700000000001154)0.0:0.000550,(((MG98-52_v2:0.0,MG98-41_v5:0.0):0.003490000000000215,((((MG98-64_v2:0.000550,(MG98-10_v1:0.0020299999999999763,(MG98-71_v2:0.007870000000000044,MG98-26_v2:0.0030600000000000627)0.0:0.000540)0.0:0.0011499999999999844)0.0:0.000550,MG98-68_v1:0.0023800000000000487)0.0:0.000560,(((MG98-56_v1:0.0,MG98-83_v1:0.0):0.001180000000000181,(MG98-34_v1:0.000550,MG98-103_v1:0.001180000000000181)0.0:0.000550)0.0:0.000550,(MG98-89_v1:0.000550,MG98-58_v2:0.0023599999999999177)0.822:0.001180000000000181)0.854:0.001180000000000181)0.0:0.000550,MG98-74_v2:0.000550)0.824:0.000540)0.426:0.001180000000000181,(MG98-73_v1:0.0035400000000000986,((MG98-30_v6:0.0,MG98-30_v8:0.0,MG98-28_v1:0.0):0.000550,MG98-127_v1:0.0011600000000000499)0.795:0.0011899999999998023)0.857:0.0011399999999999189)1.0:0.000550)0.0:0.000550)0.781:0.0011899999999998023,(((MG98-43_v1:0.0,MG98-37_v1:0.0):0.004729999999999901,((MG98-44_v2:0.0,MG98-55_v2:0.0):0.0023599999999999177,((MG98-74_v1:0.0,MG98-60_v1:0.0,MG98-74_v3:0.0):0.0011899999999998023,(MG98-12_v3:0.0,MG98-12_v2:0.0,MG98-12_v1:0.0):0.0047399999999999665)0.787:0.0011899999999998023)0.793:0.001180000000000181)0.824:0.0011700000000001154,(MG98-16_v2:0.0,MG98-16_v1:0.0):0.001180000000000181)0.0:0.000550)0.0:0.000550,(MG98-95_v2:0.000550,(MG98-105_v1:0.0,MG98-105_v2:0.0):0.0023599999999999177)0.797:0.001180000000000181)0.781:0.0011700000000001154)0.0:0.000550,((MG98-47_v3:0.0,MG98-58_v3:0.0,MG98-58_v4:0.0,MG98-58_v5:0.0,MG98-58_v6:0.0,MG98-58_v1:0.0,MG98-58_v7:0.0,MG98-58_v10:0.0,MG98-58_v8:0.0,MG98-58_v11:0.0,MG98-58_v13:0.0,MG98-58_v12:0.0,MG98-58_v9:0.0):0.000540,(MG98-116_v2:0.0,MG98-116_v1:0.0):0.0011899999999998023)0.859:0.001180000000000181)1.0:0.000540,(((((MG98-84_v1:0.000550,MG98-85_v1:0.0011899999999998023)0.849:0.0011700000000001154,(MG98-120_v1:0.000550,((MG98-22_v2:0.0,MG98-21_v1:0.0):0.001180000000000181,MG98-100_v1:0.0035199999999999676)0.766:0.000550)0.39:0.000550)0.638:0.000550,MG98-125_v1:0.000550)0.0:0.000550,((MG98-53_v1:0.004729999999999901,(((MG98-7_v10:0.0,MG98-7_v9:0.0,MG98-7_v15:0.0,MG98-7_v12:0.0,MG98-7_v13:0.0,MG98-7_v11:0.0,MG98-7_v16:0.0,MG98-7_v14:0.0,MG98-7_v17:0.0,MG98-7_v19:0.0,MG98-7_v21:0.0,MG98-7_v24:0.0,MG98-7_v20:0.0,MG98-7_v18:0.0,MG98-7_v23:0.0,MG98-7_v22:0.0,MG98-7_v3:0.0,MG98-7_v7:0.0,MG98-7_v4:0.0,MG98-7_v5:0.0,MG98-7_v6:0.0,MG98-7_v8:0.0,MG98-7_v2:0.0,MG98-7_v1:0.0):0.0011899999999998023,MG98-90_v2:0.000550)0.907:0.0032999999999998586,((MG98-102_v1:0.0,MG98-102_v2:0.0):0.000550,MG98-99_v1:0.0011700000000001154)0.846:0.0021300000000001873)0.939:0.003989999999999938)0.785:0.0011700000000001154,(MG98-17_v3:0.0,MG98-17_v4:0.0,MG98-17_v2:0.0,MG98-17_v1:0.0):0.000550)0.784:0.001180000000000181)1.0:0.000560,((((MG98-21_v7:0.0,MG98-21_v6:0.0,MG98-21_v5:0.0,MG98-21_v8:0.0,MG98-21_v11:0.0,MG98-21_v9:0.0,MG98-21_v10:0.0,MG98-21_v12:0.0,MG98-21_v13:0.0,MG98-21_v2:0.0,MG98-21_v4:0.0,MG98-21_v3:0.0,MG98-20_v1:0.0):0.000550,(MG98-112_v1:0.0,MG98-162_v1:0.0):0.005900000000000016)0.0:0.000550,(MG98-130_v1:0.001180000000000181,MG98-132_v2:0.000540)0.0:0.000550)0.846:0.000550,(MG98-80_v1:0.000550,((MG98-91_v1:0.0,MG98-91_v3:0.0):0.000550,MG98-91_v2:0.000550)0.977:0.0047199999999998354)0.916:0.0034000000000000696)0.32:0.001180000000000181)0.722:0.000950)0.451:0.001180000000000181,(MG98-46_v1:0.0023399999999997867,MG98-18_v1:0.0023699999999999832)0.722:0.000540)0.862:0.000550,(MG98-62_v2:0.0,MG98-49_v1:0.0):0.002060000000000173)0.269:0.001180000000000181,(MG98-52_v1:0.0020899999999999253,(MG98-42_v1:0.003550000000000164,(MG98-61_v1:0.0035599999999997856,(MG98-43_v2:0.0,MG98-54_v1:0.0):0.005920000000000147)0.76:0.001180000000000181)0.99:0.000800)0.489:0.000840)0.795:0.000770)0.898:0.00270999999999999)0.765:0.0011700000000001154)0.94:0.0046200000000000685,(MG98-45_v1:0.0026799999999997937,(((MG98-118_v1:0.000540,(((MG98-32_v2:0.0,MG98-32_v4:0.0,MG98-32_v3:0.0,MG98-151_v1:0.0,MG98-32_v5:0.0,MG98-75_v1:0.0,MG98-32_v1:0.0):0.000550,MG98-87_v1:0.000550)0.915:0.003470000000000084,(MG98-38_v1:0.003550000000000164,MG98-11_v1:0.000550)0.737:0.000550)0.753:0.0034600000000000186)0.693:0.0022899999999999032,((MG98-82_v1:0.0,MG98-65_v1:0.0):0.003550000000000164,((MG98-40_v2:0.0015399999999998748,(((MG98-92_v1:0.001180000000000181,MG98-128_v1:0.0023599999999999177)0.98:0.005920000000000147,((MG98-26_v3:0.0,MG98-26_v9:0.0,MG98-26_v6:0.0,MG98-26_v8:0.0,MG98-26_v4:0.0,MG98-26_v5:0.0,MG98-26_v10:0.0,MG98-26_v7:0.0,MG98-26_v11:0.0,MG98-26_v1:0.0,MG98-24_v1:0.0):0.000550,(MG98-51_v3:0.0,MG98-65_v2:0.0):0.000550)0.743:0.000550)0.866:0.000840,(((MG98-139_v1:0.0023699999999999832,(MG98-29_v2:0.000550,(MG98-29_v1:0.000550,MG98-1_v1:0.0011899999999998023)0.0:0.000550)0.788:0.0011700000000001154)0.949:0.005650000000000155,(MG98-71_v1:0.0,MG98-57_v1:0.0,MG98-71_v3:0.0,MG98-71_v5:0.0,MG98-71_v4:0.0):0.015439999999999898)0.784:0.0014199999999999768,MG98-119_v1:0.0011999999999998678)1.0:0.000550)0.764:0.0023599999999999177)0.841:0.0019999999999997797,MG98-48_v1:0.0047199999999998354)0.777:0.0011700000000001154)0.908:0.0034800000000001496)0.773:0.0012300000000000644,MG98-54_v2:0.004710000000000214)0.831:0.0020400000000000418)0.626:0.0013000000000000789)0.999:0.038679999999999826)1.0:0.2220200000000001,(MG98-138_v2:0.13255000000000017,MG98-137_v4:0.21466999999999992)0.994:0.09901999999999989)1.0:0.18021999999999982)0.998:0.15626000000000007)0.697:0.07372999999999985)0.988:0.09926000000000013,((((MG43-64_v1:0.0011700000000001154,(MG43-57_v1:0.0012099999999999334,(MG43-34_v2:0.0,MG43-32_v1:0.0):0.000550)0.919:0.000550)1.0:0.36289000000000016,(((MG43-83_v1:0.10446,MG43-84_v1:0.14853000000000005)1.0:0.22101000000000015,(((MG43-2_v1:0.0011999999999998678,((MG43-3_v2:0.0,MG43-3_v1:0.0,MG43-9_v1:0.0):0.000550,(MG43-74_v1:0.0,MG43-78_v2:0.0):0.0023999999999997357)0.0:0.000550)0.875:0.000560,((MG43-10_v1:0.0017800000000001148,(MG43-44_v1:0.0011900000000002464,(MG43-12_v1:0.0046200000000000685,MG43-4_v1:0.000550)0.746:0.0012100000000003774)1.0:0.000970)0.966:0.0013600000000000279,MG43-73_v1:0.000550)0.38:0.0011900000000002464)0.801:0.0018599999999997507,MG43-19_v1:0.000560)1.0:0.472)0.071:0.05873000000000017,((MG43-82_v1:0.020199999999999996,(MG43-78_v1:0.04622999999999999,MG43-65_v1:0.05087000000000019)0.989:0.020849999999999813)0.0:0.0025100000000000122,((MG43-13_v1:0.002429999999999932,(MG43-8_v1:0.000540,MG43-6_v1:0.0024000000000001798)0.378:0.002409999999999801)1.0:0.09211999999999998,(MG43-85_v1:0.007909999999999862,MG43-7_v1:0.010949999999999793)0.808:0.0019399999999998307)0.701:0.010909999999999975)1.0:0.2356799999999999)0.374:0.08043000000000022)0.998:0.11845000000000017,(MG43-96_v1:0.0043000000000001926,MG43-95_v1:0.000550)1.0:0.4065699999999999)1.0:0.23065999999999987,(MG43-97_v1:0.47834999999999983,(((MG43-42_v1:0.000550,MG43-34_v1:0.004269999999999996)1.0:0.4383300000000001,(((MG43-55_v1:0.010969999999999924,MG43-54_v1:0.006009999999999849)0.989:0.017799999999999816,((MG43-50_v1:0.0033599999999998076,((MG43-52_v1:0.000550,(MG43-24_v2:0.0,MG43-22_v2:0.0):0.000550)1.0:0.057250000000000245,(MG43-72_v2:0.000550,MG43-72_v1:0.000540)0.951:0.005770000000000053)0.205:0.002930000000000099)0.971:0.011890000000000178,MG43-48_v1:0.011489999999999778)0.634:0.006769999999999943)0.959:0.02721000000000018,((MG43-62_v1:0.02687000000000017,(MG43-21_v1:0.007709999999999884,(MG43-11_v1:0.017439999999999678,(MG43-33_v1:0.0,MG43-35_v2:0.0):0.009260000000000268)0.587:0.0037400000000000766)0.686:0.005539999999999878)1.0:0.02751999999999999,((((((MG43-68_v1:0.003330000000000055,((MG43-61_v1:0.000550,(MG43-70_v1:0.0,MG43-67_v1:0.0):0.008880000000000443)0.261:0.000550,(MG43-29_v1:0.0020399999999995977,(MG43-26_v1:0.0,MG43-28_v3:0.0,MG43-28_v2:0.0):0.0024000000000001798)0.772:0.002200000000000202)0.908:0.003150000000000208)0.875:0.0022099999999998232,((MG43-47_v1:0.0,MG43-50_v2:0.0):0.010009999999999852,(((MG43-60_v1:0.0,MG43-60_v2:0.0):0.00525999999999982,(MG43-56_v1:0.0,MG43-53_v1:0.0):0.0025700000000004053)0.983:0.009210000000000385,((MG43-46_v2:0.000550,(MG43-63_v1:0.0,MG43-66_v1:0.0):0.000550)0.887:0.0059499999999999,(MG43-59_v1:0.003610000000000113,((MG43-90_v12:0.0,MG43-90_v10:0.0,MG43-90_v13:0.0,MG43-90_v11:0.0,MG43-90_v9:0.0,MG43-90_v5:0.0,MG43-90_v4:0.0,MG43-90_v7:0.0,MG43-90_v6:0.0,MG43-90_v3:0.0,MG43-90_v2:0.0,MG43-86_v1:0.0,MG43-90_v1:0.0):0.000550,MG43-87_v1:0.001120000000000232)0.788:0.0013100000000001444)0.999:0.013599999999999834)0.641:0.003010000000000179)0.835:0.0022600000000001508)0.0:0.000550)0.79:0.0017100000000001003,((((MG43-92_v2:0.0,MG43-92_v1:0.0,MG43-88_v1:0.0):0.029060000000000308,MG43-76_v1:0.006719999999999615)0.976:0.0077299999999995705,(MG43-58_v1:0.012319999999999887,((MG43-32_v2:0.0,MG43-30_v1:0.0):0.007069999999999688,((MG43-23_v1:0.0,MG43-25_v3:0.0,MG43-25_v2:0.0):0.0012900000000000134,MG43-28_v1:0.0027999999999996916)0.973:0.00727000000000011)0.693:0.0040399999999998215)0.839:0.000550)0.922:0.00462999999999969,((MG43-42_v2:0.0,MG43-39_v2:0.0):0.004929999999999879,((MG43-40_v1:0.0011299999999998533,MG43-77_v1:0.000550)0.999:0.020660000000000345,((MG43-27_v1:0.0,MG43-29_v2:0.0):0.010119999999999685,MG43-69_v1:0.003849999999999909)0.995:0.015699999999999825)0.908:0.00509999999999966)0.924:0.004889999999999617)1.0:0.023600000000000065)0.767:0.0015900000000002024,(((MG43-49_v1:0.007280000000000175,(MG43-31_v1:0.0,MG43-33_v2:0.0):0.006040000000000045)0.84:0.0033199999999999896,(MG43-36_v1:0.0033199999999999896,MG43-79_v1:0.004430000000000156)0.807:0.0017100000000001003)0.782:0.0014300000000000423,(((MG43-37_v1:0.0,MG43-39_v1:0.0):0.0037000000000002586,(MG43-38_v1:0.008700000000000152,(MG43-51_v1:0.009319999999999773,(MG43-70_v2:0.000550,MG43-71_v1:0.000550)0.931:0.006310000000000038)0.029:0.004850000000000243)0.417:0.0025800000000000267)0.901:0.00378999999999996,((MG43-81_v1:0.008890000000000065,MG43-41_v1:0.015679999999999694)0.867:0.0022199999999998887,MG43-80_v1:0.007790000000000408)0.885:0.0026000000000001577)0.87:0.0031799999999999606)0.905:0.0023900000000001143)0.86:0.002120000000000122,(MG43-45_v1:0.03175999999999979,(MG43-19_v2:0.0,MG43-18_v1:0.0):0.007849999999999913)0.738:0.001100000000000101)0.98:0.011620000000000186,((MG43-56_v2:0.006630000000000358,MG43-66_v2:0.015859999999999985)0.988:0.010460000000000136,((MG43-43_v1:0.0,MG43-46_v1:0.0):0.018429999999999946,(MG43-14_v1:0.013870000000000271,((((MG43-15_v7:0.0,MG43-15_v8:0.0,MG43-15_v9:0.0,MG43-15_v10:0.0,MG43-15_v6:0.0,MG43-15_v5:0.0,MG43-15_v1:0.0,MG43-15_v3:0.0):0.000550,(MG43-15_v2:0.000550,(MG43-16_v1:0.0011999999999998678,MG43-15_v4:0.000550)0.999:0.000550)1.0:0.000550)0.996:0.012830000000000119,((MG43-22_v1:0.0,MG43-20_v1:0.0,MG43-22_v3:0.0):0.01236999999999977,(MG43-35_v1:0.0041599999999997195,((MG43-25_v1:0.0,MG43-27_v4:0.0,MG43-27_v5:0.0,MG43-27_v3:0.0,MG43-27_v2:0.0,MG43-27_v6:0.0,MG43-27_v7:0.0):0.000550,MG43-75_v1:0.000560)0.882:0.003569999999999851)0.514:0.003370000000000317)0.93:0.00527000000000033)0.902:0.0048800000000004395,((MG43-24_v1:0.0,MG43-26_v2:0.0):0.011790000000000411,MG43-17_v1:0.005250000000000199)0.936:0.005979999999999652)0.759:0.004269999999999996)0.874:0.0022799999999998377)0.832:0.003670000000000062)0.975:0.01175000000000015)0.91:0.010050000000000114)0.98:0.02687000000000017)1.0:0.3886599999999998)1.0:0.24756,(MG43-93_v1:0.40112000000000014,((MG43-90_v8:0.10743999999999998,MG43-91_v1:0.09448000000000034)1.0:0.41154,(MG43-89_v1:0.3342299999999998,(MG43-94_v1:0.34868999999999994,(MG43-5_v1:0.22621000000000002,(MG43-1_v1:0.24503999999999992,MG43-92_v3:0.2481899999999997)0.551:0.04397999999999991)0.542:0.05575000000000019)0.971:0.07649999999999979)1.0:0.11709000000000014)1.0:0.14046000000000003)0.977:0.08757999999999999)0.932:0.07547000000000015)0.995:0.1302500000000002)0.978:0.08790999999999993)1.0:0.6779799999999998)0.986:0.17673000000000005)0.925:0.06891999999999987)0.42:0.06001000000000012,((WP_086315836_1_Type_II-C_1103aa:0.024459999999999926,WP_086333498_1_Type_II-C_1105aa:0.01806999999999981)1.0:1.1507399999999999,'cas9|CAS-II-C|Streptobacillus_moniliformis_DSM_12112_uid41863|NC_013515|1259aa':1.0347499999999998)0.4:0.11856)0.999:0.17736000000000018,((((MG2-4_v1:0.95214,((((WP_067777314_1_Type_II-C_1119aa:0.33682000000000034,(WP_123052294_1_Type_II-C_1109aa:0.013020000000000032,(('cas9|CAS-II-C|Akkermansia_muciniphila_ATCC_BAA_835_uid58985|NC_010655|1101aa':0.004430000000000156,WP_102732593_1_Type_II-C_1105aa:0.0050600000000002865)0.999:0.025420000000000442,WP_102737403_1_Type_II-C_1109aa:0.01839000000000013)0.688:0.011689999999999756)1.0:0.34365999999999985)1.0:0.5499899999999998,(((MG2-111_v1:0.2011400000000001,(MG2-25_v1:0.3329500000000003,(MG2-112_v1:0.14063000000000025,(MG2-113_v1:0.12683999999999962,(MG2-90_v1:0.15787999999999958,(MG2-139_v1:0.0,MG2-137_v1:0.0,MG2-139_v2:0.0):0.10022999999999982)0.263:0.03746000000000027)0.988:0.050750000000000295)1.0:0.1900900000000001)0.525:0.0526399999999998)1.0:0.2614399999999999,(((MG2-126_v1:0.0850200000000001,MG2-127_v1:0.050169999999999604)1.0:0.12626000000000026,((MG2-108_v2:0.0,MG2-108_v1:0.0):0.2589900000000003,(MG2-106_v1:0.16545999999999994,(MG2-163_v3:0.000550,MG2-163_v2:0.000550)1.0:0.1291800000000003)0.961:0.053279999999999994)0.925:0.05301)1.0:0.38207999999999975,(((MG2-95_v1:0.5088599999999999,(MG2-24_v2:0.0,MG2-24_v1:0.0):0.50529)0.935:0.1250300000000002,((MG2-131_v1:0.21373000000000042,(((MG2-143_v2:0.0,MG2-143_v1:0.0,MG2-141_v1:0.0):0.000550,MG2-142_v1:0.0012699999999998823)1.0:0.3471799999999998,(MG2-105_v1:0.0991200000000001,((MG2-135_v2:0.10597000000000012,(MG2-157_v1:0.07554000000000016,((MG2-148_v1:0.000540,((((MG2-154_v1:0.0,MG2-158_v1:0.0,MG2-155_v1:0.0,MG2-158_v5:0.0,MG2-155_v2:0.0,MG2-158_v3:0.0,MG2-158_v4:0.0,MG2-158_v2:0.0):0.000550,MG2-150_v1:0.0012900000000000134)0.929:0.0038799999999996615,((((MG2-159_v1:0.0038600000000004187,((MG2-164_v1:0.000560,(MG2-156_v1:0.003890000000000171,((MG2-165_v1:0.0,MG2-160_v1:0.0,MG2-163_v1:0.0):0.000540,(MG2-151_v1:0.005130000000000301,MG2-152_v1:0.000550)0.877:0.0036399999999998656)0.964:0.007509999999999906)0.925:0.005379999999999718)0.908:0.0010700000000003485,MG2-162_v1:0.0038799999999996615)0.932:0.003910000000000302)0.86:0.0024800000000002598,MG2-166_v1:0.0013600000000000279)0.736:0.002769999999999939,MG2-158_v6:0.0011799999999997368)0.967:0.007649999999999935,MG2-161_v1:0.000550)0.968:0.006260000000000154)0.882:0.0025500000000002743,MG2-147_v3:0.0025800000000000267)0.919:0.005169999999999675)0.919:0.008490000000000109,(MG2-149_v1:0.003849999999999909,MG2-146_v1:0.000540)0.436:0.005790000000000184)1.0:0.21835999999999967)0.999:0.07294)0.765:0.04746999999999968,(MG2-124_v1:0.09229999999999983,MG2-134_v1:0.1337299999999999)0.714:0.027029999999999887)0.364:0.016160000000000174)1.0:0.11240000000000006)0.265:0.06706000000000012)1.0:0.2241900000000001,(MG2-110_v1:0.36029000000000044,(MG2-107_v1:0.15676999999999985,MG2-109_v1:0.2253200000000004)0.944:0.05412000000000017)0.977:0.07566000000000006)0.997:0.08691000000000004)0.937:0.06397999999999993,(((MG2-140_v1:0.1901799999999998,((MG2-6_v3:0.0,MG2-6_v2:0.0,MG2-6_v1:0.0,MG2-6_v5:0.0,MG2-85_v1:0.0,MG2-6_v4:0.0):0.12636000000000003,((MG2-75_v1:0.0,MG2-75_v2:0.0):0.000550,MG2-74_v1:0.0012999999999996348)1.0:0.24426000000000014)0.935:0.04644000000000004)1.0:0.1013799999999998,(MG2-114_v1:0.31888000000000005,(MG2-20_v1:0.06442000000000014,MG2-15_v1:0.049329999999999874)1.0:0.14724000000000004)0.629:0.051730000000000054)0.804:0.03102999999999989,(((((MG2-76_v1:0.0,MG2-76_v2:0.0):0.10828000000000015,(MG2-129_v1:0.13298999999999994,(((MG2-88_v2:0.0,MG2-88_v1:0.0,MG2-88_v3:0.0,MG2-88_v4:0.0):0.08178999999999981,MG2-118_v1:0.09269999999999978)1.0:0.07920999999999978,((MG2-104_v3:0.0,MG2-104_v4:0.0,MG2-104_v2:0.0,MG2-104_v1:0.0):0.18220000000000036,(MG2-122_v1:0.12943999999999978,(MG2-130_v1:0.000550,MG2-116_v1:0.008119999999999905)1.0:0.09996999999999989)0.53:0.014810000000000212)0.549:0.009959999999999969)0.979:0.02776999999999985)0.999:0.05774999999999997)0.982:0.04443999999999981,((MG2-147_v4:0.0,MG2-147_v1:0.0,MG2-147_v2:0.0,MG2-145_v1:0.0):0.16801999999999984,((MG2-155_v3:0.0,MG2-155_v4:0.0,MG2-153_v1:0.0,MG2-155_v6:0.0,MG2-155_v5:0.0):0.008110000000000284,(MG2-171_v1:0.0,MG2-167_v1:0.0):0.000950)1.0:0.17298000000000036)0.968:0.04646000000000017)0.979:0.051280000000000214,((((MG2-133_v1:0.001280000000000392,(MG2-135_v1:0.0,MG2-117_v2:0.0,MG2-117_v3:0.0,MG2-120_v1:0.0,MG2-117_v1:0.0):0.000550)1.0:0.11240000000000006,((MG2-115_v2:0.0,MG2-115_v1:0.0):0.04756000000000027,(MG2-119_v4:0.0,MG2-119_v2:0.0,MG2-119_v1:0.0,MG2-119_v3:0.0):0.11405999999999983)0.943:0.022930000000000117)0.988:0.03340999999999994,((MG2-128_v1:0.0013699999999996493,MG2-136_v1:0.000550)1.0:0.1404200000000002,MG2-132_v1:0.14000999999999975)0.176:0.02497000000000016)0.998:0.0624699999999998,(MG2-5_v3:0.0,MG2-5_v2:0.0,MG2-5_v1:0.0,MG2-5_v4:0.0):0.3264999999999998)0.872:0.051839999999999886)0.968:0.05685999999999991,MG2-138_v1:0.3578800000000002)0.357:0.04807000000000006)1.0:0.12996000000000008)0.893:0.05875999999999992)0.606:0.047050000000000036)0.924:0.04544000000000015,(((MG2-123_v1:0.1136499999999998,(MG2-122_v2:0.0,MG2-121_v1:0.0):0.11413999999999991)1.0:0.43723999999999963,(MG2-125_v1:0.1093099999999998,MG2-139_v3:0.11240999999999968)1.0:0.7985000000000002)0.981:0.14225999999999983,((MG2-29_v1:0.0,MG2-28_v1:0.0):0.3027500000000001,MG2-143_v3:0.3202099999999999)1.0:0.4129999999999998)0.716:0.07270999999999983)0.99:0.13137)0.98:0.10051999999999994,((MG2-11_v1:0.3088700000000002,(MG2-144_v1:0.1091000000000002,MG2-103_v1:0.09711999999999987)1.0:0.1784699999999999)1.0:0.41398,((MG2-39_v1:0.002220000000000333,((MG2-40_v1:0.0,MG2-49_v1:0.0,MG2-36_v1:0.0,MG2-55_v1:0.0,MG2-50_v1:0.0,MG2-70_v1:0.0,MG2-38_v1:0.0,MG2-44_v1:0.0):0.000550,MG2-54_v1:0.0013199999999997658)1.0:0.000550)1.0:0.21018999999999988,(MG2-52_v1:0.000840,((MG2-69_v1:0.0013199999999997658,((MG2-45_v1:0.0,MG2-65_v1:0.0):0.0026599999999996626,(((MG2-58_v1:0.0,MG2-60_v1:0.0,MG2-47_v1:0.0,MG2-57_v1:0.0,MG2-72_v1:0.0):0.000550,((MG2-67_v1:0.0,MG2-37_v1:0.0,MG2-43_v1:0.0,MG2-41_v1:0.0,MG2-68_v1:0.0,MG2-66_v1:0.0):0.0013300000000002754,((MG2-48_v1:0.0,MG2-61_v1:0.0):0.0015900000000002024,(MG2-64_v1:0.0,MG2-33_v1:0.0):0.000750)0.163:0.000630)0.0:0.000550)0.0:0.000550,MG2-53_v1:0.0013199999999997658)0.0:0.000550)0.0:0.000550)0.837:0.0013300000000002754,(MG2-56_v1:0.0,MG2-35_v1:0.0):0.0013300000000002754)1.0:0.000540)1.0:0.24441999999999986)1.0:0.57226)0.808:0.0850200000000001)0.611:0.07969999999999988,(MG2-92_v1:0.07405999999999979,(MG2-96_v1:0.000550,(MG2-7_v1:0.0,MG2-7_v2:0.0):0.0012699999999998823)0.999:0.08711000000000002)1.0:0.5115699999999999)0.94:0.1456400000000002)1.0:0.7723900000000001,((MG1-47_v1:0.25466999999999995,((MG1-327_v1:0.18813000000000013,((MG1-4_v1:0.0,MG1-4_v2:0.0):0.06599999999999984,(MG1-37_v1:0.0,MG1-22_v1:0.0,MG1-41_v1:0.0):0.03935999999999984)1.0:0.15524000000000004)0.983:0.05464000000000002,(((MG1-25_v1:0.0,MG1-20_v1:0.0):0.10553999999999997,(MG1-40_v1:0.0,MG1-26_v1:0.0):0.08117000000000019)1.0:0.1770999999999998,(MG1-52_v2:0.0,MG1-52_v1:0.0):0.1835)0.137:0.04049000000000014)0.98:0.1062599999999998)1.0:0.7065800000000002,(WP_052571014_1_Type_II-C_1056aa:0.97037,((((MG1-159_v1:0.0059499999999999,(MG1-5_v2:0.0,MG1-5_v1:0.0):0.054300000000000015)1.0:0.10921000000000003,(((MG1-106_v1:0.0,MG1-199_v1:0.0):0.006759999999999877,(((MG1-196_v1:0.00132000000000021,(MG1-125_v1:0.0027400000000001867,(MG1-149_v1:0.0,MG1-188_v1:0.0):0.004150000000000098)0.776:0.0014599999999997948)0.974:0.009710000000000107,((MG1-167_v1:0.0,MG1-132_v1:0.0):0.0014500000000001734,((MG1-103_v1:0.0,MG1-83_v1:0.0):0.013650000000000162,((MG1-172_v1:0.0,MG1-141_v1:0.0):0.007690000000000197,((MG1-184_v1:0.0,MG1-112_v1:0.0):0.0042399999999997995,((MG1-123_v1:0.0,MG1-102_v1:0.0):0.0029000000000003467,MG1-104_v1:0.025859999999999772)0.995:0.01700999999999997)1.0:0.018909999999999982)0.989:0.015600000000000058)0.754:0.0025800000000000267)0.717:0.006860000000000088)0.944:0.000540,MG1-182_v1:0.012049999999999894)0.342:0.0028600000000000847)1.0:0.10049000000000019,((MG1-87_v1:0.0,MG1-147_v1:0.0):0.042240000000000055,((MG1-150_v1:0.0,MG1-237_v1:0.0):0.04567999999999994,(MG1-252_v1:0.0,MG1-156_v1:0.0):0.018360000000000376)0.304:0.02237)1.0:0.13153000000000015)0.843:0.0628700000000002)1.0:0.2294100000000001,((MG1-320_v1:0.3569200000000001,((MG1-152_v1:0.0,MG1-257_v1:0.0):0.009479999999999933,MG1-264_v1:0.013749999999999929)1.0:0.2408999999999999)0.989:0.08614999999999995,(MG1-319_v1:0.27536000000000005,((((MG1-6_v1:0.0,MG1-6_v3:0.0,MG1-6_v2:0.0,MG1-6_v4:0.0):0.004529999999999923,(((MG1-135_v1:0.0,MG1-248_v1:0.0):0.0041399999999995885,(((MG1-205_v1:0.000540,((MG1-210_v1:0.0,MG1-136_v1:0.0):0.0028199999999998226,(((MG1-161_v1:0.0028100000000002012,(MG1-186_v1:0.0014099999999999113,((MG1-86_v1:0.0,MG1-226_v1:0.0):0.00140000000000029,(((MG1-118_v1:0.0,MG1-250_v1:0.0):0.000550,(MG1-179_v1:0.0,MG1-126_v1:0.0):0.0027999999999996916)0.0:0.000550,((MG1-95_v1:0.0,MG1-108_v1:0.0,MG1-238_v1:0.0):0.00140000000000029,(MG1-128_v1:0.0,MG1-189_v1:0.0):0.0014099999999999113)0.0:0.000550)0.0:0.000550)0.0:0.000550)0.806:0.00140000000000029)0.0:0.000550,((((MG1-148_v1:0.0,MG1-243_v1:0.0):0.0014099999999999113,(MG1-133_v1:0.0,MG1-249_v1:0.0):0.004229999999999734)1.0:0.000550,(((((((MG1-265_v1:0.0028199999999998226,(MG1-142_v1:0.0,MG1-251_v1:0.0):0.00140000000000029)0.8:0.000550,((MG1-134_v1:0.0,MG1-169_v1:0.0,MG1-94_v1:0.0):0.001420000000000421,(MG1-105_v1:0.0,MG1-204_v1:0.0):0.001420000000000421)0.744:0.000550)0.383:0.000550,(MG1-114_v1:0.0,MG1-230_v1:0.0):0.0028399999999999537)0.0:0.000550,MG1-255_v1:0.000550)0.0:0.000550,(MG1-99_v1:0.0,MG1-262_v1:0.0):0.0041999999999999815)0.78:0.0014099999999999113,MG1-171_v1:0.0042200000000001125)0.0:0.000550,((MG1-192_v1:0.0,MG1-115_v1:0.0):0.0014099999999999113,(MG1-234_v1:0.000550,MG1-224_v1:0.0042200000000001125)0.807:0.0014099999999999113)0.0:0.000550)0.903:0.0011799999999997368)0.164:0.0014099999999999113,((MG1-101_v1:0.000540,(MG1-214_v1:0.000550,MG1-119_v1:0.004150000000000098)0.045:0.0028300000000003322)0.923:0.0027400000000001867,MG1-231_v1:0.000550)1.0:0.000550)0.903:0.0011799999999997368)0.0:0.000550,(MG1-84_v1:0.0,MG1-207_v1:0.0):0.000550)0.0:0.000550)0.947:0.004240000000000244)0.921:0.0027999999999996916,(((MG1-217_v1:0.0014099999999999113,(MG1-122_v1:0.0,MG1-181_v1:0.0):0.0014099999999999113)0.068:0.000550,MG1-247_v1:0.0028300000000003322)0.0:0.000550,(MG1-89_v1:0.0,MG1-185_v1:0.0):0.000550)0.0:0.000550)0.914:0.0013199999999997658,((MG1-92_v1:0.0,MG1-190_v1:0.0):0.0014099999999999113,(MG1-229_v1:0.009909999999999641,(MG1-160_v1:0.0,MG1-253_v1:0.0):0.0014099999999999113)0.788:0.0014099999999999113)0.0:0.000550)0.886:0.004240000000000244)0.811:0.000550,(MG1-124_v1:0.0,MG1-213_v1:0.0):0.0014099999999999113)0.892:0.008250000000000313)1.0:0.1949399999999999,(((MG1-109_v1:0.0,MG1-228_v1:0.0):0.017450000000000188,((MG1-146_v1:0.0,MG1-242_v1:0.0):0.003809999999999647,(MG1-116_v1:0.000550,MG1-240_v1:0.000550)0.864:0.003230000000000288)0.886:0.010299999999999976)0.966:0.02845999999999993,(((MG1-140_v1:0.0,MG1-219_v1:0.0):0.003009999999999735,(MG1-127_v1:0.0014300000000000423,(MG1-176_v1:0.000550,(MG1-158_v1:0.0,MG1-259_v1:0.0):0.0013800000000001589)0.815:0.000550)0.816:0.0026799999999997937)0.966:0.01112999999999964,((MG1-138_v1:0.0,MG1-246_v1:0.0):0.00837000000000021,((MG1-130_v1:0.0,MG1-233_v1:0.0):0.000540,((MG1-177_v1:0.0,MG1-111_v2:0.0,MG1-111_v1:0.0):0.0014099999999999113,((MG1-153_v1:0.001420000000000421,MG1-256_v1:0.000550)0.809:0.00140000000000029,MG1-7_v1:0.000540)0.886:0.0028100000000002012)0.894:0.00279000000000007)0.788:0.0016800000000003479)0.917:0.007319999999999993)0.991:0.03481999999999985)1.0:0.11852000000000018)1.0:0.1651600000000002,(MG1-326_v1:0.17869000000000002,((((MG1-96_v1:0.0,MG1-107_v1:0.0,MG1-239_v1:0.0,MG1-232_v1:0.0):0.0027799999999995606,((MG1-178_v1:0.0,MG1-91_v1:0.0):0.0013899999999997803,(MG1-198_v1:0.0,MG1-145_v1:0.0):0.00140000000000029)0.0:0.000550)0.959:0.004170000000000229,((MG1-157_v1:0.0,MG1-244_v1:0.0):0.0013899999999997803,(MG1-129_v1:0.0,MG1-201_v1:0.0,MG1-121_v1:0.0,MG1-180_v1:0.0):0.000550)0.0:0.000530)0.377:0.0013600000000000279,(MG1-220_v1:0.0,MG1-80_v1:0.0):0.000550)1.0:0.23485000000000023)0.823:0.05441999999999991)0.974:0.05672999999999995)0.628:0.043340000000000156)0.594:0.08011999999999997)1.0:0.39324000000000003,((WP_082083265_1_Type_II-C_1086aa:0.58006,(MG1-2_v2:0.0,MG1-2_v1:0.0):0.4563200000000003)0.272:0.13491000000000009,((((MG1-282_v1:0.0,MG1-281_v1:0.0,MG1-1_v1:0.0):0.26095000000000024,(MG1-322_v1:0.000550,((MG1-325_v2:0.0,MG1-325_v1:0.0):0.000550,MG1-321_v1:0.001280000000000392)0.746:0.0012400000000001299)1.0:0.20884000000000036)1.0:0.12749999999999995,(MG1-323_v1:0.2243700000000004,MG1-324_v1:0.16603999999999974)0.98:0.07328000000000001)0.777:0.05574000000000012,(MG1-11_v1:0.84673,MG1-10_v1:0.1104200000000004)0.854:0.11830000000000007)1.0:0.4352800000000001)0.999:0.26142999999999983)0.995:0.2061099999999998)0.025:0.12531999999999988)1.0:0.6449400000000001)0.539:0.08375000000000021,(('novel_Cas9|RBG_16_Deltaproteobacteria_42_7_curated|OGP65397.1|991aa':0.9781900000000001,('novel_Cas9|ARMAN4|KY040241|11779..14682|968aa':0.63388,'novel_Cas9|ARMAN1|MOEG00000013|1827..4676|950aa':0.6735100000000003)0.98:0.2814800000000002)1.0:0.6019999999999999,((MG1-12_v1:0.5481700000000003,(MG2-1_v1:0.0,MG2-1_v2:0.0):0.6131199999999999)0.999:0.41598999999999986,((MG1-9_v1:0.0,MG1-9_v2:0.0):0.5851699999999997,(MG1-8_v1:0.0,MG1-8_v2:0.0):0.5423499999999999)1.0:0.3849800000000001)1.0:0.5386899999999999)0.976:0.1910400000000001)0.983:0.1476700000000002,((('cas9|CAS-II-C|Acidothermus_cellulolyticus_11B_uid58501|NC_008578|1138aa':0.8960899999999996,((MG3a-1_v1:0.0,MG3a-3_v1:0.0):0.5823,((((MG3b-97_v1:0.006990000000000052,MG3-6_v1:0.004020000000000135)0.995:0.04274000000000022,((MG3-4_v2:0.0,MG3-4_v4:0.0,MG3-4_v1:0.0,MG3-4_v3:0.0):0.08764000000000038,((MG3-5_v2:0.0,MG3-8_v1:0.0,MG3-5_v1:0.0):0.04054999999999964,MG3b-96_v1:0.06449000000000016)0.959:0.027750000000000163)0.952:0.027429999999999843)1.0:0.2795000000000001,((MG3b-101_v1:0.00926999999999989,((MG3b-99_v1:0.0012500000000001954,(MG3-3_v1:0.0011999999999998678,MG3b-103_v1:0.000550)0.806:0.0012199999999999989)0.815:0.0013800000000001589,(MG3b-108_v1:0.003470000000000084,MG3b-104_v1:0.006260000000000154)0.494:0.0012199999999999989)0.802:0.0014899999999999913)1.0:0.19453999999999994,(MG3b-98_v1:0.009110000000000174,(((MG3b-105_v1:0.002429999999999932,(MG3b-102_v1:0.0024199999999998667,MG3b-107_v1:0.0012099999999999334)0.0:0.000550)0.916:0.002429999999999932,MG3b-106_v1:0.002429999999999932)0.0:0.000550,(MG3-7_v1:0.0,MG3-7_v2:0.0):0.0011999999999998678)0.95:0.01700999999999997)1.0:0.20298999999999978)0.916:0.11236999999999986)1.0:0.2048399999999999,((MG3-2_v1:0.0,MG3-2_v2:0.0):0.4029600000000002,(MG3-1_v1:0.027099999999999902,MG3b-109_v1:0.06107999999999958)1.0:0.6541500000000005)0.845:0.11213000000000006)0.987:0.11572000000000005)1.0:0.18331000000000008)0.996:0.20135000000000014,(BboI_1240aa:0.7638700000000003,((WP_050752380_1_Type_II-C_1155aa:0.43968000000000007,(WP_095508358_1_Type_II-C_1138aa:0.32843,(WP_003839956_1_Type_II-C_1121aa:0.4077599999999997,(WP_007057059_1_Type_II-C_1138aa:0.000550,'cas9|CAS-II-C|Bifidobacterium_longum_DJO10A_uid58833|NC_010816|1187aa':0.0011899999999998023)1.0:0.24831000000000003)0.962:0.09547000000000017)0.816:0.07534000000000018)1.0:0.24056999999999995,(WP_076389496_1_Type_II-C_1116aa:0.5773099999999998,((WP_053411199_1_Type_II-C_1100aa:0.56698,(WP_123930632_1_Type_II-C_1087aa:0.5136099999999999,(Cca2_1095aa:0.2650199999999998,(WP_025253428_1_Type_II-C_1100aa:0.2866900000000001,((WP_010933968_1_Type_II-C_1084aa:0.000550,'cas9|CAS-II-C|Corynebacterium_diphtheriae_NCTC_13129_uid57691|NC_002935|1084aa':0.000540)0.902:0.006209999999999827,(WP_014319618_1_Type_II-C_1084aa:0.0011999999999998678,(WP_014317373_1_Type_II-C_1084aa:0.004830000000000112,((((WP_014316098_1_Type_II-C_1084aa:0.000550,WP_014311133_1_Type_II-C_1084aa:0.003610000000000113)0.903:0.002409999999999801,WP_070794736_1_Type_II-C_1084aa:0.0012099999999999334)0.0:0.000550,(WP_085666229_1_Type_II-C_1084aa:0.0012300000000000644,WP_014301099_1_Type_II-C_1084aa:0.0011999999999998678)0.809:0.000550)0.0:0.000550,WP_014318431_1_Type_II-C_1084aa:0.000550)0.0:0.000550)0.955:0.004830000000000112)0.824:0.004710000000000214)1.0:0.22546)0.747:0.0553300000000001)0.694:0.12367000000000017)0.997:0.1173099999999998)0.989:0.10422999999999982,(WP_106110768_1_Type_II-C_1087aa:0.5261800000000001,(WP_050695651_1_Type_II-C_1138aa:0.23224,WP_072457083_1_Type_II-C_1103aa:0.2032799999999999)1.0:0.3133300000000001)0.994:0.11351999999999984)0.242:0.05268000000000006)0.796:0.09100999999999981)0.936:0.10713000000000017)0.979:0.12541000000000002)0.428:0.09138000000000002,WP_053961988_1_Type_II-C_1141aa:0.9902100000000003)1.0:0.9164000000000003)0.524:0.09887999999999986)1.0:0.21214000000000022)0.956:0.09160999999999975,((((MG5-10_v1:0.3727299999999998,(MG5-17_v1:0.22946,((MG5-52_v2:0.0,MG5-54_v2:0.0,MG5-54_v1:0.0):0.2715399999999999,(MG5-51_v1:0.2710699999999999,(((MG5-1_v1:0.0,MG5-1_v2:0.0):0.15603999999999996,MG5-30_v2:0.10984999999999978)0.975:0.03663000000000016,(MG5-25_v1:0.13961999999999986,MG5-33_v2:0.19028)0.85:0.039699999999999847)1.0:0.1281699999999999)0.999:0.09889999999999999)0.76:0.08993999999999991)0.915:0.06647999999999987)0.959:0.08652000000000015,(MG5-22_v1:0.44639000000000006,((MG5-18_v1:0.1913999999999998,(((MG5-19_v1:0.0,MG5-20_v1:0.0):0.1783199999999998,(MG5-35_v1:0.15633000000000008,(MG5-33_v1:0.0,MG5-32_v1:0.0):0.2738999999999998)0.373:0.0358900000000002)0.901:0.03583999999999987,((MG5-52_v1:0.0,MG5-49_v1:0.0,MG5-50_v5:0.0):0.1971799999999999,(MG5-24_v1:0.10578000000000021,MG5-14_v1:0.11579000000000006)0.366:0.021830000000000016)0.999:0.0634800000000002)0.045:0.022139999999999826)0.826:0.048960000000000115,MG5-5_v1:0.18798000000000004)1.0:0.45767999999999986)0.856:0.08939999999999992)0.901:0.10680999999999985,(MG5-27_v1:0.4647000000000001,(MG5-3_v1:0.19867999999999997,(MG5-40_v1:0.20490999999999993,((MG5-38_v1:0.0,MG5-39_v2:0.0,MG5-39_v3:0.0):0.25328000000000017,(((MG5-9_v1:0.12021000000000015,((MG5-29_v1:0.0,MG5-30_v1:0.0):0.09193000000000007,MG5-42_v1:0.07562999999999986)0.787:0.01902999999999988)0.8:0.015289999999999804,(((MG5-41_v1:0.0010900000000000354,MG5-46_v1:0.000550)1.0:0.1285400000000001,((MG5-45_v2:0.0,MG5-44_v1:0.0,MG5-45_v1:0.0):0.001100000000000101,MG5-43_v1:0.0010900000000000354)1.0:0.11060999999999988)0.751:0.031629999999999825,MG5-47_v1:0.18599999999999994)0.563:0.02303999999999995)0.898:0.02986000000000022,MG5-15_v1:0.1596000000000002)0.785:0.022440000000000015)0.91:0.03069999999999995)0.984:0.07840999999999987)1.0:0.35195)1.0:0.19334000000000007)1.0:0.69964,((MG5-50_v6:0.0,MG5-50_v1:0.0,MG5-50_v3:0.0,MG5-50_v4:0.0,MG5-48_v1:0.0,MG5-50_v2:0.0):0.67597,(MG5-28_v1:0.06956000000000007,MG5-7_v1:0.039550000000000196)1.0:0.5982699999999999)1.0:0.5587299999999997)0.86:0.16419000000000006)0.971:0.0806)0.838:0.09729999999999972,((MG4-284_v1:0.2637100000000001,MG4-290_v1:0.2134100000000001)1.0:0.9342899999999998,(Cme4_1029aa:0.59884,(Ghh2_1038aa:0.39147,(WP_081371634_1_Type_II-C_1016aa:0.32281000000000004,'cas9|CAS-II-C|Parvibaculum_lavamentivorans_DS_1_uid58739|NC_009719|1037aa':0.30211999999999994)1.0:0.15154000000000023)1.0:0.30261000000000005)1.0:0.40428)0.887:0.14334999999999987)0.998:0.15584000000000042,(MG4-291_v1:0.6012900000000001,(MG4-43_v1:0.6502699999999999,((MG4-361_v1:0.0,MG4-375_v1:0.0):0.06572000000000022,MG4-360_v1:0.0660400000000001)1.0:0.49651999999999985)0.986:0.1707700000000001)0.979:0.12455000000000016)0.731:0.05567999999999973)0.212:0.052690000000000126)0.141:0.026250000000000107)0.769:0.04842999999999975,(((((MG4-271_v1:0.5517499999999997,(MG4-272_v1:0.5938700000000003,(MG4-6_v1:0.9528099999999999,(MG4-7_v1:0.6529400000000001,MG4-4_v1:0.4275100000000003)0.972:0.15414999999999957)0.86:0.07673000000000041)0.945:0.08132999999999946)0.994:0.11319000000000035,(((MG4-292_v1:0.03583000000000025,(MG4-73_v1:0.0,MG4-73_v2:0.0):0.034089999999999954)1.0:0.4655199999999997,(MG4-5_v1:0.25714000000000015,(MG4-333_v1:0.28057,MG4-332_v1:0.27520999999999995)0.988:0.09336000000000011)0.997:0.10658999999999974)0.369:0.04676999999999998,((MG4-44_v1:0.04606999999999983,MG4-59_v1:0.06030000000000024)1.0:0.3703400000000001,((MG4-61_v1:0.38774,(MG4-289_v2:0.0045999999999999375,((MG4-37_v1:0.0,MG4-41_v1:0.0,MG4-54_v1:0.0,MG4-38_v1:0.0):0.000550,MG4-286_v1:0.0022099999999998232)0.907:0.005440000000000111)1.0:0.30837999999999965)0.899:0.07024000000000008,(((MG4-370_v2:0.005510000000000126,MG4-375_v2:0.000550)1.0:0.39256999999999964,(MG4-297_v1:0.029139999999999944,((WP_095415415_1_Type_II-C_1062aa:0.000560,(MG4-298_v1:0.0021700000000004493,(MG4-11_v2:0.0,MG4-11_v1:0.0):0.0021700000000004493)0.926:0.003289999999999793)0.593:0.0011099999999997223,MG4-13_v1:0.000550)0.994:0.02751999999999999)1.0:0.14886)0.948:0.07631999999999994,MG4-371_v1:0.5010199999999996)0.668:0.0706199999999999)1.0:0.25790000000000024)0.992:0.08967999999999998)0.976:0.06715000000000027)0.999:0.09835999999999956,(((MG4-294_v1:0.000550,MG4-63_v1:0.000520)1.0:0.5620500000000002,(MG4-220_v1:0.5483600000000002,((MG4-362_v8:0.29772,MG4-300_v1:0.2764199999999999)1.0:0.21026000000000034,(MG4-3_v1:0.3940800000000002,MG4-58_v1:0.3308200000000001)0.997:0.09260000000000002)0.871:0.045889999999999986)0.24:0.035949999999999704)0.934:0.05464000000000002,(((MG4-254_v1:0.0,MG4-254_v2:0.0):0.7164199999999998,(WP_077026422_1_Type_II-C_1046aa:0.47253999999999996,WP_082846128_1_Type_II-C_1138aa:0.5358800000000001)1.0:0.20273999999999992)0.973:0.10917999999999983,(((MG4-267_v2:0.0,MG4-267_v1:0.0,MG4-267_v3:0.0):0.21884999999999977,MG4-268_v1:0.2385799999999998)1.0:0.5717500000000002,((MG4-78_v2:0.0,MG4-78_v1:0.0):0.45867999999999975,(MG4-55_v1:0.0,MG4-81_v1:0.0,MG4-57_v1:0.0):0.57715)0.989:0.13816000000000006)0.882:0.0913999999999997)0.993:0.09020000000000028)0.978:0.055139999999999745)0.497:0.0366200000000001,((MG4-339_v1:0.1271,(MG4-334_v1:0.0,MG4-327_v1:0.0):0.15766999999999998)1.0:0.6695199999999999,((MG4-388_v1:0.000560,((MG4-386_v9:0.0,MG4-386_v8:0.0,MG4-386_v10:0.0,MG4-386_v7:0.0,MG4-386_v5:0.0,MG4-372_v1:0.0,MG4-386_v2:0.0,MG4-386_v1:0.0,MG4-386_v13:0.0,MG4-386_v6:0.0,MG4-386_v11:0.0,MG4-386_v15:0.0,MG4-386_v14:0.0,MG4-386_v3:0.0,MG4-386_v17:0.0,MG4-386_v12:0.0,MG4-386_v4:0.0):0.000540,(MG4-364_v1:0.0,MG4-378_v2:0.0,MG4-378_v1:0.0,MG4-386_v16:0.0):0.004410000000000025)0.735:0.0010099999999999554)1.0:0.5394400000000004,(MG4-266_v1:0.2271399999999999,MG4-278_v1:0.22223000000000015)1.0:0.3393200000000003)0.205:0.07163999999999948)0.925:0.07871000000000006)0.753:0.023420000000000663,(MG4-258_v1:0.5836500000000004,(MG4-357_v1:0.005800000000000249,MG4-358_v1:0.0059499999999999)1.0:0.5737400000000004)1.0:0.2097800000000003)0.934:0.03219999999999956)0.225:0.026650000000000063,(((((MG4-310_v3:0.0,MG4-316_v13:0.0,MG4-362_v7:0.0,MG4-316_v4:0.0,MG4-310_v4:0.0,MG4-346_v1:0.0,MG4-362_v1:0.0,MG4-310_v2:0.0,MG4-366_v1:0.0,MG4-316_v11:0.0,MG4-310_v5:0.0,MG4-316_v9:0.0,MG4-316_v12:0.0,MG4-316_v3:0.0,MG4-362_v4:0.0,MG4-362_v5:0.0,MG4-316_v10:0.0,MG4-362_v6:0.0,MG4-362_v3:0.0,MG4-362_v2:0.0,MG4-316_v14:0.0,MG4-316_v8:0.0,MG4-316_v2:0.0,MG4-316_v1:0.0,MG4-316_v5:0.0,MG4-316_v7:0.0):0.000550,(MG4-347_v1:0.000550,MG4-352_v2:0.0010699999999999044)0.806:0.000550)1.0:0.3254999999999999,(MG4-273_v1:0.012329999999999952,MG4-270_v1:0.015309999999999935)1.0:0.3440699999999999)1.0:0.17436000000000007,((MG4-241_v1:0.29810000000000025,MG4-240_v1:0.37859)1.0:0.20443999999999996,(MG4-397_v1:0.3542799999999997,((MG4-282_v1:0.22499000000000002,(MG4-269_v1:0.16095000000000015,((MG4-293_v1:0.0,MG4-64_v1:0.0):0.000550,MG4-66_v1:0.001100000000000101)0.989:0.02737000000000034)1.0:0.15661999999999976)0.926:0.044070000000000054,(((MG4-322_v1:0.0,MG4-315_v7:0.0):0.000550,MG4-312_v3:0.0010799999999999699)1.0:0.21672000000000002,(MG4-348_v1:0.11358999999999986,MG4-253_v1:0.13987999999999978)1.0:0.17885000000000018)0.367:0.04045999999999994)0.991:0.06827999999999967)0.829:0.10272000000000014)0.98:0.07691999999999988)1.0:0.16584999999999983,(((((((MG4-329_v1:0.03714999999999957,MG4-351_v1:0.036199999999999566)1.0:0.27047000000000043,((MG4-325_v1:0.0,MG4-318_v1:0.0):0.38293,(MG4-331_v1:0.14984999999999982,((MG4-320_v4:0.0,MG4-320_v2:0.0,MG4-320_v3:0.0):0.20729000000000042,((MG4-19_v1:0.0,MG4-14_v1:0.0,MG4-21_v1:0.0,MG4-15_v1:0.0,MG4-16_v1:0.0,MG4-24_v1:0.0,MG4-23_v1:0.0,MG4-22_v1:0.0,MG4-19_v2:0.0,MG4-20_v1:0.0):0.000550,MG4-18_v1:0.0021100000000000563)1.0:0.09929000000000032)0.932:0.03334999999999955)0.95:0.05787999999999993)0.999:0.13895000000000035)1.0:0.1509299999999998,(MG4-255_v1:0.2205200000000005,(((MG4-308_v10:0.0,MG4-308_v9:0.0,MG4-352_v1:0.0,MG4-314_v1:0.0,MG4-314_v4:0.0,MG4-314_v3:0.0,MG4-308_v8:0.0):0.000550,(MG4-343_v1:0.0032199999999997786,(MG4-349_v1:0.0,MG4-349_v2:0.0):0.000550)0.848:0.0010500000000002174)1.0:0.22233999999999998,((MG4-325_v2:0.19587999999999983,((((MG4-322_v2:0.0,MG4-329_v2:0.0,MG4-329_v3:0.0):0.029380000000000184,(MG4-328_v1:0.014470000000000205,MG4-326_v2:0.011569999999999858)0.988:0.028579999999999828)1.0:0.19101999999999997,(MG4-354_v1:0.24007999999999985,((MG4-324_v1:0.0,MG4-331_v2:0.0):0.07957999999999998,((MG4-128_v3:0.0,MG4-128_v8:0.0,MG4-128_v9:0.0,MG4-128_v5:0.0,MG4-128_v7:0.0,MG4-128_v4:0.0,MG4-128_v6:0.0,MG4-128_v2:0.0,MG4-128_v1:0.0,MG4-128_v10:0.0,MG4-158_v1:0.0,MG4-142_v1:0.0):0.09128999999999987,(MG4-192_v1:0.0010799999999999699,MG4-154_v1:0.001100000000000101)1.0:0.11875999999999998)0.81:0.04516000000000009)0.995:0.0678700000000001)1.0:0.23760000000000003)0.973:0.07193000000000005,(MG4-321_v1:0.0010599999999998388,MG4-334_v2:0.000550)1.0:0.13646000000000003)0.948:0.05364999999999975)0.99:0.055400000000000116,((MG4-197_v1:0.0010300000000000864,((MG4-119_v1:0.0,MG4-207_v1:0.0,MG4-176_v1:0.0):0.0010799999999999699,(MG4-140_v1:0.0010799999999999699,(((MG4-160_v1:0.0,MG4-148_v1:0.0):0.000550,((MG4-167_v1:0.0,MG4-186_v1:0.0):0.000990,(MG4-213_v1:0.000550,(MG4-195_v1:0.0012900000000000134,MG4-179_v1:0.000510)1.0:0.000610)1.0:0.000550)0.136:0.0010799999999999699)0.918:0.000990,((MG4-122_v1:0.0,MG4-193_v1:0.0,MG4-156_v1:0.0,MG4-184_v1:0.0,MG4-150_v1:0.0,MG4-125_v1:0.0,MG4-127_v1:0.0,MG4-126_v1:0.0,MG4-149_v1:0.0,MG4-139_v1:0.0,MG4-188_v1:0.0,MG4-144_v1:0.0,MG4-173_v1:0.0):0.000550,MG4-163_v1:0.0010799999999999699)0.0:0.000550)0.767:0.0010799999999999699)0.76:0.0010799999999999699)0.0:0.000550)1.0:0.10637000000000008,((MG4-118_v5:0.0,MG4-118_v2:0.0,MG4-118_v1:0.0,MG4-118_v3:0.0,MG4-118_v4:0.0,MG4-181_v1:0.0,MG4-118_v7:0.0,MG4-135_v1:0.0,MG4-215_v1:0.0,MG4-203_v1:0.0,MG4-199_v1:0.0,MG4-171_v1:0.0,MG4-175_v1:0.0,MG4-118_v6:0.0):0.014029999999999987,((MG4-157_v1:0.0,MG4-145_v1:0.0):0.0010799999999999699,MG4-210_v1:0.000550)0.991:0.014479999999999826)1.0:0.05887999999999982)1.0:0.13502999999999998)1.0:0.08786000000000005)1.0:0.17622000000000027)0.992:0.07887999999999984)0.997:0.08063999999999982,((MG4-395_v1:0.16806999999999972,MG4-250_v1:0.1628799999999999)1.0:0.09440999999999988,(MG4-340_v1:0.19830999999999976,((MG4-345_v1:0.0,MG4-345_v2:0.0):0.09944000000000042,MG4-323_v1:0.22886000000000006)1.0:0.08789999999999987)1.0:0.12054000000000009)0.954:0.07154999999999978)0.957:0.06784000000000034,(((MG4-341_v1:0.23579000000000017,((MG4-326_v1:0.0,MG4-319_v1:0.0):0.03550999999999993,MG4-342_v1:0.03130999999999995)1.0:0.1533500000000001)1.0:0.36578,(MG4-314_v2:0.24244999999999983,(MG4-355_v1:0.006170000000000009,((MG4-363_v1:0.0,MG4-350_v1:0.0):0.0021700000000000053,(MG4-313_v1:0.0,MG4-319_v2:0.0):0.0021700000000000053)0.863:0.005809999999999871)1.0:0.4133)1.0:0.3949799999999999)1.0:0.20449000000000028,(MG4-336_v1:0.10363000000000033,((MG4-344_v1:0.0,MG4-353_v1:0.0):0.050510000000000055,(MG4-337_v1:0.06255999999999995,MG4-335_v1:0.042219999999999924)0.938:0.011410000000000142)0.913:0.02489000000000008)1.0:0.3179599999999998)0.99:0.12294000000000027)0.884:0.06465999999999994,((MG4-320_v1:0.0,MG4-327_v2:0.0,MG4-327_v5:0.0,MG4-327_v4:0.0,MG4-327_v3:0.0):0.000550,MG4-317_v1:0.0010500000000002174)1.0:0.8432300000000001)1.0:0.23482999999999965,((Ghy1_1040aa:0.5831900000000001,(MG4-316_v6:0.31088999999999967,((MG4-311_v1:0.0016400000000000858,MG4-338_v1:0.000550)1.0:0.22627000000000042,((MG4-198_v3:0.0,MG4-198_v2:0.0,MG4-198_v1:0.0,MG4-198_v4:0.0):0.16451000000000038,MG4-330_v1:0.16724000000000006)0.929:0.06271000000000004)0.999:0.1205999999999996)1.0:0.26582000000000017)1.0:0.21083000000000007,((MG4-33_v1:0.3888699999999998,(MG4-68_v1:0.21376000000000017,(((MG4-62_v2:0.0,MG4-62_v1:0.0):0.000550,MG4-67_v1:0.0010699999999999044)1.0:0.16731000000000007,(MG4-31_v1:0.10287999999999986,(MG4-53_v1:0.01878999999999964,(MG4-46_v1:0.019110000000000404,MG4-42_v1:0.1341800000000002)0.442:0.007309999999999484)0.947:0.05657000000000023)0.973:0.05000999999999989)0.985:0.08042000000000016)1.0:0.17450999999999972)1.0:0.3636300000000001,((MG4-315_v3:0.0,MG4-315_v16:0.0,MG4-315_v5:0.0,MG4-315_v13:0.0,MG4-315_v17:0.0,MG4-315_v1:0.0,MG4-315_v2:0.0,MG4-315_v15:0.0,MG4-315_v9:0.0,MG4-315_v6:0.0,MG4-315_v11:0.0,MG4-315_v4:0.0,MG4-315_v8:0.0,MG4-315_v12:0.0,MG4-315_v14:0.0,MG4-309_v6:0.0,MG4-315_v10:0.0):0.4527099999999997,MG4-146_v1:0.5802299999999998)1.0:0.22075000000000022)0.796:0.05746999999999991)0.996:0.08924999999999983)0.972:0.07169999999999987)0.631:0.043250000000000455,(((((MG4-376_v1:0.11319999999999997,MG4-287_v1:0.17403999999999975)1.0:0.5834400000000004,((MG4-85_v1:0.3560699999999999,(((MG4-301_v1:0.0,MG4-305_v1:0.0):0.22645000000000026,(((MG4-221_v1:0.000560,(MG4-233_v1:0.000550,MG4-1_v1:0.0011299999999998533)0.935:0.000830)0.135:0.0010799999999999699,((MG4-230_v1:0.0,MG4-227_v1:0.0):0.000550,MG4-236_v1:0.000550)0.935:0.000790)1.0:0.000550,MG4-225_v1:0.000550)1.0:0.3211700000000004)1.0:0.14014999999999977,(MG4-391_v1:0.0020400000000000418,(MG4-409_v9:0.0,MG4-409_v11:0.0,MG4-409_v8:0.0,MG4-409_v13:0.0,MG4-409_v17:0.0,MG4-409_v1:0.0,MG4-409_v5:0.0,MG4-409_v15:0.0,MG4-392_v1:0.0,MG4-409_v16:0.0,MG4-409_v4:0.0,MG4-409_v18:0.0,MG4-409_v6:0.0,MG4-409_v10:0.0,MG4-409_v2:0.0,MG4-409_v14:0.0,MG4-409_v3:0.0,MG4-409_v7:0.0,MG4-409_v12:0.0):0.000550)1.0:0.5681699999999998)0.486:0.06366999999999967)0.217:0.0418099999999999,((MG4-276_v1:0.0,MG4-279_v2:0.0,MG4-279_v1:0.0):0.000550,(MG4-275_v5:0.0,MG4-275_v1:0.0,MG4-275_v2:0.0,MG4-275_v4:0.0,MG4-275_v6:0.0,MG4-274_v1:0.0,MG4-275_v3:0.0,MG4-274_v2:0.0,MG4-274_v4:0.0,MG4-274_v3:0.0):0.0010300000000000864)1.0:0.4880199999999997)1.0:0.10744000000000042)0.455:0.046159999999999535,((MG4-302_v1:0.008070000000000022,MG4-303_v1:0.007369999999999877)1.0:0.5663599999999995,(MG4-256_v1:0.06857000000000024,MG4-257_v1:0.03962999999999983)1.0:0.5628899999999994)0.823:0.08347000000000016)0.818:0.046340000000000714,((((MG4-279_v3:0.4512900000000002,(MG4-366_v2:0.01570999999999989,(MG4-363_v2:0.0,MG4-377_v2:0.0,MG4-377_v1:0.0):0.009879999999999889)1.0:0.3818800000000002)0.822:0.06297999999999959,((MG4-8_v1:0.003009999999999735,MG4-288_v1:0.000560)1.0:0.5123500000000001,(MG4-283_v1:0.3841199999999998,MG4-238_v1:0.36648999999999976)0.941:0.1036100000000002)0.925:0.07203999999999988)0.794:0.06216000000000044,MG4-277_v1:0.5076200000000002)0.582:0.052819999999999645,((((MG4-381_v11:0.0,MG4-381_v12:0.0,MG4-381_v8:0.0,MG4-381_v6:0.0,MG4-381_v1:0.0,MG4-381_v3:0.0,MG4-381_v9:0.0,MG4-381_v2:0.0,MG4-381_v14:0.0,MG4-381_v7:0.0,MG4-381_v4:0.0,MG4-367_v2:0.0,MG4-367_v3:0.0,MG4-381_v17:0.0,MG4-381_v15:0.0,MG4-381_v5:0.0,MG4-381_v16:0.0,MG4-381_v18:0.0,MG4-381_v13:0.0):0.04762999999999984,((MG4-259_v3:0.0,MG4-259_v4:0.0,MG4-259_v1:0.0,MG4-259_v2:0.0):0.021360000000000046,MG4-261_v1:0.005349999999999966)0.986:0.05127999999999977)1.0:0.48411000000000026,((MG4-374_v1:0.000550,((MG4-379_v1:0.000550,((MG4-368_v1:0.000850,MG4-389_v1:0.000550)0.832:0.0021700000000004493,(MG4-380_v1:0.000550,(MG4-381_v10:0.000550,MG4-382_v1:0.001100000000000101)0.808:0.001100000000000101)0.943:0.000850)1.0:0.000540)0.876:0.000560,((MG4-384_v1:0.000550,(((MG4-377_v3:0.000550,(MG4-378_v3:0.000550,MG4-385_v1:0.0021999999999997577)0.916:0.0021999999999997577)0.776:0.001100000000000101,MG4-369_v1:0.000550)0.985:0.005489999999999995,MG4-373_v1:0.000550)0.802:0.0010900000000004795)0.917:0.000910,(MG4-390_v1:0.0,MG4-383_v2:0.0,MG4-390_v2:0.0,MG4-399_v2:0.0,MG4-399_v1:0.0,MG4-383_v1:0.0):0.000550)0.404:0.001100000000000101)0.962:0.0015499999999999403)1.0:0.5194300000000003,(MG4-387_v1:0.3509699999999998,(MG4-39_v1:0.2065800000000002,(MG4-365_v1:0.04403999999999986,(MG4-281_v1:0.0,MG4-285_v1:0.0):0.04444999999999988)1.0:0.10980999999999996)1.0:0.4330799999999999)0.505:0.08785000000000043)0.908:0.08680999999999983)0.999:0.1511199999999997,(MG4-285_v2:0.0,MG4-289_v1:0.0):0.6250199999999997)0.517:0.04793000000000003)0.942:0.04876000000000058)0.917:0.038749999999999396,((MG4-2_v1:0.4655299999999998,MG4-280_v1:0.62906)0.963:0.13112000000000013,(((MG4-410_v3:0.0,MG4-393_v1:0.0,MG4-410_v2:0.0,MG4-410_v1:0.0):0.5590000000000002,MG4-299_v1:0.4367799999999997)1.0:0.20594,((((MG4-247_v1:0.0,MG4-246_v1:0.0,MG4-242_v1:0.0,MG4-244_v1:0.0):0.21323999999999987,(MG4-245_v1:0.19972000000000012,MG4-394_v1:0.1441699999999999)0.99:0.09865000000000013)1.0:0.26129999999999987,(MG4-97_v1:0.2326999999999999,((MG4-103_v1:0.0,MG4-99_v1:0.0):0.00132000000000021,(MG4-101_v1:0.003369999999999873,(MG4-96_v1:0.0022400000000000198,MG4-105_v1:0.000550)0.81:0.001100000000000101)0.643:0.0031599999999998296)1.0:0.21620000000000017)0.999:0.13996999999999993)1.0:0.5299200000000002,(((MG4-94_v1:0.0,MG4-93_v1:0.0):0.4686699999999999,(MG4-309_v4:0.0,MG4-304_v1:0.0,MG4-309_v5:0.0,MG4-309_v2:0.0,MG4-309_v3:0.0,MG4-309_v1:0.0):0.3984199999999998)0.997:0.11932000000000009,(MG4-359_v1:0.5897400000000004,(MG4-296_v1:0.26700999999999997,((MG4-306_v2:0.0,MG4-312_v2:0.0,MG4-306_v3:0.0,MG4-308_v1:0.0,MG4-312_v1:0.0,MG4-310_v1:0.0,MG4-308_v6:0.0,MG4-308_v2:0.0,MG4-308_v5:0.0,MG4-308_v3:0.0,MG4-308_v4:0.0,MG4-306_v1:0.0,MG4-308_v7:0.0):0.000550,MG4-305_v2:0.001100000000000101)1.0:0.29959999999999987)1.0:0.2401100000000005)0.984:0.09060999999999986)0.212:0.06078000000000028)0.997:0.09534999999999982)0.86:0.06630000000000003)0.429:0.03385999999999978)0.857:0.04952000000000023);
