# Supplementary material for: Novel and Engineered Type II CRISPR Systems from Uncultivated Microbes with Broad Genome Editing Capability
Source: CRISPR J. 2023 Jun 1;6(3):261–77. doi: 10.1089/crispr.2022.0090 (PMC10278012; doi:10.1089/crispr.2022.0090)
Supplement: Supplemental data [file Supp-Data.zip › typeII_tree_v2_70pct_gaps_stripped_MG-codes_120522.tree]

((((((MG4-376_v1:0.12435000000000018,MG4-287_v1:0.1716000000000002)1.0:0.60141,((MG4-277_v1:0.46656999999999993,(MG4-366_v2:0.016960000000000086,(MG4-363_v2:0.0,MG4-377_v2:0.0,MG4-377_v1:0.0):0.009599999999999831)1.0:0.3753599999999997)0.987:0.11445000000000016,(MG4-279_v3:0.48758999999999997,((MG4-8_v1:0.0028800000000002157,MG4-288_v1:0.000540)1.0:0.5255100000000001,(MG4-283_v1:0.4083700000000001,MG4-238_v1:0.3812099999999998)0.809:0.0954600000000001)0.481:0.057860000000000245)0.515:0.05500999999999978)0.335:0.052750000000000075)0.0:0.04469999999999974,(((((MG4-410_v3:0.0,MG4-393_v1:0.0,MG4-410_v2:0.0,MG4-410_v1:0.0):0.55349,MG4-299_v1:0.4625699999999995)1.0:0.20034000000000018,((MG4-359_v1:0.5892999999999997,(MG4-296_v1:0.2732300000000003,((MG4-306_v2:0.0,MG4-312_v2:0.0,MG4-306_v3:0.0,MG4-308_v1:0.0,MG4-312_v1:0.0,MG4-310_v1:0.0,MG4-308_v6:0.0,MG4-308_v2:0.0,MG4-308_v5:0.0,MG4-308_v3:0.0,MG4-308_v4:0.0,MG4-306_v1:0.0,MG4-308_v7:0.0):0.000550,MG4-305_v2:0.001040000000000152)1.0:0.31467000000000045)1.0:0.25617999999999963)0.993:0.1030300000000004,(((MG4-94_v1:0.0,MG4-93_v1:0.0):0.48407,(MG4-309_v4:0.0,MG4-304_v1:0.0,MG4-309_v5:0.0,MG4-309_v2:0.0,MG4-309_v3:0.0,MG4-309_v1:0.0):0.4025700000000003)0.982:0.10814999999999975,(((MG4-247_v1:0.0,MG4-246_v1:0.0,MG4-242_v1:0.0,MG4-244_v1:0.0):0.22203000000000017,(MG4-245_v1:0.20298000000000016,MG4-394_v1:0.15005999999999986)0.987:0.09698999999999991)1.0:0.2713399999999999,(MG4-97_v1:0.2427100000000002,((MG4-103_v1:0.0,MG4-99_v1:0.0):0.0012699999999998823,(MG4-101_v1:0.003270000000000106,(MG4-96_v1:0.0021700000000000053,MG4-105_v1:0.000550)0.772:0.0010799999999999699)0.675:0.003070000000000128)1.0:0.2157300000000002)0.994:0.13750000000000018)1.0:0.56087)0.498:0.042540000000000244)1.0:0.13688999999999973)0.765:0.061819999999999986,(MG4-2_v1:0.4833000000000003,MG4-280_v1:0.6384099999999999)0.988:0.14149000000000012)0.0:0.03921000000000019,((((MG4-276_v1:0.0,MG4-279_v2:0.0,MG4-279_v1:0.0):0.000550,(MG4-275_v5:0.0,MG4-275_v1:0.0,MG4-275_v2:0.0,MG4-275_v4:0.0,MG4-275_v6:0.0,MG4-274_v1:0.0,MG4-275_v3:0.0,MG4-274_v2:0.0,MG4-274_v4:0.0,MG4-274_v3:0.0):0.000810)1.0:0.50516,(MG4-85_v1:0.3727400000000003,((MG4-391_v1:0.0019499999999998963,(MG4-409_v9:0.0,MG4-409_v11:0.0,MG4-409_v8:0.0,MG4-409_v13:0.0,MG4-409_v17:0.0,MG4-409_v1:0.0,MG4-409_v5:0.0,MG4-409_v15:0.0,MG4-392_v1:0.0,MG4-409_v16:0.0,MG4-409_v4:0.0,MG4-409_v18:0.0,MG4-409_v6:0.0,MG4-409_v10:0.0,MG4-409_v2:0.0,MG4-409_v14:0.0,MG4-409_v3:0.0,MG4-409_v7:0.0,MG4-409_v12:0.0):0.000550)1.0:0.5844800000000001,((MG4-301_v1:0.0,MG4-305_v1:0.0):0.23263000000000034,((((MG4-233_v1:0.000550,MG4-1_v1:0.0011099999999997223)0.928:0.000730,MG4-221_v1:0.000560)0.13:0.0010399999999997078,((MG4-230_v1:0.0,MG4-227_v1:0.0):0.000550,MG4-236_v1:0.000550)0.928:0.000690)1.0:0.000560,MG4-225_v1:0.000540)1.0:0.3324600000000002)1.0:0.13935999999999993)0.432:0.06207999999999991)0.0:0.04148999999999958)1.0:0.1478900000000003,((MG4-302_v1:0.00733999999999968,MG4-303_v1:0.009689999999999976)1.0:0.5727600000000002,(MG4-256_v1:0.06843000000000021,MG4-257_v1:0.0419299999999998)1.0:0.5646300000000002)0.836:0.08077999999999985)0.566:0.04879000000000033)0.266:0.036279999999999646)0.969:0.051610000000000156,(((((MG4-341_v1:0.23938000000000015,((MG4-326_v1:0.0,MG4-319_v1:0.0):0.03556999999999988,MG4-342_v1:0.032480000000000064)1.0:0.17119000000000018)1.0:0.36863,(MG4-314_v2:0.2450800000000002,(MG4-355_v1:0.007890000000000175,((MG4-363_v1:0.0,MG4-350_v1:0.0):0.0020500000000001073,(MG4-313_v1:0.0,MG4-319_v2:0.0):0.0020899999999999253)0.894:0.007680000000000131)1.0:0.4277700000000002)1.0:0.39261999999999997)1.0:0.2219000000000002,((((((MG4-329_v1:0.03864000000000001,MG4-351_v1:0.040300000000000225)1.0:0.2686299999999999,((MG4-325_v1:0.0,MG4-318_v1:0.0):0.39485000000000037,(MG4-331_v1:0.15442,((MG4-320_v4:0.0,MG4-320_v2:0.0,MG4-320_v3:0.0):0.21450000000000014,((MG4-19_v1:0.0,MG4-14_v1:0.0,MG4-21_v1:0.0,MG4-15_v1:0.0,MG4-16_v1:0.0,MG4-24_v1:0.0,MG4-23_v1:0.0,MG4-22_v1:0.0,MG4-19_v2:0.0,MG4-20_v1:0.0):0.000550,MG4-18_v1:0.0020199999999999108)1.0:0.10324)0.907:0.03262000000000009)0.986:0.06612000000000018)1.0:0.14682999999999957)1.0:0.15417000000000014,(MG4-255_v1:0.2115499999999999,(((MG4-308_v10:0.0,MG4-308_v9:0.0,MG4-352_v1:0.0,MG4-314_v1:0.0,MG4-314_v4:0.0,MG4-314_v3:0.0,MG4-308_v8:0.0):0.000550,(MG4-343_v1:0.005160000000000053,(MG4-349_v1:0.0,MG4-349_v2:0.0):0.000550)0.832:0.0010099999999999554)1.0:0.23190999999999962,((MG4-325_v2:0.20468999999999982,((((MG4-322_v2:0.0,MG4-329_v2:0.0,MG4-329_v3:0.0):0.03086000000000011,(MG4-328_v1:0.01446000000000014,MG4-326_v2:0.011120000000000019)0.989:0.028900000000000148)1.0:0.1911100000000001,(MG4-354_v1:0.24792000000000014,((MG4-324_v1:0.0,MG4-331_v2:0.0):0.08808000000000016,((MG4-128_v3:0.0,MG4-128_v8:0.0,MG4-128_v9:0.0,MG4-128_v5:0.0,MG4-128_v7:0.0,MG4-128_v4:0.0,MG4-128_v6:0.0,MG4-128_v2:0.0,MG4-128_v1:0.0,MG4-128_v10:0.0,MG4-158_v1:0.0,MG4-142_v1:0.0):0.09342000000000006,(MG4-192_v1:0.001040000000000152,MG4-154_v1:0.0010300000000000864)1.0:0.12465999999999999)0.843:0.052369999999999806)0.995:0.07319999999999993)1.0:0.24257000000000017)0.986:0.0773600000000001,(MG4-321_v1:0.0010500000000002174,MG4-334_v2:0.000550)1.0:0.1425200000000002)0.924:0.05331000000000019)0.991:0.057560000000000056,((MG4-197_v1:0.000980,((MG4-119_v1:0.0,MG4-207_v1:0.0,MG4-176_v1:0.0):0.0010300000000000864,(MG4-140_v1:0.0010300000000000864,(((MG4-160_v1:0.0,MG4-148_v1:0.0):0.000560,((MG4-167_v1:0.0,MG4-186_v1:0.0):0.000930,(MG4-213_v1:0.0010300000000000864,(MG4-195_v1:0.0012500000000001954,MG4-179_v1:0.000510)0.069:0.000560)1.0:0.000550)0.129:0.0010300000000000864)0.918:0.000940,((MG4-122_v1:0.0,MG4-193_v1:0.0,MG4-156_v1:0.0,MG4-184_v1:0.0,MG4-150_v1:0.0,MG4-125_v1:0.0,MG4-127_v1:0.0,MG4-126_v1:0.0,MG4-149_v1:0.0,MG4-139_v1:0.0,MG4-188_v1:0.0,MG4-144_v1:0.0,MG4-173_v1:0.0):0.000550,MG4-163_v1:0.0010300000000000864)0.0:0.000550)0.78:0.0010300000000000864)0.767:0.0010300000000000864)0.0:0.000550)1.0:0.11845000000000017,((MG4-118_v5:0.0,MG4-118_v2:0.0,MG4-118_v1:0.0,MG4-118_v3:0.0,MG4-118_v4:0.0,MG4-181_v1:0.0,MG4-118_v7:0.0,MG4-135_v1:0.0,MG4-215_v1:0.0,MG4-203_v1:0.0,MG4-199_v1:0.0,MG4-171_v1:0.0,MG4-175_v1:0.0,MG4-118_v6:0.0):0.014200000000000212,((MG4-157_v1:0.0,MG4-145_v1:0.0):0.0010300000000000864,MG4-210_v1:0.000550)0.995:0.014009999999999856)1.0:0.058940000000000214)1.0:0.1347100000000001)0.999:0.08489999999999975)1.0:0.18910000000000027)0.995:0.08485999999999994)1.0:0.08487,((MG4-395_v1:0.1707099999999997,MG4-250_v1:0.16530999999999985)1.0:0.10294999999999987,(MG4-340_v1:0.20679999999999987,((MG4-345_v1:0.0,MG4-345_v2:0.0):0.10719000000000012,MG4-323_v1:0.23690000000000033)1.0:0.09467999999999988)1.0:0.1169699999999998)0.965:0.0725100000000003)0.477:0.07406000000000024,(MG4-336_v1:0.10225000000000017,((MG4-344_v1:0.0,MG4-353_v1:0.0):0.05398000000000014,(MG4-337_v1:0.061329999999999885,MG4-335_v1:0.04032999999999998)0.932:0.01092000000000004)0.945:0.027900000000000258)1.0:0.41084999999999994)0.343:0.045560000000000045,((MG4-320_v1:0.0,MG4-327_v2:0.0,MG4-327_v5:0.0,MG4-327_v4:0.0,MG4-327_v3:0.0):0.000550,MG4-317_v1:0.001)1.0:0.8991800000000003)0.899:0.08929000000000009)1.0:0.2237199999999997,(MG4-295_v1:0.6544400000000001,(MG4-189_v1:0.0,MG4-189_v2:0.0,MG4-189_v3:0.0):0.85467)0.071:0.06285000000000007)0.738:0.04763000000000028,(((MG4-381_v11:0.0,MG4-381_v12:0.0,MG4-381_v8:0.0,MG4-381_v6:0.0,MG4-381_v1:0.0,MG4-381_v3:0.0,MG4-381_v9:0.0,MG4-381_v2:0.0,MG4-381_v14:0.0,MG4-381_v7:0.0,MG4-381_v4:0.0,MG4-367_v2:0.0,MG4-367_v3:0.0,MG4-381_v17:0.0,MG4-381_v15:0.0,MG4-381_v5:0.0,MG4-381_v16:0.0,MG4-381_v18:0.0,MG4-381_v13:0.0):0.049639999999999684,((MG4-259_v3:0.0,MG4-259_v4:0.0,MG4-259_v1:0.0,MG4-259_v2:0.0):0.022470000000000212,MG4-261_v1:0.005169999999999675)0.994:0.05569999999999986)1.0:0.4883700000000002,(((MG4-368_v1:0.0019299999999997652,MG4-389_v1:0.000550)0.641:0.0013800000000001589,((((MG4-377_v3:0.000550,MG4-369_v1:0.0010599999999998388)0.499:0.000560,(MG4-378_v3:0.000550,MG4-385_v1:0.0020500000000001073)0.818:0.0020899999999999253)0.992:0.007319999999999993,(MG4-380_v1:0.000540,(MG4-382_v1:0.001040000000000152,MG4-381_v10:0.0010499999999997733)0.753:0.001040000000000152)0.786:0.0010399999999997078)0.93:0.000890,(MG4-379_v1:0.000550,(((MG4-383_v2:0.0,MG4-399_v2:0.0,MG4-399_v1:0.0,MG4-383_v1:0.0):0.000550,(((MG4-390_v1:0.0,MG4-390_v2:0.0):0.000550,MG4-384_v1:0.000810)0.469:0.0010499999999997733,MG4-373_v1:0.0018199999999994887)0.843:0.000550)0.428:0.0010399999999997078,MG4-374_v1:0.0020100000000002893)0.876:0.000550)1.0:0.000550)0.322:0.000730)1.0:0.5429300000000001,(MG4-387_v1:0.3662000000000001,(MG4-39_v1:0.20271000000000017,(MG4-365_v1:0.04280999999999979,(MG4-281_v1:0.0,MG4-285_v1:0.0):0.044480000000000075)1.0:0.11314000000000002)1.0:0.45086000000000004)0.267:0.0907)0.941:0.10122000000000009)1.0:0.17866000000000026)0.159:0.028509999999999813)0.959:0.047089999999999854,(((((MG4-310_v3:0.0,MG4-316_v13:0.0,MG4-362_v7:0.0,MG4-316_v4:0.0,MG4-310_v4:0.0,MG4-346_v1:0.0,MG4-362_v1:0.0,MG4-310_v2:0.0,MG4-366_v1:0.0,MG4-316_v11:0.0,MG4-310_v5:0.0,MG4-316_v9:0.0,MG4-316_v12:0.0,MG4-316_v3:0.0,MG4-362_v4:0.0,MG4-362_v5:0.0,MG4-316_v10:0.0,MG4-362_v6:0.0,MG4-362_v3:0.0,MG4-362_v2:0.0,MG4-316_v14:0.0,MG4-316_v8:0.0,MG4-316_v2:0.0,MG4-316_v1:0.0,MG4-316_v5:0.0,MG4-316_v7:0.0):0.000550,(MG4-347_v1:0.000550,MG4-352_v2:0.0010200000000000209)0.819:0.000550)1.0:0.33960999999999997,(MG4-273_v1:0.011870000000000047,MG4-270_v1:0.014599999999999724)1.0:0.35370999999999997)1.0:0.18615000000000004,((MG4-241_v1:0.2969299999999997,MG4-240_v1:0.3927299999999998)1.0:0.21177000000000046,(MG4-397_v1:0.36185,((MG4-282_v1:0.24232999999999993,(MG4-269_v1:0.16610999999999976,((MG4-293_v1:0.0,MG4-64_v1:0.0):0.000550,MG4-66_v1:0.0010500000000002174)0.989:0.029189999999999827)1.0:0.15522999999999998)0.947:0.04447000000000001,(((MG4-322_v1:0.0,MG4-315_v7:0.0):0.000550,MG4-312_v3:0.0010300000000000864)1.0:0.21602999999999994,(MG4-348_v1:0.1152299999999995,MG4-253_v1:0.14107000000000003)1.0:0.18118999999999996)0.814:0.048510000000000275)0.989:0.06556000000000006)0.786:0.10152000000000028)0.961:0.08246999999999982)1.0:0.17100999999999988,((Ghy1_1040aa:0.6009799999999998,(MG4-316_v6:0.32875999999999994,((MG4-311_v1:0.0015700000000000713,MG4-338_v1:0.000550)1.0:0.2198199999999999,((MG4-198_v3:0.0,MG4-198_v2:0.0,MG4-198_v1:0.0,MG4-198_v4:0.0):0.17376000000000014,MG4-330_v1:0.18403000000000036)0.978:0.07125999999999966)0.999:0.12782000000000027)1.0:0.26061999999999985)1.0:0.21911000000000014,((MG4-33_v1:0.3912,(MG4-68_v1:0.2120700000000002,(((MG4-62_v2:0.0,MG4-62_v1:0.0):0.000550,MG4-67_v1:0.0010300000000000864)1.0:0.17186999999999975,(MG4-31_v1:0.11332999999999993,(MG4-53_v1:0.020449999999999857,(MG4-46_v1:0.019989999999999952,MG4-42_v1:0.14833000000000007)0.483:0.00934999999999997)0.875:0.059089999999999865)0.98:0.052759999999999696)0.991:0.09004000000000012)1.0:0.18520000000000003)1.0:0.39534,((MG4-315_v3:0.0,MG4-315_v16:0.0,MG4-315_v5:0.0,MG4-315_v13:0.0,MG4-315_v17:0.0,MG4-315_v1:0.0,MG4-315_v2:0.0,MG4-315_v15:0.0,MG4-315_v9:0.0,MG4-315_v6:0.0,MG4-315_v11:0.0,MG4-315_v4:0.0,MG4-315_v8:0.0,MG4-315_v12:0.0,MG4-315_v14:0.0,MG4-309_v6:0.0,MG4-315_v10:0.0):0.47914999999999974,MG4-146_v1:0.58047)1.0:0.22212000000000032)0.422:0.061549999999999994)1.0:0.1385099999999997)0.712:0.03835999999999995)0.981:0.04715000000000025,(((((MG4-364_v1:0.0,MG4-378_v2:0.0,MG4-378_v1:0.0,MG4-386_v16:0.0):0.0013499999999999623,((MG4-386_v9:0.0,MG4-386_v8:0.0,MG4-386_v10:0.0,MG4-386_v7:0.0,MG4-386_v5:0.0,MG4-372_v1:0.0,MG4-386_v2:0.0,MG4-386_v1:0.0,MG4-386_v13:0.0,MG4-386_v6:0.0,MG4-386_v11:0.0,MG4-386_v15:0.0,MG4-386_v14:0.0,MG4-386_v3:0.0,MG4-386_v17:0.0,MG4-386_v12:0.0,MG4-386_v4:0.0):0.000510,MG4-388_v1:0.001040000000000152)0.796:0.004999999999999893)1.0:0.5390700000000002,(MG4-266_v1:0.23648999999999987,MG4-278_v1:0.23909000000000002)1.0:0.3468499999999999)0.278:0.07537000000000038,(MG4-339_v1:0.12563000000000013,(MG4-334_v1:0.0,MG4-327_v1:0.0):0.16490000000000027)1.0:0.6823300000000003)0.903:0.0857499999999991,(((((MG4-254_v1:0.0,MG4-254_v2:0.0):0.7350600000000003,(WP_077026422_1_Type_II-C_1046aa:0.4748599999999996,WP_082846128_1_Type_II-C_1138aa:0.54481)1.0:0.21601000000000026)0.935:0.1077600000000003,(((MG4-267_v2:0.0,MG4-267_v1:0.0,MG4-267_v3:0.0):0.23126999999999986,MG4-268_v1:0.24542999999999981)1.0:0.5747400000000003,((MG4-78_v2:0.0,MG4-78_v1:0.0):0.47582000000000013,((MG4-55_v1:0.0,MG4-57_v1:0.0):0.000550,MG4-81_v1:0.000550)1.0:0.5762900000000002)0.988:0.14459)0.955:0.10287000000000024)0.997:0.10203999999999969,((MG4-294_v1:0.000540,MG4-63_v1:0.000550)1.0:0.5855899999999998,(MG4-220_v1:0.56867,((MG4-362_v8:0.3008899999999999,MG4-300_v1:0.28705000000000025)1.0:0.21358999999999995,(MG4-3_v1:0.4156900000000001,MG4-58_v1:0.3365100000000001)0.996:0.09536999999999995)0.932:0.04850999999999983)0.69:0.03481999999999985)0.825:0.045550000000000423)0.92:0.04206000000000021,(MG4-258_v1:0.6113600000000003,(MG4-357_v1:0.0046600000000003305,MG4-358_v1:0.007800000000000029)1.0:0.5771600000000001)1.0:0.20924999999999994)0.572:0.033779999999999255)0.007:0.03741000000000039,((((MG4-292_v1:0.03462999999999994,(MG4-73_v1:0.0,MG4-73_v2:0.0):0.037040000000000184)1.0:0.4899899999999997,(MG4-271_v1:0.5823500000000004,(MG4-272_v1:0.6241600000000003,(MG4-6_v1:0.9493599999999995,(MG4-7_v1:0.66276,MG4-4_v1:0.44849000000000006)0.99:0.16639999999999988)0.938:0.08060000000000045)0.948:0.09001999999999999)0.957:0.08425999999999956)0.011:0.048220000000000596,(((MG4-44_v1:0.048020000000000174,MG4-59_v1:0.06031000000000031)1.0:0.38504000000000005,((MG4-61_v1:0.39712999999999976,(MG4-289_v2:0.004400000000000404,((MG4-37_v1:0.0,MG4-41_v1:0.0,MG4-54_v1:0.0,MG4-38_v1:0.0):0.000550,MG4-286_v1:0.0021199999999996777)0.897:0.005250000000000199)1.0:0.3348399999999998)0.823:0.06574999999999998,(((MG4-370_v2:0.0053399999999999,MG4-375_v2:0.000550)1.0:0.39932000000000034,(MG4-297_v1:0.02941000000000038,((WP_095415415_1_Type_II-C_1062aa:0.000550,(MG4-298_v1:0.002100000000000435,(MG4-11_v2:0.0,MG4-11_v1:0.0):0.002120000000000122)0.926:0.0031599999999998296)0.602:0.001060000000000283,MG4-13_v1:0.000560)0.996:0.02859999999999996)1.0:0.15151000000000003)0.969:0.08173999999999992,MG4-371_v1:0.50413)0.347:0.07234999999999969)1.0:0.27021000000000006)0.902:0.0712600000000001,(MG4-5_v1:0.2714500000000002,(MG4-333_v1:0.3016799999999997,MG4-332_v1:0.2786299999999997)0.981:0.09451000000000054)1.0:0.1324099999999997)0.989:0.07001000000000035)1.0:0.10550999999999977,((MG4-285_v2:0.0,MG4-289_v1:0.0):0.6678600000000001,(MG4-84_v1:0.8882299999999996,(((((((((MG5-10_v1:0.38885000000000014,(MG5-17_v1:0.2331599999999998,((MG5-52_v2:0.0,MG5-54_v2:0.0,MG5-54_v1:0.0):0.2779099999999999,(MG5-51_v1:0.27238000000000007,(((MG5-1_v1:0.0,MG5-1_v2:0.0):0.15901999999999994,MG5-30_v2:0.10966999999999993)0.981:0.0400999999999998,(MG5-25_v1:0.14281999999999995,MG5-33_v2:0.19413999999999998)0.83:0.03874999999999984)1.0:0.12856999999999985)1.0:0.10422999999999982)0.716:0.09099000000000013)0.937:0.07038000000000011)0.933:0.08539999999999992,(MG5-22_v1:0.46350000000000025,((MG5-18_v1:0.19537000000000004,(((MG5-19_v1:0.0,MG5-20_v1:0.0):0.17791999999999986,((MG5-33_v1:0.0,MG5-32_v1:0.0):0.2775599999999998,MG5-35_v1:0.15556999999999999)0.309:0.037150000000000016)0.91:0.036210000000000075,((MG5-52_v1:0.0,MG5-49_v1:0.0,MG5-50_v5:0.0):0.1965699999999999,(MG5-24_v1:0.10917000000000021,MG5-14_v1:0.11262000000000016)0.598:0.023359999999999825)1.0:0.06423999999999985)0.541:0.026190000000000158)0.768:0.04830999999999985,MG5-5_v1:0.1941799999999998)1.0:0.46484999999999976)0.734:0.0826699999999998)0.907:0.11716000000000015,(MG5-27_v1:0.4748700000000001,(MG5-3_v1:0.20606999999999998,(MG5-40_v1:0.20899,((MG5-38_v1:0.0,MG5-39_v2:0.0,MG5-39_v3:0.0):0.25825999999999993,(MG5-15_v1:0.16625999999999985,((MG5-9_v1:0.12717,((MG5-29_v1:0.0,MG5-30_v1:0.0):0.09296000000000015,MG5-42_v1:0.07445000000000013)0.82:0.018260000000000165)0.901:0.018219999999999903,(MG5-47_v1:0.19110000000000005,((MG5-41_v1:0.0010300000000000864,MG5-46_v1:0.000550)1.0:0.12914000000000003,((MG5-45_v2:0.0,MG5-44_v1:0.0,MG5-45_v1:0.0):0.000560,MG5-43_v1:0.0010500000000002174)1.0:0.11457000000000006)0.677:0.030240000000000045)0.649:0.024350000000000094)0.783:0.027590000000000003)0.61:0.02210000000000001)0.892:0.028490000000000126)0.991:0.08118999999999987)1.0:0.37737)0.999:0.19885999999999981)1.0:0.7320099999999998,((MG5-50_v6:0.0,MG5-50_v1:0.0,MG5-50_v3:0.0,MG5-50_v4:0.0,MG5-48_v1:0.0,MG5-50_v2:0.0):0.7108300000000001,(MG5-28_v1:0.07021999999999995,MG5-7_v1:0.041469999999999896)1.0:0.6158600000000001)1.0:0.5665)0.938:0.13352999999999993,((MG5-16_v1:0.93649,(MG5-4_v1:0.7152099999999999,(((MG5-12_v1:0.000550,(MG5-11_v1:0.003330000000000055,MG5-13_v1:0.000550)0.76:0.0011199999999997878)1.0:0.36924,(MG5-2_v1:0.4681899999999999,(MG5-31_v1:0.2639100000000001,MG5-26_v1:0.21744999999999992)0.995:0.1107499999999999)0.224:0.09330000000000016)1.0:0.1978399999999998,((MG5-37_v1:0.0,MG5-36_v1:0.0):0.51138,(MG5-6_v1:0.40573000000000015,(MG5-20_v2:0.21896000000000004,(MG5-34_v1:0.30394999999999994,(MG5-39_v1:0.24814999999999987,(MG5-23_v1:0.05270999999999981,MG5-21_v1:0.052119999999999944)1.0:0.2294100000000001)0.948:0.06443999999999983)1.0:0.11362000000000005)0.995:0.11680000000000001)0.998:0.11845000000000017)0.69:0.07604999999999995)0.959:0.12797999999999998)0.813:0.11580000000000013)0.938:0.14933999999999958,((MG5-53_v1:0.24398000000000009,MG5-8_v1:0.2751299999999999)1.0:0.7624,AQT67652_1_Type_II-C_1046aa:1.05348)0.361:0.14232999999999985)0.701:0.10098000000000029)0.937:0.09331999999999985,(((((('cas9|CAS-II-C|Acidothermus_cellulolyticus_11B_uid58501|NC_008578|1138aa':0.9613499999999999,((MG3a-1_v1:0.0,MG3a-3_v1:0.0):0.6290999999999998,((((MG3b-97_v1:0.006780000000000008,MG3-6_v1:0.0039999999999995595)0.998:0.045110000000000205,((MG3-4_v2:0.0,MG3-4_v4:0.0,MG3-4_v1:0.0,MG3-4_v3:0.0):0.0886199999999997,((MG3-5_v2:0.0,MG3-8_v1:0.0,MG3-5_v1:0.0):0.04049000000000014,MG3b-96_v1:0.06937000000000015)0.951:0.027510000000000367)0.881:0.026089999999999947)1.0:0.2959799999999997,((MG3b-101_v1:0.009120000000000239,((MG3b-99_v1:0.0023900000000001143,(MG3-3_v1:0.0011900000000002464,MG3b-103_v1:0.000550)0.827:0.0011900000000002464)0.828:0.0013399999999998968,(MG3b-108_v1:0.0033599999999998076,MG3b-104_v1:0.006079999999999863)0.493:0.0011700000000001154)0.794:0.0012999999999996348)1.0:0.20950999999999986,(MG3b-98_v1:0.01407999999999987,(((MG3b-105_v1:0.002360000000000362,(MG3b-102_v1:0.002349999999999852,MG3b-107_v1:0.0011700000000001154)0.0:0.000550)0.91:0.002340000000000231,MG3b-106_v1:0.002360000000000362)0.0:0.000550,(MG3-7_v1:0.0,MG3-7_v2:0.0):0.0011799999999997368)0.95:0.015290000000000248)1.0:0.20882000000000023)0.931:0.11572000000000005)1.0:0.2121900000000001,((MG3-2_v1:0.0,MG3-2_v2:0.0):0.41178000000000026,(MG3-1_v1:0.02723999999999993,MG3b-109_v1:0.06405999999999956)1.0:0.67178)0.572:0.11472999999999978)0.968:0.11506000000000016)0.999:0.19878000000000018)1.0:0.21782000000000012,(BboI_1240aa:0.8033999999999999,((((WP_095508358_1_Type_II-C_1138aa:0.33584000000000014,WP_050752380_1_Type_II-C_1155aa:0.4796699999999996)0.75:0.08287000000000022,(WP_007057059_1_Type_II-C_1138aa:0.000550,'cas9|CAS-II-C|Bifidobacterium_longum_DJO10A_uid58833|NC_010816|1187aa':0.001180000000000181)1.0:0.27197000000000005)0.712:0.11350000000000016,WP_003839956_1_Type_II-C_1121aa:0.3760499999999998)1.0:0.2501899999999999,(WP_076389496_1_Type_II-C_1116aa:0.59314,((WP_053411199_1_Type_II-C_1100aa:0.5704799999999999,(WP_123930632_1_Type_II-C_1087aa:0.5185199999999996,(Cca2_1095aa:0.2746599999999999,(WP_025253428_1_Type_II-C_1100aa:0.2970999999999999,((WP_010933968_1_Type_II-C_1084aa:0.000550,'cas9|CAS-II-C|Corynebacterium_diphtheriae_NCTC_13129_uid57691|NC_002935|1084aa':0.000560)0.928:0.007439999999999891,(WP_014319618_1_Type_II-C_1084aa:0.0011799999999997368,(WP_014317373_1_Type_II-C_1084aa:0.004749999999999588,((((WP_014316098_1_Type_II-C_1084aa:0.000550,WP_014311133_1_Type_II-C_1084aa:0.00354999999999972)0.909:0.002360000000000362,WP_070794736_1_Type_II-C_1084aa:0.0011900000000002464)0.0:0.000550,(WP_014301099_1_Type_II-C_1084aa:0.0011900000000002464,WP_085666229_1_Type_II-C_1084aa:0.0011900000000002464)0.376:0.000550)0.0:0.000550,WP_014318431_1_Type_II-C_1084aa:0.000550)0.0:0.000550)0.955:0.004699999999999704)0.848:0.0044399999999997775)1.0:0.23145999999999978)0.755:0.05995000000000017)0.811:0.12919999999999998)0.992:0.12647999999999993)0.994:0.11886999999999981,(WP_106110768_1_Type_II-C_1087aa:0.5209400000000004,(WP_050695651_1_Type_II-C_1138aa:0.2455999999999996,WP_072457083_1_Type_II-C_1103aa:0.20743000000000045)1.0:0.32669999999999977)0.997:0.11112000000000011)0.048:0.04703999999999997)0.898:0.08011999999999997)0.978:0.11116999999999999)0.978:0.12373000000000012)0.088:0.07721,WP_053961988_1_Type_II-C_1141aa:1.0390100000000002)1.0:0.9351600000000002,((('novel_Cas9|RBG_16_Deltaproteobacteria_42_7_curated|OGP65397.1|991aa':1.0133900000000002,('novel_Cas9|ARMAN4|KY040241|11779..14682|968aa':0.63944,'novel_Cas9|ARMAN1|MOEG00000013|1827..4676|950aa':0.68424)0.971:0.28100000000000014)1.0:0.6101200000000002,((MG1-12_v1:0.5716899999999998,(MG2-1_v1:0.0,MG2-1_v2:0.0):0.6301399999999999)1.0:0.42471000000000014,((MG1-9_v1:0.0,MG1-9_v2:0.0):0.6007799999999999,(MG1-8_v1:0.0,MG1-8_v2:0.0):0.5556299999999998)1.0:0.4064000000000001)1.0:0.5390000000000001)0.981:0.1907899999999998,((MG2-4_v1:0.9840599999999999,((MG2-92_v1:0.07767999999999997,(MG2-96_v1:0.000550,(MG2-7_v1:0.0,MG2-7_v2:0.0):0.0012599999999998168)1.0:0.09052000000000016)1.0:0.5304100000000003,(((WP_067777314_1_Type_II-C_1119aa:0.35982999999999965,(WP_123052294_1_Type_II-C_1109aa:0.01177000000000028,(('cas9|CAS-II-C|Akkermansia_muciniphila_ATCC_BAA_835_uid58985|NC_010655|1101aa':0.0049000000000001265,WP_102732593_1_Type_II-C_1105aa:0.005849999999999689)1.0:0.02505000000000024,WP_102737403_1_Type_II-C_1109aa:0.018600000000000172)0.82:0.014920000000000044)1.0:0.35653999999999986)1.0:0.5718300000000003,(((MG2-111_v1:0.2062299999999997,(MG2-25_v1:0.3455499999999998,(MG2-112_v1:0.14456000000000024,(MG2-113_v1:0.1273200000000001,(MG2-90_v1:0.1626599999999998,(MG2-139_v1:0.0,MG2-137_v1:0.0,MG2-139_v2:0.0):0.10350000000000037)0.041:0.03756000000000004)0.984:0.05213000000000001)1.0:0.20275000000000043)0.546:0.055379999999999985)1.0:0.2694899999999998,(((MG2-126_v1:0.08854999999999968,MG2-127_v1:0.05309000000000008)1.0:0.12711000000000006,((MG2-108_v2:0.0,MG2-108_v1:0.0):0.2624000000000004,(MG2-106_v1:0.16195000000000004,(MG2-163_v3:0.000550,MG2-163_v2:0.000550)1.0:0.12770999999999955)0.963:0.053300000000000125)0.929:0.05433000000000021)1.0:0.38524999999999965,(((MG2-95_v1:0.5409000000000002,(MG2-24_v2:0.0,MG2-24_v1:0.0):0.5091699999999997)0.924:0.12641999999999998,((MG2-131_v1:0.21549999999999958,(((MG2-143_v2:0.0,MG2-143_v1:0.0,MG2-141_v1:0.0):0.000550,MG2-142_v1:0.000540)1.0:0.36153999999999975,(MG2-105_v1:0.09802,((MG2-135_v2:0.11120999999999981,(MG2-157_v1:0.07950000000000035,((MG2-149_v1:0.003730000000000011,MG2-146_v1:0.000540)0.645:0.007060000000000066,(((((MG2-154_v1:0.0,MG2-158_v1:0.0,MG2-155_v1:0.0,MG2-158_v5:0.0,MG2-155_v2:0.0,MG2-158_v3:0.0,MG2-158_v4:0.0,MG2-158_v2:0.0):0.000550,MG2-150_v1:0.0025199999999996336)0.931:0.0037599999999997635,(MG2-161_v1:0.000540,(((MG2-164_v1:0.000560,(MG2-156_v1:0.0034599999999995745,((MG2-165_v1:0.0,MG2-160_v1:0.0,MG2-163_v1:0.0):0.000540,(MG2-151_v1:0.004990000000000272,MG2-152_v1:0.000550)0.85:0.0034000000000000696)0.972:0.007509999999999906)0.987:0.009210000000000385)0.928:0.004889999999999617,MG2-162_v1:0.0025100000000000122)0.946:0.005049999999999777,((MG2-159_v1:0.005899999999999572,MG2-166_v1:0.0016299999999995762)0.939:0.006310000000000038,MG2-158_v6:0.0016499999999997073)0.74:0.000900)0.965:0.006300000000000416)0.983:0.008799999999999919)0.877:0.0024800000000002598,MG2-147_v3:0.0025599999999998957)0.919:0.0050400000000001555,MG2-148_v1:0.000560)0.949:0.009470000000000312)1.0:0.22757000000000005)1.0:0.07115999999999989)0.778:0.04879000000000033,(MG2-124_v1:0.09611000000000036,MG2-134_v1:0.13644000000000034)0.859:0.029609999999999914)0.066:0.014809999999999768)1.0:0.10721999999999987)0.446:0.06979000000000024)1.0:0.22328000000000037,(MG2-110_v1:0.3787799999999999,(MG2-107_v1:0.16847999999999974,MG2-109_v1:0.22072000000000003)0.954:0.055310000000000414)0.984:0.07733999999999996)1.0:0.08477999999999986)0.961:0.07105000000000006,(((MG2-140_v1:0.1964800000000002,((MG2-6_v3:0.0,MG2-6_v2:0.0,MG2-6_v1:0.0,MG2-6_v5:0.0,MG2-85_v1:0.0,MG2-6_v4:0.0):0.12657000000000007,((MG2-75_v1:0.0,MG2-75_v2:0.0):0.000550,MG2-74_v1:0.001260000000000261)1.0:0.25534000000000034)0.934:0.04471000000000025)1.0:0.1039699999999999,(MG2-114_v1:0.32698000000000027,(MG2-20_v1:0.06418000000000035,MG2-15_v1:0.0549299999999997)1.0:0.15025999999999984)0.482:0.054199999999999804)0.788:0.03269000000000011,(MG2-138_v1:0.3616100000000002,((((((MG2-129_v1:0.16159999999999997,(((MG2-88_v2:0.0,MG2-88_v1:0.0,MG2-88_v3:0.0,MG2-88_v4:0.0):0.0834299999999999,MG2-118_v1:0.09370000000000012)1.0:0.08424000000000031,(MG2-130_v1:0.000550,MG2-116_v1:0.007959999999999745)1.0:0.10273999999999983)0.054:0.012990000000000279)0.24:0.01126999999999967,MG2-122_v1:0.13888000000000034)0.929:0.030859999999999665,(MG2-104_v3:0.0,MG2-104_v4:0.0,MG2-104_v2:0.0,MG2-104_v1:0.0):0.17314000000000007)0.999:0.06236999999999959,(MG2-76_v1:0.0,MG2-76_v2:0.0):0.11108000000000029)0.995:0.045860000000000234,((MG2-147_v4:0.0,MG2-147_v1:0.0,MG2-147_v2:0.0,MG2-145_v1:0.0):0.17745999999999995,((MG2-155_v3:0.0,MG2-155_v4:0.0,MG2-153_v1:0.0,MG2-155_v6:0.0,MG2-155_v5:0.0):0.00804000000000027,(MG2-171_v1:0.0,MG2-167_v1:0.0):0.000870)1.0:0.17921999999999993)0.98:0.05185999999999957)0.981:0.05378999999999978,((((MG2-133_v1:0.0012900000000000134,(MG2-120_v1:0.000550,(MG2-135_v1:0.0,MG2-117_v2:0.0,MG2-117_v3:0.0,MG2-117_v1:0.0):0.0012699999999998823)0.0:0.000550)1.0:0.1162099999999997,((MG2-115_v2:0.0,MG2-115_v1:0.0):0.05056999999999956,(MG2-119_v4:0.0,MG2-119_v2:0.0,MG2-119_v1:0.0,MG2-119_v3:0.0):0.11819999999999986)0.907:0.022370000000000445)0.983:0.03467999999999982,(MG2-132_v1:0.15338999999999992,(MG2-128_v1:0.0013500000000004064,MG2-136_v1:0.000550)1.0:0.14536000000000016)0.17:0.02540000000000031)0.998:0.06698999999999966,(MG2-5_v3:0.0,MG2-5_v2:0.0,MG2-5_v1:0.0,MG2-5_v4:0.0):0.33750000000000036)0.91:0.05416999999999961)0.973:0.05581000000000014)0.34:0.04646000000000017)1.0:0.14096999999999982)0.944:0.0633499999999998)0.808:0.05187000000000008)0.949:0.043379999999999974,(((MG2-123_v1:0.11434000000000033,(MG2-122_v2:0.0,MG2-121_v1:0.0):0.1163299999999996)1.0:0.4435900000000004,(MG2-125_v1:0.10975999999999964,MG2-139_v3:0.12286999999999981)1.0:0.8494599999999997)0.983:0.14250000000000007,((MG2-29_v1:0.0,MG2-28_v1:0.0):0.31365,MG2-143_v3:0.3300799999999997)1.0:0.42949000000000037)0.699:0.07236999999999982)0.993:0.14178999999999986)0.963:0.09919000000000011,((MG2-11_v1:0.3100799999999997,(MG2-144_v1:0.10923999999999978,MG2-103_v1:0.09705999999999992)1.0:0.1886899999999998)1.0:0.4225599999999998,((MG2-39_v1:0.002220000000000333,((MG2-40_v1:0.0,MG2-49_v1:0.0,MG2-36_v1:0.0,MG2-55_v1:0.0,MG2-50_v1:0.0,MG2-70_v1:0.0,MG2-38_v1:0.0,MG2-44_v1:0.0):0.000550,MG2-54_v1:0.0012900000000000134)1.0:0.000550)1.0:0.22510999999999992,(MG2-52_v1:0.000860,((MG2-56_v1:0.0,MG2-35_v1:0.0):0.0013100000000001444,((((MG2-69_v1:0.0013100000000001444,((MG2-48_v1:0.0,MG2-61_v1:0.0):0.0015900000000002024,(MG2-64_v1:0.0,MG2-33_v1:0.0):0.000630)1.0:0.000730)0.0:0.000550,(MG2-45_v1:0.0,MG2-65_v1:0.0):0.0026200000000002888)0.0:0.000550,(MG2-58_v1:0.0,MG2-60_v1:0.0,MG2-47_v1:0.0,MG2-57_v1:0.0,MG2-72_v1:0.0):0.000550)0.0:0.000550,((MG2-67_v1:0.0,MG2-37_v1:0.0,MG2-43_v1:0.0,MG2-41_v1:0.0,MG2-68_v1:0.0,MG2-66_v1:0.0):0.0013100000000001444,MG2-53_v1:0.0013100000000001444)0.0:0.000550)0.845:0.0013100000000001444)1.0:0.000520)1.0:0.24566)1.0:0.59083)0.853:0.09190999999999994)0.412:0.08177000000000012)0.969:0.16267999999999994)1.0:0.81087,((MG1-47_v1:0.26804000000000006,((MG1-327_v1:0.19231000000000043,((MG1-4_v1:0.0,MG1-4_v2:0.0):0.06827000000000005,(MG1-37_v1:0.0,MG1-22_v1:0.0,MG1-41_v1:0.0):0.041220000000000034)1.0:0.15971000000000002)0.98:0.057760000000000034,(((MG1-25_v1:0.0,MG1-20_v1:0.0):0.10780999999999974,(MG1-40_v1:0.0,MG1-26_v1:0.0):0.08133000000000035)1.0:0.1913100000000001,(MG1-52_v2:0.0,MG1-52_v1:0.0):0.1929599999999998)0.388:0.04145999999999983)0.982:0.1104400000000001)1.0:0.7074600000000002,(WP_052571014_1_Type_II-C_1056aa:0.9643299999999999,((((MG1-159_v1:0.008130000000000415,(MG1-5_v2:0.0,MG1-5_v1:0.0):0.053460000000000285)1.0:0.11358999999999986,((((MG1-196_v1:0.0013300000000002754,(MG1-125_v1:0.0026799999999997937,(MG1-149_v1:0.0,MG1-188_v1:0.0):0.0040300000000002)0.8:0.0013399999999998968)0.905:0.006490000000000329,((MG1-172_v1:0.0,MG1-141_v1:0.0):0.011549999999999727,((MG1-184_v1:0.0,MG1-112_v1:0.0):0.003940000000000055,((MG1-123_v1:0.0,MG1-102_v1:0.0):0.0026700000000001722,MG1-104_v1:0.027820000000000178)1.0:0.018119999999999692)0.996:0.016930000000000334)0.992:0.014249999999999652)0.258:0.0045200000000003016,((((MG1-167_v1:0.0,MG1-132_v1:0.0):0.0013300000000002754,(MG1-103_v1:0.0,MG1-83_v1:0.0):0.01640999999999959)0.976:0.007939999999999614,MG1-182_v1:0.01175000000000015)0.867:0.000540,(MG1-106_v1:0.0,MG1-199_v1:0.0):0.008099999999999774)0.752:0.003669999999999618)1.0:0.10519999999999996,((MG1-87_v1:0.0,MG1-147_v1:0.0):0.042340000000000266,((MG1-150_v1:0.0,MG1-237_v1:0.0):0.04980999999999991,(MG1-252_v1:0.0,MG1-156_v1:0.0):0.021899999999999586)0.294:0.022319999999999673)1.0:0.13926000000000016)0.922:0.06915000000000004)1.0:0.22982000000000014,((MG1-320_v1:0.37002000000000024,((MG1-152_v1:0.0,MG1-257_v1:0.0):0.00849999999999973,MG1-264_v1:0.018189999999999706)1.0:0.24678999999999984)0.987:0.0840200000000002,(MG1-319_v1:0.28422999999999954,(((((((MG1-124_v1:0.0,MG1-213_v1:0.0):0.0013600000000000279,(MG1-6_v1:0.0,MG1-6_v3:0.0,MG1-6_v2:0.0,MG1-6_v4:0.0):0.016469999999999985)0.0:0.000550,(MG1-135_v1:0.0,MG1-248_v1:0.0):0.004100000000000215)0.934:0.004129999999999967,(((MG1-229_v1:0.012330000000000396,(MG1-160_v1:0.0,MG1-253_v1:0.0):0.0013600000000000279)0.773:0.0013899999999997803,(MG1-92_v1:0.0,MG1-190_v1:0.0):0.0013600000000000279)0.0:0.000550,(MG1-205_v1:0.004109999999999836,(((MG1-89_v1:0.0,MG1-185_v1:0.0):0.000550,(MG1-122_v1:0.0,MG1-181_v1:0.0):0.0013699999999996493)0.0:0.000550,(MG1-217_v1:0.000560,MG1-247_v1:0.0027400000000001867)0.76:0.000550)0.0:0.000550)0.807:0.0013699999999996493)0.796:0.0017399999999998528)0.31:0.0010899999999995913,(((((MG1-234_v1:0.000550,MG1-224_v1:0.0040399999999998215)0.363:0.0013699999999996493,(((MG1-192_v1:0.0,MG1-115_v1:0.0):0.0013600000000000279,(((MG1-84_v1:0.0,MG1-207_v1:0.0):0.000550,((MG1-210_v1:0.0,MG1-136_v1:0.0):0.0027400000000001867,((((MG1-118_v1:0.0,MG1-250_v1:0.0):0.000550,(MG1-179_v1:0.0,MG1-126_v1:0.0):0.0026999999999999247)0.0:0.000550,((MG1-86_v1:0.0,MG1-226_v1:0.0):0.0013600000000000279,(MG1-95_v1:0.0,MG1-108_v1:0.0,MG1-238_v1:0.0):0.0013600000000000279)0.0:0.000550)0.918:0.0011599999999996058,((MG1-161_v1:0.004100000000000215,(MG1-231_v1:0.000550,MG1-101_v1:0.002729999999999677)0.808:0.0013600000000000279)1.0:0.000550,((MG1-128_v1:0.0,MG1-189_v1:0.0):0.0013600000000000279,MG1-265_v1:0.0040599999999999525)0.918:0.0011499999999999844)0.421:0.0013500000000004064)1.0:0.000550)0.515:0.000550)0.0:0.000550,(MG1-214_v1:0.004100000000000215,MG1-119_v1:0.000550)0.908:0.002729999999999677)0.795:0.0013600000000000279)0.759:0.000540,(MG1-171_v1:0.004069999999999574,(MG1-148_v1:0.0,MG1-243_v1:0.0):0.002729999999999677)0.742:0.000540)1.0:0.000550)0.918:0.0012999999999996348,((MG1-114_v1:0.0,MG1-230_v1:0.0):0.002729999999999677,(MG1-134_v1:0.0,MG1-169_v1:0.0,MG1-94_v1:0.0):0.0013699999999996493)0.0:0.000550)0.0:0.000550,(((MG1-133_v1:0.0,MG1-249_v1:0.0):0.004100000000000215,(MG1-142_v1:0.0,MG1-251_v1:0.0):0.0026999999999999247)0.0:0.000550,(MG1-255_v1:0.000550,(MG1-105_v1:0.0,MG1-204_v1:0.0):0.0013800000000001589)0.0:0.000550)0.0:0.000540)0.835:0.0013600000000000279,((MG1-99_v1:0.0,MG1-262_v1:0.0):0.004120000000000346,MG1-186_v1:0.0013899999999997803)0.0:0.000550)0.851:0.003940000000000055)1.0:0.19920000000000027,(((MG1-109_v1:0.0,MG1-228_v1:0.0):0.01684999999999981,((MG1-146_v1:0.0,MG1-242_v1:0.0):0.0037799999999998946,(MG1-116_v1:0.000550,MG1-240_v1:0.000550)0.879:0.0031200000000000117)0.881:0.010229999999999961)0.983:0.03701000000000043,(((MG1-140_v1:0.0,MG1-219_v1:0.0):0.00295000000000023,(MG1-127_v1:0.0013500000000004064,(MG1-176_v1:0.000550,(MG1-158_v1:0.0,MG1-259_v1:0.0):0.0013800000000001589)0.795:0.000550)0.812:0.0026000000000001577)0.959:0.01083000000000034,((MG1-138_v1:0.0,MG1-246_v1:0.0):0.009439999999999671,((MG1-130_v1:0.0,MG1-233_v1:0.0):0.000540,(((MG1-153_v1:0.0013600000000000279,MG1-256_v1:0.000550)0.799:0.0013600000000000279,MG1-7_v1:0.000520)0.875:0.0027400000000001867,(MG1-177_v1:0.0,MG1-111_v2:0.0,MG1-111_v1:0.0):0.0013600000000000279)0.917:0.002749999999999808)0.874:0.0031400000000001427)0.937:0.008479999999999599)0.996:0.03620999999999963)1.0:0.12387000000000015)1.0:0.1670900000000004,(MG1-326_v1:0.1809400000000001,(((MG1-157_v1:0.0,MG1-244_v1:0.0):0.0026799999999997937,(((MG1-178_v1:0.0,MG1-91_v1:0.0):0.0013399999999998968,((MG1-198_v1:0.0,MG1-145_v1:0.0):0.0026700000000001722,(MG1-96_v1:0.0,MG1-107_v1:0.0,MG1-239_v1:0.0,MG1-232_v1:0.0):0.0026799999999997937)0.0:0.000550)0.953:0.0040199999999996905,(MG1-129_v1:0.0,MG1-201_v1:0.0,MG1-121_v1:0.0,MG1-180_v1:0.0):0.000550)0.0:0.000550)0.791:0.0013100000000001444,(MG1-220_v1:0.0,MG1-80_v1:0.0):0.000550)1.0:0.24395999999999995)0.941:0.06449000000000016)0.971:0.05726999999999993)0.733:0.05135999999999985)0.785:0.08964000000000016)1.0:0.40481999999999996,((WP_082083265_1_Type_II-C_1086aa:0.6060600000000003,(MG1-2_v2:0.0,MG1-2_v1:0.0):0.4592799999999997)0.537:0.15336000000000016,((((MG1-282_v1:0.0,MG1-281_v1:0.0,MG1-1_v1:0.0):0.2644000000000002,(MG1-322_v1:0.000540,((MG1-325_v2:0.0,MG1-325_v1:0.0):0.000550,MG1-321_v1:0.0012199999999999989)0.717:0.0012199999999999989)1.0:0.21100999999999992)1.0:0.1377499999999996,(MG1-323_v1:0.22564000000000028,MG1-324_v1:0.17304999999999993)0.98:0.0787899999999997)0.749:0.05547000000000013,(MG1-10_v1:0.1135900000000003,MG1-11_v1:0.8594200000000001)0.921:0.1303500000000004)1.0:0.44204)0.995:0.2598600000000002)0.996:0.22133000000000003)0.221:0.13141999999999987)1.0:0.6656399999999998)0.743:0.08872999999999998)0.983:0.1464599999999998)0.656:0.1086999999999998,((((WP_025208688_1_Type_II-C_1195aa:1.04908,((MG98-3_v1:0.7172300000000003,((MG98-72_v1:0.27512000000000025,(MG98-195_v2:0.0,MG98-140_v1:0.0,MG98-195_v1:0.0):0.2203599999999999)1.0:0.48465999999999987,(((MG98-55_v1:0.006870000000000154,MG98-111_v1:0.006909999999999972)0.753:0.0037400000000000766,((MG98-136_v1:0.006060000000000176,(MG98-134_v1:0.000550,MG98-135_v1:0.0011499999999999844)0.0:0.000550)0.928:0.0034200000000002007,((MG98-59_v1:0.0,MG98-73_v2:0.0):0.012649999999999828,MG98-5_v1:0.003429999999999822)0.939:0.004589999999999872)0.588:0.003150000000000208)1.0:0.44123,(((MG98-23_v1:0.01097999999999999,(MG98-19_v1:0.008379999999999832,(MG98-107_v1:0.0011600000000000499,(((MG98-8_v1:0.004570000000000185,((((((MG98-30_v4:0.0,MG98-106_v2:0.0,MG98-30_v5:0.0,MG98-106_v1:0.0,MG98-30_v7:0.0,MG98-30_v3:0.0,MG98-30_v2:0.0,MG98-30_v1:0.0):0.000550,(MG98-98_v1:0.0,MG98-98_v3:0.0):0.005729999999999791)0.787:0.0011499999999999844,(MG98-88_v1:0.0011600000000000499,((MG98-131_v1:0.0,MG98-69_v1:0.0,MG98-131_v2:0.0):0.000550,((((MG98-13_v4:0.0,MG98-77_v1:0.0,MG98-160_v1:0.0,MG98-13_v5:0.0,MG98-160_v3:0.0,MG98-160_v2:0.0,MG98-44_v1:0.0,MG98-13_v3:0.0,MG98-13_v1:0.0,MG98-13_v2:0.0):0.000860,(MG98-77_v2:0.002569999999999961,((MG98-41_v9:0.0,MG98-41_v10:0.0,MG98-41_v11:0.0,MG98-41_v7:0.0,MG98-96_v2:0.0,MG98-137_v3:0.0,MG98-41_v6:0.0,MG98-41_v8:0.0,MG98-137_v2:0.0,MG98-137_v1:0.0,MG98-96_v1:0.0,MG98-41_v2:0.0,MG98-41_v3:0.0,MG98-41_v4:0.0,MG98-41_v1:0.0,MG98-137_v5:0.0,MG98-137_v6:0.0,MG98-137_v7:0.0):0.000550,MG98-82_v2:0.0011499999999999844)0.197:0.000760)0.0:0.000730)0.073:0.0019700000000000273,((((MG98-79_v2:0.0,MG98-109_v2:0.0,MG98-109_v4:0.0):0.000850,(MG98-27_v1:0.000560,((MG98-109_v1:0.0,MG98-64_v1:0.0,MG98-109_v3:0.0):0.0011600000000000499,(((MG98-22_v4:0.0,MG98-174_v2:0.0,MG98-22_v5:0.0,MG98-174_v1:0.0,MG98-22_v1:0.0):0.000550,MG98-39_v1:0.0011299999999998533)0.0:0.000550,MG98-22_v3:0.000550)0.0:0.000550)0.93:0.000860)0.132:0.0011499999999999844)1.0:0.000550,(MG98-117_v1:0.0011600000000000499,(((MG98-2_v1:0.000560,(MG98-97_v1:0.0,MG98-138_v1:0.0):0.0011700000000001154)0.736:0.000550,((MG98-47_v6:0.0,MG98-33_v2:0.0,MG98-47_v4:0.0,MG98-114_v2:0.0,MG98-90_v1:0.0,MG98-47_v7:0.0,MG98-9_v7:0.0,MG98-114_v1:0.0,MG98-9_v6:0.0,MG98-47_v5:0.0,MG98-114_v3:0.0,MG98-9_v8:0.0,MG98-33_v4:0.0,MG98-33_v3:0.0,MG98-9_v2:0.0,MG98-9_v4:0.0,MG98-9_v3:0.0,MG98-33_v1:0.0,MG98-9_v5:0.0,MG98-47_v2:0.0,MG98-47_v1:0.0,MG98-9_v1:0.0):0.000550,MG98-35_v1:0.0011600000000000499)0.0:0.000550)0.0:0.000550,MG98-114_v4:0.0011499999999999844)0.902:0.0022899999999999032)0.0:0.000550)1.0:0.000550,(MG98-126_v1:0.0,MG98-98_v2:0.0,MG98-98_v4:0.0,MG98-126_v4:0.0):0.000850)0.433:0.0019999999999997797)0.921:0.000550,(((MG98-63_v1:0.0,MG98-63_v2:0.0,MG98-79_v1:0.0,MG98-79_v3:0.0):0.000550,MG98-50_v1:0.0034399999999998876)0.856:0.0021399999999998087,MG98-76_v1:0.0012699999999998823)0.423:0.0011399999999999189)0.743:0.000550)0.203:0.000550)0.0:0.000550)0.816:0.0011499999999999844,(MG98-129_v1:0.003429999999999822,(MG98-45_v4:0.0,MG98-66_v2:0.0,MG98-45_v3:0.0,MG98-45_v2:0.0,MG98-66_v1:0.0):0.000550)0.804:0.0011600000000000499)0.832:0.0011499999999999844,(MG98-132_v1:0.0,MG98-94_v1:0.0):0.0011499999999999844)0.895:0.0022999999999999687,MG98-70_v1:0.006889999999999841)0.792:0.0011499999999999844)0.778:0.0011399999999999189,((MG98-122_v1:0.0,MG98-177_v1:0.0):0.009149999999999991,((MG98-113_v1:0.0045199999999998575,MG98-14_v1:0.0022999999999999687)0.779:0.0011499999999999844,MG98-123_v1:0.006850000000000023)0.428:0.0011600000000000499)0.75:0.0011600000000000499)0.78:0.0011499999999999844,MG98-106_v3:0.005739999999999856)0.887:0.0022999999999999687)0.792:0.0019499999999998963)0.997:0.01861999999999986)0.996:0.039590000000000014,(((MG98-40_v2:0.000560,(((((MG98-118_v1:0.000550,(MG98-54_v2:0.005850000000000133,MG98-45_v1:0.005529999999999813)0.881:0.0034200000000002007)0.805:0.0043400000000000105,(MG98-38_v1:0.003429999999999822,MG98-11_v1:0.000550)0.451:0.000550)0.934:0.0045199999999998575,((MG98-32_v2:0.0,MG98-32_v4:0.0,MG98-32_v3:0.0,MG98-151_v1:0.0,MG98-32_v5:0.0,MG98-75_v1:0.0,MG98-32_v1:0.0):0.000550,MG98-87_v1:0.000550)0.0:0.000550)0.923:0.0031799999999999606,((((MG98-119_v1:0.0011700000000001154,(MG98-71_v1:0.0,MG98-57_v1:0.0,MG98-71_v3:0.0,MG98-71_v5:0.0,MG98-71_v4:0.0):0.01700999999999997)0.787:0.0011499999999999844,(MG98-51_v3:0.0,MG98-65_v2:0.0):0.000550)0.0:0.000550,(MG98-26_v3:0.0,MG98-26_v9:0.0,MG98-26_v6:0.0,MG98-26_v8:0.0,MG98-26_v4:0.0,MG98-26_v5:0.0,MG98-26_v10:0.0,MG98-26_v7:0.0,MG98-26_v11:0.0,MG98-26_v1:0.0,MG98-24_v1:0.0):0.000550)1.0:0.000530,(MG98-92_v1:0.0014300000000000423,MG98-128_v1:0.0020099999999998452)0.966:0.006850000000000023)0.625:0.000870)0.792:0.0011399999999999189,((MG98-82_v1:0.0,MG98-65_v1:0.0):0.0047600000000000975,MG98-48_v1:0.006650000000000045)0.774:0.0011299999999998533)0.881:0.0022600000000001508)0.842:0.0020999999999999908,((((MG98-91_v1:0.0,MG98-91_v3:0.0):0.000550,MG98-91_v2:0.000550)0.881:0.000550,(((((MG98-95_v2:0.000550,(MG98-105_v1:0.0,MG98-105_v2:0.0):0.0022799999999998377)0.838:0.0011600000000000499,((MG98-67_v1:0.0011499999999999844,(((MG98-25_v1:0.000560,((MG98-101_v1:0.000550,MG98-108_v1:0.0011399999999999189)0.0:0.000550,(MG98-133_v4:0.000550,(MG98-6_v5:0.0,MG98-60_v3:0.0,MG98-60_v2:0.0,MG98-60_v4:0.0,MG98-6_v6:0.0,MG98-6_v8:0.0,MG98-6_v7:0.0,MG98-133_v3:0.0,MG98-133_v1:0.0,MG98-6_v9:0.0,MG98-133_v2:0.0,MG98-6_v4:0.0,MG98-40_v1:0.0,MG98-6_v3:0.0,MG98-6_v2:0.0,MG98-6_v1:0.0):0.000550)0.0:0.000550)0.717:0.0011600000000000499)0.74:0.000550,(MG98-95_v1:0.0,MG98-51_v2:0.0,MG98-4_v7:0.0,MG98-81_v1:0.0,MG98-4_v6:0.0,MG98-81_v2:0.0,MG98-126_v3:0.0,MG98-4_v8:0.0,MG98-86_v1:0.0,MG98-126_v2:0.0,MG98-158_v1:0.0,MG98-4_v9:0.0,MG98-4_v5:0.0,MG98-4_v11:0.0,MG98-115_v1:0.0,MG98-4_v10:0.0,MG98-168_v1:0.0,MG98-4_v3:0.0,MG98-4_v2:0.0,MG98-4_v12:0.0,MG98-197_v1:0.0,MG98-4_v1:0.0,MG98-4_v4:0.0,MG98-51_v1:0.0):0.000550)0.0:0.000550,(((MG98-52_v2:0.0,MG98-41_v5:0.0):0.0033599999999998076,(((((MG98-34_v1:0.000550,(MG98-103_v1:0.0011499999999999844,(MG98-58_v2:0.0022799999999998377,MG98-89_v1:0.000550)0.793:0.0011499999999999844)0.0:0.000550)0.0:0.000550,(MG98-56_v1:0.000550,MG98-83_v1:0.0011499999999999844)0.823:0.0011399999999999189)0.804:0.0011399999999999189,(MG98-26_v2:0.0023200000000000998,(MG98-64_v2:0.000550,MG98-68_v1:0.000550)0.0:0.000550)0.849:0.000540)0.0:0.000550,MG98-74_v2:0.000550)0.99:0.000560,(MG98-10_v1:0.000560,MG98-71_v2:0.006909999999999972)0.966:0.004570000000000185)0.823:0.000550)0.453:0.0011399999999999189,(((MG98-30_v6:0.0,MG98-30_v8:0.0,MG98-28_v1:0.0):0.000550,MG98-127_v1:0.0011399999999999189)0.808:0.0011499999999999844,MG98-73_v1:0.0034200000000002007)0.911:0.0010900000000000354)1.0:0.000550)0.0:0.000550)0.828:0.0011399999999999189,(MG98-16_v2:0.0,MG98-16_v1:0.0):0.003429999999999822)0.0:0.000550)0.0:0.000550,((MG98-43_v1:0.0,MG98-37_v1:0.0):0.005720000000000169,(((MG98-74_v1:0.0,MG98-60_v1:0.0,MG98-74_v3:0.0):0.0011600000000000499,(MG98-12_v3:0.0,MG98-12_v2:0.0,MG98-12_v1:0.0):0.0045799999999998064)0.768:0.0011399999999999189,(MG98-44_v2:0.0,MG98-55_v2:0.0):0.0022799999999998377)0.806:0.0011399999999999189)0.776:0.0011399999999999189)0.799:0.0011399999999999189,(((((((((MG98-124_v1:0.00486999999999993,(MG98-62_v1:0.0042599999999999305,MG98-110_v1:0.000560)0.498:0.003429999999999822)0.895:0.0053399999999999,MG98-121_v1:0.000540)0.535:0.005650000000000155,MG98-81_v3:0.000550)0.946:0.005329999999999835,((((MG98-112_v1:0.0,MG98-162_v1:0.0):0.005710000000000104,MG98-132_v2:0.000560)0.0:0.000550,MG98-130_v1:0.0011499999999999844)0.0:0.000550,(MG98-21_v7:0.0,MG98-21_v6:0.0,MG98-21_v5:0.0,MG98-21_v8:0.0,MG98-21_v11:0.0,MG98-21_v9:0.0,MG98-21_v10:0.0,MG98-21_v12:0.0,MG98-21_v13:0.0,MG98-21_v2:0.0,MG98-21_v4:0.0,MG98-21_v3:0.0,MG98-20_v1:0.0):0.000550)0.0:0.000560)0.821:0.0011399999999999189,(MG98-120_v1:0.000550,(MG98-100_v1:0.0034200000000002007,(MG98-84_v1:0.000550,MG98-85_v1:0.0011399999999999189)0.822:0.0011399999999999189)0.761:0.000550)0.811:0.000550)0.0:0.000550,(((MG98-22_v2:0.0,MG98-21_v1:0.0):0.0011399999999999189,(((((MG98-7_v10:0.0,MG98-7_v9:0.0,MG98-7_v15:0.0,MG98-7_v12:0.0,MG98-7_v13:0.0,MG98-7_v11:0.0,MG98-7_v16:0.0,MG98-7_v14:0.0,MG98-7_v17:0.0,MG98-7_v19:0.0,MG98-7_v21:0.0,MG98-7_v24:0.0,MG98-7_v20:0.0,MG98-7_v18:0.0,MG98-7_v23:0.0,MG98-7_v22:0.0,MG98-7_v3:0.0,MG98-7_v7:0.0,MG98-7_v4:0.0,MG98-7_v5:0.0,MG98-7_v6:0.0,MG98-7_v8:0.0,MG98-7_v2:0.0,MG98-7_v1:0.0):0.0011499999999999844,MG98-90_v2:0.000550)0.927:0.003190000000000026,((MG98-102_v1:0.0,MG98-102_v2:0.0):0.000550,MG98-99_v1:0.0011399999999999189)0.865:0.0020699999999997942)0.932:0.0038200000000001566,MG98-53_v1:0.006870000000000154)0.773:0.0011499999999999844,(MG98-17_v3:0.0,MG98-17_v4:0.0,MG98-17_v2:0.0,MG98-17_v1:0.0):0.000550)0.812:0.0011399999999999189)0.74:0.000550,MG98-125_v1:0.000550)0.0:0.000540)0.925:0.000880,(((MG98-46_v1:0.0011600000000000499,(MG98-36_v1:0.005720000000000169,(MG98-52_v1:0.0040800000000000836,(MG98-42_v1:0.0022700000000002163,(MG98-61_v1:0.0044400000000002215,(MG98-43_v2:0.0,MG98-54_v1:0.0):0.006819999999999826)0.775:0.0012699999999998823)1.0:0.0013899999999997803)0.905:0.000910)0.797:0.0011499999999999844)0.769:0.0011499999999999844,MG98-18_v1:0.0022999999999999687)0.775:0.0014099999999999113,(MG98-62_v2:0.0,MG98-49_v1:0.0):0.0021599999999999397)0.112:0.0011499999999999844)1.0:0.000550,((MG98-47_v3:0.0,MG98-58_v3:0.0,MG98-58_v4:0.0,MG98-58_v5:0.0,MG98-58_v6:0.0,MG98-58_v1:0.0,MG98-58_v7:0.0,MG98-58_v10:0.0,MG98-58_v8:0.0,MG98-58_v11:0.0,MG98-58_v13:0.0,MG98-58_v12:0.0,MG98-58_v9:0.0):0.000550,(MG98-116_v2:0.0,MG98-116_v1:0.0):0.0011600000000000499)0.853:0.0011399999999999189)0.0:0.000550,(((MG98-31_v2:0.0,MG98-31_v4:0.0,MG98-31_v3:0.0,MG98-31_v1:0.0):0.0011399999999999189,MG98-104_v1:0.000550)0.0:0.000550,((MG98-93_v2:0.0,MG98-93_v1:0.0):0.000550,MG98-15_v1:0.0011600000000000499)0.839:0.0011399999999999189)0.0:0.000550)0.0:0.000550)0.892:0.0033599999999998076,MG98-80_v1:0.000540)0.872:0.004589999999999872)0.635:0.0030399999999999316,MG98-78_v1:0.0043000000000001926)0.659:0.0014699999999998603)0.345:0.0011700000000001154,(MG98-139_v1:0.0011399999999999189,(MG98-29_v2:0.000550,(MG98-1_v1:0.0011499999999999844,MG98-29_v1:0.000550)0.0:0.000550)0.902:0.0022600000000001508)0.923:0.003350000000000186)1.0:0.0458400000000001)1.0:0.2112099999999999,(MG98-138_v2:0.1333700000000002,MG98-137_v4:0.22106000000000003)0.997:0.10538999999999987)1.0:0.18386000000000013)0.998:0.16117999999999988)0.596:0.07987000000000011)0.989:0.11233000000000004,(((MG43-96_v1:0.004150000000000098,MG43-95_v1:0.000550)1.0:0.4099900000000001,(((((MG43-82_v1:0.01949999999999985,(MG43-78_v1:0.04850999999999983,MG43-65_v1:0.051750000000000185)0.99:0.01969999999999983)0.0:0.0022500000000000853,((MG43-6_v1:0.0011799999999997368,(MG43-13_v1:0.004669999999999952,MG43-8_v1:0.000550)0.144:0.0023200000000000998)1.0:0.09989000000000026,(MG43-85_v1:0.008789999999999853,MG43-7_v1:0.0105900000000001)0.86:0.003289999999999793)0.503:0.010720000000000063)1.0:0.23217,(MG43-44_v1:0.0033200000000004337,(((MG43-9_v1:0.000550,(MG43-2_v1:0.0011700000000001154,((MG43-73_v1:0.000550,MG43-10_v1:0.0017500000000003624)0.841:0.0020300000000004204,(((MG43-74_v1:0.0,MG43-78_v2:0.0):0.000550,MG43-12_v1:0.0022299999999999542)0.86:0.0020699999999997942,(MG43-3_v2:0.0,MG43-3_v1:0.0):0.000550)0.992:0.000550)0.918:0.001120000000000232)0.0:0.000550)0.83:0.0011700000000001154,MG43-19_v1:0.0011700000000001154)0.814:0.0011700000000001154,MG43-4_v1:0.000550)0.779:0.0013300000000002754)1.0:0.5076499999999999)0.222:0.059390000000000054,(MG43-83_v1:0.10271000000000008,MG43-84_v1:0.1548400000000001)1.0:0.2433200000000002)0.466:0.05629000000000017,(MG43-64_v1:0.0011199999999997878,(MG43-57_v1:0.0011700000000001154,(MG43-34_v2:0.0,MG43-32_v1:0.0):0.000550)0.734:0.000550)1.0:0.38371999999999984)0.994:0.12211999999999978)1.0:0.2408100000000002,(MG43-97_v1:0.48915,(((MG43-42_v1:0.000550,MG43-34_v1:0.0051800000000001845)1.0:0.46293000000000006,(((MG43-50_v1:0.004010000000000069,((MG43-52_v1:0.000550,(MG43-24_v2:0.0,MG43-22_v2:0.0):0.0014099999999999113)1.0:0.05795999999999957,(MG43-72_v2:0.000550,MG43-72_v1:0.000550)0.922:0.004410000000000025)0.102:0.0030799999999997496)0.952:0.006370000000000431,((MG43-55_v1:0.014789999999999637,MG43-54_v1:0.00666000000000011)1.0:0.026069999999999816,MG43-48_v1:0.009220000000000006)0.929:0.007049999999999557)0.968:0.027510000000000367,((MG43-62_v1:0.022479999999999833,(MG43-21_v1:0.006509999999999572,(MG43-11_v1:0.01776999999999962,(MG43-33_v1:0.0,MG43-35_v2:0.0):0.011040000000000383)0.824:0.005410000000000359)0.991:0.012249999999999872)1.0:0.031039999999999957,((((MG43-19_v2:0.0,MG43-18_v1:0.0):0.006899999999999906,((((MG43-92_v2:0.0,MG43-92_v1:0.0,MG43-88_v1:0.0):0.03000999999999987,MG43-76_v1:0.006439999999999557)0.988:0.00851000000000024,(MG43-58_v1:0.013279999999999959,((MG43-32_v2:0.0,MG43-30_v1:0.0):0.007030000000000314,((MG43-23_v1:0.0,MG43-25_v3:0.0,MG43-25_v2:0.0):0.001260000000000261,MG43-28_v1:0.0027100000000004343)0.971:0.006700000000000372)0.553:0.0038799999999996615)0.872:0.000560)0.809:0.0019700000000000273,((MG43-42_v2:0.0,MG43-39_v2:0.0):0.0046400000000001995,((MG43-40_v1:0.0010700000000003485,MG43-77_v1:0.000550)0.999:0.020970000000000155,((MG43-27_v1:0.0,MG43-29_v2:0.0):0.009699999999999598,MG43-69_v1:0.0037000000000002586)0.998:0.015039999999999942)0.913:0.004839999999999733)0.964:0.006990000000000052)1.0:0.023749999999999716)0.441:0.0012400000000001299,(((MG43-36_v1:0.004249999999999865,MG43-79_v1:0.004260000000000375)0.939:0.004410000000000025,((MG43-31_v1:0.0,MG43-33_v2:0.0):0.005670000000000286,MG43-49_v1:0.007130000000000081)0.709:0.0031800000000004047)0.797:0.000550,((((MG43-41_v1:0.014800000000000146,MG43-81_v1:0.009859999999999758)0.86:0.004389999999999894,((((MG43-47_v1:0.0,MG43-50_v2:0.0):0.00961000000000034,(MG43-68_v1:0.003190000000000026,((MG43-61_v1:0.000560,(MG43-70_v1:0.0,MG43-67_v1:0.0):0.008539999999999992)0.267:0.000550,(MG43-29_v1:0.0019499999999998963,(MG43-26_v1:0.0,MG43-28_v3:0.0,MG43-28_v2:0.0):0.00230999999999959)0.88:0.003190000000000026)0.911:0.003009999999999735)0.899:0.0021100000000000563)0.928:0.000550,((MG43-46_v2:0.000550,(MG43-63_v1:0.0,MG43-66_v1:0.0):0.000550)0.934:0.006330000000000169,(MG43-59_v1:0.0034799999999997056,((MG43-90_v12:0.0,MG43-90_v10:0.0,MG43-90_v13:0.0,MG43-90_v11:0.0,MG43-90_v9:0.0,MG43-90_v5:0.0,MG43-90_v4:0.0,MG43-90_v7:0.0,MG43-90_v6:0.0,MG43-90_v3:0.0,MG43-90_v2:0.0,MG43-86_v1:0.0,MG43-90_v1:0.0):0.000550,MG43-87_v1:0.0010700000000003485)0.796:0.0012499999999997513)0.997:0.012439999999999785)0.914:0.00525999999999982)0.404:0.0026700000000001722,((MG43-60_v1:0.0,MG43-60_v2:0.0):0.0053400000000003445,(MG43-56_v1:0.0,MG43-53_v1:0.0):0.0021199999999996777)0.983:0.008399999999999963)0.937:0.004369999999999763)0.652:0.001280000000000392,(MG43-38_v1:0.010010000000000296,((MG43-37_v1:0.0,MG43-39_v1:0.0):0.003429999999999822,(MG43-51_v1:0.007500000000000284,(MG43-70_v2:0.000550,MG43-71_v1:0.000550)0.989:0.007480000000000153)0.959:0.005069999999999908)0.443:0.002100000000000435)0.929:0.003449999999999953)0.865:0.000540,(MG43-80_v1:0.008239999999999803,(((MG43-15_v7:0.0,MG43-15_v8:0.0,MG43-15_v9:0.0,MG43-15_v10:0.0,MG43-15_v6:0.0,MG43-15_v5:0.0,MG43-15_v1:0.0,MG43-15_v3:0.0):0.000550,((MG43-15_v4:0.000550,MG43-16_v1:0.0011700000000001154)0.787:0.000550,MG43-15_v2:0.000550)0.999:0.000550)0.994:0.012710000000000221,((((MG43-24_v1:0.0,MG43-26_v2:0.0):0.007990000000000386,MG43-17_v1:0.010900000000000354)0.909:0.006429999999999936,(MG43-35_v1:0.000550,((MG43-22_v1:0.0,MG43-20_v1:0.0,MG43-22_v3:0.0):0.01623000000000019,((MG43-25_v1:0.0,MG43-27_v4:0.0,MG43-27_v5:0.0,MG43-27_v3:0.0,MG43-27_v2:0.0,MG43-27_v6:0.0,MG43-27_v7:0.0):0.000550,MG43-75_v1:0.000550)0.913:0.0040800000000000836)0.851:0.004269999999999996)0.973:0.006719999999999615)0.745:0.0013899999999997803,((MG43-56_v2:0.00837000000000021,MG43-66_v2:0.014249999999999652)0.995:0.011689999999999756,(MG43-14_v1:0.013969999999999594,(MG43-43_v1:0.0,MG43-46_v1:0.0):0.01931999999999956)0.866:0.0022999999999999687)0.878:0.004389999999999894)0.957:0.007629999999999804)0.996:0.013020000000000032)0.869:0.003309999999999924)0.509:0.0038999999999997925)0.771:0.003569999999999851)0.899:0.004410000000000025,MG43-45_v1:0.02890999999999977)0.837:0.007360000000000255)0.971:0.02599000000000018)1.0:0.4097200000000001)1.0:0.25502,(MG43-93_v1:0.4078499999999998,((MG43-90_v8:0.10778999999999961,MG43-91_v1:0.09679000000000038)1.0:0.40849000000000046,(MG43-89_v1:0.3434400000000002,(((MG43-92_v3:0.23178999999999972,MG43-94_v1:0.3440299999999996)0.916:0.06928000000000001,MG43-5_v1:0.23828999999999967)0.02:0.03860999999999981,MG43-1_v1:0.2539800000000003)0.997:0.10062999999999978)1.0:0.12490999999999985)1.0:0.1456900000000001)0.975:0.08382000000000023)0.961:0.0826699999999998)0.998:0.14613999999999994)0.975:0.09783000000000008)1.0:0.6914899999999999)0.985:0.15086999999999984,('cas9|CAS-II-C|Streptobacillus_moniliformis_DSM_12112_uid41863|NC_013515|1259aa':1.0670800000000003,(((MG86-74_v2:0.000550,MG86-74_v1:0.000550)1.0:0.28042999999999996,((MG86-49_v1:0.16525999999999996,(MG86-77_v3:0.2066399999999997,(MG86-71_v1:0.08298999999999968,MG86-50_v1:0.07334999999999958)1.0:0.09955000000000025)1.0:0.12252000000000018)0.997:0.09718999999999989,((MG86-61_v2:0.0,MG86-62_v1:0.0):0.2695299999999996,MG86-72_v1:0.2774000000000001)0.899:0.06624000000000008)0.874:0.09730000000000016)1.0:0.58643,((((MG86-16_v1:0.0,MG86-20_v1:0.0,MG86-15_v1:0.0):0.09397000000000011,(MG86-29_v2:0.0,MG86-29_v1:0.0):0.15338999999999992)1.0:0.15696999999999983,((MG86-4_v1:0.0010900000000000354,MG86-3_v1:0.0023300000000001653)1.0:0.22318999999999978,((MG86-48_v1:0.27597000000000005,((((MG86-23_v1:0.0,MG86-23_v2:0.0):0.17736000000000018,(((MG86-12_v1:0.0,MG86-12_v2:0.0):0.06837000000000026,MG86-8_v1:0.10399999999999965)0.96:0.023190000000000044,(MG86-10_v1:0.08206999999999987,(MG86-59_v2:0.0,MG86-60_v1:0.0):0.1783999999999999)0.352:0.014260000000000161)1.0:0.09248000000000012)1.0:0.08843999999999985,(WP_114842230_1_Type_II-C_1144aa:0.1534399999999998,(MG86-32_v1:0.000550,(MG86-38_v1:0.0011700000000001154,MG86-34_v1:0.0011799999999997368)0.0:0.000550)1.0:0.17042999999999964)1.0:0.13362000000000007)0.503:0.027080000000000215,(((MG86-75_v1:0.20707999999999993,((MG86-2_v2:0.0,MG86-2_v1:0.0):0.1535099999999998,(MG86-45_v1:0.13992999999999967,((MG86-76_v1:0.0,MG86-77_v1:0.0,MG86-77_v2:0.0,MG86-76_v2:0.0):0.19798000000000027,MG86-41_v1:0.11014000000000035)0.977:0.04115000000000002)0.933:0.03629999999999978)0.996:0.05859000000000014)0.561:0.02204000000000006,(MG86-44_v1:0.16110999999999986,(((MG86-14_v2:0.0,MG86-14_v1:0.0):0.16657999999999973,MG86-47_v1:0.09196999999999989)0.999:0.053469999999999906,((MG86-19_v1:0.0,MG86-19_v2:0.0):0.11975999999999987,(((MG86-28_v2:0.0,MG86-28_v1:0.0):0.1504800000000004,((MG86-17_v1:0.0,MG86-17_v3:0.0,MG86-17_v2:0.0,MG86-17_v4:0.0):0.044940000000000424,(MG86-27_v2:0.0,MG86-27_v1:0.0):0.047100000000000364)1.0:0.1640400000000004)0.941:0.04531000000000018,((MG86-13_v1:0.0,MG86-13_v2:0.0):0.1633,(MG86-26_v2:0.0,MG86-26_v1:0.0):0.14594999999999958)0.789:0.04095000000000004)0.992:0.044420000000000126)0.837:0.021500000000000075)0.866:0.025329999999999853)0.959:0.02237)0.956:0.030650000000000066,((MG86-46_v1:0.0,MG86-46_v2:0.0,MG86-46_v3:0.0):0.06852999999999998,(MG86-79_v1:0.058350000000000346,MG86-78_v1:0.04410999999999987)1.0:0.06929000000000007)1.0:0.1453000000000002)0.516:0.027979999999999894)0.406:0.02560999999999991)0.933:0.037370000000000125,(((MG86-30_v2:0.0,MG86-30_v1:0.0):0.007249999999999979,((MG86-18_v1:0.0,MG86-18_v2:0.0):0.053300000000000125,MG86-43_v1:0.000550)0.981:0.02784999999999993)1.0:0.12395999999999985,((MG86-24_v3:0.0,MG86-24_v1:0.0,MG86-24_v2:0.0,MG86-24_v4:0.0):0.03622000000000014,((MG86-1_v2:0.0,MG86-1_v4:0.0,MG86-1_v3:0.0,MG86-1_v1:0.0):0.07968999999999982,(MG86-22_v1:0.0,MG86-22_v2:0.0):0.049490000000000034)0.931:0.016840000000000188)1.0:0.09556999999999993)1.0:0.13104000000000005)0.227:0.02018999999999993)0.592:0.043709999999999916)1.0:0.41011,(MG86-55_v1:0.7996100000000004,(((MG86-66_v1:0.0,MG86-65_v2:0.0):0.2885899999999997,((BBG66273_1_Type_II-C_1129aa:0.20436999999999994,'cas9|CAS-II-C|Nitratifractor_salsuginis_DSM_16511_uid62183|NC_014935|1132aa':0.10566000000000031)1.0:0.09132000000000007,(MG86-57_v1:0.18020999999999976,((MG86-52_v1:0.024469999999999992,MG86-54_v1:0.008849999999999802)0.999:0.0605800000000003,(MG86-61_v1:0.056250000000000355,((MG86-63_v1:0.0,MG86-62_v2:0.0):0.0011299999999998533,MG86-56_v1:0.000550)1.0:0.07955000000000023)1.0:0.05378999999999978)0.997:0.05378000000000016)0.809:0.0558200000000002)0.124:0.03739999999999988)0.999:0.11709000000000014,(((MG86-73_v1:0.23629999999999995,((MG86-64_v2:0.0,MG86-65_v1:0.0):0.1203000000000003,(MG86-63_v2:0.0,MG86-64_v1:0.0):0.12380000000000013)1.0:0.12441999999999975)0.07:0.03739999999999988,(MG86-59_v1:0.28469999999999995,((MG86-69_v2:0.0,MG86-70_v1:0.0):0.19469000000000003,((MG86-68_v2:0.0,MG86-69_v1:0.0):0.06733999999999973,(MG86-68_v1:0.0,MG86-67_v2:0.0):0.06794999999999973)0.998:0.0696699999999999)0.995:0.07046999999999981)0.995:0.06662999999999997)0.827:0.04579000000000022,((MG86-53_v1:0.25195999999999996,MG86-51_v1:0.32016)0.854:0.05378999999999978,(MG86-58_v1:0.24727000000000032,(MG86-67_v1:0.0,MG86-66_v2:0.0):0.17225000000000001)0.938:0.039530000000000065)0.999:0.07103999999999999)1.0:0.12442999999999982)0.499:0.1213700000000002)1.0:0.39331000000000005)0.272:0.13160000000000016)1.0:0.7093000000000003)0.45:0.07970999999999995)0.939:0.06510999999999978,((WP_086315836_1_Type_II-C_1103aa:0.026980000000000004,WP_086333498_1_Type_II-C_1105aa:0.017409999999999926)1.0:1.29846,((((MG42-38_v1:0.018549999999999844,((MG42-18_v2:0.0,MG42-15_v1:0.0):0.009360000000000035,MG42-51_v2:0.023239999999999927)0.994:0.03249000000000013)0.0:0.000550,(MG42-18_v1:0.004859999999999864,(MG42-12_v1:0.0010699999999999044,MG42-36_v1:0.000550)1.0:0.03666999999999998)0.7:0.011730000000000018)1.0:1.11665,((MG42-2_v1:0.2615400000000001,(((MG42-26_v1:0.0418400000000001,(MG42-49_v1:0.04657,((MG42-11_v2:0.0,MG42-10_v2:0.0):0.000540,(MG42-17_v1:0.0,MG42-21_v2:0.0):0.0018600000000001948)0.932:0.011859999999999982)0.998:0.04212000000000016)1.0:0.16860000000000008,(MG42-52_v1:0.08699000000000012,(((((MG42-61_v1:0.029850000000000154,((MG42-16_v1:0.0,MG42-20_v2:0.0):0.0010599999999998388,MG42-57_v1:0.0010900000000000354)1.0:0.06275999999999993)0.963:0.021230000000000082,((MG42-13_v1:0.0,MG42-16_v2:0.0):0.05697999999999981,(((MG42-59_v2:0.0,MG42-53_v2:0.0):0.006149999999999878,MG42-66_v1:0.002349999999999852)0.991:0.019239999999999924,(MG42-34_v1:0.03061999999999987,((MG42-50_v1:0.0,MG42-50_v2:0.0):0.0010599999999998388,(MG42-35_v1:0.0,MG42-35_v2:0.0):0.003169999999999895)1.0:0.04876000000000014)0.902:0.006990000000000052)1.0:0.20093000000000005)0.729:0.01922999999999986)0.343:0.004269999999999996,((MG42-59_v1:0.04748000000000019,((MG42-56_v1:0.0,MG42-56_v2:0.0):0.010419999999999874,(MG42-65_v1:0.021139999999999937,((MG42-28_v1:0.0,MG42-28_v3:0.0):0.000550,MG42-25_v1:0.0031599999999998296)0.982:0.011249999999999982)0.302:0.014060000000000183)0.999:0.02972000000000019)0.976:0.01731999999999978,(MG42-7_v1:0.05282000000000009,MG42-40_v1:0.11825999999999981)0.991:0.032259999999999955)0.944:0.01747999999999994)0.996:0.031379999999999963,MG42-4_v1:0.04513999999999996)0.972:0.018299999999999983,MG42-64_v1:0.02906999999999993)0.998:0.04962)1.0:0.14082000000000017)0.996:0.09518000000000004,MG42-67_v1:0.2897500000000002)0.948:0.07847999999999988)1.0:0.22853000000000012,((((MG42-20_v1:0.029669999999999863,MG42-42_v1:0.027590000000000003)1.0:0.22664000000000017,(MG42-41_v1:0.016830000000000123,(MG42-55_v1:0.028550000000000075,MG42-46_v1:0.0023200000000000998)0.924:0.01167000000000007)1.0:0.19545000000000012)1.0:0.29300000000000015,((MG42-23_v1:0.026590000000000114,(MG42-24_v1:0.008119999999999905,MG42-30_v1:0.019899999999999807)0.949:0.02120999999999995)1.0:0.46869000000000005,(((MG42-68_v1:0.0,MG42-70_v1:0.0,MG42-74_v1:0.0,MG42-74_v2:0.0):0.000550,MG42-69_v1:0.0010699999999999044)1.0:0.3547699999999998,(MG42-21_v1:0.0013899999999997803,MG42-43_v1:0.03631999999999991)1.0:0.29056000000000015)1.0:0.2210399999999999)0.642:0.05720999999999998)0.49:0.06894,((((MG42-48_v1:0.002120000000000122,(MG42-45_v1:0.0,MG42-51_v1:0.0):0.0010699999999999044)1.0:0.03149999999999986,(((MG42-62_v1:0.000550,MG42-58_v1:0.000550)0.0:0.000550,(((MG42-14_v1:0.0,MG42-17_v2:0.0):0.000550,MG42-37_v1:0.002749999999999808)0.774:0.0010599999999998388,((MG42-60_v2:0.0,MG42-54_v1:0.0):0.0010599999999998388,(MG42-5_v1:0.000580,(MG42-11_v1:0.0,MG42-11_v3:0.0):0.028579999999999828)1.0:0.000540)0.0:0.000560)0.904:0.0019000000000000128)0.992:0.01686999999999994,MG42-27_v1:0.013650000000000162)0.826:0.019460000000000033)0.931:0.021729999999999805,((MG42-47_v1:0.0,MG42-53_v1:0.0):0.02159000000000022,((MG42-63_v1:0.0,MG42-63_v2:0.0):0.000550,(MG42-29_v1:0.006369999999999987,MG42-44_v1:0.000550)0.577:0.0010599999999998388)1.0:0.028430000000000177)0.953:0.016659999999999897)1.0:0.19606000000000012,((((MG42-10_v3:0.0,MG42-9_v1:0.0,MG42-10_v1:0.0):0.01601000000000008,((MG42-31_v1:0.0,MG42-37_v2:0.0):0.0038599999999999746,MG42-8_v1:0.007760000000000211)0.974:0.008799999999999919)0.999:0.03326999999999991,(((MG42-22_v1:0.0,MG42-28_v2:0.0,MG42-28_v4:0.0):0.026559999999999917,(MG42-39_v3:0.0,MG42-33_v1:0.0):0.012270000000000003)0.989:0.017819999999999947,((MG42-60_v1:0.0043400000000000105,((MG42-4_v2:0.0,MG42-45_v2:0.0,MG42-45_v3:0.0,MG42-39_v2:0.0,MG42-39_v1:0.0):0.000550,MG42-32_v1:0.0021300000000001873)0.982:0.007439999999999891)0.998:0.024439999999999795,((MG42-19_v1:0.0,MG42-23_v2:0.0):0.0010699999999999044,MG42-6_v1:0.000550)1.0:0.03481999999999985)0.103:0.009469999999999867)0.899:0.014499999999999957)1.0:0.29254000000000024,(MG42-71_v1:0.15691999999999995,MG42-3_v1:0.13246000000000002)1.0:0.1377600000000001)0.073:0.05547000000000013)1.0:0.19491000000000014)0.999:0.13156999999999996)0.999:0.24438000000000004)0.996:0.1973799999999999,((((((MG17-3_v3:0.011849999999999916,((MG17-3_v4:0.0,MG17-3_v9:0.0,MG17-3_v7:0.0,MG17-3_v2:0.0,MG17-3_v6:0.0,MG17-3_v10:0.0,MG17-3_v5:0.0,MG17-3_v1:0.0,MG17-3_v8:0.0,MG17-2_v1:0.0):0.002080000000000304,(MG17-5_v2:0.0,MG17-4_v1:0.0,MG17-2_v2:0.0,MG17-4_v2:0.0):0.000550)0.757:0.000550)1.0:0.5494599999999998,((MG17-16_v1:0.23683999999999994,((MG17-1_v3:0.0,MG17-1_v1:0.0,MG17-1_v2:0.0):0.20021000000000022,MG17-14_v1:0.19946999999999981)1.0:0.1089500000000001)1.0:0.25790999999999986,(((MG17-7_v3:0.0,MG17-6_v1:0.0,MG17-7_v2:0.0):0.07809000000000044,(MG17-5_v1:0.0018399999999996197,MG17-7_v1:0.000550)1.0:0.09572999999999965)1.0:0.2051400000000001,(MG17-8_v1:0.19613999999999976,MG17-15_v1:0.23411000000000026)0.969:0.08746999999999971)1.0:0.25122)0.954:0.13680000000000003)1.0:0.3715600000000001,((((MG17-17_v2:0.0,MG17-19_v4:0.0,MG17-19_v5:0.0,MG17-19_v8:0.0,MG17-19_v3:0.0,MG17-19_v6:0.0,MG17-19_v2:0.0,MG17-19_v7:0.0,MG17-19_v1:0.0,MG17-17_v1:0.0):0.000540,MG17-9_v1:0.003029999999999866)1.0:0.44794,(((((MG74-48_v1:0.011110000000000397,(MG74-25_v1:0.0011099999999997223,(MG74-15_v1:0.000550,MG74-27_v1:0.0022099999999998232)0.823:0.0011099999999997223)0.809:0.0011099999999997223)0.0:0.000560,(MG74-40_v1:0.001140000000000363,(MG74-41_v1:0.003370000000000317,((MG74-49_v1:0.027440000000000353,MG74-50_v1:0.000560)0.999:0.017900000000000027,(MG74-9_v1:0.000550,((MG74-38_v1:0.002360000000000362,((MG74-44_v1:0.0011299999999998533,MG74-45_v1:0.000550)0.411:0.000990,(MG74-43_v1:0.000520,MG74-20_v1:0.006689999999999863)1.0:0.000540)0.486:0.0022099999999998232)0.983:0.006579999999999586,MG74-34_v1:0.0010899999999995913)0.994:0.007839999999999847)0.934:0.004859999999999864)0.989:0.008680000000000021)0.514:0.0022099999999998232)1.0:0.02860999999999958)1.0:0.017870000000000275,MG74-18_v1:0.0032600000000000406)0.867:0.0053200000000002134,MG74-2_v1:0.005819999999999936)0.74:0.0035999999999996035,((MG74-7_v1:0.000550,MG74-30_v1:0.000550)0.986:0.011680000000000135,((MG74-11_v1:0.00140000000000029,(((MG74-13_v1:0.000550,((MG74-24_v1:0.0016199999999999548,MG74-33_v1:0.000550)0.871:0.001960000000000406,(MG74-26_v1:0.0011099999999997223,(MG74-17_v1:0.000550,MG74-19_v1:0.0020100000000002893)0.95:0.004290000000000127)0.81:0.0011099999999997223)0.0:0.000550)0.0:0.000550,(MG74-12_v1:0.0021500000000003183,((((MG74-32_v1:0.002200000000000202,MG74-37_v1:0.0011099999999997223)0.755:0.000550,((MG74-4_v1:0.0011099999999997223,MG74-1_v1:0.000550)0.925:0.0010700000000003485,(MG74-16_v1:0.000550,MG74-21_v1:0.01022000000000034)0.416:0.0011099999999997223)0.925:0.000550)0.0:0.000550,MG74-22_v1:0.000550)0.922:0.0010599999999998388,MG74-31_v1:0.0032500000000004192)0.967:0.000550)0.0:0.000550)0.909:0.000840,(MG74-36_v1:0.000550,MG74-3_v1:0.001120000000000232)1.0:0.000540)0.36:0.0011099999999997223)0.863:0.0022599999999997067,MG74-6_v1:0.0019299999999997652)0.897:0.007939999999999614)0.598:0.0024300000000003763)1.0:0.5508800000000003)1.0:0.32749000000000006,((((MG17-12_v2:0.0,MG17-12_v3:0.0,MG17-10_v1:0.0):0.04394999999999971,MG17-13_v1:0.018620000000000303)0.917:0.028080000000000105,(MG17-12_v1:0.051919999999999966,MG17-11_v1:0.10372000000000003)0.916:0.03308999999999962)1.0:0.60345,(('cas9|CAS-II-C|Sphingomonas_MM_1_uid193771|NC_020561|1053aa':0.2355900000000002,(WP_041249387_1_Type_II-C_1046aa:0.19838999999999984,'cas9|CAS-II-C|Tistrella_mobilis_KA081020_065_uid167486|NC_017958|1049aa':0.23841)0.977:0.10130999999999979)1.0:0.3198000000000003,(WP_003611034_1_Type_II-C_1082aa:0.4150299999999998,('cas9|CAS-II-C|Rhodopseudomonas_palustris_BisB5_uid58441|NC_007958|1064aa':0.08631000000000011,'cas9|CAS-II-C|Rhodopseudomonas_palustris_BisB18_uid58443|NC_007925|1066aa':0.10899999999999999)1.0:0.3644999999999996)0.99:0.14183000000000012)0.999:0.2080099999999998)0.813:0.12440000000000007)0.763:0.12273999999999985)1.0:0.46987999999999985,((MG14-249_v1:0.6675200000000001,(((MG14-256_v1:0.08720000000000017,MG14-257_v1:0.06573000000000029)1.0:0.16823999999999995,(((MG14-117_v2:0.0,MG14-224_v1:0.0,MG14-117_v1:0.0):0.000550,(MG14-88_v1:0.0,MG14-69_v2:0.0,MG14-69_v1:0.0):0.0022399999999995757)1.0:0.2422399999999998,(MG14-3_v1:0.09841999999999995,(((MG14-168_v1:0.0,MG14-63_v1:0.0):0.027610000000000134,(MG14-81_v1:0.000550,MG14-9_v1:0.000560)0.999:0.035040000000000404)1.0:0.08961000000000041,(((((MG14-72_v1:0.0,MG14-169_v1:0.0):0.0046400000000001995,MG14-181_v1:0.0011499999999999844)0.993:0.010860000000000092,(((((((((MG14-90_v1:0.0,MG14-85_v1:0.0,MG14-84_v1:0.0,MG14-107_v1:0.0,MG14-40_v1:0.0,MG14-163_v1:0.0,MG14-185_v1:0.0,MG14-215_v1:0.0):0.000550,MG14-145_v1:0.0022900000000003473)0.0:0.000550,((MG14-135_v2:0.0,MG14-228_v1:0.0,MG14-135_v1:0.0):0.0011599999999996058,(MG14-187_v1:0.0,MG14-125_v1:0.0):0.0011599999999996058)0.0:0.000550)0.663:0.000550,((MG14-101_v1:0.0,MG14-218_v1:0.0):0.0034599999999995745,(MG14-61_v1:0.0,MG14-205_v1:0.0):0.0022900000000003473)0.0:0.000550)0.773:0.000550,(MG14-200_v1:0.0011599999999996058,(MG14-100_v1:0.0,MG14-189_v1:0.0):0.0011499999999999844)0.0:0.000550)0.712:0.000550,((MG14-128_v1:0.0,MG14-216_v1:0.0):0.000620,MG14-196_v1:0.000550)1.0:0.000630)1.0:0.024390000000000356,((MG14-1_v2:0.0,MG14-1_v3:0.0,MG14-1_v1:0.0):0.000550,MG14-79_v1:0.0011599999999996058)0.887:0.002340000000000231)0.403:0.0022700000000002163,(MG14-76_v1:0.0,MG14-238_v1:0.0):0.002329999999999721)0.974:0.006960000000000299,((MG14-41_v1:0.0,MG14-175_v1:0.0):0.004590000000000316,(((((MG14-155_v1:0.0,MG14-91_v1:0.0):0.0034200000000002007,(MG14-114_v1:0.0,MG14-176_v1:0.0):0.0046200000000000685)1.0:0.000560,((MG14-83_v1:0.0,MG14-188_v1:0.0):0.0022799999999998377,((MG14-57_v1:0.0,MG14-173_v1:0.0,MG14-66_v1:0.0,MG14-229_v1:0.0):0.000550,((MG14-126_v1:0.0,MG14-122_v1:0.0,MG14-198_v1:0.0,MG14-199_v1:0.0):0.004550000000000054,MG14-162_v1:0.000560)0.411:0.0011599999999996058)0.923:0.001100000000000101)0.994:0.000710)0.177:0.0011599999999996058,(((MG14-42_v1:0.0022900000000003473,MG14-153_v1:0.000550)0.798:0.001260000000000261,(MG14-112_v1:0.0,MG14-217_v1:0.0):0.004470000000000418)0.321:0.0011499999999999844,((MG14-186_v1:0.004570000000000185,((MG14-45_v1:0.0,MG14-131_v1:0.0,MG14-35_v1:0.0):0.000550,MG14-193_v1:0.0011499999999999844)0.79:0.000550)0.877:0.0022700000000002163,MG14-178_v1:0.00230999999999959)0.53:0.000550)1.0:0.000550)0.936:0.000700,(((MG14-95_v1:0.0,MG14-236_v1:0.0):0.006370000000000431,(((MG14-87_v1:0.0,MG14-183_v1:0.0):0.005189999999999806,(MG14-64_v1:0.0,MG14-157_v1:0.0,MG14-55_v1:0.0,MG14-159_v1:0.0,MG14-156_v1:0.0):0.06104999999999983)0.972:0.011969999999999814,((MG14-37_v1:0.0,MG14-171_v1:0.0,MG14-172_v1:0.0,MG14-191_v1:0.0):0.000550,MG14-58_v1:0.0011499999999999844)0.963:0.008280000000000065)0.999:0.017979999999999663)0.838:0.002329999999999721,((MG14-136_v1:0.0,MG14-197_v1:0.0):0.0021100000000000563,((MG14-221_v1:0.0,MG14-222_v1:0.0):0.000550,MG14-134_v1:0.0023799999999996047)0.989:0.00818999999999992)0.468:0.0022799999999998377)0.828:0.0016400000000000858)0.0:0.000550)0.96:0.006079999999999863)0.896:0.004330000000000389)0.82:0.0030599999999996186,(((MG14-65_v1:0.0,MG14-220_v1:0.0):0.009220000000000006,((MG14-50_v1:0.0,MG14-223_v1:0.0):0.0057600000000004314,MG14-121_v1:0.0034599999999995745)0.765:0.0011799999999997368)0.433:0.0045200000000003016,(((MG14-12_v1:0.0011599999999996058,MG14-14_v1:0.000550)0.743:0.0012499999999997513,((MG14-154_v1:0.0,MG14-26_v1:0.0,MG14-16_v1:0.0,MG14-21_v1:0.0,MG14-32_v1:0.0):0.009199999999999875,((MG14-149_v1:0.0,MG14-102_v1:0.0,MG14-18_v1:0.0,MG14-29_v1:0.0):0.023390000000000022,((MG14-148_v1:0.0,MG14-161_v1:0.0,MG14-22_v1:0.0,MG14-11_v1:0.0):0.000550,MG14-25_v1:0.0011499999999999844)0.0:0.000550)0.913:0.003510000000000346)0.96:0.0080600000000004)0.996:0.013950000000000351,(MG14-116_v1:0.001140000000000363,MG14-225_v1:0.000550)0.962:0.006619999999999848)0.995:0.01564000000000032)0.895:0.005530000000000257)0.031:0.003910000000000302,(MG14-202_v1:0.012950000000000017,((((MG14-38_v1:0.0,MG14-207_v1:0.0):0.0011099999999997223,(MG14-93_v1:0.0,MG14-182_v1:0.0):0.0057600000000004314)0.211:0.001140000000000363,((((MG14-94_v1:0.0,MG14-110_v1:0.0,MG14-209_v1:0.0,MG14-210_v1:0.0):0.005729999999999791,(MG14-86_v1:0.0011499999999999844,MG14-233_v1:0.000550)0.93:0.003449999999999953)0.766:0.0011999999999998678,MG14-231_v1:0.00682000000000027)0.431:0.0011700000000001154,(MG14-111_v1:0.0,MG14-179_v1:0.0):0.0022099999999998232)0.92:0.000550)1.0:0.028209999999999624,(((MG14-130_v1:0.0,MG14-232_v1:0.0):0.000550,((MG14-109_v1:0.0,MG14-227_v1:0.0):0.008009999999999629,((MG14-132_v1:0.0,MG14-203_v1:0.0):0.0011999999999998678,((MG14-77_v1:0.0,MG14-206_v1:0.0):0.0022299999999999542,(MG14-80_v1:0.0011499999999999844,MG14-235_v1:0.000550)0.894:0.000550)0.511:0.0011499999999999844)0.894:0.000550)0.93:0.007920000000000371)0.976:0.005670000000000286,(MG14-226_v1:0.0022999999999999687,(((MG14-89_v1:0.0,MG14-239_v1:0.0):0.0038799999999996615,(MG14-230_v2:0.0,MG14-138_v1:0.0,MG14-230_v1:0.0):0.008799999999999919)0.988:0.009249999999999758,((MG14-60_v1:0.0,MG14-213_v1:0.0):0.007830000000000226,(MG14-118_v1:0.0,MG14-237_v1:0.0):0.01745999999999981)0.977:0.008910000000000196)0.88:0.003009999999999735)0.0:0.000550)0.996:0.02134000000000036)0.0:0.007170000000000343)0.927:0.001420000000000421)1.0:0.057459999999999845)0.969:0.04450999999999983)0.999:0.09637000000000029)0.48:0.07188999999999979)1.0:0.4857199999999997,((MG14-167_v1:0.0,MG14-30_v1:0.0):0.7427199999999998,(((MG14-244_v1:0.0,MG14-244_v2:0.0):0.000560,(MG14-242_v1:0.0011599999999996058,(MG14-243_v3:0.0,MG14-245_v1:0.0,MG14-243_v1:0.0,MG14-243_v2:0.0):0.000550)1.0:0.000550)1.0:0.37595,((((MG14-152_v1:0.30355000000000043,(MG14-240_v1:0.36526999999999976,(MG14-254_v1:0.0019499999999998963,((MG14-246_v6:0.0,MG14-246_v5:0.0,MG14-246_v4:0.0,MG14-246_v2:0.0,MG14-246_v3:0.0,MG14-246_v1:0.0,MG14-250_v1:0.0):0.000550,((MG14-259_v11:0.0,MG14-259_v7:0.0,MG14-259_v5:0.0,MG14-259_v4:0.0,MG14-259_v8:0.0,MG14-259_v9:0.0,MG14-259_v10:0.0,MG14-259_v6:0.0,MG14-259_v12:0.0,MG14-259_v2:0.0,MG14-259_v1:0.0,MG14-259_v3:0.0):0.000790,MG14-262_v1:0.000550)0.898:0.0014900000000004354)0.772:0.0014599999999997948)1.0:0.17849000000000004)1.0:0.1321399999999997)0.934:0.0530999999999997,((MG14-143_v1:0.0,MG14-34_v1:0.0):0.16661000000000037,((MG14-241_v2:0.0,MG14-241_v1:0.0):0.15427000000000035,((MG14-52_v1:0.0,MG14-190_v1:0.0):0.11483000000000043,((((MG14-158_v1:0.0,MG14-24_v1:0.0):0.010799999999999699,(MG14-96_v1:0.0,MG14-8_v1:0.0):0.07272000000000034)1.0:0.04776000000000025,((MG14-119_v1:0.0,MG14-180_v1:0.0):0.10050000000000026,(MG14-142_v1:0.010320000000000107,(((MG14-137_v1:0.0,MG14-53_v1:0.0):0.0023200000000000998,(MG14-99_v1:0.0,MG14-204_v1:0.0):0.0046600000000003305)0.996:0.012190000000000367,(MG14-150_v1:0.0,MG14-56_v1:0.0):0.01238000000000028)0.106:0.0033599999999998076)0.999:0.03047000000000022)0.297:0.010449999999999626)0.079:0.008449999999999847,(MG14-164_v1:0.03481999999999985,(MG14-115_v1:0.01438000000000006,((MG14-151_v1:0.0,MG14-33_v1:0.0):0.005889999999999951,((MG14-165_v1:0.003490000000000215,MG14-13_v1:0.000550)0.978:0.005779999999999674,(MG14-82_v1:0.0012299999999996203,(MG14-20_v1:0.000550,(MG14-141_v1:0.0022099999999998232,(MG14-160_v1:0.0,MG14-7_v1:0.0):0.005939999999999834)0.971:0.006940000000000168)1.0:0.01623999999999981)0.789:0.001120000000000232)0.97:0.006960000000000299)0.954:0.01020999999999983)0.997:0.03408000000000033)0.276:0.006090000000000373)0.999:0.05972000000000044)0.99:0.05897000000000041)0.986:0.05593999999999966)0.451:0.038140000000000285)0.96:0.05487999999999982,MG14-255_v1:0.27027)1.0:0.11882999999999999,(((MG14-68_v1:0.0,MG14-177_v1:0.0):0.011860000000000426,((MG14-261_v6:0.0,MG14-261_v7:0.0,MG14-261_v3:0.0,MG14-261_v5:0.0,MG14-261_v8:0.0,MG14-261_v10:0.0,MG14-261_v11:0.0,MG14-261_v9:0.0,MG14-261_v2:0.0,MG14-261_v1:0.0,MG14-261_v4:0.0):0.000550,MG14-260_v1:0.0011700000000001154)0.993:0.017739999999999867)1.0:0.07350999999999974,((MG14-253_v3:0.0,MG14-253_v1:0.0,MG14-253_v4:0.0,MG14-253_v2:0.0):0.0670799999999998,((MG14-248_v2:0.0,MG14-248_v1:0.0,MG14-251_v1:0.0):0.03838000000000008,MG14-258_v1:0.04265000000000008)0.987:0.045219999999999594)0.446:0.03261999999999965)1.0:0.2694000000000001)0.967:0.07733999999999996)0.986:0.11420999999999992)0.239:0.08946999999999994)0.147:0.06924999999999981)0.949:0.10411999999999999,((MG14-106_v1:0.2527499999999998,(MG14-105_v1:0.0,MG14-234_v1:0.0):0.17110000000000003)1.0:0.5144900000000003,((MG14-5_v1:0.020310000000000272,MG14-2_v1:0.026959999999999873)1.0:0.32127000000000017,((MG14-73_v1:0.006520000000000081,MG14-54_v1:0.007509999999999906)1.0:0.37917000000000023,(((MG14-140_v1:0.000550,MG14-98_v1:0.003490000000000215)0.994:0.03631999999999991,(MG14-15_v1:0.03542999999999985,((MG14-62_v1:0.0,MG14-192_v1:0.0):0.05449000000000037,((MG14-92_v1:0.0,MG14-208_v1:0.0):0.01391999999999971,(MG14-74_v1:0.010749999999999815,MG14-219_v1:0.00558000000000014)0.668:0.0045000000000001705)0.958:0.01407999999999987)0.387:0.01855000000000029)0.956:0.030990000000000073)1.0:0.43672999999999984,(MG14-36_v1:0.015550000000000175,(MG14-39_v1:0.014029999999999987,MG14-108_v1:0.019280000000000186)0.903:0.020679999999999588)1.0:0.30745999999999984)0.645:0.06921)0.762:0.08830000000000027)1.0:0.5772000000000004)0.929:0.13324999999999987)1.0:0.7748200000000001)0.98:0.16093000000000002,(((WP_077538522_1_Type_II-C_1111aa:0.50712,(MG112-12_v1:0.23310999999999993,((MG112-28_v1:0.0,MG112-29_v2:0.0,MG112-29_v1:0.0):0.3713599999999997,(MG112-3_v1:0.4001800000000002,((MG112-7_v1:0.24272000000000027,(MG112-8_v1:0.16690000000000005,(((MG112-25_v2:0.0,MG112-25_v3:0.0,MG112-25_v1:0.0):0.11296999999999979,MG112-9_v1:0.13860000000000028)0.995:0.054389999999999716,((MG112-21_v1:0.10846999999999962,((MG112-16_v1:0.14920000000000044,(MG112-20_v1:0.0020899999999999253,(MG112-18_v1:0.0022900000000003473,((MG112-20_v2:0.0,MG112-15_v4:0.0,MG112-15_v1:0.0,MG112-20_v3:0.0,MG112-15_v3:0.0):0.000550,(MG112-6_v1:0.0011599999999996058,((MG112-27_v2:0.0,MG112-27_v1:0.0):0.000550,(MG112-19_v1:0.0025199999999996336,(MG112-23_v1:0.0011499999999999844,MG112-26_v1:0.0046400000000001995)0.599:0.000630)0.92:0.000620)0.0:0.000550)0.84:0.0011700000000001154)0.369:0.000550)0.113:0.000560)1.0:0.1318400000000004)0.965:0.06453000000000042,(MG112-1_v1:0.16296999999999962,(MG112-11_v1:0.000550,MG112-10_v1:0.0010700000000003485)1.0:0.17281000000000013)0.771:0.0651799999999998)0.206:0.034399999999999764)0.953:0.03375000000000039,MG112-2_v1:0.17607000000000017)0.821:0.03603999999999985)0.319:0.021399999999999864)0.835:0.025619999999999976)0.863:0.0389400000000002,((MG112-13_v1:0.23735000000000017,((MG112-5_v1:0.0,MG112-4_v1:0.0):0.1865300000000003,(MG112-14_v1:0.14430000000000032,((MG112-22_v1:0.0,MG112-15_v2:0.0,MG112-17_v1:0.0):0.000550,MG112-24_v1:0.001120000000000232)1.0:0.13661999999999974)0.463:0.03847999999999985)0.894:0.04260000000000019)0.757:0.03492000000000006,MG112-4_v2:0.30359000000000025)0.871:0.04674999999999985)0.945:0.07384000000000013)0.392:0.06512999999999991)0.929:0.06370999999999993)0.998:0.1814499999999999)1.0:0.6795200000000001,(((Ghc2_979aa:0.5612900000000001,WP_066045006_1_Type_II-C_1054aa:0.7463199999999999)0.999:0.16122000000000014,((MG40-81_v1:0.35596000000000005,(MG40-96_v1:0.012849999999999806,((MG40-66_v3:0.0,MG40-100_v2:0.0,MG40-100_v1:0.0,MG40-100_v3:0.0):0.000770,MG40-94_v2:0.014149999999999885)0.072:0.006920000000000037)1.0:0.24414999999999987)1.0:0.29779,(((MG73-6_v2:0.0,MG73-6_v1:0.0):0.020010000000000083,((((MG73-2_v2:0.0,MG73-2_v1:0.0):0.0024199999999998667,MG73-4_v1:0.007540000000000102)0.866:0.0043999999999999595,((MG73-7_v1:0.000550,MG73-3_v1:0.0010300000000000864)0.97:0.006889999999999841,MG73-8_v1:0.006460000000000132)0.432:0.0013899999999997803)0.114:0.0022999999999999687,(MG73-9_v1:0.008070000000000022,MG73-5_v1:0.008500000000000174)0.794:0.003449999999999953)0.929:0.013209999999999944)1.0:0.36305999999999994,(MG73-10_v1:0.14634999999999998,(MG73-1_v2:0.0,MG73-1_v1:0.0):0.18001999999999985)1.0:0.22106000000000003)1.0:0.6140600000000003)0.766:0.0653100000000002)0.709:0.0665,('cas9|CAS-II-C|1_uncultured_Termite_group_1_bacterium_phylotype_Rs_D17_uid59059|NC_020419|1032aa':0.5864500000000001,((((MG40-5_v1:0.000550,((MG40-29_v2:0.0,MG40-29_v1:0.0):0.000540,MG40-32_v1:0.000550)0.894:0.002360000000000362)1.0:0.031789999999999985,((MG40-30_v2:0.0,MG40-30_v1:0.0):0.005950000000000344,(MG40-31_v1:0.004859999999999864,(MG40-6_v2:0.0,MG40-6_v1:0.0):0.0024300000000003763)0.75:0.0013500000000004064)0.0:0.00387000000000004)0.945:0.048490000000000144,(MG40-4_v1:0.05198000000000036,(MG40-3_v2:0.0,MG40-3_v3:0.0,MG40-3_v1:0.0):0.06311)0.917:0.03420999999999985)1.0:1.0612099999999995,(((MG40-11_v1:0.0017700000000000493,(MG40-10_v1:0.003589999999999982,MG40-39_v1:0.02491999999999983)0.773:0.011760000000000215)1.0:0.35639999999999983,(MG40-7_v1:0.2072799999999999,((MG40-64_v1:0.007629999999999804,MG40-93_v3:0.015229999999999855)1.0:0.12495000000000012,(MG40-19_v3:0.03962000000000021,(MG40-70_v2:0.02068000000000003,((MG40-35_v1:0.0,MG40-35_v2:0.0):0.11231999999999998,(MG40-34_v1:0.0,MG40-36_v2:0.0,MG40-36_v1:0.0):0.000550)0.994:0.014720000000000066)0.996:0.035820000000000185)0.999:0.07679999999999998)1.0:0.17799999999999994)0.996:0.11553000000000013)1.0:0.19787,((((MG40-63_v1:0.004160000000000164,((MG40-48_v1:0.0,MG40-54_v5:0.0,MG40-54_v2:0.0):0.0026199999999998447,(((MG40-70_v3:0.0,MG40-70_v4:0.0,MG40-70_v1:0.0,MG40-70_v6:0.0,MG40-70_v5:0.0,MG40-155_v1:0.0,MG40-92_v2:0.0,MG40-155_v2:0.0,MG40-94_v1:0.0):0.000550,MG40-88_v2:0.001180000000000181)0.836:0.0011700000000001154,((MG40-68_v2:0.0,MG40-104_v2:0.0,MG40-104_v5:0.0,MG40-104_v3:0.0,MG40-104_v4:0.0):0.000550,MG40-80_v2:0.0012199999999999989)0.0:0.000550)0.813:0.000900)0.934:0.004690000000000083)0.917:0.0012199999999999989,((MG40-98_v1:0.0,MG40-101_v2:0.0):0.000550,(MG40-47_v1:0.0011700000000001154,(MG40-99_v1:0.000550,MG40-52_v1:0.0023399999999997867)0.935:0.004669999999999952)1.0:0.02497000000000016)0.781:0.000550)0.79:0.007010000000000183,(MG40-67_v1:0.1432199999999999,(((MG40-41_v1:0.000550,(((MG40-104_v1:0.0,MG40-101_v3:0.0):0.000550,(MG40-56_v1:0.000560,MG40-84_v1:0.010390000000000121)0.912:0.000550)0.783:0.000550,MG40-43_v3:0.000540)0.783:0.0011600000000000499)0.76:0.0011600000000000499,(((((MG40-71_v1:0.0011700000000001154,MG40-91_v1:0.000550)0.847:0.000550,((MG40-74_v1:0.003350000000000186,MG40-87_v1:0.00132000000000021)0.96:0.007540000000000102,(MG40-65_v1:0.0,MG40-65_v2:0.0,MG40-65_v3:0.0):0.010040000000000049)0.812:0.0045799999999998064)0.65:0.004570000000000185,((MG40-90_v2:0.0,MG40-59_v1:0.0):0.005199999999999871,MG40-53_v1:0.12026000000000003)0.854:0.00525999999999982)0.774:0.0012400000000001299,(MG40-83_v1:0.000550,MG40-62_v1:0.0011700000000001154)0.989:0.008140000000000036)0.94:0.0046400000000001995,(MG40-100_v4:0.0,MG40-172_v1:0.0):0.0022999999999999687)0.778:0.000550)0.782:0.0011899999999998023,((((((MG40-49_v7:0.0,MG40-102_v3:0.0,MG40-102_v2:0.0,MG40-49_v8:0.0,MG40-49_v9:0.0,MG40-49_v12:0.0,MG40-49_v10:0.0,MG40-49_v11:0.0,MG40-102_v4:0.0,MG40-49_v13:0.0,MG40-146_v1:0.0,MG40-102_v1:0.0,MG40-49_v14:0.0,MG40-140_v1:0.0,MG40-49_v15:0.0,MG40-49_v6:0.0,MG40-49_v3:0.0,MG40-49_v5:0.0,MG40-77_v1:0.0,MG40-66_v1:0.0,MG40-49_v4:0.0,MG40-55_v1:0.0,MG40-66_v2:0.0,MG40-49_v1:0.0,MG40-49_v2:0.0,MG40-55_v2:0.0,MG40-174_v1:0.0,MG40-49_v16:0.0):0.000550,(((MG40-97_v1:0.0,MG40-134_v1:0.0,MG40-95_v1:0.0):0.000550,(MG40-51_v2:0.0046599999999998865,((MG40-112_v1:0.0,MG40-55_v8:0.0,MG40-55_v9:0.0,MG40-55_v11:0.0,MG40-148_v1:0.0,MG40-55_v10:0.0,MG40-163_v1:0.0,MG40-68_v1:0.0,MG40-55_v3:0.0,MG40-55_v5:0.0,MG40-55_v7:0.0,MG40-55_v6:0.0,MG40-55_v4:0.0):0.000550,MG40-75_v1:0.0023399999999997867)0.787:0.001180000000000181)0.82:0.001180000000000181)0.807:0.0011700000000001154,(MG40-46_v15:0.0,MG40-46_v16:0.0,MG40-46_v18:0.0,MG40-46_v19:0.0,MG40-46_v17:0.0,MG40-86_v1:0.0,MG40-46_v1:0.0,MG40-46_v7:0.0,MG40-46_v10:0.0,MG40-46_v12:0.0,MG40-46_v3:0.0,MG40-46_v2:0.0,MG40-46_v13:0.0):0.000510)0.894:0.0023300000000001653)0.0:0.000550,(MG40-58_v1:0.000560,((MG40-78_v2:0.000550,MG40-80_v1:0.000550)0.922:0.003410000000000135,((MG40-77_v2:0.009339999999999904,(MG40-76_v1:0.000550,(MG40-82_v1:0.000550,(MG40-79_v1:0.001180000000000181,((MG40-105_v1:0.0,MG40-105_v3:0.0,MG40-116_v3:0.0,MG40-38_v11:0.0,MG40-105_v2:0.0,MG40-116_v5:0.0,MG40-116_v1:0.0,MG40-116_v2:0.0,MG40-116_v6:0.0,MG40-137_v5:0.0,MG40-151_v1:0.0,MG40-38_v12:0.0,MG40-137_v2:0.0,MG40-116_v4:0.0,MG40-38_v13:0.0,MG40-137_v3:0.0,MG40-137_v1:0.0,MG40-38_v10:0.0,MG40-137_v6:0.0,MG40-151_v2:0.0,MG40-137_v4:0.0,MG40-38_v8:0.0,MG40-38_v6:0.0,MG40-38_v3:0.0,MG40-51_v1:0.0,MG40-38_v7:0.0,MG40-38_v5:0.0,MG40-60_v1:0.0,MG40-38_v4:0.0,MG40-78_v1:0.0,MG40-38_v2:0.0,MG40-38_v9:0.0,MG40-38_v1:0.0):0.000550,(MG40-38_v14:0.000550,MG40-50_v1:0.0014799999999999258)1.0:0.000550)0.0:0.000550)0.91:0.0023300000000001653)0.881:0.0022999999999999687)0.411:0.0011999999999998678)0.542:0.000550,(((MG40-92_v1:0.0,MG40-90_v1:0.0):0.000560,(((MG40-42_v7:0.0,MG40-42_v8:0.0,MG40-43_v2:0.0,MG40-42_v2:0.0,MG40-42_v6:0.0,MG40-42_v5:0.0,MG40-42_v1:0.0,MG40-43_v1:0.0):0.001180000000000181,(MG40-57_v2:0.0,MG40-57_v1:0.0):0.001180000000000181)0.897:0.0023200000000000998,((MG40-85_v1:0.001180000000000181,MG40-97_v2:0.0023399999999997867)0.952:0.004690000000000083,((MG40-101_v1:0.0,MG40-37_v4:0.0,MG40-37_v5:0.0,MG40-37_v6:0.0,MG40-37_v7:0.0,MG40-37_v3:0.0,MG40-37_v2:0.0,MG40-37_v1:0.0):0.001180000000000181,(MG40-113_v1:0.0,MG40-73_v1:0.0):0.0046800000000000175)0.891:0.0023200000000000998)0.783:0.0011899999999998023)0.886:0.0023300000000001653)0.97:0.005830000000000002,(MG40-46_v14:0.0,MG40-46_v9:0.0,MG40-46_v6:0.0,MG40-46_v5:0.0,MG40-46_v11:0.0,MG40-44_v1:0.0,MG40-46_v4:0.0,MG40-46_v8:0.0):0.005819999999999936)0.869:0.0022299999999999542)0.763:0.0023200000000000998)0.812:0.0012400000000001299)0.0:0.000550)0.0:0.000550,(MG40-111_v2:0.0,MG40-111_v1:0.0,MG40-72_v1:0.0):0.0011700000000001154)0.8:0.0011700000000001154,((MG40-69_v3:0.0,MG40-69_v5:0.0,MG40-69_v7:0.0,MG40-69_v8:0.0,MG40-142_v2:0.0,MG40-142_v1:0.0,MG40-69_v6:0.0,MG40-54_v6:0.0,MG40-69_v1:0.0,MG40-42_v3:0.0,MG40-54_v4:0.0,MG40-42_v4:0.0,MG40-69_v2:0.0,MG40-54_v1:0.0):0.000550,MG40-54_v3:0.000550)0.813:0.001180000000000181)0.804:0.0011700000000001154,(MG40-45_v1:0.001180000000000181,(MG40-86_v2:0.0,MG40-88_v1:0.0):0.0046599999999998865)0.804:0.0011700000000001154)0.741:0.0011499999999999844)0.928:0.011600000000000055)1.0:0.10347000000000017)1.0:0.32952000000000004,(((MG40-69_v4:0.04009000000000018,((MG40-15_v2:0.0,MG40-15_v1:0.0,MG40-15_v3:0.0):0.000640,MG40-40_v1:0.00279000000000007)0.0:0.0025800000000000267)1.0:0.15608000000000022,(((MG40-17_v1:0.02240999999999982,MG40-21_v1:0.0033799999999999386)1.0:0.032929999999999904,((MG40-23_v1:0.0,MG40-23_v2:0.0):0.0011700000000001154,((MG40-19_v2:0.0,MG40-19_v1:0.0):0.0023200000000000998,MG40-25_v1:0.00926999999999989)0.777:0.0011600000000000499)0.824:0.000550)0.667:0.007859999999999978,MG40-28_v1:0.01158999999999999)1.0:0.1916199999999999)1.0:0.13949999999999996,(((MG40-8_v1:0.1400999999999999,(((MG40-93_v1:0.0,MG40-93_v2:0.0,MG40-61_v1:0.0):0.09413000000000027,MG40-102_v5:0.10701999999999989)1.0:0.19047999999999998,((MG40-1_v3:0.0,MG40-1_v2:0.0,MG40-1_v6:0.0,MG40-1_v4:0.0,MG40-1_v5:0.0,MG40-1_v8:0.0,MG40-1_v7:0.0,MG40-1_v1:0.0):0.0017900000000001803,MG40-89_v1:0.000550)1.0:0.08543000000000012)0.313:0.021619999999999973)1.0:0.07290000000000019,MG40-60_v2:0.1783199999999998)0.926:0.04172999999999982,(MG40-2_v1:0.12607999999999997,MG40-12_v1:0.3146799999999996)1.0:0.20933000000000002)0.85:0.05447999999999986)0.992:0.08754000000000017)0.998:0.12963000000000013)0.957:0.17547999999999986)1.0:0.2081900000000001)0.995:0.1381800000000002)0.193:0.03876999999999997)0.088:0.05805999999999978,(((WP_083986130_1_Type_II-C_970aa:0.3671500000000001,(WP_013022389_1_Type_II-C_1024aa:0.000550,'cas9|CAS-II-C|Helicobacter_mustelae_12198_uid46647|NC_013949|1024aa':0.000560)1.0:0.3600699999999999)1.0:0.40444000000000013,((((WP_058914657_1_Type_II-C_965aa:0.007559999999999789,WP_071609185_1_Type_II-C_977aa:0.017369999999999663)0.178:0.005499999999999616,WP_115784888_1_Type_II-C_965aa:0.0041399999999995885)0.804:0.003190000000000026,WP_107127902_1_Type_II-C_965aa:0.0023999999999997357)1.0:0.7699800000000003,((((((((WP_126418076_1_Type_II-C_984aa:0.001180000000000181,WP_041160257_1_Type_II-C_984aa:0.001180000000000181)0.0:0.000550,(WP_002895475_1_Type_II-C_984aa:0.000550,WP_052834735_1_Type_II-C_984aa:0.001180000000000181)0.0:0.000550)0.0:0.000550,WP_002858341_1_Type_II-C_984aa:0.0011899999999998023)0.0:0.000560,(((((WP_042635940_1_Type_II-C_984aa:0.000550,WP_070300721_1_Type_II-C_987aa:0.0011700000000001154)0.0:0.000560,((WP_020836910_1_Type_II-C_984aa:0.0011900000000002464,WP_002883590_1_Type_II-C_984aa:0.0011700000000001154)0.0:0.000550,WP_002799306_1_Type_II-C_984aa:0.000550)0.917:0.0023699999999999832)0.768:0.0014099999999999113,(WP_107128025_1_Type_II-C_984aa:0.0013999999999998458,WP_032586895_1_Type_II-C_987aa:0.0033199999999999896)0.048:0.001180000000000181)0.85:0.002120000000000122,WP_002855697_1_Type_II-C_984aa:0.0023599999999999177)0.889:0.0023399999999997867,(WP_002851159_1_Type_II-C_987aa:0.002349999999999852,(WP_052784881_1_Type_II-C_984aa:0.001180000000000181,('cas9|CAS-II-C|Campylobacter_jejuni_NCTC_11168___ATCC_700819_uid57587|NC_002163|984aa':0.000540,(YP_002344900_1_Type_II-C_984aa:0.000550,WP_075867373_1_Type_II-C_984aa:0.001180000000000181)0.0:0.000550)0.473:0.000550)0.812:0.001180000000000181)0.795:0.0011899999999998023)0.89:0.0023399999999997867)0.811:0.001180000000000181,(((((WP_115766867_1_Type_II-C_984aa:0.002340000000000231,(WP_069176623_1_Type_II-C_987aa:0.002340000000000231,WP_126655109_1_Type_II-C_984aa:0.002360000000000362)0.794:0.0011900000000002464)0.806:0.0011999999999998678,(WP_038814334_1_Type_II-C_987aa:0.000550,WP_115794652_1_Type_II-C_987aa:0.0023599999999999177)0.809:0.0011899999999998023)0.84:0.000540,WP_022552435_1_Type_II-C_984aa:0.009339999999999904)0.931:0.004690000000000083,(WP_038400688_1_Type_II-C_984aa:0.0011899999999998023,WP_052805632_1_Type_II-C_984aa:0.0011899999999998023)0.818:0.0012699999999998823)0.785:0.0010799999999999699,WP_069360684_1_Type_II-C_984aa:0.000550)0.9:0.002349999999999852)0.797:0.003270000000000106,(WP_044306279_1_Type_II-C_987aa:0.010639999999999983,((WP_070306793_1_Type_II-C_984aa:0.0023300000000001653,((WP_052802742_1_Type_II-C_984aa:0.003330000000000055,(WP_002819067_1_Type_II-C_984aa:0.0033399999999996766,WP_071319729_1_Type_II-C_984aa:0.0049400000000003885)0.741:0.0023699999999999832)0.545:0.000550,(WP_057034899_1_Type_II-C_984aa:0.0012900000000000134,((WP_002855546_1_Type_II-C_961aa:0.000550,WP_021137704_1_Type_II-C_987aa:0.000550)0.975:0.007019999999999804,(WP_052805507_1_Type_II-C_984aa:0.002340000000000231,WP_012006786_1_Type_II-C_984aa:0.0035400000000000986)0.954:0.004819999999999602)0.451:0.0023699999999999832)0.951:0.005809999999999871)0.916:0.002349999999999852)0.999:0.000560,((WP_002780990_1_Type_II-C_984aa:0.000560,((WP_002886998_1_Type_II-C_987aa:0.0,WP_002890122_1_Type_II-C_987aa:0.0):0.000550,WP_015016497_1_Type_II-C_987aa:0.0011900000000002464)0.961:0.0033799999999999386)0.769:0.007349999999999746,WP_002916466_1_Type_II-C_987aa:0.015030000000000321)0.234:0.003670000000000062)0.911:0.0020799999999998597)0.816:0.0026199999999998447)1.0:0.33207999999999993,(Cco_1002aa:0.11876000000000042,(WP_044598268_1_Type_II-C_995aa:0.03489999999999993,(WP_039625276_1_Type_II-C_997aa:0.0838300000000003,WP_039666904_1_Type_II-C_995aa:0.04667000000000021)0.936:0.020280000000000076)0.985:0.05160000000000009)1.0:0.2544200000000001)0.939:0.0767199999999999,(WP_104745660_1_Type_II-C_1034aa:0.48773,(WP_027305220_1_Type_II-C_1032aa:0.2958400000000001,(('cas9|CAS-II-C|Helicobacter_cinaedi_PAGU611_uid162219|NC_017761|1023aa':0.00851000000000024,(WP_104717230_1_Type_II-C_1023aa:0.00804999999999989,(WP_015453612_1_Type_II-C_1023aa:0.004109999999999836,WP_110581844_1_Type_II-C_1023aa:0.0015999999999998238)0.962:0.007799999999999585)0.54:0.005779999999999674)1.0:0.3731099999999996,(WP_034342349_1_Type_II-C_1036aa:0.1050099999999996,WP_108911279_1_Type_II-C_1082aa:0.1564700000000001)1.0:0.14905999999999997)0.785:0.062260000000000204)1.0:0.11887999999999987)0.084:0.04239000000000015)0.998:0.14489000000000019)0.986:0.14746000000000015)1.0:0.41983000000000015,(Ghy3_972aa:0.61747,(KFL34573_1_Type_II-_1049aa:0.3892199999999999,'cas9|CAS-II-C|Wolinella_succinogenes_DSM_1740_uid61591|NC_005090|1059aa':0.31594999999999995)1.0:0.4157899999999999)1.0:0.26722)0.896:0.12607999999999997)0.641:0.0834100000000002)0.777:0.07216999999999985,((('cas9|CAS-II-C|Clostridium_cellulolyticum_H10_uid58709|NC_011898|1021aa':0.85866,((WP_065212529_1_Type_II-C_1069aa:0.03871000000000002,WP_001105083_1_Type_II-C_1069aa:0.029049999999999798)1.0:0.6708699999999999,(((WP_087959824_1_Type_II-C_1082aa:0.000550,WP_099233044_1_Type_II-C_1082aa:0.0010799999999999699)1.0:0.07725999999999988,(('cas9|CAS-II-C|Geobacillus_JF8_uid215234|NC_022080|1089aa':0.0,WP_041267823_1_Type_II-C_1087aa:0.0):0.040280000000000094,(WP_095858800_1_Type_II-C_1087aa:0.011779999999999902,Gsp_1088aa:0.020970000000000155)0.933:0.011470000000000091)0.973:0.03984999999999994)1.0:0.28770000000000007,((WP_048723014_1_Type_II-C_1077aa:0.005149999999999988,WP_087094968_1_Type_II-C_1077aa:0.000550)1.0:0.49223000000000017,Bok_1075aa:0.79406)0.819:0.0774499999999998)0.991:0.10810999999999993)0.998:0.13662000000000019)0.27:0.0684800000000001,(Ghy4_1047aa:0.7217599999999997,((((MG50-1_v7:0.0,MG50-1_v16:0.0,MG50-1_v14:0.0,MG50-1_v1:0.0,MG50-1_v12:0.0,MG50-1_v11:0.0,MG50-1_v6:0.0,MG50-1_v9:0.0,MG50-1_v4:0.0,MG50-1_v5:0.0,MG50-1_v15:0.0,MG50-1_v8:0.0,MG50-1_v3:0.0,MG50-1_v10:0.0,MG50-1_v13:0.0,MG50-1_v2:0.0):0.5156700000000001,(WP_046860449_1_Type_II-C_1068aa:0.4638300000000002,((MG89-59_v1:0.9441900000000003,(MG89-3_v1:0.29956000000000005,(MG89-60_v1:0.21860000000000035,((MG89-40_v1:0.007089999999999819,((((MG89-18_v1:0.0,MG89-18_v2:0.0):0.000550,MG89-55_v1:0.000550)0.84:0.0010599999999998388,((MG89-25_v1:0.0,MG50-26_v1:0.0):0.0010700000000003485,(MG89-50_v2:0.0,MG89-50_v1:0.0):0.000550)0.0:0.000550)0.797:0.0011999999999998678,(MG89-21_v1:0.000550,(MG89-52_v1:0.0,MG89-12_v2:0.0):0.0010599999999998388)0.954:0.005150000000000432)1.0:0.03401000000000032)0.899:0.039550000000000196,((((MG89-19_v1:0.0063500000000003,MG89-10_v1:0.000550)0.0:0.0010700000000003485,((MG89-8_v2:0.0,MG89-8_v1:0.0):0.000550,(((MG89-23_v1:0.0010700000000003485,((MG89-38_v1:0.0,MG89-38_v2:0.0,MG50-29_v1:0.0):0.000550,MG89-17_v1:0.0010700000000003485)0.0:0.000550)0.871:0.0010700000000003485,(MG89-7_v1:0.0,MG89-7_v2:0.0):0.000550)0.0:0.000550,MG89-64_v1:0.0010799999999999699)0.0:0.000550)1.0:0.000560)0.777:0.0011700000000001154,(((MG89-41_v1:0.0,MG89-41_v2:0.0):0.000560,MG89-36_v1:0.018010000000000304)0.917:0.003960000000000186,((((MG89-15_v3:0.0,MG50-8_v2:0.0,MG50-8_v1:0.0,MG89-15_v1:0.0):0.000550,(MG89-31_v1:0.0,MG89-31_v2:0.0):0.000550)0.954:0.005519999999999747,(MG89-16_v1:0.008829999999999671,((((MG50-11_v2:0.0,MG89-28_v2:0.0,MG89-15_v2:0.0,MG50-11_v1:0.0):0.0021300000000001873,MG89-65_v1:0.0021399999999998087)0.889:0.0021399999999998087,(((MG50-13_v1:0.0,MG89-2_v2:0.0,MG89-2_v1:0.0):0.000550,MG89-22_v1:0.000550)0.911:0.0021300000000001873,(MG89-11_v1:0.000550,((MG89-27_v2:0.0,MG89-27_v5:0.0,MG89-27_v3:0.0,MG89-27_v4:0.0,MG89-27_v6:0.0,MG89-27_v1:0.0):0.000550,(MG89-46_v1:0.0,MG89-46_v2:0.0,MG89-46_v3:0.0):0.0010899999999995913)0.0:0.000550)0.816:0.0010700000000003485)0.807:0.0010899999999995913)0.852:0.0021399999999998087,((MG89-54_v1:0.0,MG89-54_v2:0.0):0.0031800000000004047,MG89-32_v1:0.004260000000000375)1.0:0.016339999999999577)1.0:0.07211999999999996)0.998:0.01884999999999959)0.994:0.010169999999999568,(MG89-2_v3:0.0,MG89-9_v1:0.0):0.0030999999999998806)0.995:0.010040000000000049)0.949:0.005449999999999733)0.994:0.02059000000000033,(((((MG89-48_v1:0.016189999999999927,MG89-43_v1:0.0012199999999999989)0.634:0.010180000000000078,MG89-20_v1:0.000610)1.0:0.000520,(MG89-47_v1:0.0,MG50-18_v1:0.0):0.000550)0.817:0.0010700000000003485,(((((((MG89-1_v15:0.0,MG89-1_v10:0.0,MG89-1_v12:0.0,MG89-1_v8:0.0,MG89-1_v14:0.0,MG89-1_v13:0.0,MG89-1_v9:0.0,MG89-1_v11:0.0,MG89-1_v5:0.0,MG89-1_v6:0.0,MG89-1_v1:0.0,MG89-1_v4:0.0,MG89-1_v2:0.0,MG89-1_v7:0.0,MG89-1_v3:0.0):0.008729999999999905,MG89-42_v1:0.0010700000000003485)0.685:0.000560,(((MG89-34_v1:0.03469000000000033,MG89-33_v1:0.000560)1.0:0.000580,(MG89-12_v1:0.0,MG89-7_v3:0.0):0.000550)0.917:0.0021199999999996777,(MG89-35_v1:0.0,MG50-23_v1:0.0,MG50-10_v1:0.0,MG50-10_v2:0.0):0.0021100000000000563)0.0:0.000550)0.0:0.000550,(MG89-29_v2:0.0,MG89-29_v1:0.0):0.005329999999999835)0.836:0.0010700000000003485,(MG89-4_v1:0.004269999999999996,(MG89-14_v1:0.0011299999999998533,MG89-13_v1:0.000550)0.996:0.008519999999999861)0.0:0.000560)0.832:0.0010700000000003485,MG89-53_v1:0.0053200000000002134)0.0:0.000550,(((MG50-21_v1:0.0,MG89-30_v1:0.0,MG50-9_v1:0.0,MG50-9_v2:0.0,MG50-9_v3:0.0):0.000550,(MG89-24_v1:0.0,MG89-24_v2:0.0):0.0010700000000003485)0.955:0.003190000000000026,MG89-26_v1:0.004240000000000244)0.0:0.000550)0.0:0.000550)0.738:0.000560,MG89-49_v1:0.007640000000000313)0.945:0.008560000000000123)1.0:0.0671400000000002)1.0:0.18227999999999955)0.831:0.11346000000000034)1.0:0.2385299999999999)1.0:0.30943999999999994,('cas9|CAS-II-C|Acidovorax_ebreus_TPSY_uid59233|NC_011992|1131aa':0.2846199999999999,(WP_126444802_1_Type_II-C_1123aa:0.2290000000000001,(Dde_1116aa:0.19519999999999982,AMS32010_1_Type_II-C_1119aa:0.22272999999999987)0.696:0.05948999999999982)0.18:0.04834000000000005)1.0:0.21083000000000007)0.977:0.13901999999999992)0.888:0.0937199999999998)0.983:0.11122999999999994,((MG89-28_v1:0.17569000000000035,((MG50-7_v1:0.0,MG50-31_v1:0.0,MG50-31_v2:0.0):0.2277300000000002,MG50-6_v1:0.18662000000000045)0.988:0.10599000000000025)1.0:0.2478699999999998,(MG50-3_v1:0.42901999999999996,((MG50-5_v1:0.0,MG50-5_v2:0.0,MG50-5_v3:0.0):0.3040799999999999,(MG50-8_v3:0.1880499999999996,MG50-4_v1:0.2759400000000003)0.445:0.06709000000000032)0.987:0.18995000000000006)0.956:0.19354000000000005)1.0:0.6557500000000003)0.0:0.08001000000000014,(WP_126598092_1_Type_II-C_1073aa:0.3905400000000001,(((('cas9|CAS-II-C|Bibersteinia_trehalosi_192_uid193709|NC_020515|1045aa':0.5167199999999998,WP_025236609_1_Type_II-C_1047aa:0.10955000000000004)1.0:0.09875999999999996,((WP_095176968_1_Type_II-C_1059aa:0.04283999999999999,'cas9|CAS-II-C|Haemophilus_parainfluenzae_T3T1_uid72801|NC_015964|1052aa':0.046419999999999906)1.0:0.11687000000000003,('cas9|CAS-II-C|Actinobacillus_succinogenes_130Z_uid58247|NC_009655|1062aa':0.07189999999999985,'cas9|CAS-II-C|Actinobacillus_suis_H91_0380_uid176363|NC_018690|1054aa':0.059699999999999864)1.0:0.06450999999999985)1.0:0.09216999999999986)0.57:0.03200000000000003,(WP_126290512_1_Type_II-C_1056aa:0.1757900000000001,(WP_126372222_1_Type_II-C_1056aa:0.14224999999999977,((WP_005751838_1_Type_II-C_1056aa:0.0040000000000000036,'cas9|CAS-II-C|Pasteurella_multocida_Pm70_uid57627|NC_002663|1056aa':0.003109999999999946)0.889:0.007280000000000175,(WP_005754641_1_Type_II-C_1058aa:0.005300000000000082,WP_108511526_1_Type_II-C_1056aa:0.040550000000000086)0.993:0.022219999999999906)1.0:0.17899999999999983)1.0:0.07450000000000001)0.144:0.03515999999999986)0.9:0.04808000000000012,(ID32_5_1061aa:0.2981600000000002,((((WP_013449463_1_Type_II-C_1082aa:0.010040000000000049,WP_114934979_1_Type_II-C_1082aa:0.00478999999999985)0.999:0.01957999999999993,(((WP_012221298_1_Type_II-C_1082aa:0.01158999999999999,(WP_002256913_1_Type_II-C_1082aa:0.013889999999999958,(WP_015815286_1_Type_II-C_1082aa:0.0010699999999999044,((WP_002246410_1_Type_II-C_1082aa:0.0010599999999998388,(WP_069972580_1_Type_II-C_1082aa:0.0010699999999999044,'cas9|CAS-II-C|Neisseria_meningitidis_Z2491_uid57819|NC_003116|1082aa':0.000550)0.0:0.000550)0.917:0.0021100000000000563,(WP_014574210_1_Type_II-C_1082aa:0.0042399999999997995,WP_002249455_1_Type_II-C_1082aa:0.0042399999999997995)0.0:0.000550)0.794:0.0010699999999999044)0.969:0.0042399999999997995)0.75:0.0011600000000000499)0.983:0.01927000000000012,Nme2_1082aa:0.11760999999999999)0.933:0.01136999999999988,(WP_111726279_1_Type_II-C_1081aa:0.02303999999999995,(((WP_002238326_1_Type_II-C_1081aa:0.003150000000000208,WP_002236121_1_Type_II-C_1081aa:0.017240000000000144)0.983:0.008570000000000189,WP_115436905_1_Type_II-C_1081aa:0.0010799999999999699)0.283:0.0010799999999999699,WP_002217928_1_Type_II-C_1081aa:0.005329999999999835)0.926:0.004989999999999828)0.987:0.01811000000000007)0.972:0.015179999999999971)0.916:0.030889999999999862,WP_107854655_1_Type_II-C_1082aa:0.04707999999999979)1.0:0.19916,(WP_002641950_1_Type_II-C_1063aa:0.2526299999999999,(WP_123795625_1_Type_II-C_1074aa:0.09525000000000006,(Nsp_1070aa:0.14406000000000008,WP_126304706_1_Type_II-C_1078aa:0.03218999999999994)1.0:0.08777999999999997)0.999:0.08221999999999996)1.0:0.11459000000000019)0.907:0.044379999999999864)0.413:0.04803999999999986)0.999:0.16144999999999987)1.0:0.3044600000000002)0.998:0.12846000000000002)0.996:0.11066999999999982)0.873:0.05503999999999998,(('cas9|CAS-II-C|Ilyobacter_polytropus_DSM_2926_uid59769|NC_014633|1092aa':0.6463900000000002,(WP_003452083_1_Type_II-C_1065aa:0.01051000000000002,(Cpe_1066aa:0.0011999999999998678,(WP_060670422_1_Type_II-C_1065aa:0.0021399999999998087,WP_111744215_1_Type_II-C_1065aa:0.003249999999999975)0.076:0.0010799999999999699)0.969:0.021279999999999966)1.0:0.5762800000000001)0.993:0.1432199999999999,(((((MG94-2_v2:0.0,MG94-2_v3:0.0,MG94-2_v1:0.0):0.011340000000000128,(((MG94-5_v1:0.0021300000000001873,(((MG111-16_v2:0.0,MG111-18_v2:0.0,MG111-16_v1:0.0,MG111-18_v4:0.0,MG111-18_v3:0.0):0.000550,(((MG94-7_v3:0.0,MG94-7_v2:0.0,MG94-7_v5:0.0,MG94-7_v4:0.0,MG94-7_v1:0.0):0.000550,(MG111-38_v1:0.0,MG111-38_v2:0.0):0.0010599999999998388)0.0:0.000550,(((MG94-23_v2:0.0,MG94-23_v4:0.0,MG94-23_v3:0.0,MG94-23_v1:0.0,MG111-19_v3:0.0,MG111-19_v4:0.0,MG111-19_v1:0.0):0.0010599999999998388,MG94-32_v1:0.004230000000000178)0.0:0.000550,(MG111-77_v1:0.0,MG111-77_v2:0.0):0.0010699999999999044)0.813:0.0010599999999998388)0.796:0.0010699999999999044)0.921:0.000990,((((MG94-3_v1:0.0,MG94-4_v2:0.0,MG94-4_v1:0.0,MG94-4_v3:0.0):0.000550,((MG94-12_v1:0.0041999999999999815,((MG111-12_v2:0.0,MG111-12_v1:0.0):0.000550,(MG94-19_v2:0.0,MG94-19_v1:0.0,MG94-19_v3:0.0):0.0010599999999998388)0.808:0.0010699999999999044)0.726:0.000550,((MG94-27_v1:0.0010599999999998388,MG94-13_v1:0.000550)0.801:0.0010599999999998388,(MG94-16_v3:0.0,MG94-16_v1:0.0,MG94-16_v2:0.0,MG111-99_v1:0.0):0.0010699999999999044)0.0:0.000550)0.0:0.000540)0.924:0.0010699999999999044,(MG111-87_v1:0.0042399999999997995,(MG111-13_v1:0.0010599999999998388,MG111-14_v1:0.0010799999999999699)0.577:0.000550)0.0:0.000550)0.0:0.000550,((MG94-9_v1:0.0010699999999999044,((MG94-10_v1:0.0010699999999999044,MG94-17_v1:0.0010699999999999044)0.452:0.000550,((MG111-50_v1:0.0,MG111-50_v2:0.0):0.000550,MG94-15_v1:0.0021300000000001873)0.0:0.000550)0.923:0.000550)0.931:0.000540,((((((MG94-31_v6:0.0,MG94-31_v8:0.0,MG94-31_v9:0.0,MG94-31_v4:0.0,MG94-31_v5:0.0,MG94-31_v3:0.0,MG94-31_v10:0.0,MG94-26_v1:0.0,MG94-31_v12:0.0,MG94-31_v1:0.0):0.000980,((MG94-14_v1:0.0,MG111-69_v1:0.0,MG94-14_v3:0.0,MG94-14_v2:0.0):0.000550,MG94-22_v1:0.0010599999999998388)1.0:0.000550)0.172:0.0010599999999998388,MG94-25_v1:0.0030999999999998806)0.86:0.000550,(MG111-57_v1:0.0,MG111-57_v3:0.0,MG111-42_v1:0.0,MG111-57_v2:0.0,MG111-42_v3:0.0,MG111-57_v4:0.0):0.0010599999999998388)0.0:0.000550,((((MG94-20_v1:0.0021599999999999397,MG111-24_v1:0.0010599999999998388)0.835:0.000550,(MG94-8_v3:0.0,MG94-8_v4:0.0,MG111-96_v1:0.0,MG94-8_v5:0.0,MG111-96_v2:0.0,MG111-96_v3:0.0,MG94-8_v2:0.0,MG94-8_v1:0.0):0.000550)0.731:0.000550,MG94-29_v1:0.000560)0.945:0.0031799999999999606,MG94-11_v1:0.0010699999999999044)0.0:0.000550)0.891:0.0020699999999997942,MG94-21_v1:0.000550)0.98:0.006310000000000038)0.903:0.0028600000000000847)0.921:0.000930)1.0:0.000560)0.0:0.000550,(((MG94-30_v2:0.0,MG94-30_v3:0.0,MG94-30_v1:0.0):0.000550,MG94-28_v1:0.000550)0.8:0.0010599999999998388,((MG94-18_v1:0.0010599999999998388,((MG94-6_v3:0.0,MG111-66_v1:0.0,MG94-6_v1:0.0,MG94-6_v4:0.0,MG94-6_v2:0.0,MG94-6_v5:0.0,MG94-6_v6:0.0):0.000550,MG94-24_v1:0.000550)0.0:0.000550)0.97:0.004269999999999996,(MG94-31_v2:0.0,MG94-31_v7:0.0,MG94-31_v11:0.0,MG94-31_v13:0.0):0.003190000000000026)0.884:0.0020999999999999908)0.814:0.0010599999999998388)0.789:0.0010599999999998388,(MG94-33_v1:0.003229999999999844,MG94-34_v1:0.015880000000000116)0.907:0.004269999999999996)0.912:0.010040000000000049)1.0:0.24339999999999984,(MG94-35_v1:0.035639999999999894,(MG111-30_v2:0.0,MG111-30_v1:0.0):0.06621999999999995)1.0:0.22827999999999982)1.0:0.72756,(((MG111-8_v1:0.6288100000000001,(MG111-85_v1:0.08552000000000026,(MG111-7_v2:0.0,MG111-7_v1:0.0):0.07490999999999959)1.0:0.7858800000000001)0.953:0.1354099999999998,(MG111-27_v1:0.20086000000000004,((MG111-1_v4:0.0,MG111-1_v11:0.0,MG111-1_v1:0.0,MG111-1_v5:0.0,MG111-1_v2:0.0,MG111-1_v8:0.0,MG111-1_v7:0.0,MG111-1_v6:0.0,MG111-1_v9:0.0,MG111-1_v10:0.0,MG111-1_v3:0.0):0.008469999999999978,(MG111-9_v1:0.0,MG111-9_v2:0.0,MG111-9_v3:0.0,MG111-9_v4:0.0):0.005900000000000016)1.0:0.23931000000000013)1.0:0.3919299999999999)0.935:0.07262000000000013,((MG111-4_v1:0.1259199999999998,((MG111-6_v2:0.0,MG111-6_v1:0.0,MG111-3_v1:0.0,MG111-3_v2:0.0):0.000550,MG111-5_v1:0.0011100000000001664)1.0:0.12042999999999981)1.0:0.4946100000000002,((((((MG111-36_v2:0.0,MG111-29_v1:0.0):0.020459999999999923,MG111-62_v1:0.02012999999999998)0.97:0.01150999999999991,(MG111-54_v1:0.03194000000000008,(MG111-83_v1:0.01982000000000017,((MG111-34_v2:0.0,MG111-41_v1:0.0):0.011229999999999851,((MG111-32_v1:0.014740000000000197,MG111-79_v1:0.009799999999999809)1.0:0.023239999999999927,((MG111-65_v1:0.0,MG111-47_v1:0.0):0.012869999999999937,(MG111-2_v1:0.006470000000000198,(MG111-35_v1:0.0,MG111-28_v1:0.0):0.007200000000000095)0.944:0.008030000000000204)0.051:0.0023800000000000487)0.877:0.0038000000000000256)0.949:0.008680000000000021)0.446:0.006829999999999892)0.542:0.00782000000000016)1.0:0.022710000000000008,((((MG111-19_v2:0.009320000000000217,((MG111-51_v1:0.0033400000000001207,MG111-22_v1:0.007159999999999833)0.937:0.006299999999999972,((MG111-71_v1:0.0,MG111-71_v2:0.0):0.006050000000000111,(MG111-43_v2:0.0,MG111-36_v1:0.0):0.016280000000000072)0.859:0.004830000000000112)0.836:0.0029400000000001647)0.932:0.00558000000000014,((MG111-58_v1:0.0,MG111-86_v1:0.0):0.02073999999999998,(MG111-31_v1:0.0042399999999997995,MG111-68_v1:0.012640000000000207)0.974:0.006880000000000219)0.764:0.002609999999999779)0.962:0.006229999999999958,((MG111-37_v1:0.012560000000000127,((MG111-63_v1:0.0,MG111-63_v2:0.0):0.0020899999999999253,MG111-81_v1:0.0010500000000002174)0.875:0.0021700000000000053)0.972:0.006139999999999812,(((MG111-35_v2:0.0,MG111-42_v2:0.0):0.003169999999999895,MG111-57_v5:0.005250000000000199)0.987:0.010489999999999888,((MG111-26_v2:0.0,MG111-26_v3:0.0,MG111-26_v1:0.0):0.00541999999999998,MG111-15_v1:0.013590000000000213)0.379:0.0030000000000001137)0.304:0.0022199999999998887)0.894:0.0033199999999999896)0.798:0.0010900000000000354,((MG111-17_v1:0.01910999999999996,(MG111-55_v1:0.012049999999999894,(MG111-75_v1:0.01698999999999984,MG111-78_v1:0.013009999999999966)0.298:0.004169999999999785)0.954:0.006780000000000008)0.99:0.012030000000000207,((MG111-52_v1:0.014229999999999965,((((MG111-21_v1:0.000550,((MG111-73_v1:0.0,MG111-73_v2:0.0):0.0010599999999998388,MG111-67_v1:0.0010599999999998388)0.842:0.0010500000000002174)0.0:0.000550,((MG111-90_v1:0.012189999999999923,MG111-11_v1:0.000560)0.865:0.0020799999999998597,(((MG111-70_v1:0.0021100000000000563,MG111-10_v1:0.0021100000000000563)0.801:0.0010500000000002174,((MG111-80_v2:0.0,MG111-25_v1:0.0,MG111-34_v1:0.0,MG111-80_v1:0.0):0.000550,MG111-82_v1:0.0010599999999998388)0.0:0.000550)0.814:0.0010500000000002174,MG111-46_v1:0.0010599999999998388)0.882:0.0020999999999999908)0.988:0.006299999999999972)0.858:0.0021900000000001363,((MG111-72_v1:0.0010500000000002174,(MG111-65_v2:0.000550,MG111-84_v1:0.0021100000000000563)0.799:0.0010599999999998388)0.92:0.003270000000000106,MG111-60_v1:0.012630000000000141)0.439:0.0020699999999997942)0.957:0.00649999999999995,(((MG111-43_v1:0.0,MG111-59_v1:0.0):0.004999999999999893,MG111-48_v1:0.0123000000000002)0.906:0.005959999999999965,(MG111-76_v1:0.011050000000000004,(MG111-49_v1:0.005250000000000199,MG111-69_v2:0.0022500000000000853)1.0:0.014979999999999993)0.886:0.0040000000000000036)0.932:0.006510000000000016)0.874:0.006619999999999848)0.932:0.0044599999999999085,(MG111-20_v1:0.008729999999999905,MG111-86_v2:0.008140000000000036)0.989:0.008459999999999912)0.939:0.004449999999999843)0.81:0.003309999999999924)0.78:0.0013899999999997803)0.666:0.007690000000000197,(((((MG111-74_v1:0.00525999999999982,(MG111-39_v1:0.000550,MG111-53_v1:0.0021100000000000563)0.998:0.010540000000000216)0.937:0.003229999999999844,MG111-64_v1:0.006279999999999841)0.88:0.0020999999999999908,((((MG111-23_v1:0.008439999999999781,MG111-44_v1:0.005279999999999951)0.867:0.0024199999999998667,(MG111-41_v2:0.0011100000000001664,MG111-18_v1:0.012620000000000076)0.794:0.0027599999999998737)0.252:0.001100000000000101,(MG111-40_v1:0.000550,(MG111-56_v1:0.0,MG111-56_v2:0.0):0.0010599999999998388)0.963:0.00486999999999993)0.952:0.004630000000000134,(MG111-33_v1:0.0,MG111-40_v3:0.0,MG111-40_v2:0.0):0.00627000000000022)0.784:0.0010500000000002174)0.894:0.0030000000000001137,((MG111-66_v2:0.0045399999999999885,MG111-59_v2:0.012319999999999887)0.947:0.005329999999999835,MG111-45_v1:0.011909999999999865)0.962:0.006839999999999957)0.746:0.0012900000000000134,MG111-61_v1:0.016919999999999824)0.906:0.006889999999999841)1.0:0.2770600000000001,(MG111-89_v1:0.1876000000000002,MG111-88_v1:0.23439999999999994)0.649:0.06998000000000015)1.0:0.31684)1.0:0.16832000000000003)0.997:0.10353000000000012)0.901:0.06292000000000009,(((((MG21-15_v1:0.07078000000000007,(MG21-5_v1:0.0,MG21-3_v1:0.0):0.06211000000000011)1.0:0.48249999999999993,(((MG21-147_v1:0.01963999999999988,MG21-148_v1:0.013879999999999892)1.0:0.23965000000000014,((MG21-73_v1:0.07290000000000019,((MG21-40_v1:0.017679999999999918,((MG21-68_v1:0.0,MG21-121_v1:0.0):0.01880000000000015,((MG21-71_v1:0.015960000000000196,(MG21-7_v1:0.000550,MG21-135_v1:0.0011399999999999189)1.0:0.037150000000000016)1.0:0.03334999999999999,(MG21-70_v1:0.0,MG21-23_v1:0.0):0.017980000000000107)0.859:0.01570999999999989)1.0:0.08409999999999984)0.954:0.032319999999999904,MG21-140_v1:0.06092999999999993)0.804:0.022240000000000038)1.0:0.3293400000000002,(MG21-146_v1:0.1673300000000002,((MG21-157_v1:0.000550,(MG21-160_v1:0.002060000000000173,MG21-158_v1:0.001040000000000152)0.922:0.000680)1.0:0.17971000000000004,(((MG21-58_v1:0.0010500000000002174,MG21-132_v1:0.000550)0.876:0.000540,(MG21-57_v1:0.001040000000000152,MG21-109_v1:0.003130000000000077)0.361:0.0020899999999999253)1.0:0.10647999999999991,(((MG21-16_v1:0.0,MG21-19_v1:0.0):0.057090000000000085,(MG21-80_v1:0.000560,(MG21-39_v1:0.015600000000000058,MG21-85_v1:0.0023599999999999177)0.796:0.00719000000000003)1.0:0.05259999999999998)0.999:0.04090000000000016,(((MG21-104_v1:0.007530000000000037,(MG21-81_v1:0.003150000000000208,(((MG21-75_v1:0.000550,((MG21-48_v1:0.0010500000000002174,(MG21-67_v1:0.0,MG21-90_v1:0.0,MG21-118_v1:0.0):0.000550)0.0:0.000550,((MG21-103_v1:0.0,MG21-130_v1:0.0,MG21-112_v1:0.0):0.000550,MG21-131_v1:0.0010599999999998388)0.802:0.0010599999999998388)0.916:0.000870)0.787:0.0021100000000000563,MG21-77_v1:0.000550)0.857:0.0019000000000000128,(((MG21-27_v1:0.0,MG21-49_v1:0.0,MG21-134_v1:0.0,MG21-122_v1:0.0,MG21-111_v1:0.0,MG21-59_v1:0.0):0.000550,(MG21-37_v1:0.0020999999999999908,MG21-137_v1:0.000550)0.0:0.000550)0.897:0.0020999999999999908,MG21-139_v1:0.0011499999999999844)0.889:0.0020999999999999908)0.929:0.0031400000000001427)0.979:0.009399999999999853)0.979:0.013970000000000038,(((MG21-36_v4:0.0,MG21-36_v3:0.0,MG21-36_v2:0.0,MG21-36_v1:0.0):0.007410000000000139,(MG21-44_v1:0.004189999999999916,MG21-25_v1:0.005269999999999886)0.871:0.0020999999999999908)0.944:0.005430000000000046,(MG21-78_v1:0.004269999999999996,MG21-53_v1:0.031320000000000014)0.971:0.009560000000000013)0.61:0.008309999999999818)1.0:0.05008999999999997,((MG21-31_v1:0.019070000000000142,(((MG21-63_v1:0.0,MG21-65_v1:0.0,MG21-62_v1:0.0,MG21-93_v1:0.0):0.000550,(MG21-83_v1:0.0010500000000002174,MG21-38_v1:0.004189999999999916)0.823:0.0010500000000002174)0.862:0.000520,MG21-72_v1:0.0019900000000001583)0.986:0.012099999999999778)0.724:0.012249999999999872,((MG21-66_v1:0.0,MG21-28_v2:0.0,MG21-28_v1:0.0,MG21-28_v5:0.0,MG21-28_v3:0.0,MG21-28_v4:0.0):0.018759999999999888,(((MG21-60_v1:0.0,MG21-33_v1:0.0,MG21-92_v1:0.0,MG21-88_v1:0.0,MG21-115_v1:0.0,MG21-107_v1:0.0):0.000550,(MG21-119_v1:0.001040000000000152,MG21-99_v1:0.000550)0.0:0.000550)1.0:0.023330000000000073,(MG21-120_v1:0.0052400000000001334,(MG21-102_v1:0.001040000000000152,MG21-110_v1:0.0010500000000002174)0.795:0.0010699999999999044)0.974:0.008480000000000043)0.542:0.004529999999999923)0.996:0.022149999999999892)0.996:0.03826000000000018)0.143:0.021090000000000053)0.338:0.02475000000000005)1.0:0.09317999999999982)0.762:0.040669999999999984)0.995:0.061100000000000154)0.578:0.044299999999999784)1.0:0.15359999999999996,((((MG21-97_v2:0.0,MG21-97_v1:0.0):0.03100000000000014,(MG21-84_v1:0.03008999999999995,MG21-151_v1:0.022600000000000176)0.957:0.021560000000000024)1.0:0.09724999999999984,((((MG21-32_v1:0.01637999999999984,MG21-114_v1:0.03614000000000006)0.994:0.018600000000000172,MG21-87_v1:0.010120000000000129)0.991:0.01977999999999991,(MG21-46_v1:0.0,MG21-26_v1:0.0):0.02253000000000016)0.985:0.02389000000000019,(MG21-52_v1:0.03716000000000008,MG21-76_v1:0.03291999999999984)0.202:0.014019999999999921)0.524:0.02715999999999985)1.0:0.2546400000000002,((MG21-79_v1:0.07040999999999986,MG21-1_v1:0.058800000000000185)1.0:0.2673800000000002,((MG21-155_v1:0.0031200000000000117,(MG21-153_v1:0.0010599999999998388,MG21-152_v1:0.0010599999999998388)0.888:0.004249999999999865)1.0:0.23726000000000003,(MG21-154_v1:0.21384999999999987,MG21-156_v1:0.2809499999999998)0.78:0.06273000000000017)0.996:0.09762000000000004)0.122:0.03819999999999979)1.0:0.1046800000000001)0.994:0.1370800000000001)0.984:0.08783999999999992,(MG1-32_v1:0.8261799999999999,(((MG4-260_v1:0.000550,MG21-145_v1:0.0033599999999998076)1.0:0.24791000000000007,(MG21-159_v1:0.19819999999999993,MG21-150_v1:0.14502000000000015)0.999:0.10748999999999986)1.0:0.23097000000000012,(((((MG21-43_v1:0.0,MG21-101_v1:0.0):0.000550,(MG21-106_v1:0.0020199999999999108,MG21-96_v1:0.000550)0.799:0.001)1.0:0.06922000000000006,((MG21-35_v1:0.0010699999999999044,(MG21-74_v1:0.007229999999999848,MG21-136_v1:0.004109999999999836)0.983:0.007200000000000095)0.69:0.005520000000000191,MG21-100_v1:0.005939999999999834)1.0:0.08191000000000015)1.0:0.1612499999999999,((MG21-14_v1:0.18272000000000022,MG21-12_v1:0.1410499999999999)0.981:0.05147000000000013,((MG21-149_v2:0.0,MG21-149_v1:0.0):0.17805999999999989,(MG21-10_v1:0.024129999999999985,MG21-9_v1:0.033869999999999845)1.0:0.17349000000000014)0.978:0.04862000000000011)1.0:0.08646999999999982)0.755:0.06164000000000014,(MG21-161_v1:0.26546000000000003,(MG21-162_v1:0.005799999999999805,MG21-13_v1:0.010940000000000172)1.0:0.22477999999999998)0.941:0.05603999999999987)0.983:0.08596000000000004)0.254:0.05481999999999987)1.0:0.19080999999999992)0.999:0.07527000000000017,(((((MG15-157_v1:0.37256,(MG15-146_v1:0.022250000000000103,MG15-149_v1:0.010559999999999903)1.0:0.3227899999999999)0.437:0.05790000000000006,(MG15-2_v1:0.000990,MG15-3_v1:0.000550)1.0:0.37758)0.518:0.04585000000000017,((MG15-54_v1:0.0,MG15-43_v1:0.0,MG15-36_v1:0.0,MG15-46_v1:0.0):0.0019399999999998307,MG15-159_v1:0.000550)1.0:0.36724999999999985)0.999:0.12121000000000004,((((MG15-13_v1:0.0,MG15-119_v1:0.0):0.014679999999999804,(MG15-118_v1:0.04096000000000011,(MG15-97_v1:0.01924999999999999,MG15-107_v1:0.016410000000000036)0.451:0.006369999999999987)0.602:0.014899999999999913)0.998:0.029510000000000147,((((MG15-16_v1:0.0,MG15-60_v1:0.0,MG15-98_v1:0.0,MG15-133_v1:0.0):0.01081999999999983,(MG15-17_v1:0.0,MG15-95_v1:0.0):0.00827)1.0:0.030530000000000168,((MG15-64_v1:0.0,MG15-132_v1:0.0):0.01205999999999996,MG15-124_v1:0.02320000000000011)0.957:0.009619999999999962)0.847:0.009310000000000151,(MG15-94_v1:0.024900000000000144,(MG15-10_v1:0.0010699999999999044,MG15-141_v1:0.000550)1.0:0.05168000000000017)0.908:0.007509999999999906)0.884:0.010200000000000209)1.0:0.3507500000000001,((((MG15-112_v1:0.019899999999999807,MG15-67_v1:0.023219999999999796)0.952:0.017609999999999904,((MG15-45_v1:0.0,MG15-117_v1:0.0):0.022689999999999877,MG15-4_v1:0.02735999999999983)1.0:0.041790000000000216)1.0:0.23404999999999987,((MG15-130_v1:0.2702300000000002,((MG15-140_v1:0.0043199999999998795,((MG15-39_v1:0.0,MG15-101_v1:0.0,MG15-135_v1:0.0):0.001040000000000152,MG15-138_v1:0.0010300000000000864)0.681:0.000850)1.0:0.28866000000000014,((WP_107196622_1_Type_II-C_1089aa:0.05496999999999996,(MG15-90_v1:0.0,MG15-14_v1:0.0):0.006749999999999812)0.713:0.019320000000000004,(MG15-137_v1:0.013700000000000045,((MG15-33_v1:0.0,MG15-115_v1:0.0):0.013230000000000075,MG15-136_v1:0.04070000000000018)0.95:0.011800000000000033)0.909:0.029129999999999878)1.0:0.19879999999999987)0.609:0.04646000000000017)0.548:0.039229999999999876,((((MG15-26_v1:0.0,MG15-63_v1:0.0):0.000550,MG15-102_v1:0.0010699999999999044)0.983:0.006349999999999856,(((MG15-20_v1:0.0,MG15-104_v1:0.0):0.0010500000000002174,((MG15-30_v1:0.0,MG15-24_v1:0.0,MG15-37_v1:0.0,MG15-74_v1:0.0,MG15-38_v1:0.0,MG15-111_v1:0.0,MG15-105_v1:0.0,MG15-109_v1:0.0,MG15-96_v1:0.0,MG15-131_v1:0.0,MG15-100_v1:0.0,MG15-113_v1:0.0):0.000550,MG15-1_v1:0.0010699999999999044)0.825:0.0010699999999999044)0.825:0.0010699999999999044,((MG15-29_v1:0.0,MG15-85_v1:0.0):0.0031799999999999606,((MG15-18_v1:0.0,MG15-79_v1:0.0):0.0010699999999999044,(MG15-48_v1:0.0,MG15-106_v3:0.0,MG15-106_v1:0.0,MG15-106_v2:0.0):0.0010699999999999044)0.941:0.0031799999999999606)0.792:0.0010599999999998388)0.751:0.0010699999999999044)0.899:0.006209999999999827,(((MG15-87_v1:0.0,MG15-15_v1:0.0):0.004210000000000047,(((((MG15-84_v1:0.0,MG15-25_v1:0.0):0.0021399999999998087,(MG15-70_v1:0.0,MG15-21_v1:0.0):0.0010599999999998388)0.28:0.000550,MG15-8_v1:0.0010599999999998388)0.0:0.000550,(MG15-41_v1:0.0,MG15-121_v1:0.0):0.000550)0.741:0.000550,(MG15-49_v1:0.0,MG15-68_v1:0.0,MG15-9_v1:0.0):0.0010599999999998388)0.738:0.000550)0.77:0.0011999999999998678,((((MG15-75_v1:0.0,MG15-55_v1:0.0,MG15-52_v1:0.0,MG15-116_v1:0.0):0.000550,(MG15-31_v1:0.0,MG15-123_v1:0.0):0.0010799999999999699)0.894:0.003210000000000157,(((MG15-12_v1:0.0,MG15-88_v1:0.0):0.0019700000000000273,((((MG15-56_v1:0.0,MG15-89_v1:0.0):0.0040800000000000836,(((MG15-44_v10:0.0,MG15-69_v1:0.0,MG15-57_v1:0.0,MG15-125_v1:0.0,MG15-44_v7:0.0,MG15-44_v9:0.0,MG15-44_v8:0.0,MG15-44_v5:0.0,MG15-44_v4:0.0,MG15-44_v2:0.0,MG15-44_v1:0.0,MG15-44_v6:0.0,MG15-44_v3:0.0):0.000550,(MG15-86_v1:0.0010599999999998388,(((MG15-47_v1:0.0,MG15-129_v1:0.0):0.000550,MG15-92_v1:0.000550)0.759:0.0010799999999999699,((MG15-35_v1:0.0,MG15-23_v1:0.0,MG15-59_v1:0.0,MG15-93_v1:0.0,MG15-51_v1:0.0,MG15-99_v1:0.0,MG15-34_v1:0.0,MG15-120_v1:0.0,MG15-110_v1:0.0):0.000550,(MG15-73_v1:0.0,MG15-22_v1:0.0,MG15-71_v1:0.0,MG15-72_v1:0.0,MG15-76_v1:0.0):0.0010699999999999044)0.982:0.006400000000000183)1.0:0.014019999999999921)0.936:0.0032000000000000917)0.947:0.0031799999999999606,((MG15-62_v1:0.0,MG15-127_v1:0.0):0.000550,MG15-139_v1:0.0021300000000001873)0.84:0.0010599999999998388)0.771:0.000550)0.795:0.0021399999999998087,(MG15-28_v1:0.0,MG15-83_v1:0.0,MG15-19_v1:0.0,MG15-82_v1:0.0,MG15-78_v1:0.0,MG15-11_v1:0.0,MG15-114_v1:0.0,MG15-128_v1:0.0,MG15-80_v1:0.0):0.005529999999999813)0.928:0.002829999999999888,MG15-7_v1:0.000550)0.734:0.003229999999999844)0.999:0.000550,(MG15-108_v1:0.0,MG15-61_v1:0.0):0.0010699999999999044)0.967:0.006400000000000183)0.282:0.005059999999999842,(MG15-122_v1:0.008309999999999818,MG15-162_v1:0.01244999999999985)0.96:0.008119999999999905)0.986:0.01415999999999995)0.889:0.007600000000000051)1.0:0.32079000000000013)0.783:0.03568999999999978)0.295:0.038759999999999906,(MG15-81_v1:0.0,MG15-66_v1:0.0):0.4130400000000001)0.961:0.06327999999999978)1.0:0.14299000000000017)1.0:0.13702000000000014,(((MG15-187_v3:0.19350000000000023,(MG15-164_v1:0.2763200000000001,((MG15-186_v1:0.0,MG15-193_v1:0.0):0.11039999999999983,((MG4-265_v2:0.0,MG4-265_v3:0.0,MG4-265_v1:0.0):0.013209999999999944,MG4-262_v1:0.008080000000000087)1.0:0.1143200000000002)0.999:0.09696000000000016)0.897:0.07556999999999992)1.0:0.29864000000000024,(MG49-20_v1:0.2544900000000001,(((MG49-11_v1:0.0053399999999999,((MG49-14_v1:0.005279999999999951,(MG49-15_v1:0.014920000000000044,MG49-12_v1:0.0011199999999997878)0.418:0.0010699999999999044)0.883:0.0021700000000000053,MG49-5_v1:0.011120000000000019)0.868:0.0021300000000001873)0.95:0.004189999999999916,MG49-10_v1:0.004309999999999814)0.923:0.010330000000000172,(((MG49-1_v6:0.0,MG15-181_v1:0.0,MG15-181_v2:0.0,MG15-181_v3:0.0,MG15-181_v4:0.0,MG49-1_v5:0.0,MG49-1_v4:0.0,MG49-1_v3:0.0,MG49-1_v2:0.0,MG49-1_v1:0.0):0.000550,MG15-177_v1:0.0010699999999999044)0.992:0.012329999999999952,(MG49-16_v1:0.005860000000000198,MG15-175_v1:0.019379999999999953)0.977:0.011109999999999953)0.803:0.009879999999999889)1.0:0.23105999999999982)1.0:0.25149)0.583:0.0794100000000002,(((MG49-2_v1:0.02925999999999984,MG49-21_v1:0.013980000000000103)1.0:0.44582999999999995,(MG15-169_v1:0.000820,MG15-170_v1:0.0012199999999999989)1.0:0.7913000000000001)0.993:0.1322399999999999,((((MG49-32_v1:0.15169999999999995,((MG15-185_v5:0.0,MG15-191_v1:0.0):0.08584000000000014,(MG15-180_v1:0.07337000000000016,(MG15-183_v7:0.013840000000000074,(MG49-31_v1:0.005160000000000053,(MG15-166_v1:0.000550,((MG15-167_v2:0.0,MG15-167_v1:0.0):0.000550,(MG15-168_v1:0.0010599999999998388,MG15-165_v1:0.0010599999999998388)0.0:0.000550)0.967:0.0031200000000000117)0.914:0.000540)0.755:0.005220000000000002)1.0:0.0754100000000002)0.797:0.023130000000000095)0.999:0.0501999999999998)1.0:0.08903999999999979,((MG15-184_v1:0.000550,(MG49-6_v1:0.0,MG49-6_v2:0.0):0.000550)1.0:0.19243999999999994,((MG15-187_v2:0.0,MG15-181_v5:0.0,MG15-187_v1:0.0):0.06205999999999978,MG15-182_v1:0.053770000000000095)1.0:0.12768999999999986)0.998:0.07053999999999983)0.486:0.03702000000000005,((MG15-173_v1:0.0,MG15-174_v1:0.0):0.2768299999999999,(MG15-179_v4:0.12374000000000018,((MG15-185_v2:0.0,MG15-185_v3:0.0,MG49-1_v7:0.0,MG15-185_v4:0.0,MG15-185_v1:0.0):0.0566399999999998,MG15-171_v1:0.04280999999999979)0.862:0.029049999999999798)1.0:0.10867000000000004)0.489:0.04463999999999979)0.999:0.09848999999999997,((MG49-7_v1:0.29850999999999983,(MG15-195_v1:0.0,MG15-188_v1:0.0):0.23288999999999982)1.0:0.15920999999999985,(MG49-4_v1:0.3694899999999999,(MG49-25_v1:0.006709999999999994,(MG15-176_v2:0.0020699999999997942,((MG49-22_v1:0.0020699999999997942,(((MG49-30_v1:0.0010599999999998388,MG49-23_v1:0.000550)0.0:0.000550,(MG49-24_v2:0.0,MG49-24_v1:0.0):0.000550)0.0:0.000550,(MG49-28_v1:0.0010599999999998388,MG49-27_v1:0.0010699999999999044)0.0:0.000550)0.945:0.000550)0.834:0.004070000000000018,(((MG15-176_v4:0.0,MG15-176_v3:0.0,MG15-179_v2:0.0,MG15-183_v1:0.0,MG15-178_v1:0.0,MG15-183_v2:0.0,MG49-26_v1:0.0,MG15-183_v3:0.0,MG15-183_v4:0.0,MG15-183_v5:0.0,MG15-179_v3:0.0,MG15-183_v6:0.0,MG15-179_v1:0.0,MG15-176_v1:0.0):0.000550,(MG15-175_v2:0.0,MG15-174_v2:0.0):0.0010599999999998388)0.897:0.00370999999999988,(MG49-29_v1:0.0017700000000000493,MG15-172_v1:0.0023900000000001143)0.901:0.0036399999999998656)0.851:0.0013600000000000279)0.853:0.000740)0.771:0.0027300000000001212)1.0:0.33655999999999997)0.309:0.04864999999999986)0.988:0.06158000000000019)1.0:0.18918999999999997)0.79:0.049519999999999786)0.953:0.05091000000000001)0.969:0.0487700000000002)0.989:0.07418000000000013,((WP_065901900_1_Type_II-C_1091aa:0.000970,WP_065928594_1_Type_II-C_1091aa:0.000550)1.0:1.0585500000000003,(WP_120784844_1_Type_II-C_1087aa:0.6802700000000002,(WP_104964710_1_Type_II-C_1105aa:0.2949100000000002,(WP_082918497_1_Type_II-C_1129aa:0.0665300000000002,WP_010014406_1_Type_II-C_1119aa:0.05161999999999978)1.0:0.25123000000000006)1.0:0.17768000000000006)0.584:0.07939000000000007)1.0:0.36370000000000013)0.991:0.07313999999999998)0.997:0.08768999999999982)0.776:0.049519999999999786)0.889:0.06501000000000001)0.898:0.12229000000000001)1.0:0.19356000000000018)0.121:0.07782)0.813:0.061469999999999914,(((WP_130234171_1_Type_II-C_1168aa:0.28749,(WP_125296444_1_Type_II-C_1170aa:0.024739999999999984,WP_066390315_1_Type_II-C_1182aa:0.039289999999999825)1.0:0.24646999999999997)1.0:0.88124,(('cas9|CAS-II-B|Wolinella_succinogenes_DSM_1740_uid61591|NC_005090|1409aa':0.8358700000000003,(WP_065299424_1_Type_II-B_1474aa:1.09511,(WP_122951191_1_Type_II-B_1603aa:0.51498,((YP_169608_1_Type_II-B_1123aa:0.003650000000000375,'cas9|CAS-II-B|Francisella_tularensis_WY96_3418_uid58811|NC_009257|1125aa':0.000550)0.869:0.019999999999999574,((((WP_071660307_1_Type_II-B_1629aa:0.0012900000000000134,WP_104928915_1_Type_II-B_1629aa:0.010299999999999976)0.958:0.006020000000000358,((WP_003036236_1_Type_II-B_1629aa:0.010309999999999597,(WP_014549645_1_Type_II-B_1629aa:0.0025700000000004053,WP_071304231_1_Type_II-B_1629aa:0.0038600000000004187)0.787:0.0013399999999998968)0.872:0.0031800000000004047,'cas9|CAS-II-B|Francisella_novicida_U112_uid58499|NC_008601|1629aa':0.004509999999999792)0.401:0.0037000000000002586)0.46:0.005589999999999762,WP_003033603_1_Type_II-B_1629aa:0.009369999999999656)0.816:0.006289999999999907,(WP_066046523_1_Type_II-B_1639aa:0.00943000000000005,'cas9|CAS-II-B|Francisella_cf__novicida_3523_uid162107|NC_017449|1646aa':0.02613999999999983)1.0:0.10737000000000041)0.929:0.04300999999999977)1.0:0.7440000000000002)0.992:0.1871100000000001)0.999:0.2654700000000001)0.019:0.15764999999999985,(((WP_086296884_1_Type_II-B_1273aa:0.09877000000000002,WP_086315938_1_Type_II-B_1278aa:0.0973499999999996)1.0:0.6294900000000001,(MG97-4_v1:0.19421,(MG97-2_v1:0.09719000000000033,MG97-3_v1:0.06137000000000015)1.0:0.16094000000000008)1.0:0.5035700000000003)1.0:0.48119999999999985,(WP_066592711_1_Type_II-B_1422aa:0.8397699999999997,(WP_027223967_1_Type_II-B_1372aa:0.000550,(((WP_027228131_1_Type_II-B_1372aa:0.0,WP_028378712_1_Type_II-B_1372aa:0.0):0.00140000000000029,WP_062726656_1_Type_II-B_1372aa:0.000550)1.0:0.044480000000000075,('cas9|CAS-II-B|Legionella_pneumophila_Paris_uid58211|NC_006368|1372aa':0.0013800000000001589,WP_038837027_1_Type_II-B_1372aa:0.000550)0.844:0.000560)0.329:0.0039199999999999235)1.0:0.7012400000000003)0.999:0.3637600000000001)0.679:0.1312899999999999)1.0:0.8958400000000002)0.982:0.20412000000000008,(((((WP_115558502_1_Type_II-A_1076aa:0.5935299999999999,(WP_069117188_1_Type_II-A_1069aa:0.2573099999999999,(WP_075058359_1_Type_II-A_1069aa:0.21910000000000007,WP_075048454_1_Type_II-A_1070aa:0.22265999999999986)0.959:0.06997000000000009)1.0:0.4346700000000001)1.0:0.38985000000000003,((MG38-4_v1:0.62297,(WP_129692608_1_Type_II-A_1142aa:0.5125199999999999,MG38-3_v1:0.5458299999999996)0.996:0.18706000000000023)1.0:0.29890000000000017,((MG38-1_v1:1.5347800000000005,WP_041362727_1_Type_II-A_1226aa:1.1560499999999996)0.657:0.16027000000000013,((WP_114191009_1_Type_II-A_1199aa:0.9369700000000001,(WP_129646764_1_Type_II-A_1162aa:0.8396200000000005,((WP_060823277_1_Type_II-A_1175aa:0.012990000000000279,WP_129694582_1_Type_II-A_1105aa:0.029119999999999813)1.0:0.45271000000000017,(WP_129644562_1_Type_II-A_1259aa:0.2109899999999998,(WP_099451754_1_Type_II-A_1263aa:0.0010599999999998388,WP_044635168_1_Type_II-A_1263aa:0.000550)1.0:0.3158599999999998)1.0:0.3362200000000004)1.0:0.27371999999999996)0.626:0.10855000000000015)0.996:0.1751100000000001,((((ID116_7_1269aa:0.014610000000000234,(WP_027333323_1_Type_II-A_1266aa:0.016210000000000058,WP_011113935_1_Type_II-A_1270aa:0.015559999999999796)0.987:0.01564000000000032)0.842:0.009319999999999773,WP_011883478_1_Type_II-A_1269aa:0.019700000000000273)0.141:0.006230000000000402,WP_014574789_1_Type_II-A_1269aa:0.020909999999999762)1.0:0.7023400000000004,((WP_026365159_1_Type_II-A_1019aa:0.001120000000000232,(WP_041352097_1_Type_II-A_1269aa:0.01811000000000007,WP_109537259_1_Type_II-A_1170aa:0.024210000000000065)0.507:0.007150000000000212)1.0:0.67848,(WP_117274954_1_Type_II-A_1223aa:0.32653,(WP_015287703_1_Type_II-A_1239aa:0.25227999999999984,(WP_004794730_1_Type_II-A_1233aa:0.007850000000000357,WP_046643012_1_Type_II-A_1233aa:0.012830000000000119)1.0:0.18463999999999992)0.997:0.12263999999999964)1.0:0.2533699999999999)0.912:0.1311300000000002)1.0:0.41808000000000023)0.988:0.1309800000000001)0.38:0.08555000000000001)0.998:0.17013999999999996)0.977:0.1281500000000002,(((Tsp_1107aa:0.6073900000000001,(((WP_120771636_1_Type_II-A_1154aa:0.5000799999999996,(Fho_1143aa:0.3825999999999996,WP_087548596_1_Type_II-A_1150aa:0.5330900000000001)1.0:0.43547)0.2:0.07386999999999988,((WP_010018698_1_Type_II-A_1126aa:0.10516000000000014,WP_120141936_1_Type_II-A_1131aa:0.17314000000000007)1.0:0.34087999999999985,(WP_077276356_1_Type_II-A_1132aa:0.33858999999999995,Ece_1134aa:0.5380700000000003)0.915:0.09634000000000009)0.685:0.08476000000000017)1.0:0.16554000000000002,(((WP_084871438_1_Type_II-A_1139aa:0.06766000000000005,(Ssa_1127aa:0.01788999999999996,(WP_126429293_1_Type_II-A_1128aa:0.015369999999999884,(WP_107372848_1_Type_II-A_1128aa:0.03448999999999991,(WP_014727388_1_Type_II-A_1121aa:0.004189999999999916,((WP_087009798_1_Type_II-A_1121aa:0.004249999999999865,((WP_111679519_1_Type_II-A_1120aa:0.003169999999999895,WP_113870396_1_Type_II-A_1120aa:0.005300000000000082)1.0:0.025209999999999955,(WP_116920169_1_Type_II-A_1123aa:0.007470000000000088,('cas9|CAS-II-A|Streptococcus_thermophilus_CNRZ1066_uid58221|NC_006449|1128aa':0.0045199999999998575,(Sth1A_1122aa:0.006159999999999943,WP_059257345_1_Type_II-A_1128aa:0.000550)0.987:0.00973999999999986)0.894:0.0040399999999998215)0.919:0.003190000000000026)0.915:0.0032000000000000917)0.799:0.000540,((WP_014608134_1_Type_II-A_1121aa:0.000550,WP_128887992_1_Type_II-A_1121aa:0.003190000000000026)0.966:0.0049000000000001265,((WP_101415585_1_Type_II-A_1121aa:0.000550,WP_095559301_1_Type_II-A_1121aa:0.0021300000000001873)0.984:0.005160000000000053,(WP_014621379_1_Type_II-A_1121aa:0.0010699999999999044,(WP_011680957_1_Type_II-A_1121aa:0.0010699999999999044,(WP_024704047_1_Type_II-A_1121aa:0.0010699999999999044,WP_023909534_1_Type_II-A_1121aa:0.000550)0.0:0.000550)0.812:0.0010799999999999699)0.842:0.000550)0.405:0.0016400000000000858)0.809:0.0040599999999999525)0.789:0.0016899999999999693)1.0:0.023390000000000022)0.4:0.004989999999999828)0.823:0.007359999999999811)0.99:0.027919999999999945)1.0:0.1500300000000001,(('cas9|CAS-II-A|Streptococcus_I_G2_uid224251|NC_022584|1127aa':0.05857000000000001,(WP_046165401_1_Type_II-A_1136aa:0.0182500000000001,'cas9|CAS-II-A|Streptococcus_gordonii_Challis_substr__CH1_uid57667|NC_009785|1136aa':0.027559999999999807)1.0:0.09043000000000001)0.996:0.05286999999999997,(Ssi_1123aa:0.09135999999999989,((WP_057489650_1_Type_II-A_1126aa:0.0,'cas9|CAS-II-A|Streptococcus_anginosus_C1051_uid218003|NC_022244|1125aa':0.0):0.013129999999999864,(WP_021002704_1_Type_II-A_1125aa:0.007229999999999848,WP_126407025_1_Type_II-A_1124aa:0.055359999999999854)0.981:0.01833000000000018)1.0:0.08845999999999998)0.14:0.025409999999999933)1.0:0.07698999999999989)1.0:0.09210999999999991,(((WP_058814078_1_Type_II-A_1129aa:0.004469999999999974,WP_111712910_1_Type_II-A_1129aa:0.0041799999999998505)0.998:0.0324399999999998,((WP_058621517_1_Type_II-A_1129aa:0.03334999999999999,('cas9|CAS-II-A|Streptococcus_gallolyticus_UCN34_uid46061|NC_013798|1130aa':0.015969999999999818,((WP_013852048_1_Type_II-A_1130aa:0.000550,WP_069788897_1_Type_II-A_1130aa:0.0021599999999999397)0.995:0.012560000000000127,(WP_014294907_1_Type_II-A_1130aa:0.00270999999999999,Sma2_1131aa:0.002689999999999859)0.918:0.009679999999999911)0.845:0.005380000000000162)0.851:0.006530000000000147)0.999:0.0613100000000002,(WP_126440388_1_Type_II-A_1130aa:0.027120000000000033,WP_126437961_1_Type_II-A_1130aa:0.03385000000000016)0.907:0.015890000000000182)0.324:0.018990000000000062)1.0:0.13571,(WP_037591994_1_Type_II-A_1126aa:0.3310599999999999,(WP_120171880_1_Type_II-A_1124aa:0.09663999999999984,('cas9|CAS-II-A|Streptococcus_suis_ST3_uid66327|NC_015433|1122aa':0.000550,(Ssu_1122aa:0.0010900000000000354,WP_024409212_1_Type_II-A_1122aa:0.0010900000000000354)0.0:0.000550)1.0:0.11399999999999988)1.0:0.2078899999999999)0.728:0.05349000000000004)0.986:0.062100000000000044)1.0:0.28576999999999986)0.85:0.08348999999999984)0.964:0.12502000000000013,('cas9|CAS-II-A|Eubacterium_rectale_ATCC_33656_uid59169|NC_012781|1114aa':0.000550,WP_012742555_1:0.000550)1.0:0.7505999999999999)1.0:0.26944999999999997,((Mse_1064aa:0.4083399999999999,(WP_096075831_1_Type_II-A_1056aa:0.41073000000000004,(((WP_105977729_1_Type_II-C_1053aa:0.008550000000000058,(WP_082732265_1_Type_II-A_984aa:0.0011700000000001154,WP_096754380_1_Type_II-A_1053aa:0.0011999999999998678)0.985:0.011480000000000157)1.0:0.054520000000000124,(saCas9_uniprot:0.02082000000000006,WP_088922804_1_Type_II-A_1053aa:0.015109999999999957)1.0:0.06713000000000013)1.0:0.18206999999999995,((WP_002460848_1_Type_II-A_1054aa:0.16190000000000015,((WP_104681501_1_Type_II-A_1054aa:0.000550,'cas9|CAS-II-C|Staphylococcus_pasteuri_SP1_uid226267|NC_022737|1054aa':0.001100000000000101)0.981:0.011760000000000215,(WP_075777761_1_Type_II-A_1054aa:0.0044800000000000395,(WP_058710220_1_Type_II-A_1054aa:0.0011100000000001664,WP_126510167_1_Type_II-A_1054aa:0.000550)0.968:0.005459999999999798)0.512:0.003769999999999829)1.0:0.1379800000000002)1.0:0.11357000000000017,((WP_060829977_1_Type_II-A_1058aa:0.00727000000000011,(WP_050345681_1_Type_II-A_1058aa:0.0028999999999999027,WP_050331073_1_Type_II-A_1058aa:0.005900000000000016)0.804:0.00503000000000009)1.0:0.2425799999999998,(WP_085237539_1_Type_II-A_1054aa:0.26530999999999993,(WP_039643679_1_Type_II-A_1051aa:0.012630000000000141,WP_060552032_1_Type_II-A_1055aa:0.01316000000000006)1.0:0.2097699999999998)0.881:0.06983000000000006)0.987:0.06618000000000013)0.995:0.07645999999999997)1.0:0.1919200000000001)0.0:0.06321999999999983)1.0:0.3091900000000001,(((((Edo_1092aa:0.41888999999999976,(WP_119362967_1_Type_II-A_1104aa:0.02961999999999998,WP_117347264_1_Type_II-A_1104aa:0.02442000000000011)1.0:0.3888400000000001)0.998:0.15864000000000011,(MG41-117_v1:0.48407,((MG41-4_v2:0.0,MG41-4_v1:0.0):0.15598,(MG41-3_v1:0.0,MG41-3_v2:0.0,MG41-3_v3:0.0,MG41-3_v4:0.0):0.17564000000000002)1.0:0.31000000000000005)1.0:0.23070000000000013)0.996:0.09568999999999983,((((((((MG41-49_v1:0.0,MG41-42_v1:0.0,MG41-49_v2:0.0,MG41-49_v4:0.0,MG41-49_v5:0.0):0.000550,(MG41-43_v1:0.0,MG41-50_v2:0.0):0.001100000000000101)0.987:0.00774000000000008,((MG41-107_v1:0.0011700000000001154,(((MG41-8_v4:0.0,MG41-8_v5:0.0,MG41-8_v8:0.0,MG41-8_v7:0.0,MG41-8_v6:0.0,MG41-7_v1:0.0,MG41-8_v2:0.0,MG41-8_v3:0.0):0.0010900000000000354,(MG41-39_v1:0.0010900000000000354,(MG41-26_v2:0.0,MG41-26_v3:0.0,MG41-26_v4:0.0,MG41-26_v5:0.0,MG41-24_v1:0.0):0.000550)0.0:0.000550)0.974:0.0043400000000000105,((MG41-46_v3:0.0,MG41-40_v1:0.0):0.001100000000000101,(MG41-73_v1:0.0032600000000000406,MG41-70_v1:0.000550)0.0:0.000550)0.798:0.0010900000000000354)0.796:0.0010200000000000209)0.966:0.006289999999999907,MG41-17_v1:0.0014500000000001734)0.746:0.0023100000000000342)0.854:0.0040800000000000836,(((MG41-108_v1:0.000560,((MG41-16_v2:0.0,MG41-16_v3:0.0,MG41-84_v3:0.0,MG41-84_v1:0.0,MG41-16_v1:0.0):0.000550,MG41-5_v1:0.0012599999999998168)0.968:0.008719999999999839)0.304:0.005669999999999842,(MG41-101_v2:0.000550,((MG41-102_v1:0.0,MG41-102_v3:0.0):0.000560,(MG41-82_v1:0.000550,(MG41-90_v1:0.000550,MG41-67_v1:0.0021900000000001363)0.822:0.0010799999999999699)0.996:0.008700000000000152)0.503:0.0019499999999998963)0.899:0.0045000000000001705)0.964:0.007369999999999877,((((MG41-45_v1:0.0,MG41-52_v2:0.0):0.015210000000000168,((MG41-72_v1:0.000550,MG41-10_v1:0.0010900000000000354)0.97:0.010780000000000012,((MG41-46_v2:0.0,MG41-46_v1:0.0):0.01631999999999989,(MG41-87_v1:0.0,MG41-41_v1:0.0):0.0012400000000001299)1.0:0.061269999999999936)1.0:0.03523999999999994)0.981:0.014060000000000183,MG41-74_v1:0.0053200000000002134)0.934:0.006819999999999826,(MG41-25_v2:0.0,MG41-23_v1:0.0):0.0013800000000001589)0.922:0.005199999999999871)0.769:0.0012599999999998168)0.841:0.0019499999999998963,MG41-100_v1:0.000550)0.823:0.0010900000000000354,MG41-95_v1:0.000550)1.0:0.000550,MG41-1_v1:0.000560)1.0:0.5119199999999999,(((MG41-134_v13:0.0,MG41-134_v1:0.0,MG41-134_v9:0.0,MG41-134_v2:0.0,MG41-122_v1:0.0,MG41-134_v4:0.0,MG41-134_v6:0.0,MG41-134_v10:0.0,MG41-122_v2:0.0,MG41-134_v5:0.0,MG41-134_v8:0.0,MG41-139_v1:0.0,MG41-134_v12:0.0,MG41-134_v11:0.0,MG41-134_v7:0.0,MG41-134_v3:0.0):0.000550,MG41-121_v1:0.0011299999999998533)1.0:0.44696999999999987,(MG41-111_v1:0.005920000000000147,(MG41-120_v1:0.0011199999999997878,(MG41-118_v1:0.000550,MG41-119_v1:0.0011199999999997878)0.782:0.0011199999999997878)0.718:0.004070000000000018)1.0:0.4410400000000001)0.97:0.10334999999999983)0.996:0.10463999999999984)0.855:0.057539999999999925,((MG41-113_v1:0.2729400000000002,(((MG41-64_v1:0.0011199999999997878,(MG41-81_v1:0.000610,MG41-103_v1:0.000540)1.0:0.000570)0.0:0.000550,MG41-9_v1:0.000550)0.838:0.0017499999999999183,(((((MG41-97_v1:0.0021900000000001363,MG41-54_v3:0.0022199999999998887)0.0:0.000550,((((MG41-83_v1:0.07374999999999998,(MG41-104_v1:0.003769999999999829,MG41-62_v1:0.0018899999999999473)0.899:0.0038999999999997925)0.769:0.0018500000000001293,((MG41-56_v1:0.0,MG41-63_v3:0.0):0.0022400000000000198,(((((((((MG41-91_v1:0.0,MG41-91_v2:0.0):0.0022299999999999542,((MG41-96_v1:0.0,MG41-96_v2:0.0):0.0011100000000001664,MG41-78_v1:0.0011100000000001664)0.826:0.0011100000000001664)0.0:0.000550,MG41-32_v1:0.000550)0.0:0.000550,(MG41-8_v1:0.000560,MG41-88_v1:0.0011100000000001664)0.802:0.0011100000000001664)1.0:0.000600,(MG41-57_v1:0.0,MG41-64_v2:0.0):0.002409999999999801)1.0:0.000570,((MG41-59_v2:0.0,MG41-59_v1:0.0):0.000550,(((MG41-60_v1:0.0,MG41-53_v1:0.0,MG41-60_v2:0.0,MG41-53_v2:0.0):0.000550,MG41-26_v1:0.0031799999999999606)0.44:0.0011100000000001664,(MG41-12_v1:0.002200000000000202,((MG41-63_v1:0.0,MG41-63_v2:0.0,MG41-102_v2:0.0,MG41-63_v4:0.0):0.000550,(MG41-98_v1:0.0010900000000000354,MG41-49_v3:0.0011199999999997878)0.929:0.000550)0.531:0.000550)1.0:0.000550)0.936:0.0010099999999999554)0.0:0.000550)0.0:0.000550,(MG41-14_v1:0.003190000000000026,(MG41-20_v1:0.007610000000000117,(MG41-105_v1:0.000550,(MG41-79_v1:0.0011199999999997878,(MG41-48_v1:0.0,MG41-55_v2:0.0):0.003309999999999924)0.0:0.000550)0.888:0.0023100000000000342)0.413:0.0011100000000001664)0.9:0.000550)0.0:0.000560,((((MG41-65_v1:0.0,MG41-75_v2:0.0):0.0022099999999998232,(((((MG41-19_v2:0.0,MG41-19_v1:0.0):0.000550,MG41-93_v1:0.0044200000000000905)0.838:0.0011100000000001664,((MG41-25_v1:0.0011199999999997878,((MG41-51_v1:0.0,MG41-51_v2:0.0):0.0011100000000001664,((MG41-44_v1:0.000550,MG41-61_v1:0.00270999999999999)0.0:0.000530,MG41-18_v1:0.0022199999999998887)0.775:0.0011199999999997878)0.0:0.000550)0.0:0.000550,MG41-77_v1:0.0022099999999998232)0.839:0.000550)0.0:0.000560,((MG41-66_v1:0.0,MG41-76_v1:0.0):0.000550,MG41-94_v1:0.0011100000000001664)0.809:0.0011100000000001664)0.869:0.0011100000000001664,MG41-80_v1:0.000550)0.809:0.0011100000000001664)0.785:0.000560,MG41-84_v2:0.000560)0.0:0.000540,MG41-68_v1:0.000550)0.746:0.0011199999999997878)0.0:0.000550,((MG41-89_v1:0.0,MG41-89_v2:0.0,MG41-101_v1:0.0):0.000550,(MG41-99_v1:0.0011100000000001664,MG41-106_v1:0.0022099999999998232)0.815:0.0011100000000001664)0.803:0.0011100000000001664)0.804:0.0010699999999999044)0.166:0.000610)0.292:0.000560,MG41-75_v1:0.021479999999999944)0.166:0.000560,((MG41-55_v1:0.000540,MG41-92_v1:0.0029799999999999827)0.336:0.0011100000000001664,(MG41-85_v4:0.0022099999999998232,((MG41-47_v1:0.0,MG41-54_v1:0.0,MG41-54_v2:0.0):0.0011199999999997878,MG41-2_v1:0.000550)0.0:0.000550)0.897:0.000550)0.597:0.000550)0.0:0.000550)0.896:0.000840,MG41-69_v3:0.000560)0.726:0.0022299999999999542,(MG41-76_v2:0.003369999999999873,MG41-123_v1:0.024350000000000094)0.0:0.000550)0.932:0.004269999999999996,((((MG41-23_v3:0.0,MG41-23_v2:0.0,MG41-23_v4:0.0,MG41-21_v1:0.0):0.004449999999999843,((MG41-13_v1:0.0011100000000001664,(MG41-52_v1:0.0,MG41-59_v3:0.0):0.0012099999999999334)0.958:0.006139999999999812,(MG41-58_v1:0.000550,MG41-22_v1:0.002060000000000173)0.901:0.0042200000000001125)0.915:0.0040300000000002)0.961:0.0047600000000000975,((((MG41-37_v2:0.0,MG41-43_v2:0.0):0.001100000000000101,((MG41-69_v2:0.0,MG41-60_v3:0.0,MG41-38_v1:0.0,MG41-69_v1:0.0,MG41-85_v1:0.0,MG41-60_v5:0.0,MG41-60_v4:0.0,MG41-85_v2:0.0,MG41-85_v3:0.0):0.000550,MG41-6_v1:0.0011100000000001664)0.0:0.000550)0.0:0.000550,MG41-86_v1:0.0011199999999997878)0.936:0.0010699999999999044,((MG41-71_v1:0.000550,MG41-11_v1:0.0011100000000001664)0.796:0.0011100000000001664,MG41-50_v1:0.002200000000000202)0.0:0.000550)0.823:0.0018500000000001293)0.092:0.0011100000000001664,MG41-15_v1:0.005149999999999988)0.848:0.000550)0.0:0.000550)1.0:0.2713200000000002)1.0:0.32235999999999976,((MG41-110_v1:0.0,MG41-126_v1:0.0):0.7886200000000003,((MG41-109_v1:0.000560,MG41-112_v1:0.000550)1.0:0.5392399999999999,(MG41-27_v1:0.4173800000000001,((((MG41-35_v1:0.0,MG41-35_v2:0.0):0.0011499999999999844,MG41-34_v1:0.003289999999999793)0.782:0.0018099999999998673,(MG41-36_v1:0.0010799999999999699,(MG41-37_v1:0.0,MG41-33_v1:0.0):0.000530)0.668:0.000560)1.0:0.5216199999999995,(MG41-116_v1:0.000540,(MG41-31_v1:0.012199999999999989,(MG41-115_v1:0.0011100000000001664,(MG41-114_v1:0.0044200000000000905,(MG41-28_v1:0.0011199999999997878,(MG41-30_v1:0.000550,MG41-29_v1:0.0022099999999998232)0.806:0.001100000000000101)0.754:0.0011100000000001664)0.758:0.0011100000000001664)0.586:0.0021399999999998087)0.835:0.0020799999999998597)1.0:0.3970500000000001)0.794:0.1078199999999998)0.989:0.12117999999999984)0.991:0.11744999999999983)0.54:0.04883000000000015)0.993:0.08883999999999981)1.0:0.15764999999999985,(((WP_096550266_1_Type_II-A_1064aa:0.31847000000000003,Bni_1065aa:0.25729999999999986)0.663:0.09238999999999997,(WP_077916261_1_Type_II-A_1079aa:0.3336000000000001,WP_076767463_1_Type_II-A_1079aa:0.3174000000000001)0.978:0.10109000000000012)1.0:0.3417300000000001,(((((MG47-1_v1:0.0,MG47-1_v3:0.0,MG47-1_v2:0.0):0.004350000000000076,(MG47-7_v2:0.0,MG47-7_v1:0.0,MG47-7_v3:0.0):0.000550)1.0:0.43561000000000005,(((MG47-26_v1:0.00132000000000021,MG47-27_v1:0.000560)1.0:0.12952999999999992,(MG47-19_v1:0.03636000000000017,((((WP_125669251_1_Type_II-A_1062aa:0.0,MG47-23_v5:0.0,MG47-45_v2:0.0,MG47-45_v3:0.0,MG47-45_v4:0.0,MG47-45_v6:0.0,MG47-51_v1:0.0,MG47-23_v8:0.0,MG47-23_v7:0.0,MG47-23_v12:0.0,MG47-23_v11:0.0,MG47-68_v1:0.0,MG47-68_v2:0.0,MG47-23_v6:0.0,MG47-45_v5:0.0,MG47-23_v13:0.0,MG47-23_v14:0.0,MG47-23_v9:0.0,MG47-23_v10:0.0,MG47-23_v15:0.0,MG47-23_v16:0.0,MG47-23_v4:0.0,MG47-23_v3:0.0,MG47-23_v2:0.0,MG47-23_v1:0.0,MG47-25_v1:0.0,MG47-25_v3:0.0,MG47-25_v2:0.0):0.000550,MG47-43_v1:0.0011100000000001664)0.0:0.000550,(MG47-24_v1:0.0011199999999997878,(MG47-42_v2:0.0033199999999999896,((MG47-28_v2:0.0,MG47-28_v3:0.0,MG47-29_v5:0.0,MG47-29_v2:0.0,MG47-29_v4:0.0,MG47-29_v3:0.0,MG47-28_v1:0.0,MG47-29_v1:0.0):0.0021900000000001363,(MG47-46_v1:0.0011199999999997878,((MG47-41_v1:0.0022299999999999542,MG47-44_v3:0.0011199999999997878)0.748:0.000550,(MG47-42_v1:0.0,MG47-45_v1:0.0,MG47-72_v1:0.0,MG47-45_v7:0.0):0.000550)0.0:0.000550)0.801:0.000550)0.834:0.0022199999999998887)0.882:0.000550)0.0:0.000550)0.0:0.000550,((((MG47-36_v3:0.0022299999999999542,(MG47-25_v7:0.0,MG47-25_v8:0.0,MG47-44_v2:0.0,MG47-44_v1:0.0,MG47-47_v1:0.0,MG47-54_v2:0.0,MG47-25_v10:0.0,MG47-25_v14:0.0,MG47-25_v12:0.0,MG47-54_v1:0.0,MG47-54_v3:0.0,MG47-61_v1:0.0,MG47-56_v2:0.0,MG47-56_v3:0.0,MG47-56_v1:0.0,MG47-25_v15:0.0,MG47-59_v1:0.0,MG47-25_v13:0.0,MG47-73_v3:0.0,MG47-73_v2:0.0,MG47-54_v4:0.0,MG47-59_v2:0.0,MG47-25_v17:0.0,MG47-73_v10:0.0,MG47-25_v9:0.0,MG47-73_v1:0.0,MG47-73_v4:0.0,MG47-73_v7:0.0,MG47-25_v16:0.0,MG47-73_v8:0.0,MG47-25_v19:0.0,MG47-73_v6:0.0,MG47-78_v2:0.0,MG47-25_v11:0.0,MG47-73_v5:0.0,MG47-78_v1:0.0,MG47-73_v9:0.0,MG47-25_v18:0.0,MG47-25_v5:0.0,MG47-36_v2:0.0,MG47-25_v6:0.0,MG47-36_v1:0.0,MG47-25_v4:0.0,MG47-26_v8:0.0,MG47-26_v5:0.0,MG47-26_v6:0.0,MG47-26_v7:0.0,MG47-26_v9:0.0,MG47-26_v4:0.0,MG47-26_v3:0.0,MG47-26_v2:0.0):0.000550)0.943:0.000550,(MG47-48_v2:0.000560,MG47-22_v1:0.0011499999999999844)0.69:0.000550)0.0:0.000550,(MG47-31_v1:0.0011299999999998533,MG47-21_v1:0.003350000000000186)0.771:0.000550)1.0:0.000550,(MG47-38_v1:0.000880,MG47-39_v1:0.000550)0.411:0.0011199999999997878)0.917:0.000860)0.998:0.023089999999999833)1.0:0.12578999999999985)1.0:0.12891999999999992,((MG47-20_v2:0.0,MG47-20_v1:0.0):0.12471999999999994,(((MG47-30_v1:0.0,MG47-29_v6:0.0):0.000540,(MG47-14_v1:0.0012400000000001299,(MG47-13_v1:0.0045199999999998575,(MG47-17_v1:0.000550,MG47-16_v1:0.0011299999999998533)0.738:0.0011299999999998533)0.8:0.0010200000000000209)0.976:0.007899999999999796)0.577:0.0018699999999998163,(((((MG47-15_v1:0.0011199999999997878,MG47-34_v1:0.04004999999999992)0.0:0.000540,MG47-2_v1:0.0011299999999998533)0.192:0.000550,MG47-33_v1:0.000550)0.787:0.0015700000000000713,MG47-32_v1:0.000540)0.915:0.004550000000000054,MG47-30_v2:0.010470000000000201)0.905:0.0045199999999998575)1.0:0.16663000000000006)1.0:0.11136999999999997)1.0:0.1706599999999998)0.858:0.06947999999999999,(MG47-18_v1:0.43496999999999986,(MG47-10_v1:0.01432000000000011,MG47-9_v1:0.021090000000000053)1.0:0.33413000000000004)0.92:0.10286000000000017)0.94:0.05480000000000018,(MG47-6_v1:0.36317999999999984,(((MG47-57_v1:0.0,MG47-40_v1:0.0):0.000550,MG47-47_v2:0.0011100000000001664)0.972:0.027530000000000054,(MG47-35_v1:0.03454999999999986,(MG47-48_v1:0.0,MG47-37_v1:0.0):0.01020999999999983)0.851:0.02010999999999985)1.0:0.4615100000000001)0.996:0.11995000000000022)1.0:0.3594599999999999)0.964:0.0910899999999999)0.101:0.07780999999999993)0.943:0.06556000000000006)0.993:0.12067000000000005)0.599:0.10336999999999996,(((MG87-70_v2:0.1263200000000002,((MG87-44_v5:0.0,MG87-83_v1:0.0):0.000540,((MG87-23_v3:0.0,MG87-91_v1:0.0):0.0011600000000000499,(MG87-5_v3:0.0011399999999999189,MG87-8_v3:0.000550)0.0:0.000550)0.401:0.0011100000000001664)1.0:0.12815999999999983)1.0:0.28435999999999995,(MG87-67_v1:0.34326000000000034,(((MG87-22_v1:0.0,MG87-22_v2:0.0):0.000560,((MG87-18_v2:0.0,MG87-18_v3:0.0,MG87-18_v1:0.0):0.0011599999999996058,(MG87-7_v1:0.0,MG87-7_v2:0.0):0.0011599999999996058)0.425:0.0022099999999998232)1.0:0.08089000000000013,(((MG87-60_v1:0.0,MG87-60_v2:0.0):0.000550,(((MG87-77_v1:0.0,MG87-77_v2:0.0,MG87-77_v3:0.0,MG87-77_v4:0.0,MG87-29_v1:0.0,MG87-77_v5:0.0,MG87-77_v6:0.0,MG87-74_v2:0.0,MG87-74_v1:0.0):0.000550,(MG87-33_v1:0.000550,(MG87-66_v1:0.000550,MG87-68_v1:0.0012699999999998823)0.309:0.0021599999999999397)0.809:0.0011599999999996058)0.924:0.000560,MG87-65_v1:0.009559999999999569)0.996:0.013650000000000162)0.812:0.02118999999999982,(((MG87-52_v1:0.0011499999999999844,(MG87-34_v2:0.0,MG87-34_v1:0.0):0.0022999999999999687)0.801:0.0011599999999996058,((((MG87-59_v8:0.0,MG87-59_v10:0.0,MG87-59_v9:0.0,MG87-59_v4:0.0,MG87-59_v1:0.0,MG87-59_v6:0.0,MG87-59_v7:0.0,MG87-59_v2:0.0,MG87-59_v5:0.0,MG87-59_v3:0.0,MG87-59_v11:0.0):0.0011499999999999844,MG87-20_v1:0.0022900000000003473)0.788:0.001140000000000363,(MG87-80_v4:0.0,MG87-80_v3:0.0,MG87-80_v1:0.0,MG87-80_v2:0.0,MG87-26_v1:0.0,MG87-80_v7:0.0,MG87-80_v6:0.0,MG87-80_v5:0.0):0.0022999999999999687)0.0:0.000550,(MG87-2_v1:0.0,MG87-79_v1:0.0):0.000550)0.784:0.001140000000000363)0.753:0.0011499999999999844,((MG87-12_v1:0.0,MG87-75_v1:0.0):0.0022900000000003473,(MG87-70_v1:0.0,MG87-21_v2:0.0):0.0022900000000003473)0.883:0.0022999999999999687)0.999:0.024339999999999584)0.996:0.0734199999999996)1.0:0.2045100000000004)1.0:0.2831199999999998)1.0:0.2360899999999999,((MG87-39_v1:0.5136699999999998,(MG87-61_v1:0.2996599999999998,(MG87-63_v1:0.000970,(MG87-62_v1:0.000550,MG87-62_v2:0.000550)1.0:0.000550)1.0:0.28797000000000006)1.0:0.24232999999999993)0.754:0.08354000000000017,(MG87-64_v1:0.49002999999999997,((MG87-55_v1:0.16455999999999982,((MG87-32_v2:0.0,MG87-32_v1:0.0,MG87-32_v3:0.0,MG87-32_v4:0.0):0.08975000000000044,((((MG87-11_v1:0.0,MG87-11_v2:0.0):0.003409999999999691,MG87-19_v1:0.0011299999999998533)0.797:0.001140000000000363,(MG87-51_v1:0.0022799999999998377,MG87-47_v1:0.007979999999999876)0.87:0.0022599999999997067)0.966:0.008860000000000312,((((MG87-56_v1:0.0043800000000002726,((MG87-8_v2:0.0,MG87-8_v1:0.0):0.0022599999999997067,MG87-16_v1:0.00338999999999956)0.878:0.0024100000000002453)0.859:0.0034000000000000696,(MG87-5_v1:0.0,MG87-5_v2:0.0):0.004450000000000287)0.229:0.0012499999999997513,MG87-43_v1:0.00230999999999959)0.988:0.011199999999999655,((MG87-13_v2:0.0,MG87-13_v1:0.0):0.004540000000000433,(MG87-3_v3:0.0,MG87-3_v2:0.0,MG87-3_v4:0.0,MG87-3_v7:0.0,MG87-3_v6:0.0,MG87-3_v1:0.0,MG87-3_v8:0.0,MG87-3_v5:0.0):0.008009999999999629)0.893:0.004529999999999923)0.7:0.002100000000000435)1.0:0.08424999999999994)1.0:0.10942000000000007)1.0:0.34216000000000024,((MG87-69_v1:0.007649999999999935,MG87-60_v3:0.007340000000000124)1.0:0.30091999999999963,((MG87-53_v1:0.006429999999999936,(MG87-45_v1:0.004679999999999573,((MG87-14_v2:0.0,MG87-14_v1:0.0):0.004369999999999763,(((MG87-28_v1:0.000550,(MG87-40_v1:0.0,MG87-40_v3:0.0,MG87-40_v2:0.0):0.001140000000000363)0.847:0.0011299999999998533,(MG87-38_v2:0.0,MG87-38_v3:0.0,MG87-38_v4:0.0,MG87-38_v5:0.0,MG87-38_v6:0.0,MG87-38_v7:0.0,MG87-38_v1:0.0):0.000550)0.0:0.000550,MG87-1_v1:0.0011299999999998533)0.803:0.0012499999999997513)0.67:0.004489999999999661)0.646:0.005889999999999951)1.0:0.2003199999999996,(((MG87-21_v3:0.000550,MG87-21_v1:0.000550)0.897:0.0021500000000003183,((MG87-44_v2:0.0,MG87-44_v1:0.0,MG87-44_v4:0.0):0.000550,MG87-44_v3:0.000550)0.872:0.000550)1.0:0.1343399999999999,(((MG87-31_v1:0.0,MG87-31_v2:0.0):0.0029599999999998516,(MG87-30_v1:0.0011299999999998533,(((MG87-49_v1:0.0011299999999998533,MG87-37_v1:0.000560)0.0:0.000550,(MG87-81_v2:0.0,MG87-81_v3:0.0,MG87-81_v1:0.0,MG87-23_v2:0.0,MG87-81_v4:0.0,MG87-23_v1:0.0,MG87-81_v5:0.0):0.000550)0.0:0.000550,MG87-46_v1:0.001140000000000363)0.0:0.000550)0.903:0.002729999999999677)1.0:0.08523000000000014,((MG87-9_v1:0.008849999999999802,((MG87-41_v2:0.0,MG87-41_v1:0.0):0.0022399999999995757,MG87-6_v1:0.0011299999999998533)0.892:0.0035600000000002296)1.0:0.04164000000000012,(MG87-15_v1:0.015259999999999607,((MG87-10_v1:0.0,MG87-10_v2:0.0):0.000560,MG87-48_v1:0.000550)0.988:0.01144999999999996)0.965:0.01843000000000039)0.905:0.048779999999999824)0.957:0.04722999999999988)0.999:0.10989999999999966)1.0:0.26515999999999984)0.998:0.13777000000000017)0.94:0.09662000000000015)0.197:0.0495899999999998)0.999:0.1815500000000001)1.0:0.7528299999999999)1.0:0.26049999999999995,((((((((WP_114889507_1_Type_II-A_1397aa:0.000540,WP_082729137_1_Type_II-A_1397aa:0.003090000000000259)1.0:0.32484999999999964,(WP_111743047_1_Type_II-A_1384aa:0.2595700000000001,WP_003145379_1_Type_II-A_1392aa:0.1647400000000001)0.999:0.15998)1.0:0.16698000000000013,((Vpa_1398aa:0.12748999999999988,WP_095064669_1_Type_II-A_1400aa:0.14804999999999957)1.0:0.40398999999999985,Lce_1395aa:0.62656)0.267:0.06620999999999988)1.0:0.22894000000000014,(WP_083631498_1_Type_II-A_1397aa:0.6929600000000002,((Tba_1400aa:0.09389999999999965,WP_041954361_1_Type_II-A_1402aa:0.06773000000000007)1.0:0.44692,((ALF19895_1_Type_II-A_1374aa:0.06702999999999992,('cas9|CAS-II-A|Fusobacterium_3_1_36A2_uid55995|NC_022196|1367aa':0.000550,WP_008797465_1_Type_II-A_1367aa:0.0011900000000002464)0.994:0.026110000000000078)0.943:0.04054999999999964,(WP_100026503_1_Type_II-A_1367aa:0.019300000000000317,(WP_099986054_1_Type_II-A_1373aa:0.09755999999999965,WP_099990583_1_Type_II-A_1367aa:0.014949999999999797)0.879:0.026880000000000237)0.971:0.045550000000000423)1.0:0.31359999999999966)1.0:0.18891999999999998)0.798:0.08835999999999977)0.809:0.054549999999999876,((((WP_106084434_1_Type_II-A_1364aa:0.5818999999999996,(((MG23-3_v1:0.0,MG23-6_v1:0.0):0.007200000000000095,MG23-7_v1:0.000580)1.0:0.34626,(((((MG23-33_v1:0.0,MG23-61_v1:0.0):0.013250000000000206,(((((MG23-21_v1:0.0,MG23-25_v1:0.0,MG23-28_v1:0.0,MG23-19_v1:0.0,MG23-30_v1:0.0,MG23-52_v1:0.0,MG23-47_v1:0.0,MG23-54_v1:0.0,MG23-37_v1:0.0,MG23-10_v1:0.0):0.000550,(MG23-42_v1:0.000590,(MG23-26_v1:0.0,MG23-56_v1:0.0):0.000550)1.0:0.000600)0.998:0.015889999999999738,MG23-69_v1:0.017129999999999868)0.0:0.0036800000000001276,MG23-65_v1:0.011669999999999625)0.931:0.006050000000000111,(((MG23-14_v1:0.004570000000000185,(MG23-38_v1:0.0,MG23-29_v1:0.0):0.0011599999999996058)1.0:0.025249999999999773,(MG23-34_v1:0.004150000000000098,((MG23-41_v1:0.0,MG23-51_v1:0.0):0.000550,(((MG23-39_v1:0.0,MG23-46_v1:0.0):0.006840000000000401,MG23-67_v1:0.004570000000000185)0.967:0.006389999999999674,(MG23-68_v1:0.010290000000000354,MG23-31_v1:0.000550)0.903:0.003309999999999924)0.792:0.003989999999999938)0.881:0.0023799999999996047)0.77:0.0012199999999999989)0.988:0.011540000000000106,MG23-24_v1:0.003610000000000113)0.924:0.005010000000000403)0.0:0.0034200000000002007)0.909:0.010430000000000383,((MG23-13_v1:0.0,MG23-18_v1:0.0):0.028109999999999857,(MG23-62_v1:0.0021800000000000708,((MG23-16_v1:0.0,MG23-57_v1:0.0):0.0011499999999999844,((MG23-22_v1:0.0,MG23-27_v1:0.0,MG23-66_v1:0.0,MG23-53_v1:0.0):0.000550,(MG23-11_v1:0.000550,MG23-43_v1:0.000540)0.895:0.0018200000000003769)0.0:0.000550)0.988:0.011510000000000353)1.0:0.03946000000000005)0.144:0.014499999999999957)1.0:0.12596000000000007,((MG23-71_v1:0.0040800000000000836,MG23-49_v1:0.017590000000000217)1.0:0.13947999999999983,(((MG23-23_v1:0.004590000000000316,(MG23-9_v1:0.011800000000000033,(MG23-50_v1:0.011400000000000077,(MG23-45_v1:0.0,MG23-63_v1:0.0):0.018530000000000157)0.771:0.006850000000000023)0.911:0.00541999999999998)0.788:0.003429999999999822,MG23-36_v1:0.007369999999999877)0.466:0.003529999999999589,MG23-17_v1:0.008469999999999978)1.0:0.20476000000000028)0.731:0.037390000000000256)1.0:0.10252000000000017,(MG23-72_v1:0.2549299999999999,(MG23-73_v1:0.0027400000000001867,MG23-1_v1:0.004069999999999574)1.0:0.21201999999999988)0.973:0.07444999999999968)1.0:0.18271000000000015)1.0:0.1695300000000004)0.449:0.14796999999999993,MG98-141_v1:1.15964)0.873:0.13112000000000013,(MG46-68_v1:0.4721199999999999,('cas9|CAS-II-A|Acidaminococcus_intestini_RyC_MR95_uid74445|NC_016077|1358aa':0.4927400000000004,(WP_076779133_1_Type_II-A_1352aa:0.09199000000000002,(((MG46-11_v1:0.00682000000000027,MG46-15_v1:0.016329999999999956)0.997:0.02210999999999963,MG46-2_v1:0.04499999999999993)0.803:0.013950000000000351,(((MG46-9_v1:0.0,MG46-9_v2:0.0):0.01794000000000029,((MG46-13_v1:0.000550,((((MG46-42_v1:0.0023900000000001143,MG46-14_v1:0.016960000000000086)0.968:0.007439999999999891,((MG46-31_v1:0.0,MG46-31_v2:0.0):0.0016699999999998383,MG46-22_v1:0.011840000000000295)0.992:0.009629999999999583)0.97:0.005790000000000184,MG46-24_v1:0.0012100000000003774)0.904:0.0026000000000001577,(MG46-1_v1:0.0,MG46-1_v2:0.0):0.000990)0.997:0.012019999999999698)0.935:0.006050000000000111,MG46-16_v1:0.010550000000000281)1.0:0.028979999999999784)0.761:0.009079999999999977,MG46-8_v1:0.0584699999999998)0.944:0.013150000000000439)1.0:0.12110000000000021)1.0:0.3092100000000002)0.407:0.0827899999999997)1.0:0.4097900000000001)0.618:0.05359999999999987,(((((MG46-119_v1:0.02613000000000021,(MG46-102_v1:0.02998999999999974,(((MG46-72_v1:0.000540,MG46-107_v1:0.003589999999999982)0.821:0.0012100000000003774,MG46-122_v1:0.0023799999999996047)0.27:0.0011900000000002464,MG46-99_v1:0.000530)0.987:0.014879999999999782)0.849:0.016339999999999577)1.0:0.6472700000000002,((MG18-141_v1:0.0,MG18-133_v1:0.0):0.019860000000000433,((MG18-142_v1:0.0,MG18-134_v1:0.0):0.007159999999999833,MG18-1_v1:0.00495000000000001)0.737:0.0019900000000001583)1.0:0.54867)0.971:0.14839000000000002,((MG46-159_v1:0.04724000000000039,MG46-160_v1:0.018480000000000274)1.0:0.5476099999999997,(MG46-171_v1:0.1367799999999999,((MG46-179_v1:0.0,MG46-179_v2:0.0,MG46-175_v1:0.0):0.000550,(MG46-178_v1:0.0,MG46-177_v1:0.0,MG46-178_v2:0.0,MG46-201_v1:0.0):0.0011299999999998533)0.999:0.11836000000000002)1.0:0.6442399999999999)0.906:0.07351999999999981)0.978:0.09769000000000005,(((((MG18-6_v1:0.0,MG18-46_v1:0.0):0.0012900000000000134,MG18-80_v1:0.0045799999999998064)0.999:0.08729000000000031,(((((MG18-23_v1:0.006610000000000227,MG18-53_v1:0.06099999999999994)0.974:0.020819999999999617,((MG71-14_v1:0.06620999999999988,((MG18-45_v1:0.020509999999999806,(((((((MG18-91_v1:0.0,MG18-131_v1:0.0,MG71-17_v1:0.0,MG71-16_v1:0.0):0.000550,MG71-19_v1:0.0011999999999998678)0.0:0.000550,((MG71-18_v1:0.000610,MG71-26_v1:0.0029599999999998516)1.0:0.000610,(MG18-68_v1:0.0,MG18-119_v1:0.0):0.0011700000000001154)0.0:0.000550)0.0:0.000550,MG18-117_v1:0.0011799999999997368)0.823:0.0011700000000001154,(MG18-67_v1:0.0,MG18-118_v1:0.0):0.0011799999999997368)0.0:0.000550,MG71-20_v1:0.002360000000000362)0.925:0.002340000000000231,((MG18-153_v1:0.0013699999999996493,(MG18-8_v1:0.0,MG18-24_v1:0.0,MG18-25_v1:0.0,MG18-16_v1:0.0,MG18-13_v1:0.0,MG18-35_v1:0.0,MG18-20_v1:0.0,MG18-19_v1:0.0,MG18-17_v1:0.0,MG18-9_v1:0.0,MG18-32_v1:0.0,MG18-18_v1:0.0,MG18-49_v1:0.0,MG18-55_v1:0.0,MG18-105_v1:0.0,MG18-33_v1:0.0,MG18-85_v1:0.0,MG18-129_v1:0.0):0.000560)0.993:0.010539999999999772,((MG18-48_v1:0.0011799999999997368,((MG18-70_v1:0.0,MG18-93_v1:0.0):0.000550,(MG18-86_v1:0.000550,MG18-111_v1:0.0011799999999997368)0.867:0.0011799999999997368)0.0:0.000550)0.0:0.000550,MG18-28_v1:0.0011799999999997368)0.745:0.000560)0.489:0.000540)0.741:0.00354999999999972)0.986:0.000650,((((MG18-57_v1:0.001280000000000392,MG18-106_v1:0.0057600000000004314)0.682:0.002349999999999852,(MG18-27_v1:0.003510000000000346,(MG18-127_v1:0.011459999999999582,(MG18-113_v1:0.007240000000000357,(MG18-14_v1:0.0017300000000002314,MG18-43_v1:0.0042999999999997485)0.941:0.00541999999999998)0.019:0.0023200000000000998)0.806:0.0014500000000001734)1.0:0.000550)0.936:0.0010700000000003485,((MG18-108_v1:0.0015200000000001879,((MG18-144_v1:0.0,MG18-138_v1:0.0):0.007179999999999964,(MG18-60_v1:0.00262999999999991,(MG18-62_v1:0.0,MG18-65_v1:0.0):0.0046600000000003305)0.799:0.0011700000000001154)0.788:0.0019900000000001583)0.359:0.0011700000000001154,(((MG18-56_v1:0.00586999999999982,MG18-88_v1:0.002340000000000231)0.0:0.000540,MG18-130_v1:0.00818999999999992)0.446:0.0011700000000001154,(MG18-84_v1:0.019110000000000404,(MG18-22_v1:0.0,MG18-79_v1:0.0):0.0023200000000000998)0.821:0.000550)1.0:0.000550)0.922:0.000850)0.0:0.000550,(MG18-103_v1:0.0011799999999997368,(MG18-10_v1:0.000550,MG18-66_v1:0.0023699999999999832)0.946:0.003529999999999589)0.826:0.0011700000000001154)1.0:0.000560)0.611:0.005519999999999747)0.739:0.000560,(MG71-4_v1:0.0035400000000000986,((MG18-41_v1:0.0,MG18-2_v1:0.0):0.002329999999999721,(MG18-7_v1:0.0,MG18-69_v1:0.0):0.01409000000000038)0.753:0.0011499999999999844)1.0:0.019449999999999967)0.956:0.014980000000000437)0.175:0.009220000000000006,((MG18-121_v1:0.000540,MG18-132_v1:0.001280000000000392)0.798:0.0011799999999997368,((MG18-100_v1:0.014599999999999724,((MG18-37_v1:0.000550,((MG18-147_v1:0.0,MG18-150_v1:0.0):0.000550,MG18-148_v1:0.001420000000000421)0.8:0.0014300000000000423)0.821:0.000550,(MG18-30_v1:0.0,MG18-29_v1:0.0):0.005840000000000067)0.936:0.00527000000000033)0.425:0.002349999999999852,((MG18-52_v1:0.0,MG18-58_v1:0.0):0.009890000000000398,MG18-31_v1:0.011660000000000004)0.88:0.0026000000000001577)0.8:0.0015999999999998238)0.998:0.022389999999999688)0.856:0.013760000000000439,(((MG18-102_v1:0.007500000000000284,MG18-114_v1:0.010250000000000092)0.964:0.017420000000000435,((MG18-128_v1:0.010550000000000281,(MG18-136_v1:0.004150000000000098,((MG18-99_v1:0.0,MG18-104_v1:0.0):0.0011799999999997368,((MG18-47_v1:0.0011599999999996058,(MG18-51_v1:0.000550,MG18-78_v1:0.0011799999999997368)0.779:0.0011799999999997368)0.0:0.000550,((MG18-96_v1:0.0,MG18-77_v1:0.0,MG18-116_v1:0.0,MG18-44_v1:0.0):0.000550,(MG18-36_v1:0.002340000000000231,(MG18-122_v1:0.000620,MG18-152_v1:0.000550)1.0:0.000610)0.0:0.000550)0.0:0.000550)0.97:0.0046600000000003305)0.78:0.0011700000000001154)0.898:0.002360000000000362)0.761:0.0011499999999999844,(MG18-101_v1:0.008160000000000167,MG18-63_v1:0.009360000000000035)0.882:0.0023200000000000998)1.0:0.000540)0.929:0.008610000000000007,((MG71-1_v1:0.018329999999999735,(MG18-125_v1:0.000550,MG18-112_v1:0.0011700000000001154)0.913:0.004369999999999763)0.956:0.000560,(MG18-61_v1:0.004609999999999559,((MG18-83_v1:0.0,MG18-126_v1:0.0):0.000550,((MG18-11_v1:0.0,MG18-34_v1:0.0,MG18-42_v1:0.0,MG18-15_v1:0.0,MG18-81_v1:0.0):0.000550,MG18-92_v1:0.000540)0.757:0.0011799999999997368)0.951:0.006700000000000372)0.999:0.015729999999999578)0.847:0.002869999999999706)0.905:0.017199999999999882)0.842:0.00586999999999982,((((MG18-5_v1:0.0,MG18-87_v1:0.0):0.010290000000000354,(MG71-5_v1:0.013379999999999725,MG18-115_v1:0.000550)0.78:0.0012100000000003774)0.998:0.025280000000000413,((MG71-3_v1:0.010069999999999801,((MG18-98_v1:0.0,MG18-110_v1:0.0,MG18-4_v1:0.0):0.005600000000000271,(MG18-12_v1:0.0,MG18-21_v1:0.0,MG18-3_v1:0.0):0.025190000000000268)0.94:0.009479999999999933)0.834:0.002849999999999575,((MG18-72_v1:0.0,MG18-120_v1:0.0):0.01222000000000012,(((MG18-157_v1:0.0017199999999997218,((MG18-38_v1:0.0,MG18-124_v1:0.0):0.000540,(MG18-139_v1:0.020229999999999748,MG18-54_v1:0.0011900000000002464)0.992:0.011870000000000047)0.939:0.007850000000000357)1.0:0.000550,MG18-89_v1:0.000550)0.92:0.000550,MG71-24_v1:0.00926999999999989)0.941:0.006199999999999761)0.799:0.0023900000000001143)1.0:0.03709000000000007)0.27:0.0011999999999998678,((MG18-123_v1:0.009389999999999787,(MG18-71_v1:0.008219999999999672,((MG18-39_v1:0.0,MG18-64_v1:0.0):0.000550,MG18-94_v1:0.008429999999999715)0.975:0.007030000000000314)0.88:0.002329999999999721)0.855:0.000550,(MG18-90_v1:0.000560,MG18-97_v1:0.002360000000000362)0.992:0.00894999999999957)0.983:0.008880000000000443)0.92:0.006549999999999834)1.0:0.0905699999999996)1.0:0.5154900000000002,(((MG25-4_v1:0.04642999999999997,((MG25-26_v1:0.0,MG25-29_v2:0.0):0.0040800000000000836,(((((MG25-30_v1:0.0,MG25-33_v2:0.0):0.009669999999999845,MG25-12_v1:0.008009999999999629)0.489:0.004959999999999631,(((MG25-16_v1:0.009409999999999918,MG25-20_v1:0.007179999999999964)0.207:0.0019799999999996487,(MG25-18_v1:0.007939999999999614,((MG25-36_v2:0.0,MG25-33_v1:0.0):0.006070000000000242,(MG25-48_v1:0.016180000000000305,(MG25-50_v1:0.000560,(MG25-49_v2:0.000550,(MG25-52_v2:0.0,MG25-52_v1:0.0):0.000540)0.88:0.000560)0.928:0.006439999999999557)0.49:0.000550)0.813:0.005889999999999951)0.901:0.006400000000000183)0.927:0.005959999999999965,(MG25-63_v1:0.017199999999999882,((MG25-46_v1:0.0,MG25-49_v3:0.0,MG25-49_v1:0.0):0.007069999999999688,MG25-64_v1:0.010909999999999975)0.826:0.004570000000000185)0.938:0.007310000000000372)0.01:0.0034400000000003317)1.0:0.07491000000000003,(MG25-55_v1:0.002340000000000231,(((MG25-60_v1:0.000550,MG25-40_v1:0.0011799999999997368)0.975:0.006859999999999644,MG25-47_v1:0.005959999999999965)0.431:0.0011999999999998678,MG25-15_v1:0.009220000000000006)0.44:0.0015999999999998238)0.837:0.0051800000000001845)1.0:0.06088999999999967,MG25-58_v1:0.000540)0.962:0.010290000000000354)0.998:0.05743000000000009)1.0:0.33476000000000017,((((MG25-34_v1:0.0,MG25-25_v1:0.0):0.05740999999999996,((MG25-24_v2:0.0,MG25-23_v1:0.0):0.007620000000000182,MG25-19_v1:0.02524000000000015)0.999:0.05203000000000024)1.0:0.13171999999999962,((MG25-39_v2:0.02163999999999966,(MG25-2_v1:0.009660000000000224,((MG25-10_v1:0.0,MG25-10_v2:0.0):0.0035400000000000986,(MG25-8_v1:0.000550,MG25-7_v1:0.0112899999999998)0.996:0.017439999999999678)0.941:0.00666000000000011)0.979:0.016659999999999897)1.0:0.07373999999999992,(MG25-9_v1:0.07237000000000027,MG25-3_v1:0.04544999999999977)0.999:0.06113999999999997)1.0:0.09877000000000002)0.985:0.05459999999999976,((MG25-5_v1:0.002489999999999881,MG25-6_v1:0.000960)1.0:0.20037000000000038,((MG25-35_v1:0.010360000000000369,(MG25-39_v1:0.0,MG25-36_v1:0.0):0.01177000000000028)0.976:0.020950000000000024,(MG25-44_v1:0.040429999999999744,MG25-43_v1:0.03181999999999974)0.785:0.013490000000000002)1.0:0.1579600000000001)0.073:0.0378999999999996)1.0:0.2038000000000002)1.0:0.1312300000000004,((MG25-42_v1:0.026810000000000223,(((MG25-27_v1:0.0,MG25-30_v2:0.0):0.007100000000000328,(MG25-22_v1:0.00462999999999969,MG25-11_v1:0.001260000000000261)1.0:0.01065999999999967)0.764:0.0044800000000000395,MG25-17_v1:0.000550)0.977:0.03732000000000024)1.0:0.41988999999999965,((MG25-32_v1:0.024939999999999962,MG25-14_v1:0.02008999999999972)1.0:0.2184499999999998,(((MG25-28_v1:0.000550,(((MG25-53_v1:0.0,MG25-53_v2:0.0):0.002340000000000231,(MG25-41_v1:0.000550,(MG25-61_v1:0.0,MG25-61_v2:0.0):0.0035800000000003607)0.922:0.000550)0.901:0.00230999999999959,((MG25-45_v1:0.000550,(MG25-62_v1:0.000550,(MG25-21_v1:0.003529999999999589,(MG25-38_v1:0.000550,(MG25-56_v1:0.0011900000000002464,MG25-51_v1:0.0011999999999998678)0.914:0.0023699999999999832)0.795:0.000550)0.357:0.0011900000000002464)0.924:0.001140000000000363)0.0:0.000550,MG25-57_v1:0.0023900000000001143)0.809:0.0011900000000002464)0.816:0.0011900000000002464)0.971:0.000540,MG25-13_v1:0.004410000000000025)1.0:0.3026900000000001,((MG25-37_v1:0.0034999999999998366,(MG25-24_v1:0.0,MG25-25_v2:0.0):0.000550)1.0:0.22759000000000018,((MG25-34_v2:0.0,MG25-31_v1:0.0):0.20255000000000045,((MG25-29_v1:0.0011999999999998678,MG25-54_v1:0.000550)0.832:0.002489999999999881,(MG25-59_v1:0.002360000000000362,MG25-1_v1:0.0012100000000003774)0.973:0.012010000000000076)1.0:0.16798999999999964)0.939:0.03856999999999999)0.944:0.04070000000000018)0.991:0.0770900000000001)0.993:0.09572000000000003)0.985:0.10266999999999982)1.0:0.30702000000000007)0.485:0.046479999999999855,(((WP_069177230_1_Type_II-A_1365aa:0.3350799999999996,((MG46-169_v1:0.0011900000000002464,(MG46-165_v1:0.0,MG46-190_v3:0.0,MG46-190_v2:0.0,MG46-190_v1:0.0,MG46-190_v5:0.0,MG46-190_v4:0.0):0.000550)0.996:0.035949999999999704,(MG46-167_v1:0.009330000000000283,MG46-163_v2:0.000560)0.999:0.05325000000000024)1.0:0.24678000000000022)0.994:0.10825999999999958,((((MG46-74_v1:0.00387000000000004,(MG46-151_v3:0.0,MG46-151_v1:0.0,MG46-151_v2:0.0):0.000550)0.967:0.01593,(MG46-111_v1:0.014100000000000001,(MG46-117_v1:0.000550,((MG46-96_v1:0.0011599999999996058,(MG46-135_v1:0.0,MG46-135_v2:0.0):0.000550)0.806:0.0011599999999996058,((MG46-108_v1:0.0,MG46-137_v1:0.0,MG46-108_v2:0.0,MG46-137_v2:0.0):0.000550,((MG46-87_v1:0.002049999999999663,((MG46-139_v1:0.0,MG46-139_v3:0.0,MG46-139_v2:0.0):0.000550,(MG46-130_v1:0.0,MG46-146_v1:0.0,MG46-130_v2:0.0):0.0011900000000002464)0.897:0.000550)0.303:0.0011700000000001154,(((MG46-148_v1:0.0,MG46-97_v1:0.0,MG46-148_v2:0.0,MG46-168_v1:0.0):0.000550,(MG46-71_v2:0.000540,MG46-145_v1:0.0011799999999997368)0.0:0.000550)0.0:0.000540,(((MG46-116_v1:0.000540,MG46-73_v1:0.000550)0.94:0.006610000000000227,(MG46-174_v1:0.0013699999999996493,(MG46-84_v2:0.0,MG46-84_v3:0.0,MG46-84_v4:0.0,MG46-79_v3:0.0):0.002769999999999939)0.0:0.000560)0.953:0.005539999999999878,(MG46-176_v1:0.000560,((MG46-152_v1:0.0,MG46-57_v1:0.0,MG46-57_v2:0.0):0.000550,(((MG46-127_v1:0.0,MG46-143_v2:0.0,MG46-143_v4:0.0,MG46-143_v5:0.0,MG46-143_v1:0.0):0.000550,MG46-133_v1:0.0011799999999997368)0.946:0.0034799999999997056,((MG46-172_v1:0.0,MG46-106_v1:0.0,MG46-132_v3:0.0,MG46-172_v2:0.0,MG46-132_v2:0.0,MG46-113_v3:0.0,MG46-132_v1:0.0,MG46-132_v5:0.0,MG46-113_v2:0.0,MG46-113_v4:0.0,MG46-172_v3:0.0,MG46-163_v1:0.0,MG46-172_v5:0.0,MG46-113_v1:0.0,MG46-172_v4:0.0,MG46-182_v1:0.0,MG46-172_v6:0.0,MG46-172_v7:0.0,MG46-58_v1:0.0):0.000550,MG46-144_v1:0.0011700000000001154)0.732:0.000550)0.99:0.000610)0.854:0.000630)0.908:0.004240000000000244)0.999:0.000550)0.923:0.000850)1.0:0.000550)0.836:0.0011700000000001154)0.906:0.00230999999999959)1.0:0.03432000000000013)0.872:0.004400000000000404)0.725:0.0018700000000002603,((MG46-73_v2:0.0,MG46-73_v3:0.0,MG46-69_v1:0.0):0.004699999999999704,MG46-146_v2:0.0040599999999999525)0.731:0.000600)1.0:0.3448300000000004,((MG46-164_v1:0.007859999999999978,MG46-76_v1:0.00849999999999973)1.0:0.33072000000000035,((((MG46-115_v3:0.0024300000000003763,((MG46-138_v3:0.01829000000000036,(MG46-149_v1:0.025009999999999977,((((MG46-120_v1:0.005659999999999776,((MG46-115_v1:0.0,MG46-115_v2:0.0,MG46-104_v1:0.0,MG46-104_v2:0.0,MG46-104_v3:0.0):0.0011599999999996058,MG46-90_v1:0.0011700000000001154)0.849:0.000560)0.993:0.018469999999999764,(MG46-143_v3:0.003049999999999997,MG46-136_v1:0.0015700000000000713)0.999:0.022149999999999892)0.993:0.018119999999999692,MG46-126_v1:0.011250000000000426)0.961:0.00853000000000037,(MG46-109_v1:0.0,MG46-109_v2:0.0):0.004690000000000083)1.0:0.029180000000000206)0.847:0.003309999999999924)0.85:0.0023200000000000998,MG46-150_v1:0.007039999999999935)0.372:0.0023699999999999832)0.892:0.005959999999999965,(MG46-93_v1:0.012450000000000294,MG46-112_v1:0.019160000000000288)0.613:0.009479999999999933)1.0:0.07209999999999983,(((MG46-101_v1:0.013250000000000206,(MG46-129_v1:0.010749999999999815,MG46-141_v1:0.009170000000000122)0.674:0.0035400000000000986)0.826:0.003940000000000055,((MG46-94_v1:0.006969999999999921,MG46-153_v1:0.005849999999999689)0.944:0.006370000000000431,MG46-156_v1:0.01004999999999967)0.872:0.0026999999999999247)0.864:0.0049400000000003885,(MG46-85_v1:0.04501000000000044,((MG46-142_v1:0.0,MG46-78_v1:0.0):0.018030000000000435,MG46-88_v1:0.0639700000000003)0.462:0.006809999999999761)0.817:0.01283999999999974)0.995:0.03341999999999956)1.0:0.07608999999999977,((MG46-147_v1:0.005889999999999951,MG46-70_v1:0.01177000000000028)1.0:0.053600000000000314,(MG46-154_v1:0.008700000000000152,((MG46-103_v1:0.0227700000000004,MG46-158_v1:0.000550)0.992:0.01979000000000042,((MG46-110_v2:0.0,MG46-110_v1:0.0):0.002200000000000202,((MG46-124_v1:0.0,MG46-140_v2:0.0):0.0011700000000001154,MG46-157_v1:0.000550)0.99:0.000550)1.0:0.08795999999999982)0.955:0.013799999999999812)1.0:0.06559999999999988)0.985:0.03648999999999969)1.0:0.12912000000000035)1.0:0.12562000000000006)0.942:0.06708999999999987)1.0:0.18676000000000004,((MG46-55_v1:0.10538999999999987,(MG46-59_v1:0.007810000000000095,((MG46-62_v3:0.0,MG46-60_v1:0.0,MG46-62_v1:0.0,MG46-62_v4:0.0):0.0024399999999999977,(MG46-52_v1:0.0026599999999996626,((MG46-53_v1:0.0011999999999998678,MG46-54_v1:0.0023799999999996047)0.857:0.0021199999999996777,(MG46-51_v1:0.005980000000000096,MG46-62_v2:0.003589999999999982)0.843:0.000550)0.332:0.0011900000000002464)0.863:0.0032800000000001717)0.834:0.0042200000000001125)1.0:0.07355999999999963)1.0:0.12155000000000005,(((MG46-63_v2:0.0,MG46-63_v1:0.0,MG46-66_v1:0.0,MG46-63_v4:0.0,MG46-63_v3:0.0):0.000550,(MG46-64_v1:0.000560,MG46-61_v1:0.000540)0.0:0.000550)1.0:0.18337999999999965,(MG46-132_v4:0.015869999999999607,MG46-56_v1:0.013670000000000293)1.0:0.15441000000000038)0.379:0.07266999999999957)1.0:0.63062)0.744:0.07622000000000018)0.315:0.044810000000000016)0.909:0.051730000000000054,((((MG46-180_v1:0.22348000000000035,((MG46-81_v1:0.0,MG46-86_v1:0.0):0.06913999999999998,(MG46-82_v1:0.009009999999999962,(MG46-83_v1:0.0015499999999999403,(MG46-80_v1:0.0019900000000001583,(MG46-65_v1:0.0,MG46-66_v3:0.0,MG46-66_v2:0.0):0.000560)0.186:0.004570000000000185)0.687:0.0048000000000003595)0.996:0.0411999999999999)1.0:0.12504999999999988)1.0:0.56046,(((MG46-100_v1:0.03702000000000005,((MG46-84_v1:0.02120000000000033,MG46-123_v1:0.029139999999999944)0.907:0.030260000000000176,MG46-91_v1:0.04459999999999997)0.843:0.009599999999999831)1.0:0.4263499999999998,((MG46-49_v1:0.002340000000000231,MG46-45_v1:0.0011799999999997368)1.0:0.3199500000000004,(MG46-46_v1:0.009199999999999875,MG46-47_v1:0.007480000000000153)1.0:0.22649000000000008)1.0:0.2898799999999997)0.993:0.09809000000000001,((MG46-162_v1:0.008269999999999555,MG46-161_v1:0.01348000000000038)1.0:0.6059100000000002,MG46-44_v1:0.5515200000000005)0.288:0.07411000000000012)0.996:0.1266799999999999)0.844:0.08726000000000012,(Tpu_1395aa:0.06974000000000036,'cas9|CAS-II-A|Treponema_denticola_ATCC_35405_uid57583|NC_002967|1395aa':0.042010000000000325)1.0:0.5594899999999998)0.939:0.05519000000000007,(((WP_106894870_1_Type_II-A_1337aa:0.5346700000000002,(MG46-168_v2:0.1755899999999997,(MG46-166_v1:0.19320000000000004,MG46-170_v1:0.17978999999999967)0.417:0.04575999999999958)1.0:0.4298000000000002)0.826:0.0687899999999999,('cas9|CAS-II-A|Filifactor_alocis_ATCC_35896_uid46625|NC_016630|1365aa':0.5488699999999995,((MG46-43_v1:0.0,MG72-1_v1:0.0,MG72-1_v2:0.0):0.2812000000000001,(WP_106788657_1_Type_II-A_1359aa:0.3115699999999997,(MG46-71_v1:0.0,MG46-67_v1:0.0):0.2641)0.187:0.04429000000000016)1.0:0.15696999999999983)1.0:0.14267999999999992)0.838:0.03691999999999984,(WP_089612183_1_Type_II-A_1341aa:0.46018000000000026,(((MG46-98_v1:0.13262000000000018,(MG46-125_v1:0.018779999999999575,((MG46-114_v1:0.00387000000000004,(MG46-121_v1:0.0011700000000001154,((MG46-86_v2:0.0,MG46-105_v1:0.0):0.000550,(MG46-128_v1:0.0011700000000001154,(MG46-118_v1:0.0,MG46-118_v2:0.0):0.0011900000000002464)0.0:0.000550)0.0:0.000550)1.0:0.05520999999999976)0.238:0.0020199999999999108,(MG46-77_v1:0.0035199999999999676,((MG46-131_v1:0.012950000000000017,MG46-89_v1:0.0023200000000000998)0.0:0.000550,((MG46-79_v4:0.0,MG46-79_v2:0.0,MG46-79_v1:0.0,MG46-75_v1:0.0):0.022710000000000008,((MG46-138_v1:0.0,MG46-155_v2:0.0,MG46-155_v1:0.0,MG46-138_v2:0.0):0.000550,(MG46-134_v1:0.000550,MG46-140_v1:0.000550)0.773:0.000550)0.0:0.000540)0.9:0.002349999999999852)0.81:0.0011799999999997368)0.803:0.0011700000000001154)0.982:0.018309999999999604)1.0:0.13888000000000034)1.0:0.21975999999999996,(MG46-92_v1:0.33150999999999975,(MG46-95_v1:0.031649999999999956,(MG46-50_v1:0.0014099999999999113,MG46-48_v1:0.000550)1.0:0.03943999999999992)1.0:0.10641000000000034)1.0:0.21549999999999958)1.0:0.2255799999999999,(Esp2_1346aa:0.5544099999999998,MG46-173_v1:0.5039800000000003)0.988:0.10681999999999992)0.09:0.057640000000000136)0.949:0.04651000000000005)0.894:0.04400000000000004)0.101:0.03407999999999989)0.614:0.04958000000000018)0.989:0.08718000000000004)0.912:0.07891000000000004,('cas9|CAS-II-A|Finegoldia_magna_ATCC_29328_uid58867|NC_010376|1348aa':0.7066699999999999,(((MG44-46_v2:0.0,MG44-46_v1:0.0):0.010030000000000427,((MG44-25_v1:0.006689999999999863,MG44-57_v1:0.009809999999999874)0.361:0.00462999999999969,((MG44-47_v1:0.006529999999999703,(MG44-40_v1:0.0011700000000001154,((MG44-31_v1:0.001280000000000392,(MG44-33_v1:0.0022900000000003473,MG44-124_v1:0.000550)1.0:0.000540)0.879:0.005440000000000111,(MG44-88_v1:0.0,MG44-88_v4:0.0,MG44-88_v2:0.0,MG44-88_v3:0.0):0.0011700000000001154)0.0:0.000550)0.799:0.0017100000000001003)0.132:0.002080000000000304,MG44-36_v1:0.016820000000000057)0.759:0.0015799999999996928)0.193:0.007819999999999716)1.0:0.6249699999999998,((MG44-138_v1:0.0034799999999997056,(((MG44-75_v1:0.0,MG44-75_v4:0.0,MG44-75_v5:0.0,MG44-75_v3:0.0,MG44-75_v7:0.0,MG44-75_v2:0.0,MG44-75_v6:0.0,MG44-81_v2:0.0,MG44-81_v3:0.0,MG44-81_v4:0.0,MG44-81_v1:0.0):0.000550,(MG44-3_v2:0.0,MG44-3_v1:0.0):0.0035199999999999676)0.795:0.0011799999999997368,((MG44-189_v1:0.0,MG44-189_v2:0.0):0.004690000000000083,MG44-89_v1:0.003510000000000346)0.768:0.0011700000000001154)0.757:0.0011900000000002464)0.998:0.06512999999999991,(((MG44-48_v1:0.000550,(MG44-107_v1:0.002329999999999721,(MG44-22_v1:0.0011700000000001154,MG44-126_v1:0.0014099999999999113)0.0:0.000550)0.0:0.000550)0.0:0.000560,((MG44-174_v1:0.000550,MG44-110_v1:0.0011700000000001154)0.909:0.002340000000000231,(MG44-141_v1:0.0011799999999997368,MG44-143_v1:0.000550)0.822:0.0011700000000001154)0.801:0.0011599999999996058)0.929:0.009839999999999627,(((MG44-41_v1:0.0,MG44-41_v2:0.0):0.003490000000000215,(((MG44-114_v1:0.0,MG44-114_v2:0.0):0.000550,MG44-101_v1:0.0011700000000001154)0.878:0.002329999999999721,(MG44-111_v1:0.0011799999999997368,MG44-177_v1:0.0026799999999997937)0.795:0.0011700000000001154)0.0:0.000550)0.0:0.000560,(MG44-73_v1:0.000550,MG44-156_v1:0.0024800000000002598)0.96:0.004690000000000083)1.0:0.09618000000000038)0.948:0.055640000000000356)1.0:0.5648899999999997)1.0:0.23119999999999985)0.778:0.09777000000000013)0.728:0.05074999999999985,((((((MG44-245_v1:0.07903000000000038,(MG44-210_v1:0.0021199999999996777,(MG44-163_v1:0.000550,MG44-243_v1:0.0011999999999998678)0.943:0.005119999999999791)0.999:0.06400000000000006)1.0:0.2849300000000001,((MG44-217_v6:0.0,MG44-217_v5:0.0,MG44-217_v4:0.0,MG44-217_v3:0.0,MG44-217_v1:0.0,MG44-217_v2:0.0):0.22677000000000014,((MG44-219_v6:0.0,MG44-219_v5:0.0,MG44-219_v4:0.0,MG44-219_v3:0.0,MG44-219_v1:0.0,MG44-219_v2:0.0):0.1418400000000002,(MG44-218_v6:0.0,MG44-218_v5:0.0,MG44-218_v4:0.0,MG44-218_v3:0.0,MG44-218_v1:0.0,MG44-218_v2:0.0):0.15108000000000033)1.0:0.12687999999999988)1.0:0.21248000000000022)0.998:0.11212,(((MG44-199_v1:0.015719999999999956,((MG44-29_v1:0.0,MG44-29_v2:0.0):0.006780000000000008,(MG44-43_v3:0.000550,(MG44-18_v1:0.0,MG44-63_v1:0.0):0.000550)0.917:0.005069999999999908)0.248:0.006840000000000401)1.0:0.3721899999999998,((((MG44-155_v1:0.0056200000000004025,(MG44-26_v3:0.000550,(MG44-52_v2:0.0,MG44-52_v1:0.0):0.000550)0.855:0.0037000000000002586)1.0:0.25358000000000036,(MG44-4_v1:0.12342000000000031,(((MG44-91_v1:0.014170000000000016,MG44-162_v1:0.03003)0.97:0.014210000000000278,MG44-56_v1:0.05133999999999972)0.924:0.00973999999999986,((((MG44-64_v1:0.005049999999999777,(MG44-137_v1:0.0,MG44-137_v2:0.0):0.0023900000000001143)0.913:0.003589999999999982,((MG44-39_v1:0.004699999999999704,(MG44-129_v1:0.004809999999999981,MG44-68_v1:0.03436000000000039)0.898:0.005010000000000403)0.76:0.0012499999999997513,MG44-30_v1:0.006009999999999849)0.97:0.006059999999999732)0.973:0.010150000000000325,((MG44-23_v1:0.003829999999999778,(MG44-214_v1:0.015419999999999767,MG44-27_v1:0.007460000000000022)0.454:0.0023699999999999832)0.984:0.011470000000000091,(MG44-17_v1:0.024309999999999832,((MG44-83_v2:0.0,MG44-83_v1:0.0):0.027639999999999887,MG44-215_v1:0.014940000000000175)0.74:0.006310000000000038)0.132:0.004330000000000389)0.345:0.004769999999999719)0.89:0.00495000000000001,(MG44-147_v1:0.02414000000000005,MG44-181_v1:0.011479999999999713)1.0:0.043549999999999756)0.579:0.0034599999999995745)1.0:0.20284999999999975)1.0:0.09708000000000006)0.823:0.04962999999999962,((((MG44-120_v1:0.014929999999999666,((MG44-21_v2:0.0,MG44-21_v1:0.0):0.007929999999999993,((MG44-53_v2:0.0,MG44-53_v1:0.0):0.009870000000000267,MG44-96_v1:0.007019999999999804)0.86:0.000520)0.593:0.01682999999999968)0.499:0.0029799999999999827,(((MG44-54_v2:0.0,MG44-54_v1:0.0):0.013119999999999798,MG44-185_v1:0.011359999999999815)0.121:0.000550,(MG44-1_v2:0.0,MG44-1_v1:0.0):0.013840000000000074)0.952:0.01424000000000003)1.0:0.21731000000000034,((((((MG44-42_v1:0.0,MG44-229_v4:0.0,MG44-229_v1:0.0,MG44-229_v2:0.0,MG44-229_v3:0.0):0.000550,MG44-153_v1:0.017450000000000188)0.843:0.0050400000000001555,((MG44-205_v1:0.0,MG44-261_v1:0.0,MG44-205_v2:0.0):0.000830,((MG44-206_v1:0.0,MG44-206_v2:0.0):0.003630000000000244,(((MG44-66_v1:0.000550,(MG44-158_v1:0.000540,MG44-175_v1:0.0022599999999997067)0.763:0.002360000000000362)0.749:0.000990,(((MG44-146_v1:0.000550,MG44-241_v1:0.000550)0.9:0.002349999999999852,((((MG44-34_v2:0.0,MG44-256_v1:0.0,MG44-34_v1:0.0):0.000550,((MG44-85_v1:0.0,MG44-85_v2:0.0):0.0011900000000002464,(MG44-119_v1:0.0,MG44-245_v2:0.0,MG44-244_v1:0.0):0.0035600000000002296)0.824:0.0011799999999997368)0.998:0.000540,(MG44-87_v2:0.0,MG44-87_v1:0.0):0.0629900000000001)0.758:0.0011799999999997368,((((MG44-226_v1:0.0,MG44-226_v2:0.0):0.005799999999999805,MG44-242_v1:0.000550)0.247:0.0013800000000001589,(MG44-172_v1:0.0,MG44-172_v2:0.0):0.003569999999999851)0.88:0.002349999999999852,MG44-128_v1:0.000550)0.0:0.000550)0.811:0.0011799999999997368)0.809:0.0011900000000002464,(MG44-171_v1:0.0,MG44-223_v1:0.0):0.0011999999999998678)0.998:0.000550)0.998:0.012129999999999974,(MG44-142_v1:0.0036199999999997345,(MG44-239_v1:0.005860000000000198,(MG44-168_v1:0.002349999999999852,MG44-150_v1:0.0011999999999998678)0.0:0.000560)0.849:0.0022799999999998377)0.805:0.0011799999999997368)0.742:0.0012100000000003774)0.999:0.012229999999999741)0.922:0.0095799999999997)1.0:0.22379999999999978,MG44-235_v1:0.2552399999999997)0.973:0.054549999999999876,((MG44-117_v1:0.0,MG44-117_v2:0.0):0.2084999999999999,((MG44-122_v1:0.0,MG44-122_v2:0.0):0.000550,((MG44-90_v2:0.0,MG44-90_v1:0.0):0.008289999999999687,MG44-109_v1:0.0011499999999999844)0.099:0.003149999999999764)1.0:0.1778000000000004)0.876:0.041859999999999786)0.992:0.0515800000000004,(((MG44-180_v1:0.0,MG44-159_v1:0.0):0.01733000000000029,((MG44-121_v1:0.004050000000000331,(MG44-74_v1:0.0011900000000002464,MG44-250_v2:0.0023699999999999832)0.902:0.0030999999999998806)0.883:0.003309999999999924,(MG44-144_v1:0.0023799999999996047,(MG44-100_v1:0.0,MG44-100_v2:0.0):0.0011999999999998678)0.889:0.0041799999999998505)0.806:0.007819999999999716)1.0:0.16769999999999996,((MG44-80_v1:0.015670000000000073,(((((MG44-79_v1:0.0023799999999996047,(((MG44-55_v1:0.005939999999999834,(MG44-20_v1:0.000550,MG44-108_v1:0.0011900000000002464)0.996:0.008300000000000196)0.0:0.000550,(MG44-84_v1:0.007089999999999819,(MG44-72_v1:0.005980000000000096,(MG44-77_v2:0.0,MG44-77_v3:0.0,MG44-77_v1:0.0):0.016770000000000174)0.381:0.0011900000000002464)0.86:0.000560)0.0:0.000540,(MG44-76_v1:0.007139999999999702,(MG44-45_v1:0.000550,MG44-71_v1:0.0011999999999998678)0.77:0.0013100000000001444)0.92:0.003510000000000346)0.939:0.0035600000000002296)0.862:0.000560,MG44-202_v1:0.0089699999999997)0.954:0.005980000000000096,(((MG44-58_v2:0.0,MG44-58_v1:0.0,MG44-58_v4:0.0,MG44-58_v3:0.0):0.0028399999999999537,(MG44-130_v2:0.0,MG44-130_v1:0.0,MG44-130_v3:0.0):0.000550)0.444:0.002729999999999677,(MG44-133_v1:0.0040399999999998215,MG44-203_v1:0.018930000000000113)0.838:0.007539999999999658)0.926:0.004509999999999792)0.922:0.00527000000000033,(MG44-38_v1:0.0,MG44-37_v1:0.0):0.000550)0.943:0.006759999999999877,((MG44-49_v1:0.0,MG44-49_v2:0.0):0.004229999999999734,(MG44-134_v1:0.009400000000000297,MG44-105_v1:0.012129999999999974)0.888:0.007039999999999935)0.873:0.0046200000000000685)0.966:0.010100000000000442)0.752:0.005349999999999966,((((((MG44-52_v3:0.000540,MG44-93_v1:0.000550)0.918:0.000560,MG44-248_v1:0.012500000000000178)0.907:0.007039999999999935,(MG44-184_v1:0.008989999999999831,((MG44-44_v3:0.0,MG44-44_v2:0.0,MG44-44_v1:0.0):0.00462999999999969,MG44-140_v1:0.006070000000000242)0.833:0.0035800000000003607)0.909:0.0040300000000002)0.961:0.00802999999999976,(MG44-97_v1:0.008650000000000269,MG44-15_v1:0.015179999999999971)0.854:0.0043400000000000105)0.887:0.003849999999999909,MG44-164_v1:0.014319999999999666)0.963:0.008740000000000414,MG44-19_v1:0.0046200000000000685)0.951:0.01116000000000028)1.0:0.14771999999999963)0.999:0.06449999999999978)0.362:0.029169999999999696)0.634:0.033949999999999925,(MG44-231_v1:0.05973999999999968,(MG44-179_v1:0.011650000000000382,MG44-232_v1:0.01548000000000016)0.796:0.01994999999999969)1.0:0.22207000000000043)0.822:0.04488999999999965)0.961:0.04209999999999958,(((MG44-61_v1:0.019260000000000055,((MG44-113_v1:0.0019900000000001583,(MG44-78_v1:0.0231899999999996,MG44-247_v2:0.0012299999999996203)0.624:0.00279000000000007)1.0:0.030649999999999622,MG44-135_v1:0.010200000000000209)0.238:0.010930000000000106)1.0:0.21389000000000014,(((MG44-148_v1:0.0035999999999996035,((MG44-32_v2:0.0,MG44-32_v1:0.0):0.007170000000000343,((MG44-26_v2:0.0,MG44-250_v1:0.0,MG44-26_v1:0.0):0.0012900000000000134,MG44-178_v1:0.00820000000000043)0.879:0.00354999999999972)0.997:0.013060000000000294)0.947:0.008589999999999876,(MG44-183_v1:0.035370000000000346,(MG44-237_v1:0.0023999999999997357,(((MG44-65_v1:0.004889999999999617,MG44-170_v1:0.013029999999999653)0.241:0.0011799999999997368,(MG44-230_v1:0.000540,MG44-234_v1:0.0025700000000004053)1.0:0.000550)0.998:0.000560,MG44-82_v1:0.000550)0.978:0.0021800000000000708)0.502:0.0101899999999997)0.815:0.006170000000000009)0.965:0.016119999999999912,((((MG44-116_v1:0.005950000000000344,(MG44-258_v1:0.0,MG44-258_v2:0.0,MG44-34_v3:0.0):0.005939999999999834)0.913:0.000960,((MG44-115_v1:0.0,MG44-115_v2:0.0):0.000540,(MG44-166_v1:0.0,MG44-166_v2:0.0):0.0021599999999999397)0.184:0.0011799999999997368)0.0:0.000560,(((MG44-201_v1:0.017750000000000377,(((((MG44-249_v1:0.008289999999999687,((MG44-99_v1:0.0,MG44-99_v2:0.0):0.000550,MG44-94_v1:0.0018000000000002458)0.956:0.0018099999999998673)0.542:0.000560,(MG44-233_v1:0.004349999999999632,MG44-98_v1:0.002849999999999575)0.256:0.000550)0.783:0.0011700000000001154,MG44-161_v1:0.007080000000000197)0.782:0.000920,MG44-207_v1:0.006199999999999761)0.862:0.000550,(MG44-86_v1:0.000550,(MG44-247_v1:0.0,MG44-246_v1:0.0):0.004669999999999952)0.918:0.0025800000000000267)0.952:0.004819999999999602)0.76:0.0011599999999996058,(MG44-236_v1:0.000560,MG44-211_v1:0.000550)0.82:0.0013699999999996493)0.833:0.0022599999999997067,MG44-139_v1:0.004710000000000214)0.951:0.0047600000000000975)0.663:0.0011900000000002464,(MG44-154_v1:0.0,MG44-154_v2:0.0):0.005930000000000213)0.962:0.015659999999999563)1.0:0.2728400000000004)0.999:0.11015999999999959,(MG44-5_v1:0.26532,((MG44-165_v1:0.009120000000000239,(MG44-204_v1:0.004260000000000375,MG44-209_v1:0.016960000000000086)0.754:0.0021399999999998087)0.463:0.0024600000000001288,(MG44-213_v1:0.00666000000000011,(MG44-173_v1:0.004769999999999719,MG44-227_v1:0.005930000000000213)0.892:0.003989999999999938)0.358:0.001100000000000101)1.0:0.2296699999999996)0.996:0.07589000000000024)0.518:0.03275000000000006)0.994:0.07622000000000018)0.999:0.10159999999999991,MG44-188_v1:0.40759000000000034)0.085:0.034170000000000034)1.0:0.3410000000000002,((((MG44-60_v1:0.0,MG44-60_v2:0.0):0.000550,(MG44-149_v1:0.01654999999999962,MG44-151_v1:0.005810000000000315)0.829:0.00759000000000043)1.0:0.7513999999999998,((MG44-14_v1:0.0,MG44-14_v2:0.0):0.2715399999999999,(((((MG44-118_v1:0.0,MG44-118_v2:0.0):0.000550,MG44-24_v1:0.001140000000000363)0.966:0.00602999999999998,(MG44-102_v1:0.0035999999999996035,MG44-208_v1:0.012509999999999799)0.185:0.0029700000000003612)0.386:0.0020199999999999108,(MG44-238_v1:0.0047199999999998354,(MG44-152_v1:0.003669999999999618,MG44-182_v1:0.006560000000000343)0.869:0.0041999999999999815)0.882:0.009299999999999642)1.0:0.16640000000000033,((((MG44-70_v3:0.0,MG44-70_v1:0.0,MG44-70_v2:0.0):0.0011799999999997368,MG44-240_v1:0.004590000000000316)0.911:0.004540000000000433,((MG44-169_v1:0.0,MG44-169_v2:0.0):0.0022299999999999542,(MG44-106_v1:0.020039999999999836,((MG44-112_v1:0.0,MG44-112_v2:0.0):0.00338999999999956,MG44-228_v1:0.005919999999999703)0.372:0.0011599999999996058)0.742:0.0011799999999997368)0.958:0.006050000000000111)0.966:0.020330000000000403,(MG44-157_v1:0.035820000000000185,MG44-127_v1:0.00959000000000021)0.965:0.03167000000000009)1.0:0.17117999999999967)1.0:0.2354799999999999)1.0:0.2862199999999997)0.999:0.17372999999999994,((MG44-225_v1:0.001000000000000334,MG44-224_v1:0.000550)1.0:0.5045999999999999,(MG44-2_v1:0.016000000000000014,MG44-104_v1:0.02397999999999989)1.0:0.4137700000000004)1.0:0.30939000000000005)0.795:0.07435999999999998)0.879:0.08232000000000017,(((MG44-195_v3:0.0,MG44-195_v2:0.0,MG44-195_v1:0.0):0.12345999999999968,(MG44-193_v1:0.00230999999999959,MG44-190_v1:0.000550)0.999:0.09131999999999962)1.0:0.4482700000000004,(MG44-220_v1:0.3939300000000001,((MG44-196_v7:0.0,MG44-196_v6:0.0,MG44-196_v5:0.0,MG44-196_v3:0.0,MG44-196_v4:0.0,MG44-196_v1:0.0,MG44-196_v2:0.0):0.0028399999999999537,MG44-187_v1:0.003049999999999997)1.0:0.45469000000000026)0.929:0.1312500000000001)1.0:0.35277000000000003)0.884:0.06106999999999996,(((MG44-167_v1:0.0017300000000002314,((MG44-43_v2:0.0,MG44-59_v1:0.0,MG44-43_v1:0.0):0.000550,MG44-50_v1:0.0011799999999997368)0.761:0.004150000000000098)1.0:0.18498000000000037,((MG44-10_v2:0.0,MG44-10_v3:0.0,MG44-10_v1:0.0,MG44-10_v4:0.0):0.15232000000000046,(((MG44-9_v1:0.010299999999999976,MG44-13_v1:0.03481999999999985)0.668:0.00617999999999963,MG44-6_v1:0.012599999999999945)0.766:0.004010000000000069,MG44-12_v1:0.012809999999999988)0.999:0.09712000000000032)0.992:0.10060000000000002)1.0:0.6125500000000001,((MG44-254_v1:0.0012699999999998823,((MG44-258_v3:0.0012299999999996203,(MG44-269_v1:0.0,MG44-256_v2:0.0):0.000550)0.823:0.0011799999999997368,((MG44-206_v3:0.0,MG44-252_v1:0.0,MG44-221_v1:0.0):0.000550,MG44-255_v1:0.0023799999999996047)0.0:0.000560)0.79:0.0011299999999998533)1.0:0.6034000000000002,((MG44-259_v1:0.07430000000000003,(MG44-205_v3:0.0011900000000002464,MG44-257_v1:0.000550)0.998:0.05325000000000024)1.0:0.1481899999999996,(MG44-222_v1:0.12077999999999989,((MG44-251_v1:0.0,MG44-264_v1:0.0):0.003370000000000317,(MG44-266_v1:0.0,MG44-266_v2:0.0,MG44-253_v1:0.0):0.0014300000000000423)1.0:0.1379999999999999)0.998:0.12708999999999993)1.0:0.3609500000000003)1.0:0.3216000000000001)0.92:0.08998000000000017)0.944:0.051979999999999915)0.999:0.16569000000000011,(((((WP_095105824_1_Type_II-A_1344aa:0.06517000000000017,(WP_107552556_1_Type_II-A_1344aa:0.0047600000000000975,WP_105977863_1_Type_II-A_1344aa:0.010970000000000368)0.998:0.06193000000000026)1.0:0.3172600000000001,(WP_103209613_1_Type_II-A_1336aa:0.18723000000000045,(WP_096598476_1_Type_II-A_1334aa:0.05039000000000016,('cas9|CAS-II-C|Staphylococcus_pseudintermedius_ED99_uid162109|NC_017568|1334aa':0.0013199999999997658,WP_127504989_1_Type_II-A_1334aa:0.0022999999999999687)1.0:0.0766600000000004)1.0:0.15430999999999973)1.0:0.20028999999999986)1.0:0.39037000000000033,(WP_081487811_1_Type_II-A_1356aa:0.5046200000000001,Khu_1310aa:0.5890300000000002)0.999:0.2449699999999999)1.0:0.5034999999999998,((WP_119945366_1_Type_II-A_1339aa:0.008779999999999788,WP_069125601_1_Type_II-A_1339aa:0.0042200000000001125)1.0:0.7034200000000004,(((((('cas9|CAS-II-A|Lactobacillus_sanfranciscensis_TMW_1_1304_uid72937|NC_015978|1331aa':0.13421000000000038,WP_054646658_1_Type_II-A_1341aa:0.11685999999999996)1.0:0.36122999999999994,(((WP_057773983_1_Type_II-A_1378aa:0.11136000000000035,(WP_062903918_1_Type_II-A_1378aa:0.0011599999999996058,(WP_062904505_1_Type_II-A_1378aa:0.0011799999999997368,WP_062913273_1_Type_II-A_1385aa:0.0011799999999997368)0.0:0.000550)1.0:0.13349999999999973)1.0:0.2689199999999996,(((WP_010009270_1_Type_II-A_1354aa:0.31649999999999956,WP_057890055_1_Type_II-A_1357aa:0.38016000000000005)0.999:0.11922999999999995,(WP_099947359_1_Type_II-A_1178aa:0.13192999999999966,(WP_089556639_1_Type_II-A_1368aa:0.13996999999999993,((WP_065825603_1_Type_II-A_1368aa:0.009470000000000312,(BBE26067_1_Type_II-A_1368aa:0.006429999999999936,(WP_069468140_1_Type_II-A_1368aa:0.000560,(WP_089542143_1_Type_II-A_1368aa:0.000550,WP_064777233_1_Type_II-A_1368aa:0.0035199999999999676)0.904:0.002349999999999852)0.797:0.0018599999999997507)0.086:0.003169999999999895)0.726:0.0029799999999999827,(WP_116843570_1_Type_II-A_1368aa:0.010640000000000427,(WP_056965860_1_Type_II-A_1368aa:0.000540,WP_126133368_1_Type_II-A_1368aa:0.005650000000000155)1.0:0.08035999999999976)0.907:0.0045999999999999375)0.808:0.012889999999999624)0.995:0.10641000000000034)1.0:0.21834000000000042)0.965:0.05862000000000034,((((WP_005684674_1_Type_II-A_1361aa:0.0,'cas9|CAS-II-A|Lactobacillus_rhamnosus_LOCK900_uid210957|NC_021723|1361aa':0.0):0.059350000000000236,(Lsp1_1365aa:0.1032700000000002,(WP_077069534_1_Type_II-A_1363aa:0.0011700000000001154,'cas9|CAS-II-A|Lactobacillus_rhamnosus_GG_uid59313|NC_013198|1363aa':0.000550)1.0:0.10038000000000036)0.976:0.04002999999999979)0.973:0.06207000000000029,(WP_070652006_1_Type_II-A_1357aa:0.16706999999999983,((((WP_012491871_1_Type_II-A_1361aa:0.000550,WP_100908617_1_Type_II-A_1361aa:0.0011499999999999844)0.874:0.006319999999999659,(WP_003588546_1_Type_II-A_1363aa:0.000950,(WP_052916100_1_Type_II-A_1360aa:0.0011700000000001154,WP_081528804_1_Type_II-A_1360aa:0.000550)0.892:0.0025300000000001432)1.0:0.16575000000000006)1.0:0.06860999999999962,(WP_109990335_1_Type_II-A_1361aa:0.023069999999999702,WP_101512178_1_Type_II-A_1361aa:0.005499999999999616)0.998:0.02676999999999996)0.814:0.027000000000000135,((WP_003659473_1_Type_II-A_1362aa:0.0,'cas9|CAS-II-A|Lactobacillus_casei_LOCK919_uid210959|NC_021721|1362aa':0.0):0.000550,WP_094516034_1_Type_II-A_1362aa:0.0011700000000001154)1.0:0.06343000000000032)1.0:0.1324500000000004)0.16:0.04687999999999981)1.0:0.3730399999999996,((WP_087741344_1_Type_II-A_1350aa:0.40800000000000036,(WP_065200954_1_Type_II-A_1368aa:0.016359999999999708,(WP_110139996_1_Type_II-A_1368aa:0.002349999999999852,WP_087609243_1_Type_II-A_1369aa:0.000550)0.965:0.020330000000000403)1.0:0.3004800000000003)0.993:0.11798999999999982,(((WP_101872621_1_Type_II-A_1358aa:0.00929000000000002,(WP_050337970_1_Type_II-A_1358aa:0.0047399999999999665,WP_120769497_1_Type_II-A_1358aa:0.000550)0.945:0.011199999999999655)1.0:0.10848999999999975,(WP_074029542_1_Type_II-A_1362aa:0.09205000000000041,(WP_063722122_1_Type_II-A_1358aa:0.0026000000000001577,(((WP_054519097_1_Type_II-A_1358aa:0.0,WP_064578474_1_Type_II-A_1358aa:0.0):0.000550,(((WP_060684250_1_Type_II-A_1358aa:0.0,WP_128729551_1_Type_II-A_1358aa:0.0):0.000560,WP_065080293_1_Type_II-A_1358aa:0.000890)0.2:0.0011999999999998678,((WP_027821588_1_Type_II-A_1358aa:0.000550,WP_106904639_1_Type_II-A_1358aa:0.0011999999999998678)0.8:0.0012100000000003774,WP_122036847_1_Type_II-A_1358aa:0.000550)1.0:0.000550)0.923:0.000890)0.0:0.000550,(WP_064523476_1_Type_II-A_1358aa:0.000550,'cas9|CAS-II-A|Lactobacillus_plantarum_ZJ316_uid188689|NC_020229|1358aa':0.0011799999999997368)0.9:0.0023799999999996047)0.834:0.0021599999999999397)0.95:0.01471)0.999:0.08575999999999961)1.0:0.26851999999999965,(WP_065902179_1_Type_II-A_1368aa:0.0,WP_065937575_1_Type_II-A_1368aa:0.0):0.48678000000000043)0.937:0.12223000000000006)0.397:0.07530000000000037)1.0:0.18018999999999963)0.565:0.045130000000000337)0.985:0.11050999999999966,((((('cas9|CAS-II-A|Pediococcus_pentosaceus_SL4_uid227215|NC_022780|1346aa':0.06435999999999975,(WP_094104688_1_Type_II-A_1359aa:0.004819999999999602,WP_115154636_1_Type_II-A_1359aa:0.0023999999999997357)0.999:0.053279999999999994)1.0:0.21250999999999998,((WP_070366671_1_Type_II-A_1357aa:0.000550,WP_128472058_1_Type_II-A_1357aa:0.0022799999999998377)1.0:0.06740999999999975,((WP_065124500_1_Type_II-A_1366aa:0.00619000000000014,WP_075139705_1_Type_II-A_1366aa:0.008409999999999584)0.986:0.014029999999999987,(WP_128688323_1_Type_II-A_1364aa:0.006380000000000052,(WP_128737221_1_Type_II-A_1364aa:0.008160000000000167,(ID78_10_1367aa:0.012100000000000222,WP_004166700_1_Type_II-A_1364aa:0.006039999999999601)0.736:0.0014399999999996638)0.96:0.012150000000000105)0.718:0.012719999999999843)0.986:0.046809999999999796)1.0:0.2987799999999998)0.998:0.11033000000000026,('cas9|CAS-II-A|Lactobacillus_buchneri_NRRL_B_30929_uid66205|NC_015428|1371aa':0.020609999999999573,WP_014940461_1_Type_II-A_1371aa:0.02548999999999957)1.0:0.30513999999999974)0.617:0.06231000000000009,((((WP_109918023_1_Type_II-A_1400aa:0.009669999999999845,WP_038521270_1_Type_II-A_1400aa:0.023780000000000356)1.0:0.22884999999999955,(WP_109715097_1_Type_II-A_1397aa:0.13182000000000027,(WP_109585852_1_Type_II-A_1393aa:0.05388999999999999,Lsp2_1397aa:0.05557999999999996)1.0:0.06862000000000013)0.952:0.06402000000000019)1.0:0.1956800000000003,((WP_080881730_1_Type_II-A_1387aa:0.0022099999999998232,WP_127345750_1_Type_II-A_1387aa:0.0013199999999997658)1.0:0.19948999999999995,(WP_020807054_1_Type_II-A_1386aa:0.1480800000000002,((WP_087712910_1_Type_II-A_1375aa:0.0044399999999997775,WP_117285354_1_Type_II-A_1375aa:0.010919999999999597)0.908:0.008289999999999687,((WP_069168517_1_Type_II-A_1370aa:0.03849000000000036,'cas9|CAS-II-A|Lactobacillus_johnsonii_DPC_6026_uid162057|NC_017477|1375aa':0.000540)0.663:0.000540,WP_127835850_1_Type_II-A_1375aa:0.000550)0.986:0.01823999999999959)1.0:0.11341999999999963)1.0:0.10217999999999972)0.943:0.08124999999999982)0.998:0.12000999999999973,((WP_089119823_1_Type_II-A_1427aa:0.045700000000000074,(WP_072547243_1_Type_II-A_1420aa:0.011709999999999887,(WP_060598264_1_Type_II-A_1420aa:0.000540,(WP_114893867_1_Type_II-A_1420aa:0.000550,(WP_077302299_1_Type_II-A_1420aa:0.008169999999999789,WP_119906237_1_Type_II-A_1420aa:0.002340000000000231)0.0:0.000560)0.849:0.0011599999999996058)0.854:0.0022999999999999687)0.955:0.04272000000000009)1.0:0.34030999999999967,WP_075362504_1_Type_II-A_1390aa:0.4589699999999999)0.986:0.10867000000000004)1.0:0.19516000000000044)0.261:0.04424000000000028,(('cas9|CAS-II-A|Lactobacillus_salivarius_CECT_5713_uid162005|NC_017481|897aa':0.05538000000000043,'cas9|CAS-II-A|Lactobacillus_salivarius_UCC118_uid58233|NC_007929|1149aa':0.02411999999999992)1.0:0.47099000000000046,(WP_065533057_1_Type_II-A_1382aa:0.3121400000000003,(WP_039945658_1_Type_II-A_1396aa:0.2782,((WP_104878060_1_Type_II-A_1381aa:0.023310000000000386,(WP_127429586_1_Type_II-A_1381aa:0.0045200000000003016,WP_124891202_1_Type_II-A_1381aa:0.0037599999999997635)0.988:0.022339999999999804)0.985:0.05496000000000034,((WP_128492537_1_Type_II-A_1381aa:0.000550,(WP_080650625_1_Type_II-A_1381aa:0.0011999999999998678,WP_087908354_1_Type_II-A_1360aa:0.003669999999999618)0.969:0.006990000000000052)1.0:0.08774000000000015,(WP_107760052_1_Type_II-A_1378aa:0.014129999999999754,(WP_082229465_1_Type_II-A_1378aa:0.0023699999999999832,WP_114806560_1_Type_II-A_1378aa:0.004749999999999588)0.373:0.000540)1.0:0.05677000000000021)1.0:0.059929999999999595)1.0:0.28078999999999965)1.0:0.1939099999999998)0.423:0.0571299999999999)0.325:0.05961000000000016)0.999:0.1240199999999998)0.661:0.07394000000000034)0.551:0.07922999999999991,WP_050952303_1_Type_II-A_1427aa:1.2416400000000003)0.998:0.16304000000000007,('cas9|CAS-II-A|Leuconostoc_gelidum_JB7_uid175682|NC_018631|1355aa':0.6058899999999996,(WP_045920486_1_Type_II-A_1383aa:0.2216199999999997,(WP_042996237_1_Type_II-A_1420aa:0.0011299999999998533,'cas9|CAS-II-A|Bifidobacterium_bifidum_S17_uid59545|NC_014616|1420aa':0.000550)1.0:0.15932000000000013)1.0:0.4658300000000004)1.0:0.39697000000000005)0.998:0.14125999999999994,(WP_118908584_1_Type_II-A_1325aa:0.4683099999999998,(WP_076614067_1_Type_II-A_1365aa:0.42522999999999955,(WP_041499991_1_Type_II-A_1356aa:0.31125999999999987,WP_010018949_1_Type_II-A_1356aa:0.25590000000000046)1.0:0.18901999999999974)1.0:0.18249000000000004)1.0:0.1719599999999999)0.906:0.07977999999999996,('cas9|CAS-II-A|Gordonibacter_pamelaeae_7_10_1_b_uid197167|NC_021021|1371aa':0.40683000000000025,('cas9|CAS-II-A|Eggerthella_YY7918_uid68707|NC_015738|1380aa':0.34170000000000034,('cas9|CAS-II-A|Olsenella_uli_DSM_7084_uid51367|NC_014363|1399aa':0.30112000000000005,'cas9|CAS-II-A|Coriobacterium_glomerans_PW2_uid65787|NC_015389|1384aa':0.2632399999999997)1.0:0.20647000000000038)0.763:0.0919800000000004)1.0:0.6266600000000002)0.144:0.03760999999999992)0.909:0.07053999999999983)0.876:0.07740999999999998,((WP_108730630_1_Type_II-A_1488aa:0.013829999999999565,WP_128735912_1_Type_II-A_1488aa:0.009660000000000224)1.0:0.8407400000000003,(WP_116877370_1_Type_II-A_1426aa:0.7584599999999999,(Lan_1318aa:0.5014800000000004,(((((WP_126475526_1_Type_II-A_1350aa:0.13102999999999998,(WP_082312238_1_Type_II-A_1345aa:0.008160000000000167,(('cas9|CAS-II-A|Streptococcus_mutans_NN2025_uid46353|NC_013928|1345aa':0.007119999999999571,((WP_061046374_1_Type_II-A_1345aa:0.00354999999999972,WP_002263549_1_Type_II-A_1345aa:0.0011900000000002464)0.775:0.0011900000000002464,(WP_106006713_1_Type_II-A_1345aa:0.0011900000000002464,WP_002280230_1_Type_II-A_1345aa:0.0035600000000002296)0.792:0.0011799999999997368)0.894:0.0023900000000001143)0.757:0.0011700000000001154,(WP_014677909_1_Type_II-A_1345aa:0.0024600000000001288,Smu_1345aa:0.031810000000000116)0.904:0.003529999999999589)0.9:0.012439999999999785)0.999:0.04087999999999958)1.0:0.09279999999999955,(((((WP_017648376_1_Type_II-A_1370aa:0.0,WP_088881668_1_Type_II-A_1370aa:0.0):0.004229999999999734,(WP_001040108_1_Type_II-A_1370aa:0.0023699999999999832,(WP_001040107_1_Type_II-A_1370aa:0.000550,WP_001040110_1_Type_II-A_1370aa:0.0011999999999998678)0.0:0.000550)0.997:0.020299999999999763)0.747:0.006879999999999775,(WP_038406070_1_Type_II-A_1374aa:0.015019999999999811,(WP_088181599_1_Type_II-A_1370aa:0.0011799999999997368,(((WP_123957750_1_Type_II-A_1370aa:0.0011799999999997368,WP_123947897_1_Type_II-A_1370aa:0.002360000000000362)0.0:0.000550,(Sag1_1385aa:0.0,'cas9|CAS-II-A|Streptococcus_agalactiae_2603V_R_uid57943|NC_004116|1370aa':0.0,WP_112435821_1_Type_II-A_1370aa:0.0,WP_112477766_1_Type_II-A_1370aa:0.0):0.000550)0.0:0.000550,(WP_001040085_1_Type_II-A_1370aa:0.0011900000000002464,WP_050881965_1_Type_II-A_1370aa:0.0011799999999997368)0.0:0.000550)0.0:0.000550)0.967:0.006669999999999732)0.935:0.0056200000000004025)0.83:0.008580000000000254,((WP_001040102_1_Type_II-A_1377aa:0.0,'cas9|CAS-II-A|Streptococcus_agalactiae_NEM316_uid61585|NC_004368|1377aa':0.0):0.03157999999999994,(WP_001040096_1_Type_II-A_1370aa:0.005189999999999806,WP_001040098_1_Type_II-A_1370aa:0.000800)0.931:0.009299999999999642)1.0:0.08704999999999963)1.0:0.16098999999999997,Sra_1370aa:0.2562699999999998)0.154:0.0432699999999997)0.94:0.04072999999999993,(((WP_126426708_1_Type_II-A_1364aa:0.09883000000000042,(((((WP_003043819_1_Type_II-A_1375aa:0.07294999999999963,WP_129555603_1_Type_II-A_1367aa:0.07521000000000022)1.0:0.047250000000000014,((WP_111681791_1_Type_II-A_1371aa:0.000540,(((WP_111716689_1_Type_II-A_1371aa:0.03127999999999975,WP_012767106_1_Type_II-A_1371aa:0.0035400000000000986)0.0:0.000560,WP_014612333_1_Type_II-A_1371aa:0.0023799999999996047)0.0:0.000550,Sdy_1371aa:0.000550)0.942:0.0035400000000000986)0.748:0.001140000000000363,(('cas9|CAS-II-A|Streptococcus_pyogenes_MGAS10750_uid58575|NC_008024|1371aa':0.0047600000000000975,WP_111679121_1_Type_II-A_1371aa:0.0011900000000002464)0.0:0.000540,WP_015017095_1_Type_II-A_1371aa:0.0047199999999998354)0.928:0.0035999999999996035)1.0:0.08253000000000021)0.993:0.03143000000000029,(((WP_030125963_1_Type_II-A_1368aa:0.0024600000000001288,((WP_031488318_1_Type_II-A_1368aa:0.0027799999999995606,(WP_111694788_1_Type_II-A_1368aa:0.00354999999999972,WP_111705078_1_Type_II-A_1368aa:0.0023900000000001143)0.893:0.0031600000000002737)0.442:0.0012100000000003774,((WP_012560673_1_Type_II-A_1368aa:0.003589999999999982,WP_111703313_1_Type_II-A_1368aa:0.013189999999999813)0.868:0.0023900000000001143,WP_038434062_1_Type_II-A_1368aa:0.0011900000000002464)0.817:0.0015900000000002024)0.875:0.003090000000000259)0.957:0.006000000000000227,WP_111704663_1_Type_II-A_1368aa:0.000540)0.969:0.006140000000000256,((WP_063631341_1_Type_II-A_1367aa:0.0011900000000002464,WP_111693164_1_Type_II-A_1367aa:0.000540)0.924:0.003569999999999851,(WP_101248361_1_Type_II-A_1367aa:0.005959999999999965,((WP_038432938_1_Type_II-A_1367aa:0.0,WP_023080005_1_Type_II-A_1367aa:0.0):0.000550,WP_023610282_1_Type_II-A_1367aa:0.0011999999999998678)0.928:0.003589999999999982)0.781:0.0011999999999998678)0.813:0.0021300000000001873)0.747:0.0017199999999997218)0.83:0.0030799999999997496,(((((AAX71861_1_Type_II-A_1368aa:0.0,WP_129846771_1_Type_II-A_1368aa:0.0):0.0023900000000001143,(WP_111689242_1_Type_II-A_1368aa:0.000550,(WP_002989955_1_Type_II-A_1368aa:0.000550,WP_011527619_1_Type_II-A_1368aa:0.0011999999999998678)0.81:0.0011999999999998678)0.822:0.0011900000000002464)0.829:0.0011900000000002464,(WP_020905136_1_Type_II-A_1368aa:0.0011799999999997368,((WP_129304756_1_Type_II-A_1368aa:0.0011900000000002464,(WP_049524935_1_Type_II-A_1368aa:0.0011999999999998678,(WP_011285506_1_Type_II-A_1368aa:0.000550,NP_269215_1_Type_II-A_1368aa:0.0011799999999997368)0.0:0.000550)0.0:0.000550)0.797:0.0011999999999998678,(((WP_032462936_1_Type_II-A_1368aa:0.0023900000000001143,WP_111704216_1_Type_II-A_1368aa:0.004769999999999719)0.885:0.002329999999999721,(WP_030126706_1_Type_II-A_1368aa:0.000550,('cas9|CAS-II-A|Streptococcus_pyogenes_MGAS315_uid57911|NC_004070|1368aa':0.0,WP_111674566_1_Type_II-A_1368aa:0.0):0.0035199999999999676)0.831:0.0023900000000001143)0.0:0.000550,WP_038431314_1_Type_II-A_1368aa:0.000550)0.948:0.003589999999999982)0.826:0.0011900000000002464)0.0:0.000520)0.914:0.003610000000000113,(WP_111713801_1_Type_II-A_1367aa:0.0011900000000002464,WP_014407541_1_Type_II-A_1367aa:0.004769999999999719)0.856:0.002340000000000231)0.727:0.00354999999999972,WP_111690765_1_Type_II-A_1367aa:0.007179999999999964)0.765:0.00140000000000029)0.677:0.000560,WP_111686257_1_Type_II-A_1367aa:0.012520000000000309)1.0:0.053589999999999804)0.976:0.10156999999999972,((((WP_126436870_1_Type_II-A_1348aa:0.0023799999999996047,WP_111692589_1_Type_II-A_1348aa:0.0023799999999996047)0.895:0.0023900000000001143,'cas9|CAS-II-A|Streptococcus_equi_zooepidemicus_MGCS10565_uid59263|NC_011134|1348aa':0.0011999999999998678)0.782:0.0010199999999995768,WP_111690263_1_Type_II-A_1348aa:0.0025700000000004053)1.0:0.2142999999999997,(WP_007896501_1_Type_II-A_1374aa:0.2103900000000003,(WP_111673267_1_Type_II-A_1369aa:0.11491000000000007,(WP_003099269_1_Type_II-A_1368aa:0.000530,(AHY17476_1_Type_II-C_1267aa:0.000550,AHY15608_1_Type_II-C_1273aa:0.004870000000000374)0.828:0.0015499999999999403)1.0:0.12108000000000008)0.969:0.06003999999999987)1.0:0.1012599999999999)0.441:0.029670000000000307)1.0:0.14273000000000025,(WP_119877030_1_Type_II-A_1370aa:0.1952499999999997,((('cas9|CAS-II-A|Streptococcus_gallolyticus_UCN34_uid46061|NC_013798|1371aa':0.0665300000000002,((WP_077497300_1_Type_II-A_1384aa:0.06400000000000006,'cas9|CAS-II-A|Streptococcus_gallolyticus_ATCC_BAA_2069_uid63617|NC_015215|1370aa':0.017360000000000042)1.0:0.03230999999999984,WP_067062573_1_Type_II-A_1372aa:0.052050000000000374)0.182:0.013270000000000337)0.133:0.024810000000000443,('cas9|CAS-II-A|Streptococcus_infantarius_CJ18_uid87033|NC_016826|1375aa':0.028830000000000133,(Seq1_1376aa:0.03695999999999966,('cas9|CAS-II-A|Streptococcus_lutetiensis_033_uid213397|NC_021900|1373aa':0.010640000000000427,(WP_126402616_1_Type_II-A_1373aa:0.01797000000000004,WP_111698941_1_Type_II-A_1373aa:0.002340000000000231)0.999:0.025719999999999743)0.998:0.03749000000000002)1.0:0.13759000000000032)0.977:0.042010000000000325)1.0:0.09145000000000003,(WP_003030002_1_Type_II-A_1345aa:0.09103999999999957,(WP_126408155_1_Type_II-A_1386aa:0.03383999999999965,WP_003031511_1_Type_II-A_1396aa:0.041699999999999626)1.0:0.12727000000000022)0.979:0.056079999999999686)0.57:0.035029999999999895)0.968:0.05285999999999991)0.685:0.04994999999999994)0.659:0.047089999999999854,(WP_061563899_1_Type_II-A_1366aa:0.11526000000000014,(((WP_111675746_1_Type_II-A_1391aa:0.04441000000000006,WP_096753782_1_Type_II-A_1392aa:0.03127999999999975)0.643:0.013969999999999594,((WP_065972475_1_Type_II-A_1388aa:0.010139999999999816,('cas9|CAS-II-A|Streptococcus_thermophilus_LMD_9_uid58327|NC_008532|1388aa':0.0023799999999996047,(WP_024703962_1_Type_II-A_1388aa:0.0011900000000002464,((WP_014727651_1_Type_II-A_1388aa:0.0,WP_111679672_1_Type_II-A_1388aa:0.0):0.000550,WP_014608595_1_Type_II-A_1388aa:0.000540)0.0:0.000550)0.948:0.00354999999999972)0.93:0.010500000000000398)1.0:0.18698999999999977,((WP_024405243_1_Type_II-A_1380aa:0.0,'cas9|CAS-II-A|Streptococcus_suis_ST1_uid167482|NC_017950|1381aa':0.0):0.03453000000000017,(WP_024390729_1_Type_II-A_1380aa:0.017859999999999765,WP_105184075_1_Type_II-A_1382aa:0.015839999999999854)1.0:0.06301000000000023)1.0:0.21232000000000006)1.0:0.13748000000000005)1.0:0.08840000000000003,(WP_120770653_1_Type_II-A_1375aa:0.05968000000000018,WP_060553428_1_Type_II-A_1380aa:0.0283199999999999)0.984:0.02548999999999957)0.944:0.035499999999999865)1.0:0.14090000000000025)1.0:0.11508999999999991,(Eit_1331aa:0.37124000000000024,((WP_077275696_1_Type_II-A_1332aa:0.4062999999999999,WP_071456514_1_Type_II-A_1335aa:0.36036999999999964)1.0:0.13107999999999986,(((Efa_1341aa:0.000880,(WP_002335161_1_Type_II-A_1340aa:0.000550,WP_119364770_1_Type_II-A_1340aa:0.0011999999999998678)1.0:0.000550)1.0:0.2219800000000003,('cas9|CAS-II-A|Enterococcus_mundtii_QU_25_uid229420|NC_022878|1330aa':0.32038999999999973,(WP_095443635_1_Type_II-A_1334aa:0.14991999999999983,(WP_095454139_1_Type_II-A_1336aa:0.007139999999999702,('cas9|CAS-II-A|Enterococcus_hirae_ATCC_9790_uid70619|NC_018081|1336aa':0.0012100000000003774,WP_063627610_1_Type_II-A_1336aa:0.00602999999999998)0.335:0.001280000000000392)1.0:0.25678)0.994:0.08140000000000036)0.985:0.07803999999999967)1.0:0.1426299999999996,((WP_038409211_1_Type_II-A_1334aa:0.07852999999999977,(((Lmo_1346aa:0.0033200000000004337,'cas9|CAS-II-A|Listeria_innocua_Clip11262_uid61567|NC_003212|1334aa':0.003809999999999647)1.0:0.04994000000000032,((WP_003727705_1_Type_II-A_1334aa:0.000550,WP_003730785_1_Type_II-A_1334aa:0.0011900000000002464)0.997:0.01578000000000035,(WP_058876445_1_Type_II-A_1334aa:0.0023999999999997357,('cas9|CAS-II-A|Listeria_monocytogenes_10403S_uid54461|NC_017544|1334aa':0.004209999999999603,WP_003723650_1_Type_II-A_1334aa:0.014840000000000408)0.8:0.005770000000000053)0.81:0.004809999999999981)0.996:0.02564999999999973)0.97:0.021539999999999893,((WP_085400884_1_Type_II-A_1334aa:0.0012999999999996348,(WP_085392451_1_Type_II-A_1334aa:0.0013699999999996493,(WP_033920898_1_Type_II-A_1334aa:0.0034200000000002007,(WP_023548323_1_Type_II-A_1334aa:0.0,WP_077287021_1_Type_II-A_1334aa:0.0):0.000540)0.276:0.0011999999999998678)0.799:0.000940)0.999:0.03402999999999956,(WP_003733029_1_Type_II-A_1334aa:0.00478999999999985,WP_031669209_1_Type_II-A_1334aa:0.000550)1.0:0.0854499999999998)0.993:0.03622000000000014)0.979:0.05942000000000025)1.0:0.22067999999999977,(WP_095803385_1_Type_II-A_1327aa:0.3179400000000001,(WP_096397536_1_Type_II-A_1337aa:0.004450000000000287,(WP_002378009_1_Type_II-A_1337aa:0.0012699999999998823,('cas9|CAS-II-A|Enterococcus_faecalis_OG1RF_uid54927|NC_017316|1337aa':0.003490000000000215,WP_002364836_1_Type_II-A_1337aa:0.001260000000000261)0.452:0.0011799999999997368)0.178:0.000540)1.0:0.28157999999999994)0.927:0.05522999999999989)0.978:0.04567000000000032)0.982:0.06660999999999984)0.633:0.04427999999999965)0.982:0.06605999999999979)0.062:0.052080000000000126)0.957:0.13229999999999986)0.982:0.19776000000000016)1.0:0.26586)0.996:0.1629100000000001)1.0:0.8148200000000001)0.734:0.10899999999999999)0.105:0.07033000000000023)1.0:0.19499999999999984)1.0:0.23929,((((((((MG95-1_v1:0.32184999999999997,((MG95-2_v2:0.0,MG95-2_v1:0.0):0.014479999999999826,((MG95-3_v2:0.0,MG95-3_v1:0.0,MG95-3_v3:0.0):0.0011399999999999189,MG95-4_v1:0.0035400000000000986)0.975:0.021300000000000097)1.0:0.3100299999999998)1.0:0.7014899999999997,((MG116-32_v1:0.27974999999999994,((MG88-15_v1:0.09819999999999984,((MG88-13_v1:0.0,MG116-42_v1:0.0):0.0011399999999999189,MG88-2_v1:0.000550)0.998:0.05561000000000016)1.0:0.1655199999999999,((MG88-12_v2:0.0,MG88-12_v3:0.0,MG88-12_v1:0.0):0.17350999999999983,MG88-5_v1:0.1688900000000002)1.0:0.17173000000000016)0.65:0.053199999999999914)1.0:0.5869299999999997,(MG88-3_v1:0.5851799999999998,((((MG88-4_v4:0.0,MG88-4_v1:0.0,MG88-4_v2:0.0,MG88-4_v3:0.0):0.0018899999999999473,MG88-1_v1:0.0014599999999997948)1.0:0.14448000000000016,(MG88-9_v1:0.006120000000000125,((MG88-10_v2:0.0,MG88-10_v1:0.0):0.007070000000000132,((MG88-8_v2:0.0,MG88-8_v1:0.0):0.009090000000000042,(MG88-14_v1:0.0,MG88-14_v2:0.0):0.00857999999999981)0.965:0.00882000000000005)0.542:0.0032800000000001717)1.0:0.11931000000000003)1.0:0.1174900000000001,((MG116-44_v1:0.0,MG116-33_v1:0.0):0.25832999999999995,(MG88-11_v1:0.0026799999999997937,MG116-22_v3:0.0027300000000001212)1.0:0.23648999999999987)0.839:0.054870000000000196)1.0:0.4627699999999999)0.927:0.1329699999999998)0.955:0.09304999999999986)0.985:0.1360800000000002,((MG88-6_v1:0.0,MG88-6_v2:0.0):0.2803300000000002,MG88-7_v1:0.3113999999999999)1.0:0.2385299999999999)0.993:0.14042999999999983,(((((MG48-19_v1:0.014369999999999994,MG48-20_v1:0.000560)1.0:0.02256999999999998,MG48-38_v1:0.000980)0.415:0.0022099999999998232,MG48-3_v1:0.007789999999999964)1.0:0.41247999999999996,(((MG48-2_v2:0.0,MG48-2_v1:0.0):0.000710,((((MG48-18_v1:0.0,MG48-18_v2:0.0):0.0044400000000002215,(MG48-12_v1:0.000550,(MG116-21_v1:0.0011199999999997878,(MG48-11_v1:0.0011100000000001664,(MG48-10_v2:0.0,MG116-25_v4:0.0,MG116-25_v2:0.0,MG116-25_v1:0.0):0.000550)0.0:0.000550)0.813:0.0011199999999997878)0.815:0.0011100000000001664)0.933:0.003309999999999924,((MG48-14_v1:0.000550,MG116-20_v2:0.0011100000000001664)0.834:0.0011100000000001664,(MG48-8_v2:0.0,MG48-8_v1:0.0):0.000550)0.828:0.0010900000000000354)0.0:0.000550,(((MG48-16_v1:0.0,MG116-46_v1:0.0,MG116-22_v6:0.0,MG116-22_v4:0.0,MG116-22_v5:0.0,MG48-15_v2:0.0,MG116-22_v2:0.0,MG116-22_v1:0.0):0.000550,(MG48-13_v1:0.0022199999999998887,(MG48-9_v1:0.0,MG48-9_v2:0.0):0.000560)0.0:0.000550)0.842:0.0011199999999997878,(MG116-18_v1:0.000550,(MG48-17_v1:0.0022199999999998887,MG48-10_v1:0.005549999999999944)0.715:0.000550)0.855:0.0011100000000001664)0.0:0.000550)1.0:0.000540)1.0:0.31013,(MG48-1_v1:0.019369999999999887,MG48-21_v1:0.01089999999999991)1.0:0.26919000000000004)1.0:0.31694999999999984)1.0:0.34201000000000015,(((MG52-15_v1:0.09187000000000012,(MG52-19_v1:0.0,MG52-19_v2:0.0):0.054050000000000153)1.0:0.2776200000000002,(MG116-39_v2:0.19926999999999984,(((MG116-41_v4:0.0,MG116-41_v8:0.0,MG116-41_v10:0.0,MG116-41_v5:0.0,MG116-41_v7:0.0,MG116-41_v9:0.0,MG116-41_v11:0.0,MG116-41_v6:0.0,MG116-41_v12:0.0,MG116-41_v2:0.0,MG116-41_v3:0.0,MG116-31_v1:0.0,MG116-41_v1:0.0):0.08261999999999992,(MG116-28_v1:0.000550,(MG116-37_v2:0.0,MG116-53_v1:0.0):0.0011100000000001664)0.962:0.02093999999999996)1.0:0.14046000000000003,((MG116-39_v1:0.0,MG116-29_v1:0.0):0.16233999999999993,MG116-30_v1:0.10136000000000012)1.0:0.08397999999999994)1.0:0.10257000000000005)0.751:0.08800000000000008)1.0:0.27902000000000005,(((MG52-8_v1:0.0,MG116-45_v1:0.0):0.000540,((((MG116-17_v1:0.000550,(MG52-7_v1:0.0021700000000000053,((MG52-4_v2:0.0,MG52-4_v3:0.0,MG52-4_v1:0.0):0.000550,(MG52-2_v1:0.003249999999999975,(MG52-14_v1:0.0021499999999998742,(MG116-27_v1:0.0,MG48-15_v1:0.0):0.0010900000000000354)0.795:0.001100000000000101)0.929:0.003249999999999975)0.801:0.0011100000000001664)0.788:0.0010900000000000354)0.968:0.004329999999999945,((MG52-10_v1:0.0,MG52-10_v2:0.0):0.000550,MG52-9_v1:0.0010900000000000354)0.0:0.000560)0.967:0.004370000000000207,(MG116-19_v1:0.006510000000000016,MG52-11_v1:0.0022099999999998232)0.671:0.001100000000000101)0.0:0.000560,((((MG52-5_v1:0.0,MG52-17_v2:0.0,MG52-17_v1:0.0):0.000550,MG52-6_v1:0.0010900000000000354)0.958:0.005430000000000046,((MG52-1_v2:0.0,MG52-1_v1:0.0):0.000550,MG52-16_v1:0.003289999999999793)0.928:0.004410000000000025)0.171:0.0021300000000001873,MG52-3_v1:0.0034600000000000186)0.824:0.0019200000000001438)0.909:0.005430000000000046)0.709:0.0015200000000001879,(MG52-12_v1:0.000560,(MG52-13_v2:0.0,MG52-13_v1:0.0):0.005389999999999784)0.397:0.0027400000000001867)1.0:0.57877)0.595:0.07839000000000018)0.689:0.0797699999999999)0.998:0.12090999999999985,(Msc_1045aa:0.95967,(((MG116-36_v1:0.03941000000000017,MG116-35_v1:0.07037000000000004)0.97:0.059390000000000054,(((MG116-52_v2:0.0,MG116-52_v1:0.0,MG48-16_v2:0.0):0.003229999999999844,MG116-1_v1:0.0011899999999998023)1.0:0.042629999999999946,(MG52-8_v2:0.07389000000000001,((MG116-47_v2:0.0,MG116-47_v4:0.0,MG116-47_v5:0.0,MG116-47_v3:0.0,MG116-34_v3:0.0,MG116-47_v1:0.0):0.05859000000000014,MG88-13_v2:0.03886000000000012)1.0:0.06040000000000001)0.997:0.03379000000000021)0.111:0.029889999999999972)1.0:0.6611000000000002,(((((WP_105885336_1_Type_II-C_1024aa:0.5864500000000001,((WP_126462099_1_Type_II-C_1020aa:0.18232999999999988,'cas9|CAS-II-C|gamma_proteobacterium_HdN1_uid51635|NC_014366|1025aa':0.2701600000000002)1.0:0.1479499999999998,((WP_050715031_1_Type_II-C_1056aa:0.19117000000000006,(WP_043213455_1_Type_II-C_1038aa:0.22054000000000018,('cas9|CAS-II-C|Alicycliphilus_denitrificans_BC_uid49953|NC_014910|1029aa':0.10354000000000019,('cas9|CAS-II-C|Acidovorax_avenae_ATCC_19860_uid42497|NC_015138|1045aa':0.1581999999999999,(WP_121730027_1_Type_II-C_1044aa:0.08415000000000017,'cas9|CAS-II-C|Verminephrobacter_eiseniae_EF01_2_uid58675|NC_008786|1068aa':0.2209699999999999)0.945:0.026409999999999823)0.299:0.022089999999999943)0.977:0.04396999999999984)0.984:0.05732999999999988)1.0:0.11141999999999985,(WP_114562700_1_Type_II-C_1033aa:0.24373999999999985,(Ghc1_1038aa:0.16408000000000023,(AJP48396_1_Type_II-C_1036aa:0.0857199999999998,'cas9|CAS-II-C|Nitrosomonas_AL212_uid55727|NC_015222|1044aa':0.11885000000000012)0.957:0.049510000000000165)1.0:0.10524999999999984)0.946:0.06716999999999995)0.99:0.09214000000000011)0.345:0.12108000000000008)1.0:0.31553999999999993,((MG116-45_v2:0.4586100000000002,((MG116-44_v2:0.0,MG116-103_v2:0.0,MG116-103_v1:0.0):0.3334799999999998,MG116-43_v1:0.4127700000000001)1.0:0.19957000000000003)0.81:0.06086999999999998,(WP_118909446_1_Type_II-C_1062aa:0.45052000000000003,MG116-38_v1:0.70215)1.0:0.19573000000000018)0.276:0.05581000000000014)0.996:0.07312999999999992,((MG116-16_v1:0.3716900000000001,(((MG116-3_v2:0.0,MG116-3_v1:0.0):0.11445000000000016,(MG116-4_v1:0.06854000000000005,MG116-5_v1:0.04884000000000022)1.0:0.1144400000000001)1.0:0.26910999999999996,(MG116-40_v1:0.23882000000000003,(MG116-42_v2:0.24472000000000005,(((MG116-27_v2:0.0,MG116-37_v1:0.0):0.14848000000000017,MG116-26_v1:0.16721999999999992)0.96:0.046780000000000044,((MG116-34_v2:0.0,MG116-34_v1:0.0,MG116-24_v1:0.0):0.20043999999999995,MG116-25_v3:0.15144000000000002)0.95:0.06851999999999991)0.521:0.04701000000000022)0.983:0.09116999999999997)1.0:0.30303000000000013)0.996:0.0945999999999998)0.417:0.04701000000000022,(MG116-41_v13:0.3874599999999999,(MG116-15_v2:0.0,MG116-20_v1:0.0):0.2707700000000002)1.0:0.20743)1.0:0.20348999999999995)0.665:0.03797000000000006,((((WP_120251735_1_Type_II-C_1099aa:0.17948999999999993,(WP_113667871_1_Type_II-C_1095aa:0.17160999999999982,(WP_025290702_1_Type_II-C_1103aa:0.1756000000000002,WP_115377717_1_Type_II-C_1106aa:0.16331000000000007)0.998:0.07204999999999995)0.728:0.03517999999999999)1.0:0.28385000000000016,(WP_064329368_1_Type_II-C_1101aa:0.5697900000000002,((WP_094463462_1_Type_II-C_1094aa:0.02862000000000009,WP_058898100_1_Type_II-C_1096aa:0.035880000000000134)1.0:0.2681800000000001,(AQS41335_1_Type_II-C_1091aa:0.2749999999999999,(WP_077993175_1_Type_II-C_1092aa:0.026860000000000106,(WP_078039855_1_Type_II-C_1092aa:0.008010000000000073,WP_077972354_1_Type_II-C_1092aa:0.021009999999999973)0.997:0.03577999999999992)1.0:0.35085999999999995)0.984:0.10292000000000012)1.0:0.13832000000000022)0.997:0.13363000000000014)0.293:0.05929999999999991,((((Sdo_1071aa:0.32014999999999993,(WP_048531597_1_Type_II-C_1070aa:0.13389000000000006,(WP_081536063_1_Type_II-C_1076aa:0.0714999999999999,'cas9|CAS-II-C|Dinoroseobacter_shibae_DFL_12_uid58707|NC_009952|1079aa':0.10197000000000012)0.437:0.0199600000000002)1.0:0.1410300000000002)1.0:0.12457999999999991,(WP_066137387_1_Type_II-C_1061aa:0.3395800000000002,WP_066816048_1_Type_II-C_1078aa:0.3066200000000001)0.998:0.1149300000000002)1.0:0.2521300000000002,WP_120219131_1_Type_II-C_1070aa:0.48183)0.929:0.08128000000000002,WP_104942053_1_Type_II-C_1068aa:0.51153)0.609:0.040830000000000144)1.0:0.21877000000000013,(('cas9|CAS-II-C|Azospirillum_B510_uid46085|NC_013854|1168aa':0.6497000000000002,(WP_011505017_1_Type_II-C_1166aa:0.3859699999999999,WP_012044026_1_Type_II-C_1064aa:0.4631799999999999)1.0:0.26713999999999993)0.623:0.0990899999999999,(KQZ15465_1_Type_II-_1119aa:0.7517100000000001,Ghh1_1094aa:0.64059)0.569:0.0619200000000002)0.996:0.12950000000000017)0.267:0.0542600000000002)0.986:0.08128000000000002,'cas9|CAS-II-C|Candidatus_Puniceispirillum_marinum_IMCC1322_uid47081|NC_014010|1035aa':0.6830400000000001)0.725:0.07934000000000019)0.967:0.10553999999999997)0.671:0.0819700000000001)0.892:0.07527999999999979,(MG116-23_v1:0.9882200000000001,'cas9|CAS-II-C|Bdellovibrio_exovorus_JSS_uid194119|NC_020813|1027aa':1.0101199999999997)0.979:0.17806999999999995)0.996:0.16803999999999997,((MG116-10_v1:0.0726,((MG116-12_v1:0.015579999999999927,(MG116-11_v1:0.04133999999999993,(((MG116-9_v2:0.0,MG116-9_v1:0.0):0.01432000000000011,MG116-6_v1:0.007919999999999927)0.998:0.019289999999999807,(MG116-14_v1:0.000550,((MG116-15_v1:0.0,MG116-8_v3:0.0,MG116-8_v2:0.0,MG116-8_v4:0.0,MG116-8_v1:0.0):0.001100000000000101,(MG116-7_v2:0.0,MG116-7_v3:0.0,MG116-7_v1:0.0):0.000560)0.997:0.012100000000000222)1.0:0.02267999999999981)0.344:0.0016099999999998893)0.997:0.017510000000000137)0.947:0.008910000000000196,MG116-13_v1:0.007359999999999811)0.397:0.022149999999999892)1.0:1.09157,('cas9|CAS-II-C|Spirochaeta_Buddy_uid63633|NC_015152|1179aa':0.7035100000000001,('cas9|CAS-II-C|Elusimicrobium_minutum_Pei191_uid58949|NC_010644|1195aa':0.3215699999999999,'cas9|CAS-II-C|2_uncultured_Termite_group_1_bacterium_phylotype_Rs_D17_uid59059|NC_020419|1032aa':0.3268)1.0:0.29962)1.0:0.6383000000000001)0.981:0.20413000000000014)0.958:0.11437000000000008,((MG6-22_v1:1.3251,(Csa_1443aa:1.0854,'cas9|CAS-II-C|Rhodospirillum_rubrum_ATCC_11170_uid57655|NC_007643|1173aa':1.1176600000000003)0.683:0.15382000000000007)0.961:0.1736399999999998,(MG116-2_v1:1.28329,WP_008738269_1_Type_II-C_1113aa:1.36205)0.494:0.0865499999999999)0.948:0.10202)0.853:0.05139000000000005)1.0:0.1559499999999998)0.399:0.036430000000000184,(((((((WP_095918475_1_Type_II-C_1415aa:0.000550,WP_095899957_1_Type_II-C_1415aa:0.002889999999999837)1.0:0.8829699999999998,(Ghy2_1354aa:0.7630499999999998,('cas9|CAS-II-C|Ignavibacterium_album_JCM_16511_uid162097|NC_017464|1688aa':0.7827600000000001,(WP_123941184_1_Type_II-C_1675aa:0.6970000000000001,((('cas9|CAS-II-C|Ornithobacterium_rhinotracheale_DSM_15997_uid168256|NC_018016|1535aa':0.5436899999999998,WP_066331514_1_Type_II-C_1537aa:0.29574999999999996)0.96:0.07954000000000017,((((WP_060831628_1_Type_II-C_1483aa:0.10177000000000014,(WP_050696304_1_Type_II-C_1480aa:0.0318299999999998,WP_120175212_1_Type_II-C_1494aa:0.08028000000000013)1.0:0.07384000000000013)1.0:0.3231600000000001,((((MG22-42_v1:0.00132000000000021,(MG22-74_v1:0.015719999999999956,MG22-8_v1:0.0020400000000000418)1.0:0.02425999999999995)0.998:0.045459999999999834,(((((((((MG22-62_v1:0.0037400000000000766,MG22-36_v1:0.023219999999999796)0.884:0.00796000000000019,MG22-69_v1:0.00981999999999994)0.862:0.006060000000000176,MG22-18_v1:0.007439999999999891)0.927:0.006200000000000205,((((MG22-64_v1:0.0,MG22-81_v1:0.0):0.011280000000000179,((MG22-6_v1:0.0,MG22-4_v1:0.0):0.010619999999999852,((MG22-21_v1:0.0,MG22-77_v1:0.0):0.006720000000000059,MG22-58_v1:0.008360000000000145)0.991:0.014279999999999848)0.931:0.008809999999999985)0.908:0.005939999999999834,((MG22-30_v1:0.0,MG22-32_v1:0.0):0.007330000000000059,(MG22-41_v1:0.0,MG22-23_v1:0.0):0.004160000000000164)0.913:0.0036999999999998145)0.824:0.008469999999999978,((MG22-66_v1:0.07695000000000007,(MG22-9_v1:0.0020999999999999908,(MG22-25_v1:0.0093700000000001,(MG22-15_v1:0.000550,(MG22-17_v1:0.0,MG22-73_v1:0.0):0.000550)0.998:0.012550000000000061)0.0:0.000560)0.971:0.0016099999999998893)0.545:0.0033599999999998076,((MG22-20_v1:0.0123000000000002,MG22-71_v1:0.009920000000000151)0.907:0.007379999999999942,MG22-56_v1:0.011039999999999939)0.9:0.003940000000000055)0.976:0.00898000000000021)0.751:0.0015900000000002024)0.529:0.0021599999999999397,MG22-82_v1:0.011789999999999967)0.56:0.003229999999999844,((MG22-57_v1:0.00837000000000021,(MG22-61_v1:0.00920999999999994,MG22-79_v1:0.007219999999999782)0.915:0.000550)0.985:0.007210000000000161,((MG22-1_v1:0.007319999999999993,(MG22-46_v1:0.0041799999999998505,MG22-7_v1:0.008360000000000145)0.778:0.0010500000000002174)0.749:0.001040000000000152,MG22-44_v1:0.013739999999999863)0.248:0.000550)0.87:0.0044400000000002215)0.773:0.0019000000000000128,((MG22-55_v1:0.017129999999999868,(MG22-43_v1:0.010699999999999932,(MG22-78_v1:0.006520000000000081,MG22-89_v1:0.00602999999999998)0.949:0.00774000000000008)0.237:0.000520)0.078:0.006769999999999943,MG22-83_v1:0.009160000000000057)0.25:0.0038999999999997925)0.536:0.006060000000000176,((MG22-28_v1:0.005980000000000096,(MG22-84_v1:0.0038999999999997925,MG22-40_v1:0.00649999999999995)0.585:0.0031400000000001427)0.591:0.000540,(MG22-52_v1:0.003109999999999946,MG22-90_v1:0.0020799999999998597)0.97:0.005220000000000002)0.978:0.007859999999999978)0.614:0.003309999999999924,((MG22-48_v1:0.006250000000000089,((MG22-12_v1:0.0,MG22-91_v1:0.0):0.009020000000000028,(MG22-68_v1:0.0045799999999998064,((MG22-59_v1:0.0,MG22-67_v1:0.0):0.0010500000000002174,MG22-49_v1:0.000550)0.973:0.005850000000000133)0.802:0.0030999999999998806)0.983:0.006730000000000125)0.746:0.0010500000000002174,((MG22-37_v1:0.0,MG22-76_v1:0.0):0.0026799999999997937,MG22-60_v1:0.010460000000000136)0.976:0.005669999999999842)0.779:0.0013700000000000934)0.972:0.021170000000000133)1.0:0.19706,((MG22-2_v1:0.0,MG22-3_v1:0.0):0.2395999999999998,((MG22-50_v1:0.0012400000000001299,(MG22-80_v1:0.000550,MG22-70_v1:0.0012199999999999989)0.776:0.000990)0.934:0.006299999999999972,(MG22-35_v1:0.004109999999999836,(MG22-39_v1:0.003109999999999946,(MG22-45_v1:0.0,MG22-47_v1:0.0):0.000550)0.603:0.000550)0.774:0.0020699999999997942)1.0:0.25139999999999985)0.993:0.09196999999999989)1.0:0.37632999999999983,'cas9|CAS-II-C|Fibrobacter_succinogenes_S85_uid41169|NC_013410|1512aa':0.27959999999999985)0.555:0.0762299999999998)0.983:0.06061000000000005,((((WP_076929686_1_Type_II-C_1510aa:0.2325499999999998,((WP_104917102_1_Type_II-C_1478aa:0.13111000000000006,(WP_123844212_1_Type_II-C_1419aa:0.07295000000000007,(WP_076559079_1_Type_II-C_1429aa:0.024399999999999977,WP_079465816_1_Type_II-C_1429aa:0.021199999999999886)0.989:0.044010000000000105)0.937:0.047559999999999825)1.0:0.08253000000000021,WP_022546547_1_Type_II-C_1448aa:0.25714000000000015)0.115:0.03153000000000006)0.968:0.03752999999999984,(WP_079559033_1_Type_II-C_1454aa:0.20840000000000014,'cas9|CAS-II-C|Fluviicola_taffensis_DSM_16823_uid65271|NC_015321|1458aa':0.20374999999999988)0.961:0.041859999999999786)0.271:0.02024999999999988,(((WP_088593991_1_Type_II-C_1456aa:0.014940000000000175,WP_106098546_1_Type_II-C_1456aa:0.0531299999999999)0.984:0.020070000000000032,((WP_095898369_1_Type_II-C_1457aa:0.000550,WP_126370911_1_Type_II-C_1457aa:0.0010500000000002174)0.999:0.025349999999999984,WP_095914261_1_Type_II-C_1460aa:0.06443000000000021)0.538:0.011420000000000208)1.0:0.25627999999999984,'cas9|CAS-II-C|Weeksella_virosa_DSM_16922_uid63627|NC_015144|1440aa':0.16937999999999986)0.963:0.07217999999999991)0.749:0.05298999999999987,(WP_014165808_1_Type_II-C_1459aa:0.04054000000000002,(WP_063743464_1_Type_II-C_1459aa:0.000540,WP_060383764_1_Type_II-C_1460aa:0.003089999999999815)0.999:0.043070000000000164)1.0:0.4004699999999999)1.0:0.08495000000000008)0.93:0.04922000000000004,WP_095911833_1_Type_II-C_1474aa:0.3050799999999998)0.143:0.04985000000000017)0.486:0.03384000000000009,(WP_128501545_1_Type_II-C_1534aa:0.3024,(WP_108879264_1_Type_II-C_1503aa:0.2799499999999999,(WP_068481078_1_Type_II-C_1512aa:0.1700400000000002,'cas9|CAS-II-C|Psychroflexus_torquis_ATCC_700755_uid54205|NC_018721|1509aa':0.20206999999999997)0.993:0.12178999999999984)0.991:0.10324)0.996:0.09193000000000007)0.996:0.11617999999999995)1.0:0.2154799999999999)0.999:0.2090700000000001)0.013:0.06668999999999992)1.0:0.31381000000000014,((WP_123856220_1_Type_II-C_1203aa:0.29624000000000006,WP_095073413_1_Type_II-C_1295aa:0.32657000000000025)1.0:0.6343399999999999,(((MG7-1_v1:0.7504599999999999,(MG7-10_v1:0.0018899999999999473,MG7-9_v1:0.007159999999999833)1.0:0.6786099999999999)0.946:0.13954000000000022,(((WP_099838520_1_Type_II-C_1428aa:0.001040000000000152,WP_099841149_1_Type_II-C_1428aa:0.000550)0.807:0.0025900000000000922,(WP_099896360_1_Type_II-C_1428aa:0.0010099999999999554,WP_077094666_1_Type_II-C_1428aa:0.01872000000000007)0.679:0.0026000000000001577)1.0:0.7259500000000001,(((WP_107011025_1_Type_II-C_1368aa:0.32928999999999986,('cas9|CAS-II-C|Belliella_baltica_DSM_15883_uid168182|NC_018010|1352aa':0.3072400000000002,((SHH94364_1_Type_II-C_1356aa:0.012809999999999988,'cas9|CAS-II-C|Flavobacterium_psychrophilum_JIP02_86_uid61627|NC_009613|1354aa':0.028259999999999952)1.0:0.06666999999999978,(Ffr_1346aa:0.10205999999999982,(WP_108741992_1_Type_II-C_1353aa:0.1139199999999998,WP_129538186_1_Type_II-C_1348aa:0.12013000000000007)0.951:0.031299999999999883)0.953:0.025760000000000005)1.0:0.13153999999999977)1.0:0.13389000000000006)0.997:0.08314999999999984,(((WP_102995112_1_Type_II-C_1401aa:0.2655500000000002,('cas9|CAS-II-C|Zunongwangia_profunda_SM_A87_uid48073|NC_014041|1388aa':0.24318000000000017,(WP_004918207_1_Type_II-C_1400aa:0.02546999999999988,(WP_079206934_1_Type_II-C_1409aa:0.01523999999999992,(WP_038693822_1_Type_II-C_1405aa:0.0010099999999999554,'cas9|CAS-II-C|Riemerella_anatipestifer_RA_CH_1_uid175469|NC_018609|1405aa':0.000550)1.0:0.02497000000000016)0.987:0.0324399999999998)1.0:0.15972000000000008)0.997:0.07481999999999989)0.198:0.03439000000000014,((WP_100945244_1_Type_II-C_1385aa:0.21287000000000011,WP_114902879_1_Type_II-C_1405aa:0.29025999999999996)0.837:0.05210999999999988,WP_070235793_1_Type_II-C_1350aa:0.2188699999999999)0.206:0.03711999999999982)1.0:0.10749999999999993,(WP_098193375_1_Type_II-C_1410aa:0.36636999999999986,((Cga_1402aa:0.1986699999999999,(WP_123882753_1_Type_II-C_1394aa:0.057459999999999845,(WP_045502672_1_Type_II-C_1406aa:0.05113000000000012,(VFB02498_1_Type_II-C_1395aa:0.03426000000000018,(WP_123872731_1_Type_II-C_1405aa:0.01822999999999997,WP_123901968_1_Type_II-C_1406aa:0.03438000000000008)0.999:0.02644000000000002)0.448:0.011940000000000062)0.536:0.015350000000000197)1.0:0.13985000000000003)1.0:0.1515900000000001,(Cme1_1399aa:0.23679000000000006,((WP_068397880_1_Type_II-C_1433aa:0.18977999999999984,(WP_067760338_1_Type_II-C_1425aa:0.03860000000000019,WP_008582100_1_Type_II-C_1426aa:0.05903999999999998)1.0:0.20455999999999985)1.0:0.07654000000000005,((WP_053581145_1_Type_II-C_1435aa:0.024709999999999788,((WP_002678519_1_Type_II-C_1426aa:0.007309999999999928,WP_095901370_1_Type_II-C_1426aa:0.006990000000000052)0.895:0.007779999999999898,(WP_015781852_1_Type_II-C_1426aa:0.00710999999999995,(WP_095909429_1_Type_II-C_1429aa:0.015000000000000124,WP_106096331_1_Type_II-C_1426aa:0.0200499999999999)0.164:0.004249999999999865)0.788:0.0021800000000000708)0.919:0.019480000000000164)1.0:0.22771000000000008,(WP_095896902_1_Type_II-C_1447aa:0.021279999999999966,(WP_098029595_1_Type_II-C_1430aa:0.05188000000000015,((WP_126321326_1_Type_II-C_1440aa:0.006880000000000219,(WP_095916790_1_Type_II-C_1430aa:0.005609999999999893,'cas9|CAS-II-C|Capnocytophaga_canimorsus_Cc5_uid70727|NC_015846|1430aa':0.022580000000000044)0.809:0.003049999999999997)0.994:0.014489999999999892,(WP_095893406_1_Type_II-C_1428aa:0.02976000000000001,Cca1_1431aa:0.006229999999999958)0.943:0.009939999999999838)0.925:0.012379999999999836)0.923:0.010279999999999845)1.0:0.13675999999999977)0.724:0.05121999999999982)0.996:0.0532499999999998)0.51:0.03074000000000021)0.609:0.03644999999999987)0.856:0.04219999999999979)0.667:0.03623999999999983)0.194:0.040039999999999853,(((Psp_1424aa:0.16505999999999998,(WP_106069253_1_Type_II-C_1436aa:0.04389000000000021,(WP_005791619_1_Type_II-C_1436aa:0.000550,(WP_053874249_1_Type_II-C_1436aa:0.003070000000000128,'cas9|CAS-II-C|Bacteroides_fragilis_NCTC_9343_uid57639|NC_003228|1436aa':0.000550)0.743:0.000960)0.999:0.03575999999999979)1.0:0.1273200000000001)0.969:0.07771999999999979,((MG24-208_v1:0.0,MG24-187_v1:0.0):0.019099999999999895,((MG24-289_v1:0.000550,(MG24-288_v1:0.014269999999999783,(MG24-291_v1:0.0010200000000000209,MG24-292_v1:0.0020299999999999763)1.0:0.018299999999999983)0.844:0.006450000000000067)0.703:0.0027800000000000047,(MG24-290_v1:0.000550,((MG24-17_v3:0.0,MG24-17_v1:0.0,MG24-17_v2:0.0,MG24-17_v4:0.0):0.001040000000000152,MG24-287_v1:0.006429999999999936)0.787:0.0010200000000000209)0.76:0.0010200000000000209)0.792:0.000550)1.0:0.38222999999999985)0.999:0.08087,((((((MG24-127_v1:0.000540,((MG24-141_v1:0.000550,MG24-165_v1:0.001)0.904:0.0028800000000002157,((MG24-12_v4:0.0,MG24-12_v2:0.0,MG24-12_v1:0.0,MG24-12_v5:0.0,MG24-12_v3:0.0,MG24-12_v6:0.0):0.000540,(MG24-13_v1:0.000550,MG24-112_v1:0.0010300000000000864)0.784:0.001)0.925:0.0043000000000001926)0.584:0.0020400000000000418)0.915:0.003130000000000077,((MG24-172_v1:0.0,MG24-193_v2:0.0):0.0023100000000000342,(MG24-150_v1:0.005409999999999915,MG24-207_v1:0.0017700000000000493)0.292:0.0010200000000000209)0.169:0.000540)1.0:0.3171499999999998,((MG24-268_v1:0.015489999999999782,(MG24-267_v1:0.0030199999999998006,(MG24-271_v1:0.0020400000000000418,MG24-227_v1:0.0010200000000000209)0.889:0.003089999999999815)0.993:0.01894000000000018)1.0:0.12089000000000016,((((MG24-240_v1:0.0,MG24-263_v2:0.0,MG24-263_v4:0.0,MG24-263_v1:0.0):0.02093999999999996,MG24-241_v4:0.03595000000000015)1.0:0.09446999999999983,((((MG24-214_v1:0.0,MG24-236_v1:0.0):0.058339999999999836,(MG24-215_v1:0.04164000000000012,(MG24-235_v1:0.008169999999999789,(MG24-244_v1:0.006880000000000219,(MG24-249_v1:0.000550,(MG24-271_v4:0.0,MG24-271_v2:0.0,MG24-271_v5:0.0,MG24-271_v3:0.0,MG24-248_v1:0.0):0.008000000000000007)0.459:0.0021499999999998742)0.978:0.012760000000000105)0.999:0.028169999999999806)0.725:0.012399999999999967)0.994:0.020420000000000105,((MG24-250_v1:0.008469999999999978,((MG24-223_v1:0.0,MG24-245_v1:0.0):0.0010200000000000209,(MG24-247_v1:0.000550,MG24-262_v1:0.0010200000000000209)0.0:0.000550)0.904:0.0049000000000001265)1.0:0.08668999999999993,(MG24-246_v1:0.000560,(((MG24-273_v2:0.0,MG24-273_v1:0.0):0.0020299999999999763,MG24-224_v1:0.0010200000000000209)0.997:0.008140000000000036,((MG24-234_v15:0.0,MG24-234_v12:0.0,MG24-234_v13:0.0,MG24-234_v11:0.0,MG24-212_v1:0.0,MG24-234_v16:0.0,MG24-234_v7:0.0,MG24-234_v20:0.0,MG24-234_v9:0.0,MG24-234_v5:0.0,MG24-234_v8:0.0,MG24-234_v18:0.0,MG24-234_v14:0.0,MG24-234_v2:0.0,MG24-234_v17:0.0,MG24-234_v10:0.0,MG24-234_v4:0.0,MG24-234_v19:0.0,MG24-234_v3:0.0,MG24-234_v6:0.0):0.0029400000000001647,MG24-229_v1:0.001980000000000093)0.896:0.002769999999999939)0.344:0.000560)1.0:0.11032999999999982)0.785:0.01678999999999986)0.965:0.016820000000000057,(MG24-218_v1:0.09979000000000005,((MG24-231_v1:0.12674999999999992,MG24-263_v3:0.1521300000000001)0.982:0.035419999999999785,((MG24-242_v1:0.0,MG24-265_v1:0.0):0.10802000000000023,MG24-243_v1:0.13648999999999978)0.477:0.02344999999999997)0.913:0.026370000000000005)0.997:0.03421999999999992)0.877:0.012779999999999792)0.328:0.01208000000000009,(((((MG24-260_v1:0.0030199999999998006,(MG24-254_v1:0.0,MG24-277_v1:0.0,MG24-257_v1:0.0):0.000550)1.0:0.049040000000000195,(MG24-220_v1:0.055159999999999876,(((((MG24-255_v1:0.003029999999999866,((MG24-238_v1:0.0,MG24-261_v1:0.0):0.000550,MG24-258_v2:0.0020299999999999763)0.458:0.000540)0.998:0.014670000000000183,(MG24-281_v1:0.0020199999999999108,(MG24-256_v1:0.000550,MG24-217_v1:0.005079999999999973)0.807:0.0010099999999999554)0.895:0.004329999999999945)1.0:0.06309999999999993,((MG24-276_v1:0.0,MG24-253_v1:0.0):0.07844000000000007,(MG24-225_v1:0.017430000000000057,MG24-213_v1:0.006320000000000103)0.999:0.027779999999999916)0.88:0.008589999999999876)0.914:0.013520000000000199,((MG24-258_v3:0.0,MG24-236_v2:0.0,MG24-258_v1:0.0):0.009440000000000115,(MG24-251_v1:0.0020299999999999763,MG24-272_v1:0.003029999999999866)0.974:0.00882000000000005)0.999:0.026419999999999888)0.939:0.009840000000000071,MG24-252_v2:0.03907000000000016)0.589:0.0034800000000001496)0.92:0.009920000000000151)0.958:0.009669999999999845,((MG24-232_v2:0.04176000000000002,(MG24-237_v1:0.0010200000000000209,MG24-233_v1:0.000550)0.998:0.025329999999999853)1.0:0.07583999999999991,(MG24-280_v1:0.029349999999999987,(MG24-245_v2:0.02425999999999995,MG24-228_v1:0.033009999999999984)0.828:0.004230000000000178)0.952:0.009090000000000042)0.607:0.0053399999999999)0.999:0.02505999999999986,(((MG24-265_v2:0.006349999999999856,(MG24-276_v2:0.007099999999999884,MG24-264_v1:0.0020400000000000418)0.982:0.009030000000000094)1.0:0.03862999999999994,((MG24-270_v1:0.00602999999999998,(MG24-269_v1:0.004230000000000178,(MG24-259_v1:0.0010200000000000209,(MG24-302_v4:0.0,MG24-302_v2:0.0,MG24-302_v1:0.0,MG24-302_v3:0.0,MG24-278_v1:0.0):0.0010200000000000209)0.888:0.0018400000000000638)0.427:0.000550)1.0:0.018269999999999786,(MG24-279_v1:0.008070000000000022,MG24-221_v1:0.01648000000000005)0.952:0.008239999999999803)1.0:0.029510000000000147)0.957:0.007629999999999804,(((MG24-266_v1:0.020690000000000097,((MG24-239_v1:0.0,MG24-283_v1:0.0):0.000560,MG24-261_v2:0.1424500000000002)0.999:0.01725000000000021)0.978:0.009599999999999831,MG24-222_v1:0.02986999999999984)0.676:0.004129999999999967,(MG24-274_v1:0.002689999999999859,MG24-275_v1:0.000550)1.0:0.02760000000000007)0.883:0.0038800000000001056)0.987:0.015350000000000197)0.988:0.03334999999999999,MG24-216_v1:0.18219999999999992)0.122:0.021929999999999783)0.989:0.04793000000000003)0.999:0.06890000000000018)0.998:0.07869999999999999,(((MG24-219_v1:0.0,MG24-241_v7:0.0,MG24-241_v6:0.0,MG24-241_v1:0.0,MG24-241_v3:0.0,MG24-241_v5:0.0,MG24-241_v2:0.0,MG24-241_v8:0.0,MG24-241_v9:0.0,MG24-241_v10:0.0):0.14006000000000007,MG24-277_v2:0.1441300000000001)1.0:0.15974999999999984,(MG24-44_v1:0.03100000000000014,((MG24-181_v1:0.005059999999999842,MG24-194_v1:0.007699999999999818)0.995:0.014860000000000095,(MG24-196_v1:0.010120000000000129,(((MG24-16_v1:0.001,((MG24-200_v1:0.0,MG24-200_v2:0.0):0.000550,(MG24-47_v1:0.0,MG24-43_v1:0.0):0.001)0.0:0.000550)0.962:0.004010000000000069,(MG24-195_v1:0.000550,MG24-14_v1:0.0025599999999998957)0.921:0.003750000000000142)0.861:0.0018799999999998818,(MG24-199_v1:0.000550,MG24-15_v1:0.008910000000000196)0.491:0.0019999999999997797)0.836:0.002120000000000122)0.366:0.0019000000000000128)0.725:0.0031400000000001427)1.0:0.4830000000000001)0.993:0.10305000000000009)0.96:0.06316999999999995,((MG24-39_v1:0.000550,(MG24-159_v2:0.017529999999999824,((((((MG24-114_v1:0.004020000000000135,((((MG24-167_v1:0.0040399999999998215,(MG24-40_v2:0.000550,((MG24-104_v2:0.0,MG24-91_v1:0.0):0.000570,MG24-203_v1:0.0035400000000000986)1.0:0.000510)0.0:0.000550)0.906:0.000870,MG24-135_v1:0.0013899999999997803)1.0:0.0011600000000000499,(MG24-149_v1:0.0,MG24-139_v1:0.0,MG24-149_v2:0.0,MG24-182_v1:0.0):0.000550)0.0:0.000550,MG24-204_v1:0.004010000000000069)0.394:0.0010200000000000209)0.732:0.000550,(MG24-153_v1:0.0,MG24-153_v5:0.0):0.0010200000000000209)0.0:0.000550,(MG24-125_v1:0.0,MG24-176_v1:0.0):0.000550)0.0:0.000550,(((MG24-45_v2:0.0,MG24-190_v2:0.0,MG24-190_v1:0.0):0.000550,MG24-140_v1:0.0010099999999999554)0.921:0.002949999999999786,(MG24-156_v1:0.000550,MG24-162_v2:0.002949999999999786)0.341:0.0010099999999999554)0.809:0.001100000000000101)0.785:0.001,(MG24-96_v1:0.003010000000000179,(MG24-110_v2:0.000550,(MG24-174_v1:0.0030600000000000627,MG24-180_v1:0.0020299999999999763)0.797:0.0010099999999999554)0.817:0.0010200000000000209)0.884:0.0020099999999998452)0.911:0.000550,(((((((MG24-30_v2:0.0,MG24-30_v3:0.0,MG24-30_v1:0.0):0.000550,MG24-185_v1:0.000550)0.899:0.0020199999999999108,MG24-132_v1:0.0020199999999999108)0.806:0.0010099999999999554,(MG24-193_v1:0.0,MG24-193_v3:0.0):0.000550)0.0:0.000550,MG24-202_v1:0.001)0.786:0.001040000000000152,(MG24-154_v1:0.0010099999999999554,MG24-191_v1:0.0010099999999999554)0.99:0.006050000000000111)0.905:0.002909999999999968,(((MG24-1_v1:0.0010099999999999554,(((((MG24-201_v1:0.0040300000000002,MG24-197_v1:0.0020199999999999108)0.0:0.000550,((MG24-88_v1:0.000550,((MG24-61_v2:0.0,MG24-56_v1:0.0):0.000540,MG24-183_v1:0.0013899999999997803)1.0:0.000520)0.0:0.000540,(MG24-38_v1:0.0015499999999999403,(MG24-148_v1:0.000550,((MG24-160_v1:0.0025300000000001432,MG24-73_v1:0.0021100000000000563)0.681:0.0015200000000001879,((MG24-86_v1:0.0,MG24-164_v1:0.0,MG24-35_v2:0.0,MG24-35_v3:0.0,MG24-35_v4:0.0):0.000550,((MG24-169_v1:0.0010099999999999554,(MG24-170_v1:0.0010099999999999554,(MG24-143_v1:0.0,MG24-143_v2:0.0):0.0020199999999999108)0.0:0.000550)0.0:0.000550,(MG24-123_v1:0.0,MG24-137_v2:0.0):0.0010099999999999554)0.0:0.000550)0.0:0.000550)0.799:0.0010099999999999554)0.82:0.0010099999999999554)0.793:0.0010099999999999554)0.795:0.0010099999999999554)0.0:0.000550,(MG24-104_v1:0.0,MG24-145_v1:0.0,MG24-162_v1:0.0,MG24-189_v1:0.0):0.000550)0.845:0.000550,(MG24-158_v1:0.0020199999999999108,((((MG24-75_v2:0.0,MG24-69_v1:0.0):0.000550,(MG24-206_v1:0.0018099999999998673,((MG24-28_v1:0.000560,(MG24-60_v2:0.0,MG24-55_v1:0.0):0.00370999999999988)0.683:0.0012300000000000644,MG24-26_v1:0.0023100000000000342)0.0:0.000720)0.894:0.0043000000000001926)0.799:0.002909999999999968,MG24-131_v1:0.000550)0.911:0.000950,MG24-95_v1:0.0010300000000000864)0.943:0.0030000000000001137)0.0:0.000550)0.966:0.000550,MG24-184_v1:0.0010099999999999554)0.0:0.000550)0.0:0.000550,MG24-205_v1:0.0010099999999999554)1.0:0.0039799999999998725,(MG24-35_v1:0.0011199999999997878,MG24-32_v1:0.02149000000000001)0.766:0.0014899999999999913)0.0:0.0012799999999999478)0.424:0.003550000000000164)0.904:0.004490000000000105)0.788:0.002850000000000019)0.337:0.000540,MG24-27_v1:0.000540)1.0:0.4221300000000001)0.94:0.04242999999999997,(((MG24-4_v1:0.2544400000000002,(MG24-226_v1:0.18592999999999993,(MG24-234_v1:0.08667999999999987,((MG24-284_v2:0.0,MG24-284_v1:0.0):0.0017299999999997873,MG24-282_v1:0.0013800000000001589)1.0:0.058479999999999865)1.0:0.13368000000000002)1.0:0.08235999999999999)0.625:0.025929999999999787,(((MG24-2_v1:0.24060000000000015,((MG24-8_v1:0.0,MG24-8_v2:0.0):0.1499999999999999,(((MG24-67_v1:0.0,MG24-61_v1:0.0):0.0010200000000000209,MG24-10_v1:0.000550)1.0:0.13476,(MG24-177_v1:0.024129999999999985,(MG24-19_v2:0.0,MG24-19_v1:0.0):0.019359999999999822)1.0:0.08665000000000012)0.987:0.046800000000000175)0.958:0.03094000000000019)0.087:0.0136099999999999,((MG24-87_v1:0.17207000000000017,(((MG24-122_v2:0.005450000000000177,(MG24-74_v1:0.00387000000000004,((MG24-115_v1:0.005079999999999973,(((MG24-208_v2:0.006979999999999986,(MG24-76_v1:0.008220000000000116,(MG24-108_v1:0.004109999999999836,MG24-121_v1:0.0010300000000000864)0.757:0.0010200000000000209)0.864:0.0022299999999999542)0.985:0.00719000000000003,MG24-171_v1:0.0018299999999999983)0.725:0.0012199999999999989,MG24-128_v1:0.005119999999999791)0.981:0.00511000000000017)0.868:0.0021399999999998087,MG24-119_v1:0.006120000000000125)0.0:0.0010300000000000864)0.775:0.010170000000000012)0.999:0.03520000000000012,(((((MG24-107_v1:0.0010200000000000209,(MG24-122_v1:0.0,MG24-109_v1:0.0):0.000550)0.997:0.01291999999999982,((((MG24-66_v1:0.0039199999999999235,MG24-93_v1:0.007050000000000001)0.59:0.000540,(((MG24-94_v1:0.0010200000000000209,MG24-105_v2:0.003029999999999866)0.944:0.0038800000000001056,((MG24-97_v1:0.0,MG24-110_v1:0.0):0.0038800000000001056,(MG24-111_v1:0.0,MG24-124_v3:0.0,MG24-124_v2:0.0):0.0022299999999999542)0.96:0.005090000000000039)0.794:0.0017599999999999838,(MG24-72_v1:0.0010300000000000864,MG24-90_v1:0.000550)0.999:0.016859999999999875)0.309:0.0020199999999999108)0.783:0.000540,(((((MG24-62_v3:0.0,MG24-57_v1:0.0):0.001180000000000181,(MG24-65_v2:0.0,MG24-59_v1:0.0):0.000550)0.873:0.0019399999999998307,((MG24-130_v2:0.0,MG24-130_v1:0.0):0.000550,MG24-58_v1:0.000550)0.806:0.0011199999999997878)0.861:0.0020299999999999763,((MG24-124_v4:0.0,MG24-124_v1:0.0):0.0029599999999998516,(MG24-134_v1:0.0014199999999999768,((MG24-52_v3:0.0,MG24-52_v4:0.0,MG24-47_v2:0.0,MG24-52_v2:0.0):0.000550,MG24-129_v1:0.0010200000000000209)0.659:0.002429999999999932)0.997:0.0017399999999998528)0.879:0.0020299999999999763)0.967:0.0040599999999999525,(MG24-66_v2:0.0,MG24-60_v1:0.0):0.009090000000000042)0.739:0.001100000000000101)0.951:0.004589999999999872,((MG24-100_v2:0.0,MG24-100_v1:0.0):0.005069999999999908,MG24-85_v1:0.0051000000000001044)0.892:0.0025300000000001432)0.812:0.005549999999999944)0.041:0.0040599999999999525,MG24-161_v1:0.01570999999999989)0.44:0.0033199999999999896,(((MG24-117_v1:0.01686999999999994,MG24-152_v1:0.004389999999999894)0.768:0.0023699999999999832,(MG24-51_v1:0.004329999999999945,(MG24-102_v2:0.0013800000000001589,(MG24-116_v2:0.0,MG24-130_v3:0.0):0.016410000000000036)0.918:0.006800000000000139)0.946:0.004230000000000178)0.673:0.0022299999999999542,((((MG24-74_v2:0.0,MG24-68_v1:0.0):0.0033400000000001207,(MG24-79_v1:0.0010200000000000209,(MG24-151_v2:0.0,MG24-136_v1:0.0,MG24-151_v1:0.0):0.0010200000000000209)0.981:0.005759999999999987)0.51:0.002120000000000122,(MG24-77_v1:0.00818999999999992,MG24-41_v1:0.0049800000000002065)0.682:0.0013299999999998313)0.0:0.003309999999999924,MG24-65_v1:0.004350000000000076)0.019:0.0014500000000001734)0.998:0.020729999999999915)0.96:0.008220000000000116,(MG24-64_v1:0.005700000000000038,(((MG24-50_v1:0.000550,MG24-52_v1:0.0010200000000000209)0.889:0.0020199999999999108,(MG24-198_v1:0.0020299999999999763,MG24-48_v1:0.003049999999999997)0.874:0.0020299999999999763)0.72:0.0014400000000001079,((MG24-81_v1:0.0,MG24-81_v2:0.0,MG24-92_v2:0.0):0.000520,(MG24-80_v1:0.003010000000000179,((MG24-144_v1:0.0,MG24-144_v2:0.0):0.007159999999999833,MG24-99_v1:0.000550)0.867:0.000510)0.435:0.0010300000000000864)0.871:0.0015600000000000058)0.866:0.004070000000000018)0.887:0.00486999999999993)0.998:0.0271300000000001)1.0:0.09741,(MG24-78_v1:0.09028999999999998,((((MG24-46_v1:0.0038800000000001056,((MG24-232_v1:0.0,MG24-210_v1:0.0):0.005129999999999857,((((MG24-9_v1:0.007159999999999833,MG24-23_v1:0.0020799999999998597)0.827:0.0023699999999999832,((MG24-113_v1:0.0010300000000000864,MG24-126_v1:0.01136999999999988)0.0:0.000540,((MG24-186_v1:0.0030800000000001937,(MG24-192_v1:0.0030600000000000627,(MG24-67_v2:0.008199999999999985,MG24-54_v1:0.004129999999999967)0.76:0.001)0.922:0.003049999999999997)0.988:0.006159999999999943,(MG24-49_v1:0.003830000000000222,(MG24-103_v1:0.0,MG24-116_v1:0.0):0.04490999999999978)0.294:0.000560)0.9:0.0020299999999999763)0.312:0.000700)0.973:0.007289999999999797,(MG24-153_v2:0.0,MG24-84_v1:0.0,MG24-138_v1:0.0,MG24-120_v1:0.0,MG24-153_v4:0.0,MG24-153_v3:0.0):0.0018500000000001293)0.866:0.0031599999999998296,(MG24-106_v1:0.005220000000000002,MG24-82_v1:0.0029400000000001647)0.941:0.004090000000000149)0.822:0.000550)0.785:0.0010300000000000864)0.0:0.000560,MG24-70_v1:0.000550)0.938:0.004750000000000032,(MG24-25_v2:0.0020299999999999763,(((MG24-92_v1:0.0,MG24-105_v1:0.0):0.000550,(MG24-58_v2:0.0,MG24-58_v3:0.0,MG24-53_v1:0.0):0.0049399999999999444)0.996:0.000550,(MG24-36_v1:0.0019200000000001438,(MG24-102_v1:0.0,MG24-89_v1:0.0):0.000540)0.839:0.0019399999999998307)0.837:0.0012699999999998823)0.891:0.000560)0.945:0.007239999999999913,(MG24-98_v1:0.003989999999999938,(MG24-133_v1:0.0024199999999998667,MG24-188_v1:0.0039199999999999235)0.995:0.027390000000000025)0.106:0.003690000000000193)1.0:0.04863000000000017)1.0:0.08795999999999982)0.995:0.0570400000000002)1.0:0.08121,((((MG24-63_v1:0.0020999999999999908,MG24-173_v1:0.0030600000000000627)0.994:0.01609000000000016,((MG24-101_v1:0.0020799999999998597,MG24-166_v1:0.005149999999999988)0.86:0.0024600000000001288,(((((MG24-68_v2:0.0,MG24-68_v4:0.0,MG24-62_v2:0.0,MG24-68_v3:0.0,MG24-62_v1:0.0):0.000550,MG24-37_v1:0.000560)0.995:0.007229999999999848,(MG24-21_v1:0.0,MG24-21_v2:0.0):0.0010300000000000864)0.196:0.001040000000000152,MG24-178_v1:0.000550)0.0:0.000560,(MG24-29_v1:0.007229999999999848,(MG24-175_v1:0.001040000000000152,((MG24-146_v1:0.0,MG24-163_v2:0.0):0.000550,(MG24-137_v1:0.0,MG24-152_v2:0.0,MG24-152_v3:0.0):0.001040000000000152)0.82:0.001040000000000152)0.95:0.004160000000000164)0.311:0.005160000000000053)0.99:0.012989999999999835)0.864:0.02303999999999995)0.999:0.04039999999999999,(MG24-168_v1:0.03677000000000019,((MG24-163_v1:0.0014699999999998603,MG24-34_v1:0.016820000000000057)0.752:0.005539999999999878,(MG24-157_v1:0.0020999999999999908,MG24-151_v3:0.025939999999999852)0.7:0.01045000000000007)1.0:0.05358000000000018)0.958:0.03663000000000016)1.0:0.1161500000000002,(((MG24-75_v1:0.0,MG24-82_v2:0.0):0.024789999999999868,MG24-142_v1:0.031730000000000036)1.0:0.11337000000000019,((MG24-71_v1:0.0,MG24-77_v2:0.0,MG24-77_v3:0.0):0.09222000000000019,((MG24-6_v1:0.0,MG24-6_v4:0.0,MG24-6_v3:0.0,MG24-6_v2:0.0):0.012109999999999843,((MG24-96_v2:0.0,MG24-83_v1:0.0):0.003130000000000077,MG24-7_v1:0.005250000000000199)1.0:0.01582999999999979)1.0:0.06213999999999986)1.0:0.0797699999999999)0.997:0.04463000000000017)1.0:0.051670000000000105)0.996:0.04585000000000017)0.925:0.03033000000000019,(((MG24-211_v1:0.1765500000000002,MG24-286_v1:0.1756000000000002)0.956:0.04673000000000016,(MG24-45_v1:0.19465999999999983,((MG24-5_v2:0.0,MG24-5_v1:0.0):0.1516099999999998,MG24-285_v1:0.10397999999999996)0.775:0.05229000000000017)0.305:0.025799999999999823)1.0:0.06817999999999991,((MG24-179_v1:0.0021900000000001363,MG24-33_v1:0.003960000000000186)1.0:0.18716,(MG24-42_v1:0.17862,((MG24-18_v1:0.1465399999999999,((MG24-22_v5:0.0,MG24-22_v4:0.0,MG24-22_v3:0.0,MG24-22_v2:0.0,MG24-22_v1:0.0):0.1306400000000001,(MG24-118_v1:0.000890,((MG24-40_v4:0.0,MG24-40_v5:0.0,MG24-40_v6:0.0,MG24-20_v9:0.0,MG24-159_v1:0.0,MG24-175_v3:0.0,MG24-175_v4:0.0,MG24-20_v10:0.0,MG24-175_v8:0.0,MG24-175_v2:0.0,MG24-175_v5:0.0,MG24-175_v10:0.0,MG24-175_v9:0.0,MG24-175_v7:0.0,MG24-175_v6:0.0,MG24-20_v8:0.0,MG24-25_v3:0.0,MG24-25_v4:0.0,MG24-40_v1:0.0,MG24-24_v1:0.0,MG24-20_v7:0.0,MG24-25_v1:0.0,MG24-20_v5:0.0,MG24-20_v6:0.0,MG24-20_v3:0.0,MG24-20_v4:0.0,MG24-20_v2:0.0,MG24-20_v1:0.0,MG24-40_v3:0.0):0.000550,(MG24-31_v1:0.001040000000000152,(MG24-11_v1:0.000550,((MG24-155_v2:0.0,MG24-155_v1:0.0):0.000550,MG24-209_v1:0.001040000000000152)0.806:0.0010300000000000864)0.98:0.005170000000000119)0.822:0.0010300000000000864)1.0:0.000550)1.0:0.13209999999999988)0.801:0.027419999999999778)0.52:0.01750000000000007,MG24-3_v1:0.1273399999999998)0.936:0.02029000000000014)0.425:0.019060000000000077)0.875:0.02588999999999997)0.97:0.03055999999999992)0.993:0.03808999999999996)0.929:0.02012999999999998,(((MG24-252_v1:0.0,MG24-230_v1:0.0):0.24479000000000006,MG24-147_v1:0.2374299999999998)0.678:0.04314000000000018,(Phi_1381aa:0.12319000000000013,(WP_100015610_1_Type_II-C_1380aa:0.016669999999999963,((WP_099983984_1_Type_II-C_1380aa:0.0042800000000000615,WP_100013851_1_Type_II-C_1380aa:0.006079999999999863)0.791:0.0038999999999997925,(WP_028906301_1_Type_II-C_1380aa:0.04249999999999998,(WP_100019439_1_Type_II-C_1380aa:0.01670999999999978,(WP_112199926_1_Type_II-C_1380aa:0.008340000000000014,('cas9|CAS-II-C|Prevotella_intermedia_17_uid163151|NC_017861|1380aa':0.012830000000000119,(WP_100021242_1_Type_II-C_1380aa:0.0047399999999999665,WP_100023185_1_Type_II-C_1380aa:0.02436000000000016)0.605:0.00702999999999987)0.998:0.01855999999999991)0.891:0.005459999999999798)0.867:0.009399999999999853)0.641:0.0031799999999999606)0.924:0.009790000000000187)0.998:0.06447000000000003)1.0:0.2648299999999999)0.977:0.055480000000000196)0.79:0.02491000000000021)0.671:0.026650000000000063)1.0:0.09594000000000014)0.96:0.09719999999999995)1.0:0.22660999999999998)0.902:0.08876000000000017,(((WP_038656028_1_Type_II-C_1164aa:0.4799500000000001,(WP_124803323_1_Type_II-C_1247aa:0.11249999999999982,((WP_045179909_1_Type_II-C_1264aa:0.028490000000000126,WP_047033642_1_Type_II-C_1269aa:0.02870999999999979)0.991:0.02157000000000009,(WP_076351459_1_Type_II-C_1269aa:0.04244000000000003,WP_088583860_1_Type_II-C_1319aa:0.07438000000000011)0.897:0.012929999999999886)0.999:0.060719999999999885)1.0:0.37387000000000015)0.999:0.1219199999999998,((((MG16-308_v1:0.0011399999999999189,((((MG16-303_v1:0.001040000000000152,(MG16-327_v1:0.000550,((MG16-281_v1:0.0,MG16-280_v5:0.0):0.0016400000000000858,((MG16-294_v1:0.0,MG16-296_v1:0.0):0.0045600000000001195,MG16-286_v1:0.007899999999999796)0.816:0.0030800000000001937)0.887:0.0024999999999999467)0.0:0.000560)0.809:0.0010300000000000864,(((((MG16-319_v1:0.003390000000000004,(MG16-320_v1:0.003490000000000215,((MG16-329_v1:0.0010300000000000864,(MG16-312_v1:0.000550,MG16-309_v1:0.000550)0.867:0.002060000000000173)0.872:0.0024399999999999977,MG16-322_v1:0.003730000000000011)0.818:0.0020500000000001073)0.879:0.002409999999999801)0.44:0.0010300000000000864,((MG16-311_v1:0.002060000000000173,MG16-331_v1:0.001040000000000152)0.813:0.0010300000000000864,MG16-264_v1:0.002060000000000173)1.0:0.000550)0.806:0.000760,(MG16-296_v2:0.000560,MG16-295_v1:0.0020500000000001073)0.899:0.0020500000000001073)0.809:0.0010900000000000354,((((MG16-323_v1:0.000550,MG16-334_v1:0.0020699999999997942)0.936:0.003089999999999815,MG16-306_v1:0.0020699999999997942)0.8:0.0015800000000001369,(MG16-310_v1:0.001040000000000152,MG16-321_v1:0.004109999999999836)0.871:0.000560)0.128:0.0010300000000000864,(MG16-299_v1:0.0030800000000001937,(MG16-304_v1:0.0041199999999999015,MG16-318_v1:0.0010300000000000864)0.795:0.001040000000000152)0.818:0.0015100000000001224)0.861:0.000580)0.793:0.0010300000000000864,(MG16-300_v1:0.001040000000000152,MG16-326_v1:0.001040000000000152)0.901:0.0020400000000000418)0.0:0.000550)0.0:0.000550,MG16-316_v1:0.001040000000000152)0.789:0.0011299999999998533,MG16-314_v1:0.0030199999999998006)0.939:0.005139999999999922)0.758:0.0022099999999998232,(((MG16-302_v1:0.0019000000000000128,(MG16-328_v1:0.0019200000000001438,(MG16-330_v1:0.0,MG16-330_v2:0.0):0.0011999999999998678)0.81:0.003089999999999815)0.218:0.000550,((MG16-301_v1:0.0020500000000001073,(MG16-290_v1:0.000540,(((MG16-324_v1:0.003089999999999815,(MG16-325_v1:0.0012300000000000644,MG16-333_v1:0.002609999999999779)0.3:0.0018899999999999473)0.792:0.001040000000000152,(MG16-281_v2:0.001040000000000152,(MG16-307_v1:0.0020500000000001073,(MG16-293_v1:0.009250000000000203,(MG16-298_v1:0.00882000000000005,MG16-305_v1:0.0036200000000001786)0.122:0.0021100000000000563)0.804:0.0021499999999998742)0.886:0.0020699999999997942)0.802:0.001040000000000152)0.787:0.0010500000000002174,MG16-313_v1:0.0020799999999998597)0.96:0.004129999999999967)0.255:0.001040000000000152)0.874:0.000550,(MG16-288_v1:0.006159999999999943,((MG16-291_v1:0.007839999999999847,((MG16-285_v2:0.0,MG16-283_v1:0.0):0.00727000000000011,MG16-284_v1:0.005189999999999806)0.189:0.0020799999999998597)0.768:0.0015000000000000568,(MG16-287_v1:0.007309999999999928,(MG16-280_v4:0.0,MG16-280_v3:0.0,MG16-280_v1:0.0,MG16-280_v2:0.0,MG16-279_v1:0.0):0.007210000000000161)0.419:0.001040000000000152)0.777:0.0011499999999999844)0.933:0.005160000000000053)0.865:0.0027300000000001212)0.993:0.009310000000000151,((MG16-332_v1:0.0012799999999999478,((MG16-282_v1:0.00602999999999998,(MG16-289_v1:0.0,MG16-289_v2:0.0):0.010740000000000194)0.909:0.0043600000000001415,MG16-278_v1:0.006409999999999805)0.606:0.0026999999999999247)0.902:0.0034000000000000696,(MG16-315_v1:0.002409999999999801,((MG16-285_v1:0.001040000000000152,MG16-297_v1:0.000550)0.959:0.004160000000000164,(MG16-292_v1:0.005170000000000119,MG16-317_v1:0.001040000000000152)0.0:0.000550)0.818:0.0017299999999997873)0.883:0.0030800000000001937)0.946:0.000560)0.626:0.003210000000000157)1.0:0.5782699999999998,WP_084546960_1_Type_II-C_1183aa:0.4392100000000001)0.962:0.13599000000000006,((((MG16-276_v1:0.2740100000000001,((MG16-202_v1:0.0,MG16-152_v1:0.0):0.13348000000000004,(MG16-253_v1:0.07811000000000012,((((MG16-204_v1:0.014170000000000016,MG16-212_v1:0.022749999999999826)1.0:0.048290000000000166,(MG16-238_v1:0.02693000000000012,(MG16-180_v1:0.0010099999999999554,MG16-208_v1:0.0010500000000002174)1.0:0.05290999999999979)0.954:0.017160000000000064)0.458:0.0036800000000001276,((((MG16-205_v2:0.0,MG16-205_v5:0.0,MG16-205_v4:0.0,MG16-205_v3:0.0,MG16-205_v1:0.0):0.040859999999999896,MG16-182_v1:0.06972999999999985)0.968:0.025500000000000078,(MG16-194_v2:0.0,MG16-194_v1:0.0):0.04039999999999999)0.778:0.01460999999999979,MG16-179_v1:0.047719999999999985)0.992:0.025290000000000035)0.944:0.021669999999999856,((MG16-213_v1:0.024709999999999788,(MG16-176_v1:0.0029200000000000337,MG16-154_v1:0.000550)0.986:0.015730000000000022)1.0:0.08906999999999998,((MG16-257_v4:0.0,MG16-257_v3:0.0,MG16-257_v2:0.0,MG16-257_v1:0.0):0.000550,(MG16-206_v2:0.0,MG16-206_v1:0.0):0.000560)1.0:0.06732000000000005)0.937:0.013640000000000096)0.91:0.02029000000000014)0.807:0.043689999999999785)1.0:0.23977000000000004)1.0:0.22644999999999982,((MG16-187_v1:0.11850000000000005,((MG16-165_v1:0.10137000000000018,((MG16-336_v1:0.09932000000000007,MG16-335_v1:0.12727000000000022)0.98:0.02878999999999987,MG16-140_v1:0.18462999999999985)0.917:0.027800000000000047)0.474:0.02369000000000021,(MG16-262_v1:0.08192999999999984,MG16-123_v1:0.1061399999999999)0.998:0.04743999999999993)0.986:0.04931999999999981)1.0:0.36202000000000023,(MG4-264_v1:0.000550,(MG4-263_v1:0.000550,(MG4-307_v1:0.0020699999999997942,(MG4-367_v1:0.0,MG4-353_v2:0.0):0.006240000000000023)0.751:0.000550)0.895:0.000970)1.0:0.7554699999999999)0.568:0.11290999999999984)0.932:0.05898000000000003,(MG16-124_v1:0.09155999999999986,((MG16-191_v1:0.05118,MG16-201_v1:0.09179000000000004)0.679:0.028329999999999966,(MG16-134_v1:0.10882000000000014,MG16-141_v1:0.06614999999999993)0.999:0.0578599999999998)0.981:0.0470600000000001)1.0:0.3098700000000001)0.417:0.04496000000000011,((((MG16-2_v2:0.0,MG16-2_v1:0.0):0.2663199999999999,((MG16-339_v1:0.11750000000000016,((MG16-190_v1:0.0,MG16-195_v1:0.0):0.07696000000000014,MG16-147_v1:0.0889000000000002)0.956:0.048779999999999824)1.0:0.2205499999999998,((MG16-270_v6:0.0,MG16-269_v1:0.0,MG16-270_v3:0.0,MG16-270_v5:0.0,MG16-270_v4:0.0,MG16-270_v1:0.0):0.22059000000000006,MG16-266_v1:0.27935)0.733:0.04695999999999989)0.989:0.049370000000000136)0.94:0.04524000000000017,((MG16-12_v1:0.000600,((MG16-9_v1:0.0,MG16-8_v1:0.0):0.0010300000000000864,(MG16-11_v1:0.0,MG16-5_v1:0.0,MG16-7_v1:0.0):0.001040000000000152)1.0:0.000550)1.0:0.2650899999999998,(((MG16-19_v1:0.01939000000000002,(((MG16-33_v1:0.0,MG16-42_v1:0.0):0.009729999999999794,(MG16-223_v1:0.0,MG16-224_v1:0.0):0.024789999999999868)0.999:0.02326000000000006,MG16-48_v1:0.016840000000000188)0.372:0.007449999999999957)0.998:0.03277999999999981,(((((MG16-69_v1:0.01664000000000021,(MG16-45_v1:0.0,MG16-47_v1:0.0):0.015550000000000175)0.778:0.006279999999999841,(MG16-37_v1:0.004750000000000032,(MG16-53_v1:0.0,MG16-17_v1:0.0):0.007620000000000182)0.987:0.011699999999999822)0.823:0.005170000000000119,MG16-100_v1:0.012119999999999909)0.658:0.006460000000000132,(MG16-120_v1:0.015390000000000015,(MG16-51_v1:0.016119999999999912,(MG16-16_v1:0.006380000000000052,(MG16-61_v1:0.0010500000000002174,MG16-110_v1:0.011309999999999931)0.947:0.009650000000000158)1.0:0.027610000000000134)0.897:0.01089999999999991)0.918:0.006819999999999826)0.27:0.004729999999999901,((MG16-113_v1:0.030689999999999884,(MG16-54_v1:0.0020400000000000418,(MG16-86_v1:0.0,MG16-85_v1:0.0):0.006170000000000009)0.996:0.015330000000000066)0.999:0.019140000000000157,(((MG16-97_v1:0.007420000000000204,((MG16-72_v1:0.010320000000000107,(MG16-114_v1:0.018289999999999917,((MG16-39_v1:0.0,MG16-40_v1:0.0):0.014600000000000168,MG16-93_v1:0.01501000000000019)0.99:0.012620000000000076)0.5:0.005479999999999929)0.53:0.004529999999999923,MG16-25_v1:0.02226000000000017)0.878:0.0040000000000000036)0.999:0.013650000000000162,MG16-98_v1:0.011050000000000004)0.767:0.0047600000000000975,(MG16-20_v1:0.0,MG16-103_v1:0.0):0.011489999999999778)0.716:0.005050000000000221)0.799:0.000560)0.99:0.025679999999999925)1.0:0.13321000000000005,((MG16-94_v1:0.012329999999999952,((((MG16-49_v1:0.0020799999999998597,(MG16-14_v1:0.01772000000000018,(MG16-76_v1:0.0031200000000000117,((MG16-90_v1:0.0020699999999997942,MG16-95_v1:0.010339999999999794)0.0:0.000550,(((MG16-27_v1:0.0,MG16-84_v1:0.0):0.005090000000000039,(MG16-229_v1:0.005300000000000082,(MG16-117_v1:0.003070000000000128,MG16-50_v1:0.004109999999999836)0.0:0.000550)0.972:0.0051000000000001044)0.771:0.0013399999999998968,(MG16-228_v1:0.0031599999999998296,MG16-119_v1:0.01252999999999993)0.896:0.0028800000000002157)1.0:0.011400000000000077)0.776:0.000560)0.781:0.0010099999999999554)0.951:0.004169999999999785)0.836:0.0017800000000001148,(((MG16-29_v1:0.0,MG16-65_v1:0.0):0.0030600000000000627,((MG16-28_v1:0.0,MG16-70_v1:0.0):0.000550,(MG16-121_v1:0.0020500000000001073,MG16-71_v1:0.000550)0.0:0.000550)0.857:0.000540)0.888:0.000550,(MG16-231_v1:0.005059999999999842,((MG16-57_v1:0.0048200000000000465,(MG16-44_v1:0.0,MG16-112_v1:0.0):0.009520000000000195)0.614:0.0032000000000000917,MG16-111_v1:0.0028399999999999537)0.759:0.000550)0.757:0.0020400000000000418)0.875:0.0023200000000000998)0.994:0.013700000000000045,MG16-38_v1:0.0034200000000002007)0.995:0.021850000000000147,(MG16-105_v1:0.0,MG16-104_v1:0.0):0.008770000000000167)0.998:0.026209999999999845)0.873:0.04646999999999979,(((MG16-31_v1:0.0,MG16-30_v1:0.0):0.0010300000000000864,(MG16-88_v1:0.0,MG16-60_v1:0.0,MG16-87_v1:0.0):0.000550)1.0:0.0482800000000001,((MG16-52_v1:0.007280000000000175,(MG16-67_v1:0.0,MG16-26_v1:0.0):0.002060000000000173)0.864:0.0027599999999998737,((((((MG16-64_v1:0.0,MG16-18_v1:0.0):0.013459999999999805,MG16-80_v1:0.004109999999999836)0.989:0.008750000000000036,((((MG16-59_v1:0.0,MG16-106_v1:0.0):0.000550,(MG16-108_v1:0.004150000000000098,(MG16-21_v1:0.0010500000000002174,MG16-73_v1:0.0010300000000000864)0.888:0.0020699999999997942)0.941:0.003109999999999946)0.996:0.008280000000000065,MG16-118_v1:0.001040000000000152)0.802:0.0010300000000000864,MG16-92_v1:0.007239999999999913)0.975:0.009710000000000107)0.952:0.005529999999999813,(MG16-32_v1:0.018759999999999888,(MG16-43_v1:0.0,MG16-75_v1:0.0):0.0030999999999998806)0.784:0.0010699999999999044)0.819:0.0019900000000001583,(((MG16-55_v1:0.005209999999999937,MG16-107_v1:0.005139999999999922)0.806:0.0010300000000000864,((MG16-96_v1:0.005170000000000119,(MG16-35_v1:0.001040000000000152,MG16-58_v1:0.0031200000000000117)0.0:0.000550)0.999:0.008300000000000196,MG16-13_v1:0.004090000000000149)0.0:0.000560)0.803:0.0010300000000000864,(MG16-74_v1:0.0045799999999998064,(MG16-109_v1:0.00890000000000013,MG16-68_v1:0.009780000000000122)0.318:0.0030800000000001937)0.806:0.0016300000000000203)0.891:0.002200000000000202)0.41:0.0049000000000001265,((((MG16-102_v1:0.0010300000000000864,(MG16-122_v1:0.001,((MG16-34_v1:0.0,MG16-36_v1:0.0):0.0010300000000000864,MG16-56_v1:0.000550)0.916:0.0020500000000001073)0.817:0.001040000000000152)0.991:0.007239999999999913,MG16-116_v1:0.006209999999999827)0.959:0.0041199999999999015,MG16-101_v1:0.005149999999999988)0.929:0.000850,(((MG16-82_v1:0.0,MG16-81_v1:0.0):0.014510000000000023,((MG16-222_v1:0.0012300000000000644,MG16-22_v1:0.002749999999999808)0.813:0.0013899999999997803,MG16-63_v1:0.004100000000000215)0.786:0.0010300000000000864)0.0:0.000550,((MG16-91_v1:0.003289999999999793,MG16-227_v1:0.024550000000000072)0.454:0.0021300000000001873,(MG16-66_v1:0.006120000000000125,((MG16-221_v1:0.003109999999999946,(MG16-89_v1:0.004350000000000076,MG16-78_v1:0.003940000000000055)0.82:0.0030999999999998806)0.633:0.000540,((MG16-15_v1:0.007219999999999782,MG16-115_v1:0.012420000000000098)0.877:0.0020799999999998597,MG16-62_v1:0.006200000000000205)0.722:0.000950)0.928:0.004129999999999967)0.789:0.001040000000000152)1.0:0.000550)1.0:0.000560)0.905:0.007379999999999942)1.0:0.02403999999999984)0.994:0.030930000000000124)0.985:0.026780000000000026)1.0:0.13695000000000013)0.999:0.09079000000000015)1.0:0.1712600000000002)0.156:0.031179999999999986,(((MG16-126_v1:0.09283000000000019,MG16-148_v1:0.08076000000000016)1.0:0.13709999999999978,((MG16-136_v1:0.10841000000000012,((MG16-160_v1:0.0,MG16-169_v1:0.0,MG16-128_v1:0.0):0.08271000000000006,MG16-145_v1:0.06711)0.999:0.05146000000000006)1.0:0.06084999999999985,(MG16-337_v1:0.12446000000000002,(MG4-370_v1:0.0,MG4-356_v1:0.0):0.10937000000000019)0.57:0.0224899999999999)1.0:0.1366299999999998)1.0:0.1077300000000001,(MG16-275_v1:0.30279999999999996,(MG16-259_v1:0.25139999999999985,(((MG16-79_v1:0.09870000000000001,((MG16-10_v1:0.0,MG16-3_v1:0.0,MG16-4_v1:0.0):0.03196999999999983,(MG16-217_v1:0.0013700000000000934,MG16-218_v1:0.000550)0.999:0.030650000000000066)1.0:0.06983000000000006)1.0:0.10978999999999983,(((MG16-274_v2:0.0,MG16-274_v1:0.0,MG16-273_v2:0.0,MG16-273_v1:0.0):0.000550,MG16-267_v1:0.001040000000000152)1.0:0.10157000000000016,(MG16-338_v1:0.09321000000000002,((MG16-268_v1:0.05286999999999997,MG16-274_v3:0.021529999999999827)0.975:0.020500000000000185,(MG16-215_v1:0.0301499999999999,(MG16-272_v2:0.0022600000000001508,MG16-265_v1:0.028340000000000032)1.0:0.040999999999999925)0.675:0.025570000000000093)0.999:0.0452300000000001)0.564:0.024189999999999934)1.0:0.10221999999999998)0.966:0.04718,(MG16-277_v1:0.18319000000000019,(((MG16-138_v1:0.02737999999999996,(MG16-181_v1:0.017510000000000137,MG16-166_v1:0.03847999999999985)0.926:0.01432000000000011)0.923:0.010990000000000055,(MG16-137_v1:0.059470000000000134,MG16-164_v1:0.11166000000000009)0.903:0.020729999999999915)0.999:0.06520999999999999,((((MG16-171_v1:0.0,MG16-146_v1:0.0):0.000790,((MG16-159_v1:0.0010500000000002174,MG16-132_v1:0.0020699999999997942)0.811:0.001040000000000152,MG16-174_v1:0.0010500000000002174)1.0:0.000550)1.0:0.08926999999999996,(((MG16-143_v1:0.0,MG16-167_v1:0.0):0.04192000000000018,(MG16-155_v1:0.033090000000000064,MG16-245_v1:0.09589999999999987)0.945:0.023190000000000044)0.947:0.01786999999999983,(MG16-161_v1:0.0,MG16-151_v1:0.0):0.0815999999999999)0.999:0.0347599999999999)0.82:0.01786999999999983,(MG16-1_v1:0.11328000000000005,MG16-235_v1:0.1411500000000001)0.127:0.022380000000000067)0.628:0.035210000000000186)1.0:0.17188999999999988)0.791:0.038530000000000175)0.955:0.050570000000000004)0.0:0.03740999999999994)1.0:0.19295000000000018)0.233:0.040119999999999933)0.996:0.0743100000000001)0.925:0.06545999999999985)0.999:0.12150999999999978)1.0:0.24201000000000006,((MG7-2_v2:0.0,MG7-2_v1:0.0,MG7-2_v3:0.0):0.698,(((MG7-6_v2:0.0,MG7-6_v1:0.0):0.012020000000000142,MG7-8_v1:0.007639999999999869)1.0:0.39303,((MG16-271_v3:0.0,MG16-270_v2:0.0,MG16-271_v2:0.0):0.03861999999999988,(MG16-272_v1:0.0,MG16-271_v1:0.0,MG16-272_v3:0.0,MG16-272_v4:0.0):0.08753000000000011)1.0:0.3448899999999999)1.0:0.3266800000000001)0.508:0.1378499999999998)0.996:0.13600000000000012)0.685:0.06833)0.996:0.14143000000000017)1.0:0.2066699999999999,(((MG96-10_v3:0.0,MG96-10_v1:0.0,MG96-10_v2:0.0):0.89689,(WP_122933462_1_Type_II-C_1202aa:0.5941899999999998,(MG96-14_v1:0.6377799999999998,(MG96-15_v1:0.27748000000000017,(MG96-13_v1:0.1366299999999998,(MG96-6_v1:0.0989399999999998,MG96-2_v1:0.06557000000000013)0.998:0.06441000000000008)1.0:0.18088999999999977)1.0:0.1347900000000002)0.988:0.14939999999999998)1.0:0.31225000000000014)0.781:0.08917999999999981,((((MG96-1_v3:0.0,MG96-1_v4:0.0,MG96-1_v2:0.0,MG96-1_v1:0.0):0.10555000000000003,MG96-5_v1:0.1872600000000002)1.0:0.50081,(MG96-4_v1:0.6836600000000002,MG96-7_v1:0.4638200000000001)1.0:0.2687499999999998)0.977:0.11241000000000012,((MG96-29_v1:0.3591099999999998,MG96-28_v1:0.30810000000000004)1.0:0.59517,((MG96-27_v1:0.07033999999999985,MG96-3_v1:0.05636999999999981)1.0:0.58419,(MG96-12_v1:0.18592999999999993,MG96-26_v1:0.16834000000000016)1.0:0.47482999999999986)0.54:0.07485000000000008)0.903:0.1158800000000002)0.501:0.045929999999999804)1.0:0.23145000000000016)0.993:0.10373999999999972,((MG100-61_v2:1.6896499999999999,(((AMS26831_1_Type_II-C_1359aa:0.49207,((WP_016200142_1_Type_II-C_1404aa:0.13018000000000018,WP_103292747_1_Type_II-C_1417aa:0.1812100000000001)0.999:0.11604999999999999,(WP_116787333_1_Type_II-C_1399aa:0.28464,WP_109567989_1_Type_II-C_1371aa:0.16801999999999984)0.985:0.09394999999999998)1.0:0.2084100000000002)1.0:0.4110900000000002,((WP_124985915_1_Type_II-C_1460aa:0.2206999999999999,Jpa_1460aa:0.21620000000000017)1.0:0.8097400000000001,(WP_057952188_1_Type_II-C_1441aa:0.39891999999999994,(((((MG100-90_v3:0.0,MG100-90_v2:0.0,MG100-90_v1:0.0,MG100-76_v1:0.0):0.01898999999999962,(MG100-73_v1:0.032890000000000086,(MG100-68_v1:0.05806000000000022,MG100-75_v1:0.00818999999999992)0.811:0.006879999999999775)1.0:0.02984000000000009)0.946:0.013700000000000045,(MG100-82_v1:0.0,MG100-69_v2:0.0,MG100-82_v2:0.0):0.007749999999999702)1.0:0.1241500000000002,(((MG100-69_v4:0.0,MG100-69_v3:0.0,MG100-56_v1:0.0,MG100-69_v1:0.0):0.0804999999999998,(MG100-77_v1:0.005349999999999966,((MG100-71_v2:0.0,MG100-92_v1:0.0):0.000550,MG100-71_v1:0.000550)0.941:0.0039199999999999235)1.0:0.04316000000000031)0.998:0.036760000000000126,(MG100-62_v1:0.11458999999999975,((MG100-72_v1:0.0,MG100-88_v1:0.0,MG100-74_v2:0.0,MG100-74_v1:0.0,MG100-88_v2:0.0):0.007629999999999804,(MG100-57_v3:0.003230000000000288,MG100-63_v2:0.0046200000000000685)0.925:0.006099999999999994)1.0:0.13788)0.415:0.025330000000000297)0.997:0.0908199999999999)1.0:0.7292000000000001,(WP_044112561_1_Type_II-C_1421aa:0.038670000000000204,WP_118866786_1_Type_II-C_1424aa:0.0378099999999999)1.0:0.39956000000000014)0.394:0.12962000000000007)1.0:0.2599100000000001)0.556:0.16686999999999985)1.0:0.2323900000000001,('cas9|CAS-II-C|Treponema_pedis_T_A4_uid215715|NC_022097|1282aa':0.7066699999999999,(WP_106053875_1_Type_II-C_1212aa:0.98536,(WP_114984028_1_Type_II-C_1472aa:0.7047699999999999,(((WP_060381523_1_Type_II-C_1486aa:0.08116000000000012,'cas9|CAS-II-C|Flavobacterium_columnare_ATCC_49512_uid80731|NC_016510|1535aa':0.08564000000000016)0.796:0.0761099999999999,(WP_069797278_1_Type_II-C_1457aa:0.10488000000000008,'cas9|CAS-II-C|Flavobacterium_branchiophilum_FL_15_uid73421|NC_016001|1473aa':0.0843799999999999)0.354:0.027890000000000192)1.0:0.53044,(WP_100996834_1_Type_II-C_1434aa:0.4876100000000001,(((WP_106042830_1_Type_II-C_1224aa:0.4172699999999998,(((MG100-6_v1:0.0053200000000002134,((MG100-4_v1:0.000550,(MG100-12_v1:0.000550,MG100-5_v1:0.0021599999999999397)0.813:0.0010900000000000354)0.886:0.0021399999999998087,(MG100-7_v1:0.0,MG100-9_v1:0.0):0.000540)0.0:0.000560)0.1:0.009300000000000086,(((MG100-17_v1:0.0,MG100-15_v2:0.0,MG100-14_v1:0.0,MG100-15_v1:0.0):0.000550,((MG100-16_v2:0.0,MG100-13_v1:0.0,MG100-16_v1:0.0):0.000550,((MG100-17_v2:0.0,MG100-9_v2:0.0):0.000740,((MG100-8_v1:0.0,MG100-10_v1:0.0,MG100-10_v2:0.0):0.000560,MG100-11_v1:0.000740)0.152:0.0010799999999999699)1.0:0.000550)0.0:0.000620)0.0:0.004049999999999887,((((MG100-32_v1:0.000550,MG100-52_v1:0.000550)0.998:0.021999999999999797,((((MG100-43_v1:0.0023800000000000487,(((MG100-26_v1:0.015200000000000102,MG100-37_v1:0.005450000000000177)0.706:0.0043199999999998795,MG100-28_v1:0.0041799999999998505)0.584:0.0012099999999999334,((MG100-30_v1:0.0,MG100-33_v1:0.0):0.017630000000000035,MG100-19_v1:0.005370000000000097)0.777:0.0010799999999999699)0.895:0.0030199999999998006)0.912:0.004729999999999901,(MG100-44_v1:0.0013499999999999623,(MG100-45_v1:0.017220000000000013,(MG100-47_v1:0.008459999999999912,MG100-46_v1:0.000560)0.592:0.0034999999999998366)0.962:0.007559999999999789)0.844:0.000550)0.935:0.005959999999999965,MG100-49_v1:0.011070000000000135)0.752:0.0014300000000000423,(MG100-21_v3:0.014740000000000197,((MG100-24_v1:0.006889999999999841,MG100-34_v1:0.018409999999999815)0.962:0.00810999999999984,MG100-29_v1:0.007779999999999898)0.848:0.0038000000000000256)0.944:0.005749999999999922)0.933:0.009860000000000202)0.991:0.020770000000000177,(((MG100-36_v1:0.0021399999999998087,(MG100-33_v2:0.000550,(MG100-25_v1:0.0,MG100-28_v2:0.0):0.0010900000000000354)0.0:0.000550)0.0:0.000550,MG100-35_v1:0.004290000000000127)0.989:0.012779999999999792,((MG100-53_v1:0.00837000000000021,(((MG100-48_v1:0.005749999999999922,MG100-51_v1:0.011359999999999815)0.827:0.0027800000000000047,(MG100-42_v1:0.005819999999999936,(MG100-31_v1:0.003929999999999989,(MG100-22_v1:0.020230000000000192,(MG100-27_v1:0.000550,MG100-23_v1:0.000540)0.837:0.0022400000000000198)0.99:0.013170000000000126)0.837:0.0021499999999998742)0.754:0.0024799999999998157)0.817:0.0022500000000000853,(MG100-39_v1:0.0010900000000000354,MG100-40_v1:0.000550)0.942:0.0034800000000001496)0.746:0.0016099999999998893)0.764:0.0016199999999999548,MG100-38_v1:0.005170000000000119)0.894:0.00387000000000004)0.864:0.005749999999999922)1.0:0.03846000000000016,(((MG100-55_v1:0.0,MG100-55_v5:0.0,MG100-55_v3:0.0,MG100-55_v2:0.0,MG100-55_v4:0.0,MG100-63_v1:0.0):0.000550,((MG100-54_v2:0.0,MG100-59_v1:0.0,MG100-57_v1:0.0,MG100-64_v3:0.0,MG100-64_v2:0.0,MG100-64_v4:0.0,MG100-54_v5:0.0,MG100-54_v7:0.0,MG100-64_v1:0.0,MG100-61_v1:0.0,MG100-54_v1:0.0,MG100-57_v2:0.0,MG100-54_v6:0.0,MG100-64_v5:0.0,MG100-54_v3:0.0):0.000550,MG100-54_v4:0.000550)0.999:0.000550)0.954:0.011969999999999814,(MG100-41_v1:0.007050000000000001,((MG100-20_v1:0.0010900000000000354,(MG100-21_v1:0.0,MG100-21_v2:0.0,MG100-18_v1:0.0):0.0010699999999999044)1.0:0.04791999999999996,MG100-50_v1:0.0044800000000000395)0.979:0.011070000000000135)1.0:0.0812400000000002)0.988:0.0218799999999999)1.0:0.07284999999999986)0.278:0.010299999999999976)1.0:0.48915,((MG100-60_v1:0.1609099999999999,MG100-58_v1:0.13644999999999996)0.866:0.043540000000000134,(((MG100-59_v2:0.1686399999999999,((MG100-70_v1:0.0,MG100-84_v2:0.0,MG100-84_v1:0.0):0.20791000000000004,(MG100-67_v1:0.00495000000000001,MG100-1_v1:0.009220000000000006)1.0:0.12265000000000015)1.0:0.09820999999999991)0.948:0.03747999999999996,(MG100-65_v1:0.1138300000000001,((MG100-66_v1:0.0,MG100-79_v1:0.0):0.0341800000000001,MG100-64_v6:0.05254000000000003)1.0:0.06186999999999987)0.986:0.051569999999999894)0.235:0.020989999999999842,MG100-2_v1:0.17781000000000002)0.995:0.09143999999999997)1.0:0.3704399999999999)0.965:0.0908199999999999)0.858:0.05804000000000009,'cas9|CAS-II-C|Prevotella_ruminicola_23_uid47507|NC_014033|1204aa':0.40683999999999987)0.494:0.04808000000000012,Rsp_1214aa:0.52468)0.999:0.13501999999999992)0.79:0.06517000000000017)0.772:0.08696999999999999)0.92:0.08842000000000017)0.199:0.05580000000000007)0.732:0.07621000000000011)0.434:0.11065000000000014)0.999:0.4438799999999996,((Spa_1459aa:0.6905700000000001,(WP_057952132_1_Type_II-C_1524aa:0.16083999999999987,Ghe_1525aa:0.11199000000000003)1.0:0.37245000000000017)0.998:0.20629000000000008,(Cme3_1124aa:0.5512299999999999,(WP_100211383_1_Type_II-C_1135aa:0.29700000000000015,(WP_068206408_1_Type_II-C_1128aa:0.1916500000000001,WP_076615834_1_Type_II-C_1134aa:0.20008999999999988)0.886:0.0694300000000001)1.0:0.24124999999999996)0.977:0.11534999999999984)1.0:0.30537999999999954)0.996:0.14003999999999994)0.913:0.08055000000000012,(MG96-11_v1:0.7001599999999999,((MG96-24_v1:0.000550,(MG96-8_v1:0.005479999999999929,((MG96-19_v1:0.000560,(MG96-25_v1:0.0013700000000000934,MG96-20_v1:0.000550)0.899:0.0022099999999998232)0.873:0.0021800000000000708,(MG96-17_v2:0.000550,(MG96-16_v1:0.0,MG96-17_v3:0.0,MG96-17_v1:0.0,MG96-17_v4:0.0,MG96-17_v5:0.0):0.0033199999999999896)0.886:0.000540)0.411:0.0011100000000001664)0.622:0.000530)0.948:0.004290000000000127,((MG96-18_v1:0.0011199999999997878,(MG96-22_v2:0.0011199999999997878,(MG96-9_v5:0.000550,((MG96-11_v2:0.0,MG96-9_v2:0.0):0.000620,((MG96-9_v4:0.0,MG96-9_v1:0.0):0.000550,(MG96-9_v3:0.0,MG96-22_v1:0.0):0.012309999999999821)0.958:0.000560)0.0:0.000550)0.919:0.0022299999999999542)0.0:0.000550)0.743:0.0011100000000001664,(MG96-23_v1:0.0011299999999998533,MG96-21_v1:0.00666000000000011)0.38:0.000550)0.937:0.000540)1.0:0.7829899999999999)0.986:0.15144000000000002)0.99:0.11003000000000007,((MG4-396_v1:0.31613999999999987,(MG6-3_v1:0.16210000000000013,MG6-24_v1:0.14666999999999986)0.971:0.0697000000000001)1.0:0.6975699999999998,(Cme2_1008aa:0.9285500000000004,(((MG51-13_v1:0.000910,((MG51-1_v4:0.0,MG51-1_v5:0.0,MG51-1_v11:0.0,MG51-1_v10:0.0,MG51-1_v6:0.0,MG51-1_v9:0.0,MG51-1_v7:0.0,MG51-1_v1:0.0,MG51-1_v8:0.0,MG51-1_v3:0.0,MG51-1_v2:0.0,MG51-1_v12:0.0,MG51-15_v6:0.0,MG51-15_v2:0.0,MG51-15_v8:0.0,MG51-15_v4:0.0,MG51-15_v10:0.0,MG51-15_v3:0.0,MG51-15_v5:0.0,MG51-15_v11:0.0,MG51-15_v9:0.0,MG51-15_v7:0.0,MG51-15_v1:0.0):0.000550,MG51-14_v1:0.0010799999999999699)1.0:0.000540)1.0:0.5614500000000002,((MG51-12_v1:0.1314700000000002,((MG51-2_v2:0.0,MG51-2_v1:0.0):0.1534399999999998,(MG51-3_v2:0.0,MG51-3_v1:0.0):0.1187100000000001)0.745:0.02574999999999994)0.868:0.021860000000000213,(MG51-10_v1:0.15538000000000007,MG51-27_v1:0.1830400000000001)0.788:0.04801000000000011)1.0:0.3738600000000001)0.999:0.18116999999999983,((MG51-11_v2:0.0,MG51-11_v1:0.0):0.7933699999999999,((MG6-4_v1:0.0,MG6-4_v2:0.0,MG6-4_v3:0.0):0.91926,(((((MG51-9_v1:0.14518999999999993,MG51-18_v3:0.2595299999999998)0.869:0.04078999999999988,(MG51-17_v2:0.0,MG51-16_v4:0.0):0.2804500000000001)0.206:0.02143000000000006,(MG51-8_v1:0.21241999999999983,((MG51-16_v7:0.0,MG51-16_v18:0.0,MG51-16_v6:0.0,MG51-16_v12:0.0,MG51-16_v17:0.0,MG51-16_v16:0.0,MG51-16_v2:0.0,MG51-16_v8:0.0,MG51-16_v5:0.0,MG51-16_v11:0.0,MG51-16_v1:0.0,MG51-16_v3:0.0,MG51-16_v10:0.0,MG51-15_v12:0.0,MG51-16_v9:0.0,MG51-16_v13:0.0,MG51-16_v14:0.0,MG51-16_v15:0.0):0.1919200000000001,(MG51-18_v2:0.0,MG51-18_v5:0.0,MG51-18_v4:0.0,MG51-18_v1:0.0,MG51-17_v1:0.0):0.1527099999999999)0.585:0.02400000000000002)0.776:0.023330000000000073)1.0:0.13709000000000016,(((MG51-6_v1:0.3185199999999999,MG6-6_v1:0.1846000000000001)0.983:0.06321000000000021,(MG51-5_v1:0.1861600000000001,(((MG6-19_v1:0.26397000000000004,(MG51-20_v1:0.2158000000000002,MG6-16_v1:0.17017999999999978)0.984:0.10643000000000002)0.987:0.0631400000000002,(MG6-1_v1:0.11606000000000005,MG6-2_v1:0.09812000000000021)1.0:0.10107)0.992:0.044789999999999885,MG51-19_v1:0.2083400000000002)0.895:0.04194999999999993)0.61:0.02688999999999986)0.99:0.04593999999999987,MG6-21_v1:0.42913999999999985)0.363:0.03512000000000004)0.999:0.09671999999999992,(MG6-5_v1:0.2812100000000002,((((MG51-26_v1:0.009300000000000086,(MG51-21_v1:0.0,MG51-22_v3:0.0,MG51-22_v1:0.0):0.009669999999999845)1.0:0.1298499999999998,((MG51-7_v2:0.0,MG51-7_v1:0.0):0.1028699999999998,(MG51-25_v1:0.07678999999999991,((MG51-23_v1:0.0,MG51-22_v2:0.0):0.0016400000000000858,MG51-24_v1:0.000560)1.0:0.09533000000000014)0.283:0.02226000000000017)0.997:0.06225000000000014)1.0:0.13988999999999985,(MG51-23_v2:0.21101999999999999,MG6-14_v1:0.3030400000000002)0.963:0.06789999999999985)0.992:0.06642999999999999,((MG6-7_v1:0.10943000000000014,MG6-23_v1:0.13935999999999993)1.0:0.19286000000000003,WP_085755463_1_Type_II-C_995aa:0.4806400000000002)0.174:0.06601999999999997)0.916:0.06591000000000014)0.966:0.07059999999999977)1.0:0.23065999999999987)0.826:0.10105999999999993)0.144:0.06916000000000011)0.905:0.07169000000000025)0.683:0.06388999999999978)0.113:0.05749000000000004)0.972:0.06119999999999992)0.866:0.10587999999999997,((MG4-284_v1:0.2803200000000001,MG4-290_v1:0.21504000000000012)1.0:0.94414,(Cme4_1029aa:0.6101000000000001,(Ghh2_1038aa:0.41461000000000015,(WP_081371634_1_Type_II-C_1016aa:0.32918000000000003,'cas9|CAS-II-C|Parvibaculum_lavamentivorans_DS_1_uid58739|NC_009719|1037aa':0.3062300000000002)0.996:0.1482800000000002)1.0:0.30839000000000016)1.0:0.4225699999999999)0.912:0.15249000000000024)0.999:0.18378000000000005,(MG4-291_v1:0.6613199999999999,(MG4-43_v1:0.6699299999999999,((MG4-361_v1:0.0,MG4-375_v1:0.0):0.06499999999999995,MG4-360_v1:0.07656000000000018)1.0:0.5190000000000001)0.955:0.16688999999999998)0.889:0.11856)0.922:0.0692999999999997)0.747:0.05078000000000049)0.097:0.039670000000000094)0.726:0.052369999999999806);
