# Supplementary material for: Novel and Engineered Type II CRISPR Systems from Uncultivated Microbes with Broad Genome Editing Capability
Source: CRISPR J. 2023 Jun 1;6(3):261–77. doi: 10.1089/crispr.2022.0090 (PMC10278012; doi:10.1089/crispr.2022.0090)
Supplement: Supplemental data [file Supp-Data.zip › typeII_tree_v2_90pct_gaps_stripped_MG-codes_120522.tree]

(((((MG4-266_v1:0.2784300000000002,MG4-278_v1:0.2796000000000003)1.0:0.40986999999999973,(MG4-189_v1:0.0,MG4-189_v2:0.0,MG4-189_v3:0.0):1.0009300000000003)0.888:0.10830999999999946,(((Ghy1_1040aa:0.6808200000000002,(MG4-316_v6:0.3767800000000001,((MG4-311_v1:0.0017599999999999838,MG4-338_v1:0.000570)1.0:0.26788999999999996,((MG4-198_v3:0.0,MG4-198_v2:0.0,MG4-198_v1:0.0,MG4-198_v4:0.0):0.20169000000000015,MG4-330_v1:0.2229000000000001)0.963:0.08318000000000003)0.998:0.1463899999999998)1.0:0.3214300000000003)0.998:0.2626399999999993,((MG4-33_v1:0.47146000000000043,(MG4-68_v1:0.25477000000000016,(((MG4-62_v2:0.0,MG4-62_v1:0.0):0.000570,MG4-67_v1:0.0011499999999999844)1.0:0.20435999999999988,(MG4-31_v1:0.1260300000000001,(MG4-53_v1:0.02397999999999989,(MG4-42_v1:0.17243999999999993,MG4-46_v1:0.023709999999999898)0.576:0.010260000000000158)0.95:0.07509999999999994)0.98:0.06117999999999979)0.992:0.09927999999999981)1.0:0.20008000000000026)1.0:0.4509999999999996,((MG4-315_v3:0.0,MG4-315_v16:0.0,MG4-315_v5:0.0,MG4-315_v13:0.0,MG4-315_v17:0.0,MG4-315_v1:0.0,MG4-315_v2:0.0,MG4-315_v15:0.0,MG4-315_v9:0.0,MG4-315_v6:0.0,MG4-315_v11:0.0,MG4-315_v4:0.0,MG4-315_v8:0.0,MG4-315_v12:0.0,MG4-315_v14:0.0,MG4-309_v6:0.0,MG4-315_v10:0.0):0.5266399999999996,MG4-146_v1:0.7073399999999994)1.0:0.2691100000000004)0.214:0.06806999999999963)0.992:0.10136000000000056,(((((((MG4-325_v1:0.0,MG4-318_v1:0.0):0.4631099999999999,(MG4-331_v1:0.1831299999999998,((MG4-320_v4:0.0,MG4-320_v2:0.0,MG4-320_v3:0.0):0.24574000000000007,((MG4-19_v1:0.0,MG4-14_v1:0.0,MG4-21_v1:0.0,MG4-15_v1:0.0,MG4-16_v1:0.0,MG4-24_v1:0.0,MG4-23_v1:0.0,MG4-22_v1:0.0,MG4-19_v2:0.0,MG4-20_v1:0.0):0.000570,MG4-18_v1:0.0022299999999999542)1.0:0.12630000000000008)0.866:0.0346700000000002)0.994:0.07905000000000006)1.0:0.16690000000000005,(MG4-329_v1:0.04328000000000021,MG4-351_v1:0.0495000000000001)1.0:0.3108200000000001)1.0:0.18052,(MG4-255_v1:0.25482000000000005,(((MG4-308_v10:0.0,MG4-308_v9:0.0,MG4-352_v1:0.0,MG4-314_v1:0.0,MG4-314_v4:0.0,MG4-314_v3:0.0,MG4-308_v8:0.0):0.000560,(MG4-343_v1:0.006769999999999943,(MG4-349_v1:0.0,MG4-349_v2:0.0):0.000570)0.81:0.001100000000000101)1.0:0.2800799999999999,((MG4-325_v2:0.2404799999999998,((((MG4-322_v2:0.0,MG4-329_v2:0.0,MG4-329_v3:0.0):0.03978999999999999,(MG4-328_v1:0.018019999999999925,MG4-326_v2:0.014899999999999913)0.99:0.03608000000000011)1.0:0.22630000000000017,(MG4-354_v1:0.3005499999999999,((MG4-324_v1:0.0,MG4-331_v2:0.0):0.1061700000000001,((MG4-128_v3:0.0,MG4-128_v8:0.0,MG4-128_v9:0.0,MG4-128_v5:0.0,MG4-128_v7:0.0,MG4-128_v4:0.0,MG4-128_v6:0.0,MG4-128_v2:0.0,MG4-128_v1:0.0,MG4-128_v10:0.0,MG4-158_v1:0.0,MG4-142_v1:0.0):0.10616000000000003,(MG4-192_v1:0.0011499999999999844,MG4-154_v1:0.0011399999999999189)1.0:0.1423000000000001)0.743:0.05857000000000001)0.996:0.0811099999999998)1.0:0.2822800000000001)0.991:0.08908000000000005,(MG4-321_v1:0.0011600000000000499,MG4-334_v2:0.000570)1.0:0.1708400000000001)0.888:0.05888999999999989)0.991:0.06475000000000009,((((MG4-140_v1:0.0014400000000001079,(MG4-188_v1:0.000840,(((MG4-160_v1:0.0,MG4-148_v1:0.0):0.000560,((MG4-167_v1:0.0,MG4-186_v1:0.0):0.0010599999999998388,(MG4-213_v1:0.0011399999999999189,(MG4-195_v1:0.0013899999999997803,MG4-179_v1:0.0018799999999998818)0.369:0.0015399999999998748)1.0:0.000570)0.129:0.0011399999999999189)0.921:0.0010500000000002174,((MG4-122_v1:0.0,MG4-193_v1:0.0,MG4-156_v1:0.0,MG4-184_v1:0.0,MG4-150_v1:0.0,MG4-125_v1:0.0,MG4-127_v1:0.0,MG4-126_v1:0.0,MG4-149_v1:0.0,MG4-139_v1:0.0,MG4-144_v1:0.0,MG4-173_v1:0.0):0.000570,MG4-163_v1:0.0011399999999999189)0.0:0.000570)1.0:0.000570)0.115:0.0011399999999999189)0.819:0.0018099999999998673,(MG4-119_v1:0.000570,(MG4-207_v1:0.0,MG4-176_v1:0.0):0.000990)0.299:0.0011399999999999189)0.857:0.000570,MG4-197_v1:0.001100000000000101)1.0:0.13588999999999984,((MG4-118_v5:0.0,MG4-118_v2:0.0,MG4-118_v1:0.0,MG4-118_v3:0.0,MG4-118_v4:0.0,MG4-181_v1:0.0,MG4-118_v7:0.0,MG4-135_v1:0.0,MG4-215_v1:0.0,MG4-203_v1:0.0,MG4-199_v1:0.0,MG4-171_v1:0.0,MG4-175_v1:0.0,MG4-118_v6:0.0):0.015670000000000073,((MG4-157_v1:0.0,MG4-145_v1:0.0):0.0011299999999998533,MG4-210_v1:0.000570)0.989:0.015289999999999804)0.998:0.06546999999999992)1.0:0.16782999999999992)1.0:0.10142000000000007)1.0:0.22877999999999998)0.996:0.09637999999999991)0.999:0.10698000000000008,((MG4-395_v1:0.20278000000000063,MG4-250_v1:0.19858000000000064)1.0:0.12024999999999952,(MG4-340_v1:0.2504299999999997,((MG4-345_v1:0.0,MG4-345_v2:0.0):0.12236000000000002,MG4-323_v1:0.28720999999999997)0.998:0.10560999999999954)1.0:0.13674000000000053)0.926:0.0819700000000001)0.973:0.0879500000000002,(((MG4-341_v1:0.28831000000000007,((MG4-326_v1:0.0,MG4-319_v1:0.0):0.04165000000000019,MG4-342_v1:0.03745999999999983)1.0:0.20027000000000017)1.0:0.44098999999999977,(MG4-314_v2:0.2928799999999998,(MG4-355_v1:0.00812999999999997,((MG4-363_v1:0.0,MG4-350_v1:0.0):0.0022500000000000853,(MG4-313_v1:0.0,MG4-319_v2:0.0):0.0022299999999999542)0.91:0.008680000000000021)1.0:0.50691)1.0:0.48408000000000007)1.0:0.2532599999999996,(MG4-336_v1:0.11358999999999986,((MG4-344_v1:0.0,MG4-353_v1:0.0):0.06524999999999981,(MG4-337_v1:0.07152000000000003,MG4-335_v1:0.04805999999999999)0.898:0.01222000000000012)0.969:0.03526000000000007)1.0:0.3755999999999995)0.979:0.1419200000000007)0.947:0.09466999999999981,((MG4-320_v1:0.0,MG4-327_v2:0.0,MG4-327_v5:0.0,MG4-327_v4:0.0,MG4-327_v3:0.0):0.000570,MG4-317_v1:0.0011100000000001664)1.0:0.9917600000000002)1.0:0.27562)0.647:0.061639999999999695)0.542:0.05590000000000028,((((MG4-310_v3:0.0,MG4-316_v13:0.0,MG4-362_v7:0.0,MG4-316_v4:0.0,MG4-310_v4:0.0,MG4-362_v1:0.0,MG4-310_v2:0.0,MG4-366_v1:0.0,MG4-316_v11:0.0,MG4-310_v5:0.0,MG4-316_v9:0.0,MG4-316_v12:0.0,MG4-316_v3:0.0,MG4-362_v4:0.0,MG4-362_v5:0.0,MG4-316_v10:0.0,MG4-362_v6:0.0,MG4-362_v3:0.0,MG4-362_v2:0.0,MG4-316_v14:0.0,MG4-316_v8:0.0,MG4-316_v2:0.0,MG4-316_v1:0.0,MG4-316_v5:0.0,MG4-316_v7:0.0):0.000570,(MG4-346_v1:0.0011299999999998533,(MG4-347_v1:0.000570,MG4-352_v2:0.0011199999999997878)0.732:0.000560)0.0:0.000560)1.0:0.4096599999999997,(MG4-273_v1:0.015109999999999957,MG4-270_v1:0.015519999999999978)1.0:0.4124599999999998)1.0:0.2024600000000003,((MG4-241_v1:0.3357899999999998,MG4-240_v1:0.4366699999999999)1.0:0.2465200000000003,(MG4-397_v1:0.41624000000000017,((MG4-282_v1:0.2803500000000003,(MG4-269_v1:0.18879,((MG4-293_v1:0.0,MG4-64_v1:0.0):0.000570,MG4-66_v1:0.0011900000000002464)0.991:0.03571999999999953)1.0:0.1857300000000004)0.946:0.053119999999999834,(((MG4-322_v1:0.0,MG4-315_v7:0.0):0.000570,MG4-312_v3:0.0011700000000001154)1.0:0.24483000000000033,(MG4-348_v1:0.13648000000000016,MG4-253_v1:0.15965000000000007)1.0:0.20892)0.764:0.05703999999999976)0.99:0.07721)0.813:0.12019000000000002)0.988:0.10594999999999999)1.0:0.20425000000000004)0.919:0.06203000000000003,(((MG4-2_v1:0.5713499999999998,MG4-280_v1:0.7464299999999997)0.91:0.14719000000000015,(((MG4-410_v3:0.0,MG4-393_v1:0.0,MG4-410_v2:0.0,MG4-410_v1:0.0):0.6545200000000007,MG4-299_v1:0.5340300000000004)1.0:0.2459599999999993,((MG4-359_v1:0.6791800000000006,(MG4-296_v1:0.31442999999999977,((MG4-306_v2:0.0,MG4-312_v2:0.0,MG4-306_v3:0.0,MG4-308_v1:0.0,MG4-312_v1:0.0,MG4-310_v1:0.0,MG4-308_v6:0.0,MG4-308_v2:0.0,MG4-308_v5:0.0,MG4-308_v3:0.0,MG4-308_v4:0.0,MG4-306_v1:0.0,MG4-308_v7:0.0):0.000570,MG4-305_v2:0.0011899999999998023)1.0:0.36975999999999987)1.0:0.2892600000000005)0.998:0.12819000000000003,(((MG4-94_v1:0.0,MG4-93_v1:0.0):0.57395,(MG4-309_v4:0.0,MG4-304_v1:0.0,MG4-309_v5:0.0,MG4-309_v2:0.0,MG4-309_v3:0.0,MG4-309_v1:0.0):0.4740199999999999)0.986:0.12457999999999991,(((MG4-247_v1:0.0,MG4-246_v1:0.0,MG4-242_v1:0.0,MG4-244_v1:0.0):0.2621500000000001,(MG4-245_v1:0.24112,MG4-394_v1:0.17381000000000002)0.99:0.11314000000000002)1.0:0.31637000000000004,(MG4-97_v1:0.28023,((MG4-103_v1:0.0,MG4-99_v1:0.0):0.0013999999999998458,(MG4-101_v1:0.00370999999999988,(MG4-96_v1:0.0024399999999999977,MG4-105_v1:0.000570)0.778:0.0012300000000000644)0.731:0.003530000000000033)1.0:0.25886999999999993)0.995:0.15757999999999983)1.0:0.63951)0.274:0.04724000000000039)0.999:0.14685999999999932)0.893:0.08607999999999993)0.854:0.05651000000000028,(((MG4-376_v1:0.13960000000000017,MG4-287_v1:0.2056499999999999)1.0:0.7031000000000001,((MG4-277_v1:0.5495800000000002,(MG4-366_v2:0.02120999999999995,(MG4-363_v2:0.0,MG4-377_v2:0.0,MG4-377_v1:0.0):0.00986999999999938)1.0:0.4439800000000007)0.993:0.11074999999999946,(((MG4-381_v11:0.0,MG4-381_v12:0.0,MG4-381_v8:0.0,MG4-381_v6:0.0,MG4-381_v1:0.0,MG4-381_v3:0.0,MG4-381_v9:0.0,MG4-381_v2:0.0,MG4-381_v14:0.0,MG4-381_v7:0.0,MG4-381_v4:0.0,MG4-367_v2:0.0,MG4-367_v3:0.0,MG4-381_v17:0.0,MG4-381_v15:0.0,MG4-381_v5:0.0,MG4-381_v16:0.0,MG4-381_v18:0.0,MG4-381_v13:0.0):0.05555999999999983,((MG4-259_v3:0.0,MG4-259_v4:0.0,MG4-259_v1:0.0,MG4-259_v2:0.0):0.02568999999999999,MG4-261_v1:0.009959999999999969)0.987:0.06818999999999997)1.0:0.5791300000000001,(((MG4-368_v1:0.0021800000000000708,MG4-389_v1:0.000570)0.654:0.0015100000000001224,((((MG4-378_v3:0.000570,MG4-385_v1:0.0023399999999997867)0.831:0.0023599999999999177,(MG4-377_v3:0.000570,MG4-369_v1:0.0011899999999998023)0.257:0.000560)0.994:0.008230000000000182,(MG4-380_v1:0.000550,(MG4-382_v1:0.0011700000000001154,MG4-381_v10:0.0011700000000001154)0.78:0.0011700000000001154)0.771:0.0011700000000001154)0.921:0.0010300000000000864,(MG4-379_v1:0.000570,(((MG4-383_v2:0.0,MG4-399_v2:0.0,MG4-399_v1:0.0,MG4-383_v1:0.0):0.000570,(((MG4-390_v1:0.0,MG4-390_v2:0.0):0.000570,MG4-384_v1:0.000940)0.401:0.0011700000000001154,MG4-373_v1:0.0020699999999997942)0.813:0.000570)0.441:0.0011700000000001154,MG4-374_v1:0.0022799999999998377)0.862:0.000570)1.0:0.000560)0.448:0.000860)1.0:0.6305199999999997,(MG4-387_v1:0.4092399999999996,(MG4-39_v1:0.23214000000000024,(MG4-365_v1:0.04919999999999991,(MG4-281_v1:0.0,MG4-285_v1:0.0):0.049350000000000005)0.999:0.13169999999999993)1.0:0.5241499999999997)0.687:0.12112000000000034)0.896:0.09837000000000007)1.0:0.17649999999999988)0.897:0.054520000000000124)0.786:0.058410000000000295,(((MG4-279_v3:0.5669699999999995,(MG4-283_v1:0.48763000000000023,MG4-238_v1:0.4541500000000003)0.693:0.1147399999999994)0.986:0.1029700000000009,((MG4-8_v1:0.0032000000000000917,MG4-288_v1:0.000560)1.0:0.6245699999999998,((MG4-302_v1:0.012319999999999887,MG4-303_v1:0.00920999999999994)1.0:0.6600899999999994,(MG4-256_v1:0.07692999999999994,MG4-257_v1:0.055400000000000116)1.0:0.6658399999999993)0.0:0.051930000000000476)0.525:0.08501000000000047)0.293:0.05673999999999957,(((MG4-276_v1:0.0,MG4-279_v2:0.0,MG4-279_v1:0.0):0.000570,((MG4-274_v1:0.0,MG4-274_v2:0.0,MG4-274_v4:0.0,MG4-274_v3:0.0):0.0012099999999999334,(MG4-275_v5:0.0,MG4-275_v1:0.0,MG4-275_v2:0.0,MG4-275_v4:0.0,MG4-275_v6:0.0,MG4-275_v3:0.0):0.000570)0.677:0.000950)1.0:0.5838600000000005,(MG4-85_v1:0.4329700000000001,((MG4-391_v1:0.0022199999999998887,(MG4-409_v9:0.0,MG4-409_v11:0.0,MG4-409_v8:0.0,MG4-409_v13:0.0,MG4-409_v17:0.0,MG4-409_v1:0.0,MG4-409_v5:0.0,MG4-409_v15:0.0,MG4-392_v1:0.0,MG4-409_v16:0.0,MG4-409_v4:0.0,MG4-409_v18:0.0,MG4-409_v6:0.0,MG4-409_v10:0.0,MG4-409_v2:0.0,MG4-409_v14:0.0,MG4-409_v3:0.0,MG4-409_v7:0.0,MG4-409_v12:0.0):0.000570)1.0:0.6840300000000004,((MG4-301_v1:0.0,MG4-305_v1:0.0):0.2623399999999996,(MG4-225_v1:0.000570,((MG4-236_v1:0.000560,(MG4-230_v1:0.0,MG4-227_v1:0.0):0.000570)0.923:0.000900,(MG4-221_v1:0.000550,(MG4-1_v1:0.0012599999999998168,MG4-233_v1:0.000570)0.923:0.000960)0.113:0.0011700000000001154)1.0:0.000550)1.0:0.39331999999999967)1.0:0.16203000000000056)0.792:0.07658999999999949)0.688:0.059970000000000745)1.0:0.2021999999999995)0.46:0.044170000000000265)0.283:0.04767999999999972)0.985:0.060389999999999944,(((((MG4-292_v1:0.03807000000000027,(MG4-73_v1:0.0,MG4-73_v2:0.0):0.04408999999999974)1.0:0.5697999999999999,(((MG4-44_v1:0.058999999999999275,MG4-59_v1:0.06771999999999956)1.0:0.4389000000000003,((MG4-61_v1:0.4570400000000001,(MG4-289_v2:0.005489999999999995,((MG4-37_v1:0.0,MG4-41_v1:0.0,MG4-54_v1:0.0,MG4-38_v1:0.0):0.000570,MG4-286_v1:0.0023800000000000487)0.889:0.006510000000000016)1.0:0.3864300000000003)0.895:0.08194999999999997,(((MG4-370_v2:0.006040000000000045,MG4-375_v2:0.000560)1.0:0.46198000000000006,(MG4-297_v1:0.033279999999999976,((WP_095415415_1_Type_II-C_1062aa:0.000560,(MG4-298_v1:0.0023599999999999177,(MG4-11_v2:0.0,MG4-11_v1:0.0):0.0023900000000001143)0.929:0.003530000000000033)0.487:0.0011899999999998023,MG4-13_v1:0.000570)0.996:0.03189999999999982)1.0:0.17548999999999992)0.948:0.09657999999999989,MG4-371_v1:0.5891199999999999)0.451:0.07795000000000041)1.0:0.3234899999999996)0.967:0.09567000000000014,(MG4-5_v1:0.31755000000000067,(MG4-333_v1:0.35465000000000035,MG4-332_v1:0.3319300000000003)0.955:0.10092999999999996)1.0:0.14217999999999975)0.365:0.054199999999999804)0.536:0.06963000000000008,(MG4-271_v1:0.6828699999999994,(MG4-272_v1:0.7443499999999998,(MG4-6_v1:1.1069800000000005,(MG4-7_v1:0.7534700000000001,MG4-4_v1:0.5233000000000003)0.991:0.17905000000000015)0.916:0.09218999999999955)0.957:0.0961299999999996)0.989:0.12912000000000035)1.0:0.1171300000000004,((((((MG4-254_v1:0.0,MG4-254_v2:0.0):0.8416899999999998,(WP_077026422_1_Type_II-C_1046aa:0.5604799999999996,WP_082846128_1_Type_II-C_1138aa:0.6437799999999996)1.0:0.25279000000000007)0.957:0.13036000000000048,(((MG4-267_v2:0.0,MG4-267_v1:0.0,MG4-267_v3:0.0):0.27159999999999984,MG4-268_v1:0.28769)1.0:0.6707799999999997,((MG4-78_v2:0.0,MG4-78_v1:0.0):0.5578500000000002,((MG4-55_v1:0.0,MG4-57_v1:0.0):0.000570,MG4-81_v1:0.000570)1.0:0.6644000000000001)0.997:0.17591999999999963)0.805:0.10134000000000043)0.876:0.10602,((MG4-362_v8:0.3740999999999999,MG4-300_v1:0.3208899999999999)1.0:0.24458000000000002,(MG4-3_v1:0.4892700000000003,MG4-58_v1:0.39352000000000054)0.998:0.12008999999999936)0.977:0.08506000000000036)0.879:0.05319999999999947,((((((MG4-386_v9:0.0,MG4-386_v8:0.0,MG4-386_v10:0.0,MG4-386_v7:0.0,MG4-386_v5:0.0,MG4-372_v1:0.0,MG4-386_v2:0.0,MG4-386_v1:0.0,MG4-386_v13:0.0,MG4-386_v6:0.0,MG4-386_v11:0.0,MG4-386_v15:0.0,MG4-386_v14:0.0,MG4-386_v3:0.0,MG4-386_v17:0.0,MG4-386_v12:0.0,MG4-386_v4:0.0):0.000570,MG4-388_v1:0.0012099999999999334)0.993:0.007130000000000081,MG4-386_v16:0.000570)0.743:0.0010599999999998388,(MG4-364_v1:0.0,MG4-378_v2:0.0,MG4-378_v1:0.0):0.000570)1.0:0.6835099999999996,(MG4-339_v1:0.15161999999999987,(MG4-334_v1:0.0,MG4-327_v1:0.0):0.18678000000000017)1.0:0.7638499999999997)0.5:0.07873000000000019,(MG4-294_v1:0.0020799999999998597,MG4-63_v1:0.000570)1.0:0.6599500000000003)0.547:0.07291999999999987)0.311:0.038429999999999964,(MG4-220_v1:0.5854599999999999,(MG4-258_v1:0.7103299999999999,(MG4-357_v1:0.0047600000000000975,MG4-358_v1:0.00929000000000002)1.0:0.6424300000000001)0.978:0.1401300000000001)0.998:0.1554599999999997)0.948:0.06188000000000038)0.888:0.06262999999999952,((((((((((((MG96-10_v3:0.0,MG96-10_v1:0.0,MG96-10_v2:0.0):1.08345,(((MG96-1_v3:0.0,MG96-1_v4:0.0,MG96-1_v2:0.0,MG96-1_v1:0.0):0.12849999999999984,MG96-5_v1:0.21948999999999996)1.0:0.5941100000000001,(MG96-4_v1:0.7877399999999999,MG96-7_v1:0.5350000000000001)1.0:0.32710000000000017)0.691:0.09284999999999988)0.917:0.09007999999999994,(((MG96-12_v1:0.21785999999999994,MG96-26_v1:0.19635999999999987)1.0:0.5983999999999998,((MG96-27_v1:0.07649999999999979,MG96-3_v1:0.07112000000000007)1.0:0.6757599999999999,(MG96-29_v1:0.3974899999999999,MG96-28_v1:0.39156000000000013)1.0:0.63639)0.603:0.07986000000000004)0.99:0.13030000000000008,(WP_122933462_1_Type_II-C_1202aa:0.70147,(MG96-14_v1:0.73881,(MG96-15_v1:0.3168500000000001,(MG96-13_v1:0.1541999999999999,(MG96-6_v1:0.11298999999999992,MG96-2_v1:0.08015999999999979)0.997:0.06815999999999978)1.0:0.20518999999999998)1.0:0.14677000000000007)0.996:0.18035000000000023)1.0:0.4156200000000001)0.563:0.06498999999999988)1.0:0.2924899999999999,(((WP_095918475_1_Type_II-C_1415aa:0.000560,WP_095899957_1_Type_II-C_1415aa:0.0028399999999999537)1.0:1.0375799999999997,(Ghy2_1354aa:0.9604499999999998,('cas9|CAS-II-C|Ignavibacterium_album_JCM_16511_uid162097|NC_017464|1688aa':0.93363,((((MG22-42_v1:0.0019700000000000273,(MG22-74_v1:0.014170000000000016,MG22-8_v1:0.0028399999999999537)1.0:0.02397999999999989)1.0:0.06341000000000019,((((MG22-37_v1:0.0,MG22-76_v1:0.0):0.0046599999999998865,MG22-60_v1:0.00920999999999994)0.948:0.004919999999999813,((((MG22-83_v1:0.008039999999999825,MG22-55_v1:0.016039999999999832)0.971:0.013030000000000097,(MG22-43_v1:0.01150999999999991,(MG22-78_v1:0.005599999999999827,MG22-89_v1:0.007639999999999869)0.97:0.007839999999999847)0.646:0.0041999999999999815)0.683:0.0021900000000001363,(((((MG22-64_v1:0.0,MG22-81_v1:0.0):0.01460999999999979,((MG22-6_v1:0.0,MG22-4_v1:0.0):0.0136099999999999,((MG22-21_v1:0.0,MG22-77_v1:0.0):0.005930000000000213,MG22-58_v1:0.010540000000000216)0.988:0.013619999999999965)0.948:0.009599999999999831)0.956:0.006909999999999972,((MG22-30_v1:0.0,MG22-32_v1:0.0):0.005889999999999951,(MG22-41_v1:0.0,MG22-23_v1:0.0):0.010250000000000092)0.952:0.005650000000000155)0.968:0.007309999999999928,(MG22-69_v1:0.018670000000000186,MG22-18_v1:0.011579999999999924)0.976:0.00882000000000005)0.202:0.0032600000000000406,(MG22-62_v1:0.005650000000000155,MG22-36_v1:0.023829999999999796)0.782:0.0059499999999999)0.93:0.00558000000000014)0.773:0.0012300000000000644,(((MG22-40_v1:0.0112899999999998,MG22-84_v1:0.005729999999999791)0.749:0.002969999999999917,(MG22-28_v1:0.01316000000000006,(MG22-52_v1:0.0029200000000000337,MG22-90_v1:0.0027300000000001212)0.991:0.008420000000000094)0.426:0.0011499999999999844)0.993:0.012399999999999967,((((((MG22-57_v1:0.008750000000000036,(MG22-61_v1:0.010069999999999801,MG22-79_v1:0.006369999999999987)0.819:0.0013899999999997803)0.959:0.006639999999999979,MG22-44_v1:0.014040000000000052)0.881:0.000570,(MG22-7_v1:0.010419999999999874,MG22-1_v1:0.007550000000000168)0.774:0.000970)0.748:0.000950,MG22-46_v1:0.00378999999999996)0.878:0.0024000000000001798,(MG22-56_v1:0.016410000000000036,((MG22-20_v1:0.010130000000000194,MG22-71_v1:0.01277000000000017)0.989:0.011109999999999953,((MG22-25_v1:0.007979999999999876,MG22-66_v1:0.07864000000000004)0.762:0.0019599999999999618,(MG22-9_v1:0.009139999999999926,(MG22-15_v1:0.000570,(MG22-17_v1:0.0,MG22-73_v1:0.0):0.000560)0.999:0.01454999999999984)0.715:0.000990)0.932:0.00478999999999985)0.314:0.0019599999999999618)0.993:0.011769999999999836)0.357:0.0014799999999999258,MG22-82_v1:0.016059999999999963)0.797:0.0045399999999999885)0.942:0.004929999999999879)0.949:0.003960000000000186)0.231:0.0020899999999999253,(((MG22-12_v1:0.0,MG22-91_v1:0.0):0.00904999999999978,(MG22-68_v1:0.005050000000000221,((MG22-59_v1:0.0,MG22-67_v1:0.0):0.000960,MG22-49_v1:0.000570)0.984:0.008230000000000182)0.924:0.00478999999999985)0.965:0.008150000000000102,MG22-48_v1:0.010180000000000078)0.4:0.002749999999999808)0.981:0.030549999999999855)1.0:0.2438699999999998,((MG22-2_v1:0.0,MG22-3_v1:0.0):0.29891000000000023,((MG22-35_v1:0.0036200000000001786,(MG22-39_v1:0.003750000000000142,(MG22-45_v1:0.0,MG22-47_v1:0.0):0.000950)0.779:0.000570)0.843:0.003210000000000157,((MG22-80_v1:0.000560,MG22-70_v1:0.0021799999999996267)0.805:0.000850,MG22-50_v1:0.0022300000000003983)0.924:0.005279999999999951)1.0:0.31056000000000017)0.989:0.10923999999999978)1.0:0.3490700000000002,(WP_123941184_1_Type_II-C_1675aa:0.87961,(('cas9|CAS-II-C|Ornithobacterium_rhinotracheale_DSM_15997_uid168256|NC_018016|1535aa':0.6172700000000004,WP_095911833_1_Type_II-C_1474aa:0.27700999999999976)0.977:0.10889000000000015,(((WP_060831628_1_Type_II-C_1483aa:0.12722999999999995,(WP_050696304_1_Type_II-C_1480aa:0.047949999999999715,WP_120175212_1_Type_II-C_1494aa:0.09573999999999971)0.999:0.08529000000000009)1.0:0.3483299999999998,'cas9|CAS-II-C|Fibrobacter_succinogenes_S85_uid41169|NC_013410|1512aa':0.4256899999999999)0.994:0.09635000000000016,(((WP_014165808_1_Type_II-C_1459aa:0.04436000000000018,(WP_063743464_1_Type_II-C_1459aa:0.000530,WP_060383764_1_Type_II-C_1460aa:0.0029399999999997206)1.0:0.05246999999999957)1.0:0.44462999999999964,((((WP_104917102_1_Type_II-C_1478aa:0.16080000000000005,(WP_123844212_1_Type_II-C_1419aa:0.09275000000000011,(WP_076559079_1_Type_II-C_1429aa:0.03067999999999982,WP_079465816_1_Type_II-C_1429aa:0.02481)0.999:0.053589999999999804)0.481:0.05091000000000001)1.0:0.11033999999999988,(WP_022546547_1_Type_II-C_1448aa:0.28636000000000017,WP_076929686_1_Type_II-C_1510aa:0.2699100000000003)0.402:0.05259999999999998)0.976:0.045640000000000125,('cas9|CAS-II-C|Weeksella_virosa_DSM_16922_uid63627|NC_015144|1440aa':0.21348000000000011,((WP_088593991_1_Type_II-C_1456aa:0.01982000000000017,WP_106098546_1_Type_II-C_1456aa:0.05822000000000038)0.981:0.02212999999999976,((WP_095898369_1_Type_II-C_1457aa:0.000570,WP_126370911_1_Type_II-C_1457aa:0.0010099999999999554)1.0:0.02615000000000034,WP_095914261_1_Type_II-C_1460aa:0.0997300000000001)0.028:0.011389999999999567)1.0:0.30466000000000015)0.998:0.08918999999999988)0.444:0.022130000000000205,(WP_079559033_1_Type_II-C_1454aa:0.25790999999999986,'cas9|CAS-II-C|Fluviicola_taffensis_DSM_16823_uid65271|NC_015321|1458aa':0.25339)0.897:0.04700000000000015)0.997:0.08888000000000007)0.998:0.08951999999999982,(WP_066331514_1_Type_II-C_1537aa:0.4402299999999997,(WP_128501545_1_Type_II-C_1534aa:0.3423700000000003,(WP_108879264_1_Type_II-C_1503aa:0.3285899999999997,(WP_068481078_1_Type_II-C_1512aa:0.20336000000000043,'cas9|CAS-II-C|Psychroflexus_torquis_ATCC_700755_uid54205|NC_018721|1509aa':0.24161999999999972)0.968:0.12537999999999982)1.0:0.1353200000000001)0.992:0.11525000000000007)0.897:0.07591999999999999)0.769:0.04978000000000016)0.855:0.044540000000000024)0.984:0.11265999999999998)0.419:0.05622000000000016)1.0:0.2618999999999998)0.999:0.23878999999999984)0.82:0.1078199999999998)1.0:0.36045000000000016,(((((MG4-367_v1:0.0,MG4-353_v2:0.0):0.006450000000000067,(MG4-264_v1:0.0010300000000000864,(MG4-307_v1:0.0020299999999999763,MG4-263_v1:0.000570)0.0:0.000570)0.808:0.0016799999999999038)1.0:0.8538299999999999,((((MG16-275_v1:0.3490500000000001,(MG16-259_v1:0.2862499999999999,(((MG16-79_v1:0.11866000000000021,((MG16-10_v1:0.0,MG16-3_v1:0.0,MG16-4_v1:0.0):0.03476999999999997,(MG16-217_v1:0.0013299999999998313,MG16-218_v1:0.000530)0.999:0.03237999999999985)1.0:0.07979000000000003)1.0:0.1277400000000002,(((MG16-274_v2:0.0,MG16-274_v1:0.0,MG16-273_v2:0.0,MG16-273_v1:0.0):0.000570,MG16-267_v1:0.0010099999999999554)1.0:0.12037999999999993,(MG16-338_v1:0.10448000000000013,((MG16-268_v1:0.06091999999999986,MG16-274_v3:0.026619999999999866)0.965:0.022870000000000168,(MG16-215_v1:0.032420000000000115,(MG16-272_v2:0.0023599999999999177,MG16-265_v1:0.029549999999999965)1.0:0.042100000000000026)0.866:0.03222000000000014)0.998:0.051590000000000025)0.773:0.03092000000000006)1.0:0.13351999999999986)0.992:0.060550000000000104,(MG16-277_v1:0.24190000000000023,((MG16-164_v1:0.12069999999999981,(MG16-137_v1:0.07582999999999984,(MG16-138_v1:0.0318299999999998,(MG16-181_v1:0.023880000000000123,MG16-166_v1:0.04375000000000018)0.768:0.012779999999999792)0.737:0.021809999999999885)0.0:0.01523999999999992)1.0:0.06782000000000021,((((MG16-171_v1:0.0,MG16-146_v1:0.0):0.000770,((MG16-159_v1:0.001040000000000152,MG16-132_v1:0.0020299999999999763)0.904:0.0020500000000001073,MG16-174_v1:0.0020299999999999763)1.0:0.000570)1.0:0.10526999999999997,((MG16-161_v1:0.0,MG16-151_v1:0.0):0.10046,((MG16-143_v1:0.0,MG16-167_v1:0.0):0.047699999999999854,(MG16-245_v1:0.1027199999999997,MG16-155_v1:0.035519999999999996)0.962:0.024840000000000195)0.962:0.020970000000000155)0.998:0.04029999999999978)0.944:0.02289999999999992,(MG16-1_v1:0.12336999999999998,MG16-235_v1:0.15992999999999968)0.102:0.027029999999999887)0.883:0.045479999999999965)1.0:0.19193999999999978)0.574:0.043299999999999894)0.948:0.05650999999999984)0.022:0.0506000000000002)1.0:0.22711000000000015,(((MG16-126_v1:0.11024000000000012,MG16-148_v1:0.09007999999999994)1.0:0.16235,((MG16-136_v1:0.13032999999999983,((MG16-160_v1:0.0,MG16-169_v1:0.0,MG16-128_v1:0.0):0.10504999999999987,MG16-145_v1:0.08535000000000004)1.0:0.05927999999999978)1.0:0.0625300000000002,(MG16-337_v1:0.14627999999999997,(MG4-370_v1:0.0,MG4-356_v1:0.0):0.12842999999999982)0.533:0.027000000000000135)1.0:0.17239000000000004)1.0:0.14380999999999977,(((MG16-2_v2:0.0,MG16-2_v1:0.0):0.2944800000000001,((MG16-339_v1:0.1454200000000001,((MG16-190_v1:0.0,MG16-195_v1:0.0):0.0952099999999998,MG16-147_v1:0.10390999999999995)0.965:0.0555699999999999)1.0:0.26756,((MG16-270_v6:0.0,MG16-269_v1:0.0,MG16-270_v3:0.0,MG16-270_v5:0.0,MG16-270_v4:0.0,MG16-270_v1:0.0):0.2629600000000001,MG16-266_v1:0.31182)0.701:0.057920000000000194)0.989:0.05845000000000011)0.996:0.06441000000000008,((MG16-12_v1:0.000790,((MG16-9_v1:0.0,MG16-8_v1:0.0):0.000970,(MG16-11_v1:0.0,MG16-5_v1:0.0,MG16-7_v1:0.0):0.000950)1.0:0.000570)1.0:0.30356000000000005,(((MG16-48_v1:0.02356999999999987,(MG16-19_v1:0.026450000000000085,((MG16-33_v1:0.0,MG16-42_v1:0.0):0.016490000000000116,(MG16-223_v1:0.0,MG16-224_v1:0.0):0.026539999999999786)0.998:0.02400000000000002)0.1:0.0049600000000000755)0.999:0.03758999999999979,((MG16-51_v1:0.024599999999999955,(MG16-16_v1:0.015150000000000219,(MG16-61_v1:0.0010500000000002174,MG16-110_v1:0.010190000000000143)0.986:0.013539999999999885)0.994:0.02104999999999979)0.767:0.014120000000000132,((MG16-113_v1:0.02976000000000001,(MG16-54_v1:0.004649999999999821,(MG16-86_v1:0.0,MG16-85_v1:0.0):0.005679999999999907)1.0:0.024880000000000013)0.998:0.018460000000000143,((((MG16-20_v1:0.0,MG16-103_v1:0.0):0.013570000000000082,((MG16-97_v1:0.011249999999999982,((((MG16-39_v1:0.0,MG16-40_v1:0.0):0.0182500000000001,MG16-93_v1:0.016830000000000123)0.989:0.010879999999999779,MG16-25_v1:0.020220000000000127)0.842:0.00649999999999995,(MG16-114_v1:0.028309999999999835,MG16-72_v1:0.012490000000000112)0.769:0.005450000000000177)0.676:0.005599999999999827)0.994:0.013640000000000096,MG16-98_v1:0.015940000000000065)0.512:0.005609999999999893)0.982:0.010600000000000165,((MG16-45_v1:0.0,MG16-47_v1:0.0):0.0206599999999999,MG16-120_v1:0.02201999999999993)0.961:0.008669999999999956)0.076:0.0013000000000000789,(MG16-69_v1:0.028389999999999915,(MG16-100_v1:0.017300000000000093,(MG16-37_v1:0.005310000000000148,(MG16-53_v1:0.0,MG16-17_v1:0.0):0.006850000000000023)0.999:0.01609000000000016)0.254:0.005279999999999951)0.79:0.005590000000000206)0.883:0.00550000000000006)0.961:0.000550)0.972:0.02359)1.0:0.16267999999999994,((MG16-94_v1:0.012820000000000054,((MG16-38_v1:0.005980000000000096,((MG16-49_v1:0.0019000000000000128,((MG16-76_v1:0.002850000000000019,((MG16-95_v1:0.01324000000000014,(((MG16-27_v1:0.0,MG16-84_v1:0.0):0.0044400000000002215,(MG16-50_v1:0.0035400000000000986,(MG16-117_v1:0.0047199999999998354,MG16-229_v1:0.006749999999999812)0.783:0.0011499999999999844)0.827:0.004649999999999821)0.782:0.0015499999999999403,(MG16-228_v1:0.005710000000000104,MG16-119_v1:0.012379999999999836)0.884:0.0025300000000001432)0.999:0.01042999999999994)0.768:0.000980,MG16-90_v1:0.0028399999999999537)0.887:0.0018699999999998163)0.765:0.000920,MG16-14_v1:0.02298)0.943:0.00378999999999996)0.863:0.0018400000000000638,(((MG16-111_v1:0.005669999999999842,MG16-121_v1:0.003769999999999829)0.907:0.0028399999999999537,((MG16-28_v1:0.0,MG16-70_v1:0.0):0.000570,(MG16-71_v1:0.000570,(MG16-29_v1:0.0,MG16-65_v1:0.0):0.0037799999999998946)0.0:0.000570)0.0:0.000570)0.755:0.000950,((MG16-57_v1:0.006839999999999957,(MG16-44_v1:0.0,MG16-112_v1:0.0):0.007239999999999913)0.833:0.0029200000000000337,MG16-231_v1:0.0043600000000001415)0.884:0.0021599999999999397)0.843:0.0019300000000002093)0.994:0.013189999999999813)0.997:0.02425999999999995,(MG16-105_v1:0.0,MG16-104_v1:0.0):0.01584999999999992)0.988:0.023620000000000196)0.984:0.051890000000000214,(((MG16-31_v1:0.0,MG16-30_v1:0.0):0.000980,(MG16-88_v1:0.0,MG16-60_v1:0.0,MG16-87_v1:0.0):0.000940)1.0:0.057599999999999874,((MG16-52_v1:0.007600000000000051,(MG16-67_v1:0.0,MG16-26_v1:0.0):0.0028600000000000847)0.914:0.003690000000000193,(MG16-32_v1:0.016919999999999824,((MG16-43_v1:0.0,MG16-75_v1:0.0):0.003849999999999909,(((((MG16-55_v1:0.004710000000000214,MG16-107_v1:0.004750000000000032)0.943:0.003109999999999946,(MG16-96_v1:0.007280000000000175,(MG16-35_v1:0.000970,MG16-58_v1:0.002829999999999888)0.825:0.000570)1.0:0.008550000000000058)0.792:0.000690,MG16-13_v1:0.004750000000000032)0.81:0.000950,(MG16-74_v1:0.0042800000000000615,(MG16-109_v1:0.00804999999999989,MG16-68_v1:0.009939999999999838)0.35:0.0028100000000002012)0.801:0.0014099999999999113)0.958:0.004529999999999923,(((MG16-64_v1:0.0,MG16-18_v1:0.0):0.01706999999999992,MG16-80_v1:0.003769999999999829)0.989:0.010880000000000223,(((MG16-91_v1:0.0029200000000000337,MG16-227_v1:0.023270000000000124)0.952:0.002930000000000099,((MG16-101_v1:0.007559999999999789,((MG16-222_v1:0.0011100000000001664,MG16-22_v1:0.0025200000000000777)0.82:0.0012699999999998823,MG16-63_v1:0.0047399999999999665)0.878:0.0018899999999999473)0.751:0.000570,((((MG16-82_v1:0.0,MG16-81_v1:0.0):0.014860000000000095,(MG16-116_v1:0.010629999999999917,(MG16-102_v1:0.000960,(MG16-122_v1:0.000950,((MG16-34_v1:0.0,MG16-36_v1:0.0):0.000960,MG16-56_v1:0.000570)0.919:0.0018699999999998163)0.81:0.000980)0.984:0.007410000000000139)0.904:0.0042599999999999305)0.08:0.001,((MG16-62_v1:0.006749999999999812,((MG16-15_v1:0.006810000000000205,MG16-115_v1:0.012150000000000105)0.854:0.00370999999999988,(MG16-221_v1:0.0030199999999998006,MG16-78_v1:0.006600000000000161)0.769:0.0011499999999999844)0.612:0.0024999999999999467)0.737:0.000970,MG16-89_v1:0.005840000000000067)0.919:0.0033799999999999386)0.836:0.001180000000000181,MG16-66_v1:0.007569999999999855)0.0:0.000570)0.751:0.000570)0.987:0.009110000000000174,(MG16-92_v1:0.008539999999999992,(((MG16-59_v1:0.0,MG16-106_v1:0.0):0.000960,(MG16-108_v1:0.004729999999999901,(MG16-21_v1:0.000960,MG16-73_v1:0.0018799999999998818)0.886:0.0018799999999998818)0.954:0.0028399999999999537)0.991:0.00757999999999992,MG16-118_v1:0.0018899999999999473)0.775:0.000950)0.99:0.009840000000000071)0.293:0.003190000000000026)0.323:0.002120000000000122)0.796:0.0011499999999999844)0.899:0.0042200000000001125)0.998:0.02059999999999995)0.999:0.03937999999999997)0.98:0.028739999999999988)1.0:0.16224999999999978)1.0:0.11280000000000001)1.0:0.1958899999999999)0.322:0.03074000000000021)0.453:0.047419999999999796)0.973:0.07349000000000006,(((MG16-124_v1:0.10842000000000018,((MG16-191_v1:0.06040000000000001,MG16-201_v1:0.09825000000000017)0.958:0.038149999999999906,(MG16-134_v1:0.1181000000000001,MG16-141_v1:0.0835300000000001)1.0:0.06180999999999992)0.995:0.05674000000000001)1.0:0.26247,(WP_038656028_1_Type_II-C_1164aa:0.6120000000000001,(WP_124803323_1_Type_II-C_1247aa:0.12668999999999997,((WP_045179909_1_Type_II-C_1264aa:0.032250000000000334,WP_047033642_1_Type_II-C_1269aa:0.028990000000000293)1.0:0.03460999999999981,(WP_076351459_1_Type_II-C_1269aa:0.04908000000000001,WP_088583860_1_Type_II-C_1319aa:0.07957999999999998)0.928:0.017520000000000202)1.0:0.10071999999999992)1.0:0.38267000000000007)1.0:0.1979099999999998)0.999:0.10841000000000012,((MG16-276_v1:0.31861000000000006,((MG16-202_v1:0.0,MG16-152_v1:0.0):0.16708999999999996,((MG16-213_v1:0.027509999999999923,(MG16-176_v1:0.0027200000000000557,MG16-154_v1:0.000560)0.999:0.02340999999999971)1.0:0.09396000000000004,(((MG16-257_v4:0.0,MG16-257_v3:0.0,MG16-257_v2:0.0,MG16-257_v1:0.0):0.000570,(MG16-206_v2:0.0,MG16-206_v1:0.0):0.000550)1.0:0.0914299999999999,(MG16-253_v1:0.09592999999999963,(((MG16-204_v1:0.015419999999999767,MG16-212_v1:0.02426999999999957)1.0:0.05641999999999969,(MG16-238_v1:0.031649999999999956,(MG16-180_v1:0.000890,MG16-208_v1:0.0019900000000001583)1.0:0.0649099999999998)0.904:0.015579999999999927)0.408:0.0043999999999999595,((((MG16-205_v2:0.0,MG16-205_v5:0.0,MG16-205_v4:0.0,MG16-205_v3:0.0,MG16-205_v1:0.0):0.04424000000000028,MG16-182_v1:0.07639999999999958)0.988:0.029589999999999783,(MG16-194_v2:0.0,MG16-194_v1:0.0):0.04807999999999968)0.919:0.017279999999999962,MG16-179_v1:0.05578999999999956)0.988:0.02511999999999981)0.964:0.026800000000000157)0.716:0.010520000000000085)0.101:0.021850000000000147)0.899:0.04615999999999998)1.0:0.26434000000000024)1.0:0.2518799999999999,(MG16-140_v1:0.17361999999999966,(MG16-187_v1:0.16884000000000032,((MG16-262_v1:0.10843999999999987,MG16-123_v1:0.11873000000000022)0.997:0.05608000000000013,(MG16-165_v1:0.11070000000000002,(MG16-336_v1:0.12077999999999989,MG16-335_v1:0.15892000000000017)1.0:0.046559999999999935)0.536:0.03498000000000001)0.583:0.03407999999999989)0.576:0.04908000000000001)1.0:0.5132699999999999)0.991:0.08558000000000021)0.985:0.07886000000000015)0.872:0.07275000000000009,(WP_084546960_1_Type_II-C_1183aa:0.5144099999999998,(((((MG16-278_v1:0.008789999999999853,(MG16-282_v1:0.006530000000000147,(MG16-289_v1:0.0,MG16-289_v2:0.0):0.01089999999999991)0.713:0.004389999999999894)0.89:0.0041400000000000325,MG16-332_v1:0.002349999999999852)0.879:0.003070000000000128,(MG16-315_v1:0.0036599999999999966,((MG16-285_v1:0.0010300000000000864,MG16-297_v1:0.000550)0.978:0.0040599999999999525,(MG16-317_v1:0.0010200000000000209,MG16-292_v1:0.005090000000000039)0.0:0.000570)0.789:0.0014400000000001079)0.881:0.003029999999999866)0.899:0.000570,(((MG16-288_v1:0.00810999999999984,((((MG16-285_v2:0.0,MG16-283_v1:0.0):0.008150000000000102,(MG16-280_v4:0.0,MG16-280_v3:0.0,MG16-280_v1:0.0,MG16-280_v2:0.0,MG16-279_v1:0.0):0.00611000000000006)0.884:0.0020400000000000418,MG16-287_v1:0.00710999999999995)0.788:0.0010300000000000864,(MG16-284_v1:0.006089999999999929,MG16-291_v1:0.007120000000000015)0.871:0.0020500000000001073)0.771:0.0010599999999998388)0.98:0.007150000000000212,(MG16-301_v1:0.0019999999999997797,((((MG16-324_v1:0.0030199999999998006,(MG16-325_v1:0.0012500000000001954,MG16-333_v1:0.003849999999999909)0.315:0.0017900000000001803)0.79:0.0010200000000000209,(MG16-281_v2:0.0010300000000000864,(MG16-307_v1:0.0020199999999999108,(MG16-293_v1:0.009170000000000122,(MG16-305_v1:0.0048200000000000465,MG16-298_v1:0.008360000000000145)0.074:0.0020299999999999763)0.815:0.0019999999999997797)0.885:0.0020199999999999108)0.8:0.0010200000000000209)0.774:0.0010200000000000209,MG16-313_v1:0.0020199999999999108)0.953:0.0040300000000002,MG16-290_v1:0.000570)0.213:0.0010200000000000209)0.872:0.000550)0.877:0.0024999999999999467,(MG16-302_v1:0.0017999999999998018,(MG16-328_v1:0.0017999999999998018,(MG16-330_v1:0.0,MG16-330_v2:0.0):0.0012300000000000644)0.927:0.004049999999999887)0.616:0.000700)0.997:0.010139999999999816)0.756:0.003470000000000084,(MG16-308_v1:0.0011100000000001664,(MG16-314_v1:0.0029200000000000337,((((((MG16-320_v1:0.004070000000000018,(MG16-322_v1:0.004049999999999887,(MG16-329_v1:0.0010099999999999554,(MG16-312_v1:0.000550,MG16-309_v1:0.000570)0.888:0.0020099999999998452)0.871:0.0019999999999997797)0.886:0.0020099999999998452)0.875:0.0020099999999998452,(MG16-319_v1:0.005069999999999908,MG16-286_v1:0.012169999999999792)0.0:0.000570)0.786:0.0010099999999999554,((MG16-331_v1:0.000550,MG16-311_v1:0.0036999999999998145)0.444:0.0020199999999999108,(MG16-296_v2:0.000550,MG16-295_v1:0.0020099999999998452)0.877:0.0022799999999998377)0.812:0.000760)0.78:0.000990,(((MG16-306_v1:0.002060000000000173,(MG16-304_v1:0.003589999999999982,MG16-264_v1:0.0014899999999999913)0.306:0.0010599999999998388)0.833:0.0017200000000001658,(MG16-321_v1:0.0040000000000000036,MG16-310_v1:0.0010200000000000209)0.717:0.000570)0.272:0.0010099999999999554,(MG16-299_v1:0.0030199999999998006,MG16-318_v1:0.0019999999999997797)0.795:0.0012699999999998823)0.295:0.000790)0.793:0.0010099999999999554,MG16-316_v1:0.0010099999999999554)0.799:0.0010099999999999554,(((MG16-300_v1:0.0012199999999999989,MG16-326_v1:0.000830)0.748:0.0020400000000000418,(MG16-323_v1:0.0010099999999999554,MG16-334_v1:0.0010300000000000864)0.979:0.004830000000000112)0.726:0.000570,(((MG16-294_v1:0.0,MG16-296_v1:0.0):0.00810999999999984,(MG16-281_v1:0.0,MG16-280_v5:0.0):0.005050000000000221)0.863:0.0019300000000002093,(MG16-303_v1:0.0010099999999999554,MG16-327_v1:0.000570)0.8:0.0010799999999999699)0.407:0.0010200000000000209)0.754:0.000570)0.793:0.0011100000000001664)0.922:0.005059999999999842)0.733:0.0020299999999999763)1.0:0.6931000000000003)0.991:0.13956999999999997)0.99:0.14002999999999988)1.0:0.30176999999999987,((MG7-2_v2:0.0,MG7-2_v1:0.0,MG7-2_v3:0.0):0.8548900000000001,(((MG7-6_v2:0.0,MG7-6_v1:0.0):0.009799999999999809,MG7-8_v1:0.011089999999999822)1.0:0.46241999999999983,((MG16-271_v3:0.0,MG16-270_v2:0.0,MG16-271_v2:0.0):0.05547000000000013,(MG16-272_v1:0.0,MG16-271_v1:0.0,MG16-272_v3:0.0,MG16-272_v4:0.0):0.10646999999999984)1.0:0.41983000000000015)1.0:0.3829699999999998)0.644:0.1468799999999999)0.994:0.16896999999999984,((WP_123856220_1_Type_II-C_1203aa:0.3389199999999999,WP_095073413_1_Type_II-C_1295aa:0.40798999999999985)1.0:0.7185600000000001,((MG7-1_v1:0.8125,(MG7-10_v1:0.0019100000000000783,MG7-9_v1:0.007019999999999804)1.0:0.8155600000000001)0.982:0.16944999999999988,(((WP_099838520_1_Type_II-C_1428aa:0.0017599999999999838,WP_099841149_1_Type_II-C_1428aa:0.000570)0.812:0.0025900000000000922,(WP_099896360_1_Type_II-C_1428aa:0.0017700000000000493,WP_077094666_1_Type_II-C_1428aa:0.018670000000000186)0.729:0.0018400000000000638)1.0:0.8749600000000002,(((WP_107011025_1_Type_II-C_1368aa:0.37631999999999977,('cas9|CAS-II-C|Belliella_baltica_DSM_15883_uid168182|NC_018010|1352aa':0.3588100000000001,((SHH94364_1_Type_II-C_1356aa:0.012399999999999967,'cas9|CAS-II-C|Flavobacterium_psychrophilum_JIP02_86_uid61627|NC_009613|1354aa':0.026019999999999932)1.0:0.0741900000000002,(Ffr_1346aa:0.11752999999999991,(WP_108741992_1_Type_II-C_1353aa:0.14078999999999997,WP_129538186_1_Type_II-C_1348aa:0.14517999999999986)0.955:0.03304000000000018)0.99:0.033250000000000224)1.0:0.15633000000000008)1.0:0.1679599999999999)0.999:0.10189000000000004,(((Psp_1424aa:0.22594000000000003,(WP_106069253_1_Type_II-C_1436aa:0.051060000000000105,(WP_005791619_1_Type_II-C_1436aa:0.000600,(WP_053874249_1_Type_II-C_1436aa:0.002689999999999859,'cas9|CAS-II-C|Bacteroides_fragilis_NCTC_9343_uid57639|NC_003228|1436aa':0.000860)0.357:0.0021300000000001873)1.0:0.0479099999999999)1.0:0.16023999999999994)0.984:0.09003000000000005,((MG24-291_v1:0.000890,MG24-292_v1:0.0017800000000001148)0.983:0.014969999999999928,((MG24-208_v1:0.0,MG24-187_v1:0.0):0.015019999999999811,(((MG24-289_v1:0.000880,MG24-288_v1:0.015839999999999854)0.876:0.0018899999999999473,(MG24-287_v1:0.008059999999999956,(MG24-17_v3:0.0,MG24-17_v1:0.0,MG24-17_v2:0.0,MG24-17_v4:0.0):0.000560)0.1:0.000920)0.393:0.000760,MG24-290_v1:0.000560)0.979:0.00810999999999984)0.704:0.008140000000000036)1.0:0.5478200000000002)0.998:0.07451000000000008,((((MG24-226_v1:0.21274999999999977,(MG24-234_v1:0.10557000000000016,((MG24-284_v2:0.0,MG24-284_v1:0.0):0.0012699999999998823,MG24-282_v1:0.0023200000000000998)1.0:0.06511999999999984)1.0:0.17060999999999993)1.0:0.09850000000000003,(((MG24-252_v1:0.0,MG24-230_v1:0.0):0.2979600000000002,MG24-147_v1:0.3033999999999999)0.959:0.062019999999999964,(Phi_1381aa:0.1526200000000002,(WP_028906301_1_Type_II-C_1380aa:0.032929999999999904,((WP_100015610_1_Type_II-C_1380aa:0.02287999999999979,(WP_100019439_1_Type_II-C_1380aa:0.018530000000000157,(('cas9|CAS-II-C|Prevotella_intermedia_17_uid163151|NC_017861|1380aa':0.012729999999999908,(WP_100021242_1_Type_II-C_1380aa:0.005170000000000119,WP_100023185_1_Type_II-C_1380aa:0.024129999999999985)0.815:0.006089999999999929)0.993:0.017529999999999824,WP_112199926_1_Type_II-C_1380aa:0.015359999999999818)0.167:0.004210000000000047)0.986:0.011649999999999938)0.577:0.0016699999999998383,(WP_099983984_1_Type_II-C_1380aa:0.0045000000000001705,WP_100013851_1_Type_II-C_1380aa:0.006979999999999986)0.868:0.0037199999999999456)0.947:0.011260000000000048)1.0:0.07731000000000021)1.0:0.2974800000000002)0.995:0.058800000000000185)0.805:0.031789999999999985,(((((MG24-219_v1:0.0,MG24-241_v7:0.0,MG24-241_v6:0.0,MG24-241_v1:0.0,MG24-241_v3:0.0,MG24-241_v5:0.0,MG24-241_v2:0.0,MG24-241_v8:0.0,MG24-241_v9:0.0,MG24-241_v10:0.0):0.16434000000000015,MG24-277_v2:0.17540999999999984)1.0:0.2014800000000001,(MG24-44_v1:0.035330000000000084,((MG24-181_v1:0.007119999999999571,MG24-194_v1:0.007349999999999746)1.0:0.014470000000000205,(MG24-196_v1:0.013180000000000192,((MG24-199_v1:0.0010399999999997078,MG24-15_v1:0.011940000000000062)0.467:0.0017300000000002314,((MG24-195_v1:0.000560,MG24-14_v1:0.0022399999999995757)0.983:0.006750000000000256,(MG24-16_v1:0.000880,((MG24-200_v1:0.0,MG24-200_v2:0.0):0.000570,(MG24-47_v1:0.0,MG24-43_v1:0.0):0.000880)0.0:0.000570)0.967:0.004310000000000258)0.826:0.0015599999999995617)0.805:0.0016999999999995907)0.624:0.0025599999999998957)0.828:0.005799999999999805)1.0:0.5993499999999998)0.997:0.11341000000000001,(((MG24-127_v1:0.0032600000000000406,((MG24-141_v1:0.000570,MG24-165_v1:0.000890)0.958:0.004109999999999836,((MG24-12_v4:0.0,MG24-12_v2:0.0,MG24-12_v1:0.0,MG24-12_v5:0.0,MG24-12_v3:0.0,MG24-12_v6:0.0):0.000570,(MG24-13_v1:0.000570,MG24-112_v1:0.000890)0.797:0.000890)0.927:0.0028800000000002157)0.66:0.0017399999999998528)0.657:0.0012500000000001954,(MG24-207_v1:0.0014500000000001734,((MG24-172_v1:0.0,MG24-193_v2:0.0):0.004690000000000083,MG24-150_v1:0.005830000000000002)0.422:0.0017399999999998528)0.675:0.0010699999999999044)1.0:0.3911899999999999,(MG24-216_v1:0.19328000000000012,((((MG24-240_v1:0.0,MG24-263_v2:0.0,MG24-263_v4:0.0,MG24-263_v1:0.0):0.01930999999999994,MG24-241_v4:0.03461999999999987)1.0:0.11242000000000019,((((MG24-242_v1:0.0,MG24-265_v1:0.0):0.15409000000000006,(MG24-231_v1:0.17951000000000006,(MG24-243_v1:0.16405000000000003,MG24-263_v3:0.1707399999999999)0.967:0.05130999999999997)0.325:0.020500000000000185)0.453:0.027419999999999778,(MG24-218_v1:0.13056,(((MG24-260_v1:0.0034800000000001496,(MG24-254_v1:0.0,MG24-277_v1:0.0,MG24-257_v1:0.0):0.000570)1.0:0.06025999999999998,((MG24-220_v1:0.0623800000000001,(MG24-252_v2:0.04782999999999982,(((MG24-258_v3:0.0,MG24-236_v2:0.0,MG24-258_v1:0.0):0.010190000000000143,(MG24-251_v1:0.0017299999999997873,MG24-272_v1:0.0026000000000001577)0.996:0.011019999999999808)1.0:0.037920000000000176,(((MG24-255_v1:0.003509999999999902,((MG24-238_v1:0.0,MG24-261_v1:0.0):0.000570,MG24-258_v2:0.0026199999999998447)0.871:0.0017200000000001658)0.995:0.014069999999999805,(MG24-281_v1:0.0017499999999999183,(MG24-256_v1:0.0017499999999999183,MG24-217_v1:0.006099999999999994)0.87:0.0017000000000000348)0.9:0.0039199999999999235)1.0:0.07926000000000011,((MG24-225_v1:0.01747999999999994,MG24-213_v1:0.00821000000000005)1.0:0.036599999999999966,(MG24-276_v1:0.0,MG24-253_v1:0.0):0.09397000000000011)0.338:0.006810000000000205)0.649:0.012509999999999799)0.989:0.01521999999999979)0.294:0.002650000000000041)0.979:0.01106000000000007,((MG24-280_v1:0.035250000000000004,(MG24-245_v2:0.02472999999999992,MG24-228_v1:0.048880000000000035)0.579:0.005430000000000046)0.95:0.008399999999999963,(((MG24-274_v1:0.002349999999999852,MG24-275_v1:0.000570)1.0:0.042320000000000135,((MG24-266_v1:0.023029999999999884,(MG24-283_v1:0.000570,(MG24-239_v1:0.000560,MG24-261_v2:0.13815000000000044)0.757:0.000870)1.0:0.024739999999999984)1.0:0.015120000000000022,MG24-222_v1:0.03745999999999983)0.89:0.005770000000000053)0.025:0.0015200000000001879,(((MG24-270_v1:0.006130000000000191,(MG24-269_v1:0.004910000000000192,(MG24-259_v1:0.0017299999999997873,(MG24-302_v4:0.0,MG24-302_v2:0.0,MG24-302_v1:0.0,MG24-302_v3:0.0,MG24-278_v1:0.0):0.0017599999999999838)0.868:0.0015200000000001879)0.528:0.000550)1.0:0.019449999999999967,(MG24-279_v1:0.015779999999999905,MG24-221_v1:0.018359999999999932)0.867:0.006709999999999994)1.0:0.04396999999999984,(MG24-265_v2:0.006320000000000103,(MG24-276_v2:0.006930000000000103,MG24-264_v1:0.0026000000000001577)0.982:0.008329999999999949)1.0:0.05157999999999996)0.987:0.01485000000000003)1.0:0.04027000000000003)0.987:0.015210000000000168)0.228:0.008340000000000014)0.997:0.024459999999999926,(MG24-232_v2:0.06185000000000018,(MG24-237_v1:0.000930,MG24-233_v1:0.000850)0.999:0.037189999999999834)1.0:0.07164999999999999)1.0:0.045319999999999805)0.908:0.015559999999999796)0.996:0.034600000000000186,(((MG24-214_v1:0.0,MG24-236_v1:0.0):0.06791999999999998,(MG24-215_v1:0.06020000000000003,(MG24-235_v1:0.008529999999999927,(MG24-249_v1:0.0010300000000000864,(MG24-244_v1:0.008690000000000087,(MG24-271_v4:0.0,MG24-271_v2:0.0,MG24-271_v5:0.0,MG24-271_v3:0.0,MG24-248_v1:0.0):0.006180000000000074)0.872:0.0043199999999998795)0.988:0.011620000000000186)1.0:0.040999999999999925)0.412:0.016000000000000014)0.997:0.03460999999999981,((MG24-250_v1:0.007649999999999935,((MG24-223_v1:0.0,MG24-245_v1:0.0):0.002609999999999779,(MG24-247_v1:0.000570,MG24-262_v1:0.000890)0.0:0.000570)0.884:0.003769999999999829)1.0:0.1111399999999998,(((MG24-273_v2:0.0,MG24-273_v1:0.0):0.0018299999999999983,MG24-224_v1:0.0042800000000000615)0.959:0.006440000000000001,(MG24-246_v1:0.0043400000000000105,((MG24-234_v15:0.0,MG24-234_v12:0.0,MG24-234_v13:0.0,MG24-234_v11:0.0,MG24-212_v1:0.0,MG24-234_v16:0.0,MG24-234_v7:0.0,MG24-234_v20:0.0,MG24-234_v9:0.0,MG24-234_v5:0.0,MG24-234_v8:0.0,MG24-234_v18:0.0,MG24-234_v14:0.0,MG24-234_v2:0.0,MG24-234_v17:0.0,MG24-234_v10:0.0,MG24-234_v4:0.0,MG24-234_v19:0.0,MG24-234_v3:0.0,MG24-234_v6:0.0):0.0051800000000001845,MG24-229_v1:0.000760)0.938:0.0037199999999999456)0.32:0.000630)1.0:0.1521300000000001)0.853:0.024550000000000072)0.977:0.020389999999999908)0.949:0.021240000000000148)0.965:0.029380000000000184,(MG24-268_v1:0.021459999999999813,(MG24-267_v1:0.005230000000000068,(MG24-271_v1:0.0025800000000000267,MG24-227_v1:0.000920)0.862:0.002689999999999859)0.994:0.02093999999999996)1.0:0.16968000000000005)0.57:0.0335700000000001)1.0:0.10135000000000005)0.994:0.08180999999999994)0.99:0.08801000000000014,((((MG24-131_v1:0.000570,((MG24-75_v2:0.0,MG24-69_v1:0.0):0.000560,(MG24-206_v1:0.0011499999999999844,((MG24-60_v2:0.0,MG24-55_v1:0.0):0.0028100000000002012,MG24-28_v1:0.0015299999999998093)0.411:0.0016799999999999038)0.955:0.004890000000000061)0.947:0.0043000000000001926)0.824:0.000820,MG24-95_v1:0.000860)1.0:0.0010099999999999554,MG24-38_v1:0.0040800000000000836)0.23:0.0011499999999999844,(MG24-26_v1:0.0036800000000001276,(MG24-201_v1:0.005199999999999871,(((MG24-1_v1:0.000880,(MG24-197_v1:0.0025800000000000267,MG24-158_v1:0.0017299999999997873)0.798:0.000570)0.482:0.000570,(((MG24-205_v1:0.000880,((MG24-61_v2:0.0,MG24-56_v1:0.0):0.000900,(MG24-88_v1:0.000570,MG24-183_v1:0.0011899999999998023)0.0:0.000570)0.842:0.000880)0.0:0.000570,((((MG24-154_v1:0.000880,MG24-191_v1:0.0034600000000000186)0.986:0.006050000000000111,(((MG24-193_v1:0.0,MG24-193_v3:0.0):0.000570,MG24-202_v1:0.0017200000000001658)0.0:0.000570,(MG24-132_v1:0.0017399999999998528,((MG24-30_v2:0.0,MG24-30_v3:0.0,MG24-30_v1:0.0):0.000880,MG24-185_v1:0.000560)0.966:0.0034600000000000186)0.806:0.000880)0.736:0.000910)0.872:0.002489999999999881,((((MG24-110_v2:0.000570,(MG24-180_v1:0.0025900000000000922,MG24-174_v1:0.0025800000000000267)0.808:0.000880)0.788:0.000890,MG24-96_v1:0.0043400000000000105)0.934:0.002609999999999779,(((MG24-153_v1:0.0,MG24-153_v5:0.0):0.000880,(MG24-156_v1:0.0017499999999999183,(MG24-125_v1:0.000570,MG24-176_v1:0.000880)0.0:0.000570)0.362:0.000570)0.0:0.000570,(((MG24-203_v1:0.0020400000000000418,(((MG24-45_v2:0.0,MG24-190_v2:0.0,MG24-190_v1:0.0):0.000570,MG24-140_v1:0.000880)0.978:0.0043400000000000105,MG24-114_v1:0.0034800000000001496)0.764:0.000880)0.809:0.000880,(MG24-182_v1:0.000570,(MG24-149_v1:0.0,MG24-149_v2:0.0):0.000890)0.0:0.000560)0.774:0.000890,(MG24-139_v1:0.000570,(MG24-204_v1:0.0034600000000000186,(MG24-135_v1:0.0011899999999998023,((MG24-40_v2:0.000570,(MG24-167_v1:0.0026000000000001577,MG24-162_v2:0.0043400000000000105)0.804:0.000890)0.0:0.000570,(MG24-104_v2:0.0,MG24-91_v1:0.0):0.000890)0.726:0.0014599999999997948)0.943:0.0011700000000001154)0.0:0.000570)0.0:0.000560)0.765:0.000880)0.791:0.000860)0.39:0.002200000000000202,(MG24-159_v2:0.03529999999999989,(MG24-39_v1:0.000550,MG24-27_v1:0.000570)0.784:0.0030600000000000627)0.868:0.006920000000000037)0.0:0.0012300000000000644)0.979:0.004509999999999792,(MG24-184_v1:0.000880,((MG24-35_v1:0.000970,MG24-32_v1:0.021030000000000104)0.108:0.000570,(((((MG24-148_v1:0.000880,MG24-169_v1:0.0017399999999998528)0.0:0.000570,(MG24-143_v1:0.0,MG24-143_v2:0.0):0.0017399999999998528)0.0:0.000570,(MG24-86_v1:0.000880,(MG24-73_v1:0.0017299999999997873,MG24-160_v1:0.002689999999999859)0.733:0.0016400000000000858)0.0:0.000570)0.758:0.000570,MG24-170_v1:0.000880)0.0:0.000570,((MG24-164_v1:0.0,MG24-35_v2:0.0,MG24-35_v3:0.0,MG24-35_v4:0.0):0.000570,(MG24-123_v1:0.0,MG24-137_v2:0.0):0.000880)0.0:0.000570)0.844:0.000570)0.848:0.0014899999999999913)0.0:0.000550)0.99:0.000570)0.0:0.000570,((MG24-145_v1:0.0,MG24-162_v1:0.0):0.000570,MG24-189_v1:0.000880)0.0:0.000570)0.75:0.000880)0.0:0.000570,MG24-104_v1:0.000570)0.0:0.000560)0.97:0.000680)0.0:0.000690)1.0:0.5464500000000001)0.911:0.04970000000000008)0.875:0.032399999999999984,(MG24-4_v1:0.33047000000000004,((((((((MG24-63_v1:0.002409999999999801,MG24-173_v1:0.0019999999999997797)1.0:0.020999999999999908,(((((MG24-178_v1:0.000560,(((MG24-68_v2:0.0,MG24-68_v4:0.0,MG24-62_v2:0.0,MG24-68_v3:0.0,MG24-62_v1:0.0):0.000570,MG24-37_v1:0.000560)0.998:0.007989999999999942,(MG24-21_v1:0.0,MG24-21_v2:0.0):0.006229999999999958)0.428:0.000900)0.972:0.0045600000000001195,(MG24-175_v1:0.000920,((MG24-146_v1:0.0,MG24-163_v2:0.0):0.000570,(MG24-137_v1:0.0,MG24-152_v2:0.0,MG24-152_v3:0.0):0.000910)0.822:0.000900)0.98:0.005230000000000068)0.917:0.0035599999999997856,MG24-29_v1:0.0045600000000001195)0.999:0.015070000000000139,MG24-166_v1:0.000570)0.939:0.004210000000000047,MG24-101_v1:0.0019900000000001583)1.0:0.030349999999999877)0.999:0.04228999999999994,(MG24-168_v1:0.0371999999999999,(MG24-34_v1:0.019480000000000164,(MG24-151_v3:0.031239999999999934,(MG24-163_v1:0.006609999999999783,MG24-157_v1:0.002609999999999779)0.847:0.0018500000000001293)0.299:0.010460000000000136)1.0:0.0748000000000002)0.994:0.04881000000000002)1.0:0.13445000000000018,(((MG24-75_v1:0.0,MG24-82_v2:0.0):0.022159999999999958,MG24-142_v1:0.032399999999999984)1.0:0.14694999999999991,((MG24-71_v1:0.0,MG24-77_v2:0.0,MG24-77_v3:0.0):0.10339000000000009,((MG24-6_v1:0.0,MG24-6_v4:0.0,MG24-6_v3:0.0,MG24-6_v2:0.0):0.012329999999999952,((MG24-96_v2:0.0,MG24-83_v1:0.0):0.0045799999999998064,MG24-7_v1:0.006120000000000125)0.985:0.013199999999999878)1.0:0.07338999999999984)1.0:0.09170999999999996)0.999:0.05690000000000017)0.998:0.05954000000000015,(MG24-87_v1:0.20977000000000023,(((MG24-122_v2:0.007070000000000132,(MG24-74_v1:0.005329999999999835,((MG24-128_v1:0.006159999999999943,((MG24-208_v2:0.007000000000000117,(MG24-76_v1:0.007099999999999884,(MG24-108_v1:0.005279999999999951,MG24-121_v1:0.000900)0.814:0.000890)0.852:0.0018099999999998673)0.979:0.006180000000000074,MG24-171_v1:0.004350000000000076)0.76:0.000940)0.96:0.0049399999999999444,(MG24-115_v1:0.005619999999999958,MG24-119_v1:0.00719000000000003)0.142:0.0021300000000001873)0.974:0.000910)0.54:0.008300000000000196)1.0:0.04164000000000012,((MG24-66_v1:0.003309999999999924,(((MG24-161_v1:0.020550000000000068,(MG24-94_v1:0.0017900000000001803,MG24-105_v2:0.0025800000000000267)0.361:0.0017299999999997873)0.952:0.004389999999999894,((MG24-97_v1:0.0,MG24-110_v1:0.0):0.006099999999999994,(MG24-111_v1:0.0,MG24-124_v3:0.0,MG24-124_v2:0.0):0.000920)0.962:0.005269999999999886)0.027:0.000560,((((MG24-72_v1:0.000890,MG24-90_v1:0.000570)1.0:0.01806999999999981,MG24-65_v1:0.0018899999999999473)0.805:0.0013000000000000789,((((((MG24-62_v3:0.0,MG24-57_v1:0.0):0.0010500000000002174,(MG24-65_v2:0.0,MG24-59_v1:0.0):0.000560)0.784:0.0010099999999999554,((MG24-130_v2:0.0,MG24-130_v1:0.0):0.000570,MG24-58_v1:0.000570)0.879:0.0016199999999999548)0.938:0.003490000000000215,((((MG24-52_v3:0.0,MG24-52_v4:0.0,MG24-47_v2:0.0,MG24-52_v2:0.0):0.000570,(MG24-134_v1:0.013459999999999805,MG24-129_v1:0.000570)0.114:0.000560)0.872:0.0017999999999998018,(MG24-66_v2:0.0,MG24-60_v1:0.0):0.009640000000000093)0.841:0.0043799999999998285,(MG24-124_v4:0.0,MG24-124_v1:0.0):0.002909999999999968)0.814:0.0016500000000001513)0.891:0.0024999999999999467,(MG24-85_v1:0.00586999999999982,((MG24-100_v2:0.0,MG24-100_v1:0.0):0.004389999999999894,(MG24-107_v1:0.000920,(MG24-122_v1:0.0,MG24-109_v1:0.0):0.000570)1.0:0.01692999999999989)0.655:0.000570)0.958:0.004389999999999894)0.972:0.005220000000000002,MG24-93_v1:0.007099999999999884)0.803:0.0017599999999999838)0.81:0.000570,(((((MG24-74_v2:0.0,MG24-68_v1:0.0):0.0036399999999998656,(MG24-79_v1:0.000890,(MG24-151_v2:0.0,MG24-136_v1:0.0,MG24-151_v1:0.0):0.000920)0.991:0.006880000000000219)0.806:0.0027400000000001867,(MG24-77_v1:0.007120000000000015,MG24-41_v1:0.006009999999999849)0.451:0.0010099999999999554)0.989:0.007899999999999796,MG24-152_v1:0.004729999999999901)0.433:0.0015900000000002024,(MG24-117_v1:0.02206000000000019,(MG24-51_v1:0.006180000000000074,(MG24-102_v2:0.0012799999999999478,(MG24-116_v2:0.0,MG24-130_v3:0.0):0.01407999999999987)0.885:0.0049800000000002065)0.981:0.006349999999999856)0.744:0.0010500000000002174)1.0:0.018600000000000172)0.867:0.0017299999999997873)0.774:0.000960)0.978:0.011299999999999866,(MG24-64_v1:0.006450000000000067,((((MG24-99_v1:0.000570,(MG24-81_v1:0.0,MG24-81_v2:0.0,MG24-92_v2:0.0):0.000890)0.774:0.000890,(MG24-144_v1:0.0,MG24-144_v2:0.0):0.006180000000000074)0.787:0.000890,MG24-80_v1:0.0017700000000000493)0.757:0.0012300000000000644,((MG24-48_v1:0.007000000000000117,MG24-198_v1:0.004430000000000156)0.865:0.0017499999999999183,(MG24-50_v1:0.000930,MG24-52_v1:0.0017200000000001658)0.935:0.002609999999999779)0.873:0.0023200000000000998)0.908:0.0043600000000001415)0.941:0.006969999999999921)1.0:0.04190000000000005)1.0:0.11995999999999984,(MG24-78_v1:0.09648000000000012,((MG24-133_v1:0.0017599999999999838,MG24-188_v1:0.005900000000000016)0.986:0.0242,(MG24-98_v1:0.007940000000000058,(((((MG24-102_v1:0.0,MG24-89_v1:0.0):0.000560,MG24-106_v1:0.000560)0.919:0.008239999999999803,MG24-82_v1:0.003649999999999931)0.759:0.00132000000000021,(MG24-58_v2:0.0,MG24-58_v3:0.0,MG24-53_v1:0.0):0.0039199999999999235)0.748:0.0013100000000001444,(((MG24-232_v1:0.0,MG24-210_v1:0.0):0.007929999999999993,MG24-46_v1:0.0034200000000002007)0.857:0.003429999999999822,(MG24-70_v1:0.000890,((((MG24-92_v1:0.0,MG24-105_v1:0.0):0.0010500000000002174,((((((MG24-126_v1:0.009729999999999794,MG24-113_v1:0.000890)0.0:0.000570,((MG24-186_v1:0.005290000000000017,(MG24-192_v1:0.0035199999999999676,(MG24-67_v2:0.013230000000000075,MG24-54_v1:0.0043999999999999595)0.895:0.0017399999999998528)0.931:0.00262999999999991)0.979:0.005300000000000082,MG24-49_v1:0.005279999999999951)0.873:0.0017399999999998528)0.93:0.002569999999999961,MG24-23_v1:0.0018400000000000638)0.335:0.0038599999999999746,(MG24-103_v1:0.0,MG24-116_v1:0.0):0.0460799999999999)0.859:0.0045199999999998575,MG24-9_v1:0.0013499999999999623)0.974:0.006260000000000154,MG24-36_v1:0.004350000000000076)0.907:0.002569999999999961)0.766:0.000940,MG24-25_v2:0.000980)0.949:0.0044200000000000905,((MG24-153_v2:0.0,MG24-138_v1:0.0,MG24-120_v1:0.0,MG24-153_v4:0.0,MG24-153_v3:0.0):0.000570,MG24-84_v1:0.000900)0.975:0.004490000000000105)0.917:0.0025599999999998957)0.711:0.000570)0.914:0.00270999999999999)0.979:0.007899999999999796)0.735:0.009090000000000042)1.0:0.058539999999999814)1.0:0.11063)0.987:0.0636000000000001)0.999:0.10295999999999994)0.991:0.042139999999999844,((MG24-8_v1:0.0,MG24-8_v2:0.0):0.18007000000000017,(((MG24-67_v1:0.0,MG24-61_v1:0.0):0.000880,MG24-10_v1:0.000570)1.0:0.18428999999999984,(MG24-177_v1:0.028490000000000126,(MG24-19_v2:0.0,MG24-19_v1:0.0):0.023029999999999884)1.0:0.10023999999999988)0.994:0.05888999999999989)0.992:0.04104999999999981)0.914:0.029380000000000184,MG24-2_v1:0.27958000000000016)0.985:0.03600000000000003,((MG24-42_v1:0.2002600000000001,((MG24-179_v1:0.003589999999999982,MG24-33_v1:0.006159999999999943)1.0:0.21389000000000014,((MG24-18_v1:0.1765699999999999,((MG24-22_v5:0.0,MG24-22_v4:0.0,MG24-22_v3:0.0,MG24-22_v2:0.0,MG24-22_v1:0.0):0.15734000000000004,((MG24-31_v1:0.000920,(MG24-118_v1:0.000900,((MG24-40_v4:0.0,MG24-40_v5:0.0,MG24-40_v6:0.0,MG24-20_v9:0.0,MG24-159_v1:0.0,MG24-175_v3:0.0,MG24-175_v4:0.0,MG24-20_v10:0.0,MG24-175_v8:0.0,MG24-175_v2:0.0,MG24-175_v5:0.0,MG24-175_v10:0.0,MG24-175_v9:0.0,MG24-175_v7:0.0,MG24-175_v6:0.0,MG24-20_v8:0.0,MG24-25_v3:0.0,MG24-25_v4:0.0,MG24-40_v1:0.0,MG24-20_v7:0.0,MG24-25_v1:0.0,MG24-20_v5:0.0,MG24-20_v6:0.0,MG24-20_v3:0.0,MG24-20_v4:0.0,MG24-20_v2:0.0,MG24-20_v1:0.0,MG24-40_v3:0.0):0.000570,MG24-24_v1:0.000900)0.0:0.000570)0.821:0.000890)0.812:0.004529999999999923,(MG24-11_v1:0.000570,((MG24-155_v2:0.0,MG24-155_v1:0.0):0.000570,MG24-209_v1:0.000880)0.803:0.000900)0.899:0.003470000000000084)1.0:0.17017000000000015)0.365:0.027940000000000076)0.437:0.019379999999999953,MG24-3_v1:0.16538999999999993)0.96:0.03064)0.56:0.02364999999999995)0.987:0.040509999999999824,(((MG24-5_v2:0.0,MG24-5_v1:0.0):0.17548999999999992,MG24-285_v1:0.13849)0.872:0.06275999999999993,(MG24-45_v1:0.2448800000000002,(MG24-211_v1:0.20486000000000004,MG24-286_v1:0.23028000000000004)0.928:0.038959999999999884)0.48:0.02796999999999983)1.0:0.07629000000000019)0.992:0.04466999999999999)0.551:0.03515999999999986)0.0:0.015559999999999796)0.981:0.04380000000000006)1.0:0.12161)0.901:0.048020000000000174,((WP_102995112_1_Type_II-C_1401aa:0.3465799999999999,((WP_070235793_1_Type_II-C_1350aa:0.2674699999999999,(WP_100945244_1_Type_II-C_1385aa:0.24379000000000017,WP_114902879_1_Type_II-C_1405aa:0.3296100000000002)0.867:0.05168999999999979)0.876:0.051590000000000025,('cas9|CAS-II-C|Zunongwangia_profunda_SM_A87_uid48073|NC_014041|1388aa':0.32789,(WP_004918207_1_Type_II-C_1400aa:0.026250000000000107,(WP_079206934_1_Type_II-C_1409aa:0.01582999999999979,(WP_038693822_1_Type_II-C_1405aa:0.000880,'cas9|CAS-II-C|Riemerella_anatipestifer_RA_CH_1_uid175469|NC_018609|1405aa':0.000570)1.0:0.025490000000000013)0.991:0.03381999999999996)1.0:0.19417000000000018)1.0:0.12806000000000006)0.498:0.03835999999999995)1.0:0.11981999999999982,(WP_098193375_1_Type_II-C_1410aa:0.45255,((Cga_1402aa:0.2315999999999998,((VFB02498_1_Type_II-C_1395aa:0.04002999999999979,(WP_123872731_1_Type_II-C_1405aa:0.015489999999999782,WP_123901968_1_Type_II-C_1406aa:0.035880000000000134)1.0:0.03143999999999991)0.0:0.008459999999999912,(WP_045502672_1_Type_II-C_1406aa:0.05229000000000017,WP_123882753_1_Type_II-C_1394aa:0.08453)0.948:0.020709999999999784)1.0:0.19480999999999993)1.0:0.16293999999999986,(Cme1_1399aa:0.31522000000000006,((WP_068397880_1_Type_II-C_1433aa:0.21882000000000001,(WP_067760338_1_Type_II-C_1425aa:0.044869999999999965,WP_008582100_1_Type_II-C_1426aa:0.08110000000000017)1.0:0.23182999999999998)1.0:0.09236999999999984,((WP_053581145_1_Type_II-C_1435aa:0.022400000000000198,((WP_106096331_1_Type_II-C_1426aa:0.027740000000000098,WP_015781852_1_Type_II-C_1426aa:0.015029999999999877)0.356:0.002949999999999786,(WP_095909429_1_Type_II-C_1429aa:0.022609999999999797,(WP_002678519_1_Type_II-C_1426aa:0.013259999999999827,WP_095901370_1_Type_II-C_1426aa:0.007899999999999796)0.767:0.00766)0.541:0.0033599999999998076)0.892:0.020789999999999864)1.0:0.2695599999999998,(WP_095896902_1_Type_II-C_1447aa:0.022909999999999986,(WP_098029595_1_Type_II-C_1430aa:0.06425999999999998,((WP_126321326_1_Type_II-C_1440aa:0.015289999999999804,(WP_095916790_1_Type_II-C_1430aa:0.007420000000000204,'cas9|CAS-II-C|Capnocytophaga_canimorsus_Cc5_uid70727|NC_015846|1430aa':0.02041000000000004)0.802:0.0024500000000000632)0.989:0.012869999999999937,(WP_095893406_1_Type_II-C_1428aa:0.028960000000000097,Cca1_1431aa:0.006540000000000212)0.901:0.009640000000000093)0.91:0.010959999999999859)0.736:0.00965999999999978)1.0:0.17139000000000015)0.853:0.05738000000000021)0.994:0.0657899999999998)0.598:0.038899999999999935)0.867:0.044729999999999936)0.958:0.05480000000000018)0.853:0.03249000000000013)0.996:0.13519000000000014)1.0:0.24204999999999988)0.654:0.08407000000000009)0.161:0.08596000000000004)1.0:0.22314999999999996)1.0:0.24072000000000005)0.996:0.13153000000000015,(((Spa_1459aa:0.81074,(WP_057952132_1_Type_II-C_1524aa:0.18753999999999982,Ghe_1525aa:0.13283999999999985)1.0:0.4584100000000002)1.0:0.24989000000000017,(Cme3_1124aa:0.6396299999999999,(WP_100211383_1_Type_II-C_1135aa:0.3590300000000002,(WP_068206408_1_Type_II-C_1128aa:0.23038999999999987,WP_076615834_1_Type_II-C_1134aa:0.22868999999999984)0.903:0.07894999999999985)1.0:0.2871600000000001)0.956:0.12440000000000007)1.0:0.3822200000000002,((WP_106053875_1_Type_II-C_1212aa:1.1424699999999999,('cas9|CAS-II-C|Treponema_pedis_T_A4_uid215715|NC_022097|1282aa':0.8406599999999997,(WP_114984028_1_Type_II-C_1472aa:0.8239299999999998,(((WP_060381523_1_Type_II-C_1486aa:0.09304999999999986,'cas9|CAS-II-C|Flavobacterium_columnare_ATCC_49512_uid80731|NC_016510|1535aa':0.10930000000000017)0.786:0.0802900000000002,(WP_069797278_1_Type_II-C_1457aa:0.11363000000000012,'cas9|CAS-II-C|Flavobacterium_branchiophilum_FL_15_uid73421|NC_016001|1473aa':0.09963999999999995)0.462:0.034440000000000026)1.0:0.63931,(WP_100996834_1_Type_II-C_1434aa:0.58243,(('cas9|CAS-II-C|Prevotella_ruminicola_23_uid47507|NC_014033|1204aa':0.5028799999999998,(WP_106042830_1_Type_II-C_1224aa:0.5098700000000003,(((((MG100-13_v1:0.000570,(((MG100-16_v2:0.0,MG100-16_v1:0.0):0.000890,(MG100-17_v2:0.000570,MG100-9_v2:0.000900)0.27:0.0011599999999996058)1.0:0.000570,((MG100-10_v1:0.0,MG100-10_v2:0.0):0.000570,(MG100-8_v1:0.000570,MG100-11_v1:0.0011700000000001154)0.828:0.0011700000000001154)0.852:0.0011599999999996058)0.0:0.000570)1.0:0.000700,((MG100-15_v2:0.0,MG100-15_v1:0.0):0.000570,(MG100-17_v1:0.0,MG100-14_v1:0.0):0.0011799999999997368)1.0:0.000570)0.0:0.0042999999999997485,((((MG100-35_v1:0.0046400000000001995,((MG100-36_v1:0.003470000000000084,(MG100-25_v1:0.0,MG100-28_v2:0.0):0.0011799999999997368)0.381:0.000570,MG100-33_v2:0.000570)0.0:0.000570)0.992:0.014929999999999666,(((((MG100-42_v1:0.006149999999999878,(MG100-31_v1:0.0043400000000000105,(MG100-22_v1:0.02411999999999992,(MG100-27_v1:0.000570,MG100-23_v1:0.000560)0.848:0.002329999999999721)0.993:0.014029999999999987)0.842:0.0022399999999995757)0.792:0.0026700000000001722,(MG100-51_v1:0.012229999999999741,MG100-48_v1:0.006090000000000373)0.837:0.0029399999999997206)0.809:0.0024399999999999977,(MG100-40_v1:0.000570,MG100-39_v1:0.0011700000000001154)0.948:0.0037599999999997635)0.734:0.0017399999999998528,MG100-53_v1:0.009240000000000137)0.769:0.0017599999999999838,MG100-38_v1:0.005499999999999616)0.898:0.00419000000000036)0.875:0.006009999999999849,((MG100-32_v1:0.000570,MG100-52_v1:0.000570)0.999:0.02695000000000025,((((MG100-43_v1:0.0025599999999998957,(((MG100-37_v1:0.007249999999999979,MG100-26_v1:0.017249999999999766)0.696:0.00462999999999969,MG100-28_v1:0.004749999999999588)0.57:0.0010799999999999699,(MG100-19_v1:0.006960000000000299,(MG100-30_v1:0.0,MG100-33_v1:0.0):0.020209999999999617)0.787:0.0011499999999999844)0.86:0.0032500000000004192)0.894:0.0050600000000002865,((MG100-45_v1:0.019759999999999778,(MG100-47_v1:0.008890000000000065,MG100-46_v1:0.0015299999999998093)0.592:0.0037599999999997635)0.954:0.007950000000000124,MG100-44_v1:0.0014300000000000423)0.86:0.000570)0.935:0.006359999999999921,MG100-49_v1:0.011829999999999785)0.718:0.001540000000000319,(MG100-21_v3:0.01825999999999972,(MG100-29_v1:0.009669999999999845,(MG100-24_v1:0.007319999999999993,MG100-34_v1:0.019739999999999647)0.958:0.008610000000000007)0.847:0.0040199999999996905)0.942:0.006079999999999863)0.943:0.011400000000000077)0.99:0.022840000000000416)1.0:0.04086000000000034,(((MG100-55_v1:0.0,MG100-55_v5:0.0,MG100-55_v3:0.0,MG100-55_v2:0.0,MG100-55_v4:0.0,MG100-63_v1:0.0):0.000570,((MG100-54_v2:0.0,MG100-59_v1:0.0,MG100-57_v1:0.0,MG100-64_v3:0.0,MG100-64_v2:0.0,MG100-64_v4:0.0,MG100-54_v5:0.0,MG100-54_v7:0.0,MG100-64_v1:0.0,MG100-61_v1:0.0,MG100-54_v1:0.0,MG100-57_v2:0.0,MG100-54_v6:0.0,MG100-64_v5:0.0,MG100-54_v3:0.0):0.000570,MG100-54_v4:0.000570)1.0:0.000560)0.929:0.012170000000000236,(MG100-41_v1:0.007319999999999993,((MG100-20_v1:0.0011700000000001154,(MG100-21_v1:0.0,MG100-21_v2:0.0,MG100-18_v1:0.0):0.0011700000000001154)1.0:0.05628000000000011,MG100-50_v1:0.004809999999999981)0.982:0.012319999999999887)1.0:0.08947000000000038)0.997:0.029499999999999638)1.0:0.08140000000000036)0.298:0.011879999999999669,((MG100-4_v1:0.000570,(MG100-5_v1:0.0034400000000003317,MG100-12_v1:0.000570)0.417:0.0011499999999999844)0.767:0.0033599999999998076,((MG100-7_v1:0.0,MG100-9_v1:0.0):0.000560,MG100-6_v1:0.006940000000000168)0.0:0.000570)0.914:0.01034999999999986)1.0:0.5845000000000002,((MG100-60_v1:0.18443999999999994,MG100-58_v1:0.15698999999999996)0.949:0.05647000000000002,(((MG100-59_v2:0.19400999999999957,((MG100-70_v1:0.0,MG100-84_v2:0.0,MG100-84_v1:0.0):0.22904000000000035,(MG100-67_v1:0.00509999999999966,MG100-1_v1:0.01240000000000041)1.0:0.14517999999999986)1.0:0.1146799999999999)0.96:0.042300000000000004,(MG100-65_v1:0.13874999999999993,((MG100-66_v1:0.0,MG100-79_v1:0.0):0.04204000000000008,MG100-64_v6:0.05940999999999974)1.0:0.07223000000000024)0.991:0.05789000000000044)0.143:0.02644000000000002,MG100-2_v1:0.20038)0.997:0.10136000000000012)1.0:0.42998000000000003)0.962:0.09511000000000003)0.885:0.06856000000000018)0.665:0.06308999999999987,Rsp_1214aa:0.6107200000000002)1.0:0.15477000000000007)0.742:0.08230000000000004)0.554:0.09685999999999995)0.963:0.1048)0.615:0.08977000000000013)0.0:0.06960999999999995,(((AMS26831_1_Type_II-C_1359aa:0.5362999999999998,((WP_016200142_1_Type_II-C_1404aa:0.15330999999999984,WP_103292747_1_Type_II-C_1417aa:0.21492999999999984)1.0:0.13778000000000024,(WP_116787333_1_Type_II-C_1399aa:0.33088000000000006,WP_109567989_1_Type_II-C_1371aa:0.19842000000000004)0.968:0.10525999999999991)1.0:0.24648000000000003)1.0:0.4791699999999999,((WP_124985915_1_Type_II-C_1460aa:0.2429699999999997,Jpa_1460aa:0.26424000000000003)1.0:0.92482,(((MG100-68_v1:0.04954999999999998,(MG100-73_v1:0.03326999999999991,(((MG100-90_v3:0.0,MG100-90_v2:0.0,MG100-90_v1:0.0,MG100-76_v1:0.0):0.02350999999999992,(MG100-82_v1:0.0,MG100-69_v2:0.0,MG100-82_v2:0.0):0.02336999999999989)1.0:0.0334500000000002,MG100-75_v1:0.014669999999999739)0.338:0.005359999999999587)0.98:0.022549999999999848)1.0:0.14316999999999958,(((MG100-72_v1:0.0,MG100-88_v1:0.0,MG100-74_v2:0.0,MG100-74_v1:0.0,MG100-88_v2:0.0):0.010410000000000252,(MG100-57_v3:0.005639999999999645,MG100-63_v2:0.004649999999999821)0.921:0.006070000000000242)1.0:0.14296000000000042,(MG100-62_v1:0.13628000000000018,((MG100-69_v4:0.0,MG100-69_v3:0.0,MG100-56_v1:0.0,MG100-69_v1:0.0):0.09130000000000038,(MG100-77_v1:0.0072599999999996,((MG100-71_v2:0.0,MG100-92_v1:0.0):0.000570,MG100-71_v1:0.000550)0.941:0.00586999999999982)1.0:0.05583999999999989)0.997:0.04839000000000038)0.843:0.04032999999999998)0.972:0.09848999999999997)1.0:0.8215300000000001,(WP_057952188_1_Type_II-C_1441aa:0.5029300000000001,(WP_044112561_1_Type_II-C_1421aa:0.060719999999999885,WP_118866786_1_Type_II-C_1424aa:0.043110000000000426)1.0:0.54772)0.256:0.13518000000000008)1.0:0.2692000000000001)0.267:0.16773000000000016)0.989:0.2239,MG100-61_v2:2.0161000000000002)0.48:0.08201999999999998)1.0:0.6021399999999999)0.994:0.16616000000000009)0.591:0.07858999999999972,(MG96-11_v1:0.8126099999999998,(MG96-23_v1:0.000570,(((MG96-24_v1:0.000570,(MG96-8_v1:0.006180000000000074,((MG96-19_v1:0.000550,(MG96-25_v1:0.0015299999999998093,MG96-20_v1:0.000570)0.899:0.0024799999999998157)0.885:0.0024399999999999977,(MG96-17_v2:0.000570,(MG96-16_v1:0.0,MG96-17_v3:0.0,MG96-17_v1:0.0,MG96-17_v4:0.0,MG96-17_v5:0.0):0.0037199999999999456)0.904:0.000570)0.439:0.0012400000000001299)0.392:0.000560)0.97:0.005009999999999959,MG96-21_v1:0.008710000000000218)0.0:0.000550,(MG96-18_v1:0.0012500000000001954,(MG96-22_v2:0.0012599999999998168,(MG96-9_v5:0.000570,((MG96-11_v2:0.0,MG96-9_v2:0.0):0.000690,((MG96-9_v4:0.0,MG96-9_v1:0.0):0.000570,(MG96-9_v3:0.0,MG96-22_v1:0.0):0.0183399999999998)0.95:0.000560)0.0:0.000630)0.906:0.0024700000000001943)0.0:0.000570)0.799:0.0012500000000001954)0.789:0.000560)1.0:0.9487900000000002)0.997:0.20642999999999967)0.87:0.08145000000000024,(((((MG116-10_v1:0.08244000000000007,((MG116-12_v1:0.017490000000000006,(MG116-11_v1:0.05433000000000021,(((MG116-9_v2:0.0,MG116-9_v1:0.0):0.01609000000000016,MG116-6_v1:0.01045000000000007)1.0:0.02157000000000009,(MG116-14_v1:0.000560,((MG116-15_v1:0.0,MG116-8_v3:0.0,MG116-8_v2:0.0,MG116-8_v4:0.0,MG116-8_v1:0.0):0.0012400000000001299,(MG116-7_v2:0.0,MG116-7_v3:0.0,MG116-7_v1:0.0):0.000570)0.991:0.013580000000000148)1.0:0.02688999999999986)0.287:0.0017700000000000493)0.99:0.019709999999999894)0.935:0.010180000000000078,MG116-13_v1:0.008230000000000182)0.348:0.024820000000000064)1.0:1.2575599999999998,('cas9|CAS-II-C|Spirochaeta_Buddy_uid63633|NC_015152|1179aa':0.8368099999999998,('cas9|CAS-II-C|Elusimicrobium_minutum_Pei191_uid58949|NC_010644|1195aa':0.37162000000000006,'cas9|CAS-II-C|2_uncultured_Termite_group_1_bacterium_phylotype_Rs_D17_uid59059|NC_020419|1032aa':0.3661500000000002)0.999:0.3468499999999999)1.0:0.7690900000000003)0.988:0.22604999999999986,((((Msc_1045aa:0.8866399999999999,'cas9|CAS-II-C|Bdellovibrio_exovorus_JSS_uid194119|NC_020813|1027aa':1.16548)0.996:0.26159,('cas9|CAS-II-C|Candidatus_Puniceispirillum_marinum_IMCC1322_uid47081|NC_014010|1035aa':0.79175,(((((WP_120251735_1_Type_II-C_1099aa:0.21256999999999993,(WP_113667871_1_Type_II-C_1095aa:0.19578000000000007,(WP_025290702_1_Type_II-C_1103aa:0.2105100000000002,WP_115377717_1_Type_II-C_1106aa:0.1882999999999999)0.998:0.08253999999999984)0.637:0.04132999999999987)1.0:0.3279700000000001,(WP_064329368_1_Type_II-C_1101aa:0.6764000000000001,((WP_094463462_1_Type_II-C_1094aa:0.03182000000000018,WP_058898100_1_Type_II-C_1096aa:0.04104999999999981)1.0:0.32860999999999985,(AQS41335_1_Type_II-C_1091aa:0.3238699999999999,(WP_077993175_1_Type_II-C_1092aa:0.03387999999999991,(WP_078039855_1_Type_II-C_1092aa:0.008719999999999839,WP_077972354_1_Type_II-C_1092aa:0.02644000000000002)0.998:0.038209999999999855)1.0:0.4110800000000001)0.988:0.11656999999999984)0.999:0.15164)0.999:0.1637599999999999)0.544:0.07602999999999982,((((Sdo_1071aa:0.3818800000000002,(WP_048531597_1_Type_II-C_1070aa:0.1478600000000001,(WP_081536063_1_Type_II-C_1076aa:0.0828000000000002,'cas9|CAS-II-C|Dinoroseobacter_shibae_DFL_12_uid58707|NC_009952|1079aa':0.1154799999999998)0.321:0.025129999999999875)1.0:0.16076999999999986)1.0:0.14876999999999985,(WP_066137387_1_Type_II-C_1061aa:0.4037099999999998,WP_066816048_1_Type_II-C_1078aa:0.3589699999999998)0.994:0.1270199999999999)1.0:0.29212000000000016,WP_120219131_1_Type_II-C_1070aa:0.5797699999999999)0.923:0.09728000000000003,WP_104942053_1_Type_II-C_1068aa:0.6130499999999999)0.54:0.0576500000000002)1.0:0.2673800000000002,(((KQZ15465_1_Type_II-_1119aa:0.8906000000000001,(('cas9|CAS-II-C|Azospirillum_B510_uid46085|NC_013854|1168aa':0.7822400000000003,(WP_011505017_1_Type_II-C_1166aa:0.4662600000000001,WP_012044026_1_Type_II-C_1064aa:0.5268800000000002)1.0:0.30901000000000023)0.311:0.09559000000000006,Ghh1_1094aa:0.7886299999999999)0.32:0.08226999999999984)0.99:0.13144,((MG116-16_v1:0.4435600000000002,(((MG116-3_v2:0.0,MG116-3_v1:0.0):0.1346099999999999,(MG116-4_v1:0.07557999999999998,MG116-5_v1:0.05774999999999997)1.0:0.1355900000000001)1.0:0.3029799999999998,(MG116-40_v1:0.27856000000000014,(MG116-42_v2:0.2748400000000002,(((MG116-27_v2:0.0,MG116-37_v1:0.0):0.1738900000000001,MG116-26_v1:0.1910400000000001)0.952:0.05390000000000006,((MG116-34_v2:0.0,MG116-34_v1:0.0,MG116-24_v1:0.0):0.22590999999999983,MG116-25_v3:0.17825000000000024)0.964:0.07982000000000022)0.455:0.052280000000000104)0.942:0.10049999999999981)1.0:0.3658199999999998)0.996:0.10903000000000018)0.84:0.07102999999999993,(MG116-41_v13:0.4559099999999998,(MG116-15_v2:0.0,MG116-20_v1:0.0):0.3069299999999999)1.0:0.22001999999999988)1.0:0.21018999999999988)0.759:0.06512999999999991,((MG116-45_v2:0.5504600000000002,((MG116-44_v2:0.0,MG116-103_v2:0.0,MG116-103_v1:0.0):0.38927999999999985,MG116-43_v1:0.46918000000000015)1.0:0.22943999999999987)0.759:0.07963999999999993,((WP_105885336_1_Type_II-C_1024aa:0.6855799999999999,((WP_126462099_1_Type_II-C_1020aa:0.21220000000000017,'cas9|CAS-II-C|gamma_proteobacterium_HdN1_uid51635|NC_014366|1025aa':0.32326999999999995)1.0:0.1764000000000001,((WP_050715031_1_Type_II-C_1056aa:0.2195999999999998,(WP_043213455_1_Type_II-C_1038aa:0.2634299999999996,('cas9|CAS-II-C|Alicycliphilus_denitrificans_BC_uid49953|NC_014910|1029aa':0.12091999999999992,('cas9|CAS-II-C|Acidovorax_avenae_ATCC_19860_uid42497|NC_015138|1045aa':0.1828700000000003,(WP_121730027_1_Type_II-C_1044aa:0.09850000000000003,'cas9|CAS-II-C|Verminephrobacter_eiseniae_EF01_2_uid58675|NC_008786|1068aa':0.2577400000000001)0.86:0.02967999999999993)0.315:0.026650000000000063)0.974:0.0482800000000001)0.973:0.06380000000000008)1.0:0.13267000000000007,(WP_114562700_1_Type_II-C_1033aa:0.28586,(Ghc1_1038aa:0.18509999999999982,(AJP48396_1_Type_II-C_1036aa:0.0960700000000001,'cas9|CAS-II-C|Nitrosomonas_AL212_uid55727|NC_015222|1044aa':0.14301999999999992)0.971:0.05505000000000004)1.0:0.12876999999999983)0.934:0.07891000000000004)0.985:0.10838999999999999)0.148:0.13397000000000014)1.0:0.3481000000000001,(WP_118909446_1_Type_II-C_1062aa:0.5225200000000001,MG116-38_v1:0.83981)0.999:0.20740999999999987)0.098:0.08117000000000019)0.996:0.09678999999999993)0.792:0.0665300000000002)0.982:0.10686000000000018,((MG116-36_v1:0.047639999999999905,MG116-35_v1:0.08274999999999988)0.989:0.0726,(((MG116-52_v2:0.0,MG116-52_v1:0.0,MG48-16_v2:0.0):0.0036399999999998656,MG116-1_v1:0.00132000000000021)1.0:0.05210999999999988,(MG52-8_v2:0.08583000000000007,((MG116-47_v2:0.0,MG116-47_v4:0.0,MG116-47_v5:0.0,MG116-47_v3:0.0,MG116-34_v3:0.0,MG116-47_v1:0.0):0.06831999999999994,MG88-13_v2:0.04355999999999982)1.0:0.07398000000000016)0.993:0.03882999999999992)0.0:0.032010000000000094)1.0:0.79732)0.096:0.06557000000000013)0.979:0.1475599999999999)0.18:0.07912000000000008,(((((MG95-1_v1:0.37173999999999996,((MG95-2_v2:0.0,MG95-2_v1:0.0):0.015740000000000087,((MG95-3_v2:0.0,MG95-3_v1:0.0,MG95-3_v3:0.0):0.0012499999999997513,MG95-4_v1:0.003930000000000433)0.969:0.023789999999999978)1.0:0.35923000000000016)1.0:0.82789,((MG116-32_v1:0.32249000000000017,((MG88-15_v1:0.11506999999999978,((MG88-13_v1:0.0,MG116-42_v1:0.0):0.0012900000000000134,MG88-2_v1:0.000570)0.999:0.06319000000000008)1.0:0.2006000000000001,((MG88-12_v2:0.0,MG88-12_v3:0.0,MG88-12_v1:0.0):0.21304999999999996,MG88-5_v1:0.19413999999999998)1.0:0.19496000000000002)0.37:0.05677000000000021)1.0:0.6707999999999998,(MG88-3_v1:0.6647099999999999,((((MG88-4_v4:0.0,MG88-4_v1:0.0,MG88-4_v2:0.0,MG88-4_v3:0.0):0.0032500000000004192,MG88-1_v1:0.0029700000000003612)1.0:0.16907999999999967,(MG88-9_v1:0.00833999999999957,((MG88-10_v2:0.0,MG88-10_v1:0.0):0.008300000000000196,((MG88-8_v2:0.0,MG88-8_v1:0.0):0.012179999999999858,(MG88-14_v1:0.0,MG88-14_v2:0.0):0.011250000000000426)0.925:0.009800000000000253)0.573:0.004240000000000244)1.0:0.13885000000000014)1.0:0.1386099999999999,((MG88-11_v1:0.004850000000000243,MG116-22_v3:0.0035800000000003607)1.0:0.27642000000000033,(MG116-44_v1:0.0,MG116-33_v1:0.0):0.3187000000000002)0.784:0.06965999999999983)1.0:0.5284)0.957:0.16767999999999983)0.967:0.11770000000000014)0.994:0.18667999999999996,((MG88-6_v1:0.0,MG88-6_v2:0.0):0.33663,MG88-7_v1:0.35733000000000015)1.0:0.2631899999999998)0.988:0.12291000000000007,(((MG52-8_v1:0.0,MG116-45_v1:0.0):0.0019000000000000128,((MG52-3_v1:0.0053399999999999,((MG52-9_v1:0.000850,((MG52-10_v1:0.0,MG52-10_v2:0.0):0.000570,((MG52-7_v1:0.0024000000000001798,((MG52-4_v2:0.0,MG52-4_v3:0.0,MG52-4_v1:0.0):0.000560,(MG52-2_v1:0.003569999999999851,(MG52-14_v1:0.0023900000000001143,(MG116-27_v1:0.0,MG48-15_v1:0.0):0.0012099999999999334)0.8:0.0011999999999998678)0.963:0.00478999999999985)0.765:0.0012199999999999989)0.779:0.0012199999999999989,MG116-17_v1:0.0011999999999998678)0.976:0.00602999999999998)1.0:0.000570)0.913:0.004809999999999981,MG52-11_v1:0.0032800000000001717)0.822:0.0022899999999999032)0.612:0.0011999999999998678,(MG116-19_v1:0.005560000000000009,(((MG52-5_v1:0.0,MG52-17_v2:0.0,MG52-17_v1:0.0):0.000570,MG52-6_v1:0.0012199999999999989)0.989:0.007210000000000161,((MG52-1_v2:0.0,MG52-1_v1:0.0):0.000570,MG52-16_v1:0.0036399999999998656)0.943:0.0036299999999998)0.0:0.000550)0.933:0.0036200000000001786)0.969:0.005999999999999783)0.0:0.0013999999999998458,((MG52-13_v2:0.0,MG52-13_v1:0.0):0.007150000000000212,MG52-12_v1:0.000560)0.637:0.0015100000000001224)1.0:0.6985900000000003)0.124:0.10292000000000012,(((MG52-15_v1:0.11143999999999998,(MG52-19_v1:0.0,MG52-19_v2:0.0):0.05807999999999991)1.0:0.33318000000000003,(MG116-39_v2:0.24257000000000017,(((MG116-41_v4:0.0,MG116-41_v8:0.0,MG116-41_v10:0.0,MG116-41_v5:0.0,MG116-41_v7:0.0,MG116-41_v9:0.0,MG116-41_v11:0.0,MG116-41_v6:0.0,MG116-41_v12:0.0,MG116-41_v2:0.0,MG116-41_v3:0.0,MG116-31_v1:0.0,MG116-41_v1:0.0):0.09588000000000019,(MG116-28_v1:0.000570,(MG116-37_v2:0.0,MG116-53_v1:0.0):0.0012199999999999989)0.981:0.029749999999999943)1.0:0.15944000000000003,((MG116-39_v1:0.0,MG116-29_v1:0.0):0.1895199999999999,MG116-30_v1:0.12626999999999988)1.0:0.09745999999999988)0.999:0.10930000000000017)0.716:0.09836)1.0:0.34777000000000013,((((MG48-19_v1:0.017139999999999933,MG48-20_v1:0.000570)0.999:0.026419999999999888,MG48-38_v1:0.000950)0.512:0.0031799999999999606,MG48-3_v1:0.009409999999999918)1.0:0.48663999999999996,(((MG116-18_v1:0.000570,((((MG48-13_v1:0.0036800000000001276,(MG48-9_v1:0.0,MG48-9_v2:0.0):0.0024700000000001943)0.0:0.000570,(MG48-16_v1:0.0,MG116-46_v1:0.0,MG116-22_v6:0.0,MG116-22_v4:0.0,MG116-22_v5:0.0,MG48-15_v2:0.0,MG116-22_v2:0.0,MG116-22_v1:0.0):0.000570)0.924:0.0012500000000001954,(((MG48-18_v1:0.0,MG48-18_v2:0.0):0.006149999999999878,(MG48-12_v1:0.000570,(MG116-21_v1:0.0012300000000000644,(MG48-11_v1:0.0024600000000001288,(MG48-10_v2:0.0,MG116-25_v4:0.0,MG116-25_v2:0.0,MG116-25_v1:0.0):0.000570)0.0:0.000570)0.802:0.0012300000000000644)0.808:0.0012300000000000644)0.928:0.003670000000000062,((MG48-14_v1:0.0012300000000000644,MG116-20_v2:0.0012300000000000644)0.842:0.0012300000000000644,(MG48-8_v2:0.0,MG48-8_v1:0.0):0.0012300000000000644)0.802:0.0012400000000001299)0.0:0.000570)0.0:0.000570,(MG48-2_v2:0.0,MG48-2_v1:0.0):0.0025200000000000777)0.802:0.0012300000000000644)0.908:0.000960,(MG48-17_v1:0.003690000000000193,MG48-10_v1:0.006159999999999943)0.0:0.000560)1.0:0.37159999999999993,(MG48-1_v1:0.024129999999999985,MG48-21_v1:0.011909999999999865)1.0:0.31535)1.0:0.37799000000000005)1.0:0.39769999999999994)0.62:0.09617999999999993)0.999:0.15871000000000013)0.626:0.0987499999999999,MG116-23_v1:1.3251)0.989:0.16697000000000006)0.813:0.13621000000000016,((MG6-22_v1:1.56529,(Csa_1443aa:1.2885399999999998,'cas9|CAS-II-C|Rhodospirillum_rubrum_ATCC_11170_uid57655|NC_007643|1173aa':1.3022899999999997)0.509:0.16096999999999984)0.953:0.20262000000000002,(MG116-2_v1:1.5114900000000002,WP_008738269_1_Type_II-C_1113aa:1.58141)0.193:0.10665000000000013)0.991:0.16654999999999998)0.923:0.07759999999999989,(((WP_053961988_1_Type_II-C_1141aa:1.1936000000000004,(('cas9|CAS-II-C|Acidothermus_cellulolyticus_11B_uid58501|NC_008578|1138aa':1.1295099999999998,((MG3a-1_v1:0.0,MG3a-3_v1:0.0):0.7381700000000002,((((MG3b-97_v1:0.008269999999999555,MG3-6_v1:0.0046600000000003305)0.999:0.055930000000000035,((MG3-4_v2:0.0,MG3-4_v4:0.0,MG3-4_v1:0.0,MG3-4_v3:0.0):0.10914000000000001,((MG3-5_v2:0.0,MG3-8_v1:0.0,MG3-5_v1:0.0):0.04469000000000012,MG3b-96_v1:0.0889899999999999)0.951:0.02970000000000006)0.819:0.02583999999999964)1.0:0.3574400000000004,((MG3b-101_v1:0.009559999999999569,((MG3b-99_v1:0.002500000000000391,(MG3-3_v1:0.0012199999999999989,MG3b-103_v1:0.000570)0.803:0.0012499999999997513)0.829:0.0014099999999999113,(MG3b-108_v1:0.004730000000000345,MG3b-104_v1:0.00759000000000043)0.457:0.0012400000000001299)0.774:0.0013600000000000279)1.0:0.2634299999999996,(MG3b-98_v1:0.018799999999999706,((MG3-7_v1:0.0,MG3-7_v2:0.0):0.0012299999999996203,((MG3b-105_v1:0.003449999999999953,(MG3b-102_v1:0.0027200000000000557,MG3b-107_v1:0.0034599999999995745)0.129:0.0012400000000001299)0.886:0.002729999999999677,MG3b-106_v1:0.002489999999999881)0.0:0.000570)0.961:0.01980999999999966)1.0:0.24777999999999967)0.962:0.1399600000000003)1.0:0.23876000000000008,((MG3-2_v1:0.0,MG3-2_v2:0.0):0.5159099999999999,(MG3-1_v1:0.046350000000000335,MG3b-109_v1:0.06508999999999965)1.0:0.76952)0.601:0.12873999999999963)0.97:0.13112999999999975)1.0:0.23735000000000017)0.999:0.2893499999999998,(BboI_1240aa:0.9418700000000002,((WP_050752380_1_Type_II-C_1155aa:0.54202,(WP_095508358_1_Type_II-C_1138aa:0.4096599999999997,(WP_003839956_1_Type_II-C_1121aa:0.5243599999999997,(WP_007057059_1_Type_II-C_1138aa:0.000570,'cas9|CAS-II-C|Bifidobacterium_longum_DJO10A_uid58833|NC_010816|1187aa':0.0012199999999999989)1.0:0.3071299999999999)0.985:0.11479999999999979)0.728:0.08779000000000003)1.0:0.29417000000000026,((WP_053411199_1_Type_II-C_1100aa:0.68695,(WP_123930632_1_Type_II-C_1087aa:0.6193999999999997,(Cca2_1095aa:0.3259800000000004,(WP_025253428_1_Type_II-C_1100aa:0.35006000000000004,((WP_010933968_1_Type_II-C_1084aa:0.000570,'cas9|CAS-II-C|Corynebacterium_diphtheriae_NCTC_13129_uid57691|NC_002935|1084aa':0.000570)0.93:0.009649999999999714,(WP_014319618_1_Type_II-C_1084aa:0.0012999999999996348,(WP_014317373_1_Type_II-C_1084aa:0.005069999999999908,(((WP_085666229_1_Type_II-C_1084aa:0.0012999999999996348,WP_014301099_1_Type_II-C_1084aa:0.0012999999999996348)0.504:0.000570,(WP_014316098_1_Type_II-C_1084aa:0.000570,WP_014311133_1_Type_II-C_1084aa:0.0038400000000002876)0.915:0.0025599999999998957)0.0:0.000570,(WP_070794736_1_Type_II-C_1084aa:0.0012999999999996348,WP_014318431_1_Type_II-C_1084aa:0.000570)0.0:0.000570)0.0:0.000570)0.969:0.006400000000000183)0.446:0.004450000000000287)1.0:0.27003999999999984)0.814:0.07465999999999973)0.592:0.1527700000000003)0.997:0.15079999999999982)0.974:0.12082000000000015,(WP_076389496_1_Type_II-C_1116aa:0.6804799999999998,(WP_106110768_1_Type_II-C_1087aa:0.6207000000000003,(WP_050695651_1_Type_II-C_1138aa:0.28003,WP_072457083_1_Type_II-C_1103aa:0.25617)1.0:0.3657700000000004)0.942:0.1153900000000001)0.424:0.07972000000000001)0.939:0.11403000000000008)0.932:0.12672000000000017)0.968:0.14882000000000017)0.467:0.10901000000000005)1.0:1.10629,((('novel_Cas9|RBG_16_Deltaproteobacteria_42_7_curated|OGP65397.1|991aa':1.2107,('novel_Cas9|ARMAN4|KY040241|11779..14682|968aa':0.7436399999999996,'novel_Cas9|ARMAN1|MOEG00000013|1827..4676|950aa':0.8310900000000001)0.978:0.34021999999999997)1.0:0.7289599999999998,(((MG1-9_v1:0.0,MG1-9_v2:0.0):0.6569999999999996,(MG1-8_v1:0.0,MG1-8_v2:0.0):0.6500999999999997)1.0:0.5046599999999999,(MG1-12_v1:0.71001,(MG2-1_v1:0.0,MG2-1_v2:0.0):0.7172300000000003)1.0:0.49327999999999994)1.0:0.58453)0.97:0.19623999999999997,((MG2-4_v1:1.1132400000000002,((((WP_067777314_1_Type_II-C_1119aa:0.45296999999999965,(WP_123052294_1_Type_II-C_1109aa:0.011230000000000295,(('cas9|CAS-II-C|Akkermansia_muciniphila_ATCC_BAA_835_uid58985|NC_010655|1101aa':0.005010000000000403,WP_102732593_1_Type_II-C_1105aa:0.005980000000000096)0.997:0.027260000000000062,WP_102737403_1_Type_II-C_1109aa:0.023419999999999774)0.932:0.01766000000000023)1.0:0.41903999999999986)1.0:0.6688399999999999,((((MG2-29_v1:0.0,MG2-28_v1:0.0):0.3430900000000001,MG2-143_v3:0.3866100000000001)1.0:0.5120899999999997,((MG2-123_v1:0.14193999999999996,(MG2-122_v2:0.0,MG2-121_v1:0.0):0.1381899999999998)1.0:0.55551,(MG2-125_v1:0.1273099999999996,MG2-139_v3:0.15183999999999997)1.0:0.9870700000000001)0.983:0.16788999999999987)0.667:0.08659999999999979,((((MG2-95_v1:0.6260500000000002,(MG2-24_v2:0.0,MG2-24_v1:0.0):0.5989700000000004)0.94:0.1477700000000004,((MG2-131_v1:0.2771699999999999,(((MG2-143_v2:0.0,MG2-143_v1:0.0,MG2-141_v1:0.0):0.000570,MG2-142_v1:0.000570)1.0:0.43930000000000025,((MG2-105_v1:0.12155999999999967,(MG2-135_v2:0.16105999999999998,(MG2-124_v1:0.11883999999999961,MG2-134_v1:0.1585099999999997)0.81:0.014750000000000263)0.977:0.04239000000000015)0.796:0.025009999999999977,(MG2-157_v1:0.10357000000000038,((MG2-147_v3:0.00387000000000004,(MG2-148_v1:0.000570,(MG2-149_v1:0.006389999999999674,MG2-146_v1:0.000560)1.0:0.019529999999999603)0.923:0.005160000000000053)0.858:0.006370000000000431,((((MG2-158_v1:0.0,MG2-155_v1:0.0,MG2-158_v5:0.0,MG2-155_v2:0.0,MG2-158_v3:0.0,MG2-158_v4:0.0,MG2-158_v2:0.0):0.000570,((((MG2-156_v1:0.003409999999999691,((MG2-165_v1:0.0013100000000001444,(MG2-160_v1:0.0,MG2-163_v1:0.0):0.000570)0.861:0.000560,(MG2-151_v1:0.005150000000000432,MG2-152_v1:0.000560)0.862:0.003409999999999691)0.985:0.010329999999999728)0.99:0.013419999999999987,MG2-164_v1:0.000560)0.934:0.006210000000000271,((MG2-158_v6:0.0016800000000003479,(MG2-159_v1:0.006009999999999849,MG2-166_v1:0.0016699999999998383)0.983:0.00774000000000008)0.791:0.000920,MG2-161_v1:0.006470000000000198)0.963:0.005150000000000432)0.822:0.000560,MG2-162_v1:0.0024100000000002453)0.999:0.015509999999999913)0.0:0.000570,MG2-154_v1:0.0012999999999996348)0.0:0.000560,MG2-150_v1:0.0025700000000004053)0.192:0.002749999999999808)1.0:0.2662399999999998)0.998:0.08736999999999995)1.0:0.10139000000000031)0.158:0.06923999999999975)1.0:0.25356000000000023,(MG2-110_v1:0.43299999999999983,(MG2-107_v1:0.1978099999999996,MG2-109_v1:0.24948000000000015)0.994:0.08467999999999964)0.981:0.08776000000000028)0.999:0.10398999999999958)0.95:0.07826999999999984,(((((MG2-20_v1:0.07188999999999979,MG2-15_v1:0.06327000000000016)1.0:0.1705300000000003,MG2-114_v1:0.39242000000000044)0.161:0.06123000000000012,(MG2-140_v1:0.22848000000000024,((MG2-6_v3:0.0,MG2-6_v2:0.0,MG2-6_v1:0.0,MG2-6_v5:0.0,MG2-85_v1:0.0,MG2-6_v4:0.0):0.1459299999999999,((MG2-75_v1:0.0,MG2-75_v2:0.0):0.000570,MG2-74_v1:0.0013300000000002754)1.0:0.2927299999999997)0.964:0.059029999999999916)1.0:0.12115999999999971)0.933:0.04063999999999979,(((((MG2-133_v1:0.0013500000000004064,(MG2-120_v1:0.000570,(MG2-135_v1:0.0,MG2-117_v2:0.0,MG2-117_v3:0.0,MG2-117_v1:0.0):0.0013699999999996493)0.0:0.000570)1.0:0.12962000000000007,((MG2-115_v2:0.0,MG2-115_v1:0.0):0.05787000000000031,(MG2-119_v4:0.0,MG2-119_v2:0.0,MG2-119_v1:0.0,MG2-119_v3:0.0):0.13243000000000027)0.965:0.027510000000000367)0.985:0.03823000000000043,((MG2-128_v1:0.0014599999999997948,MG2-136_v1:0.000570)1.0:0.16343999999999959,MG2-132_v1:0.18405999999999967)0.492:0.031010000000000204)0.999:0.07272000000000034,(MG2-5_v3:0.0,MG2-5_v2:0.0,MG2-5_v1:0.0,MG2-5_v4:0.0):0.3905599999999998)0.89:0.057319999999999816,(((((((MG2-88_v2:0.0,MG2-88_v1:0.0,MG2-88_v3:0.0,MG2-88_v4:0.0):0.10146999999999995,MG2-118_v1:0.10503000000000018)1.0:0.0952099999999998,(MG2-129_v1:0.1854800000000001,(MG2-130_v1:0.000570,MG2-116_v1:0.01022000000000034)1.0:0.11575999999999986)0.035:0.02385000000000037)0.384:0.010570000000000412,MG2-122_v1:0.15761000000000003)0.926:0.03293000000000035,(MG2-104_v3:0.0,MG2-104_v4:0.0,MG2-104_v2:0.0,MG2-104_v1:0.0):0.20059999999999967)0.999:0.07491999999999965,(MG2-76_v1:0.0,MG2-76_v2:0.0):0.13041000000000036)0.99:0.04985999999999979,((MG2-147_v4:0.0,MG2-147_v1:0.0,MG2-147_v2:0.0,MG2-145_v1:0.0):0.20929999999999982,((MG2-155_v3:0.0,MG2-155_v4:0.0,MG2-153_v1:0.0,MG2-155_v6:0.0,MG2-155_v5:0.0):0.008099999999999774,(MG2-171_v1:0.0,MG2-167_v1:0.0):0.002769999999999939)1.0:0.20596999999999976)0.951:0.054240000000000066)0.992:0.05827999999999989)1.0:0.08870999999999984)0.293:0.06327000000000016,MG2-138_v1:0.4149799999999999)1.0:0.13931999999999967)0.993:0.08467999999999964,(((MG2-126_v1:0.11892000000000014,MG2-127_v1:0.05642999999999976)1.0:0.1791999999999998,((MG2-108_v2:0.0,MG2-108_v1:0.0):0.2959699999999996,(MG2-106_v1:0.18956000000000017,(MG2-163_v3:0.000570,MG2-163_v2:0.000560)1.0:0.14926999999999957)0.982:0.06636000000000042)0.555:0.05975000000000019)1.0:0.4492200000000004,(MG2-111_v1:0.23866999999999994,((MG2-112_v1:0.16727000000000025,(MG2-90_v1:0.17884999999999973,(MG2-113_v1:0.15523000000000042,(MG2-139_v1:0.0,MG2-137_v1:0.0,MG2-139_v2:0.0):0.12199999999999989)0.539:0.03915999999999986)0.969:0.058239999999999625)1.0:0.2319399999999998,MG2-25_v1:0.4108999999999998)0.417:0.06003000000000025)1.0:0.3022400000000003)0.112:0.06838999999999995)0.857:0.06738999999999962)0.992:0.1432800000000003)0.978:0.12347000000000019,((MG2-11_v1:0.35465000000000035,(MG2-144_v1:0.12880999999999965,MG2-103_v1:0.11029999999999962)1.0:0.22919)1.0:0.48973999999999984,((MG2-39_v1:0.00230999999999959,((MG2-40_v1:0.0,MG2-49_v1:0.0,MG2-36_v1:0.0,MG2-55_v1:0.0,MG2-50_v1:0.0,MG2-70_v1:0.0,MG2-38_v1:0.0,MG2-44_v1:0.0):0.000570,MG2-54_v1:0.0013699999999996493)0.999:0.000560)1.0:0.27597000000000005,(MG2-52_v1:0.000950,((MG2-56_v1:0.0,MG2-35_v1:0.0):0.00140000000000029,((MG2-58_v1:0.0,MG2-60_v1:0.0,MG2-72_v1:0.0):0.000570,((((MG2-45_v1:0.0,MG2-65_v1:0.0):0.0027799999999995606,((MG2-47_v1:0.0,MG2-57_v1:0.0):0.0013899999999997803,((MG2-48_v1:0.0,MG2-61_v1:0.0):0.0033599999999998076,(MG2-64_v1:0.0,MG2-33_v1:0.0):0.000700)0.222:0.000720)0.0:0.000570)0.0:0.000570,(MG2-69_v1:0.0013800000000001589,MG2-53_v1:0.0013800000000001589)0.0:0.000570)0.358:0.000570,(MG2-67_v1:0.0,MG2-37_v1:0.0,MG2-43_v1:0.0,MG2-41_v1:0.0,MG2-68_v1:0.0,MG2-66_v1:0.0):0.00140000000000029)0.0:0.000560)0.849:0.00140000000000029)1.0:0.000520)1.0:0.28085999999999967)1.0:0.6887599999999998)0.906:0.11324999999999985)0.245:0.08667999999999987,(MG2-92_v1:0.09403000000000006,(MG2-96_v1:0.000570,(MG2-7_v1:0.0,MG2-7_v2:0.0):0.0013399999999998968)1.0:0.10839999999999961)1.0:0.6275300000000001)0.971:0.20490999999999993)1.0:0.9542099999999998,(((((MG1-159_v1:0.007670000000000066,(MG1-5_v2:0.0,MG1-5_v1:0.0):0.058069999999999844)1.0:0.1467900000000002,((((((MG1-167_v1:0.0,MG1-132_v1:0.0):0.0013699999999996493,(MG1-103_v1:0.0,MG1-83_v1:0.0):0.01686999999999994)0.98:0.008169999999999789,MG1-182_v1:0.012039999999999829)0.868:0.000560,(MG1-106_v1:0.0,MG1-199_v1:0.0):0.011169999999999902)0.726:0.003490000000000215,((MG1-196_v1:0.0013800000000001589,(MG1-125_v1:0.004120000000000346,(MG1-149_v1:0.0,MG1-188_v1:0.0):0.004109999999999836)0.811:0.0013800000000001589)0.909:0.006649999999999601,((MG1-172_v1:0.0,MG1-141_v1:0.0):0.01191000000000031,(((MG1-123_v1:0.0,MG1-102_v1:0.0):0.002729999999999677,MG1-104_v1:0.03003)0.996:0.018640000000000434,(MG1-184_v1:0.0,MG1-112_v1:0.0):0.004100000000000215)0.997:0.017420000000000435)0.989:0.01470000000000038)0.396:0.0048799999999999955)1.0:0.13515999999999995,((MG1-87_v1:0.0,MG1-147_v1:0.0):0.05149000000000026,((MG1-150_v1:0.0,MG1-237_v1:0.0):0.05647000000000002,(MG1-252_v1:0.0,MG1-156_v1:0.0):0.023030000000000328)0.464:0.026690000000000325)1.0:0.16652999999999984)0.92:0.07171000000000038)1.0:0.26207000000000047,((MG1-320_v1:0.4299999999999997,((MG1-152_v1:0.0,MG1-257_v1:0.0):0.008560000000000123,MG1-264_v1:0.023270000000000124)1.0:0.28988999999999976)0.995:0.09830000000000005,(MG1-319_v1:0.3411200000000001,((((MG1-6_v1:0.0,MG1-6_v3:0.0,MG1-6_v2:0.0,MG1-6_v4:0.0):0.011350000000000193,((MG1-124_v1:0.0,MG1-213_v1:0.0):0.0028399999999999537,((MG1-135_v1:0.0,MG1-248_v1:0.0):0.004129999999999967,(((MG1-92_v1:0.0,MG1-190_v1:0.0):0.0028100000000002012,((MG1-160_v1:0.0,MG1-253_v1:0.0):0.00140000000000029,MG1-229_v1:0.014100000000000001)0.805:0.001420000000000421)0.0:0.000570,((((((MG1-128_v1:0.0,MG1-189_v1:0.0):0.00140000000000029,((MG1-161_v1:0.005630000000000024,MG1-231_v1:0.00140000000000029)0.794:0.0014099999999999113,MG1-265_v1:0.0041799999999998505)0.774:0.0014099999999999113)0.752:0.00140000000000029,((((MG1-95_v1:0.0,MG1-108_v1:0.0,MG1-238_v1:0.0):0.0014099999999999113,(MG1-179_v1:0.0,MG1-126_v1:0.0):0.0041999999999999815)0.0:0.000570,(MG1-186_v1:0.0013600000000000279,((MG1-255_v1:0.000570,(((MG1-133_v1:0.0,MG1-249_v1:0.0):0.00419000000000036,(((MG1-134_v1:0.0,MG1-169_v1:0.0,MG1-94_v1:0.0):0.0014300000000000423,(MG1-105_v1:0.0,MG1-204_v1:0.0):0.0014099999999999113)0.388:0.000570,((MG1-234_v1:0.000560,MG1-224_v1:0.00558000000000014)0.431:0.0013899999999997803,(((MG1-192_v1:0.0,MG1-115_v1:0.0):0.0014099999999999113,((MG1-210_v1:0.0,MG1-136_v1:0.0):0.0028300000000003322,MG1-171_v1:0.0028300000000003322)0.818:0.001420000000000421)0.056:0.000560,(MG1-148_v1:0.0,MG1-243_v1:0.0):0.0028300000000003322)0.819:0.000570)0.914:0.0013699999999996493)0.0:0.000560)0.0:0.000570,((MG1-114_v1:0.0,MG1-230_v1:0.0):0.0028100000000002012,(MG1-142_v1:0.0,MG1-251_v1:0.0):0.0028100000000002012)0.0:0.000570)0.0:0.000570)0.708:0.000570,(MG1-99_v1:0.0,MG1-262_v1:0.0):0.005539999999999878)0.453:0.0013899999999997803)1.0:0.000570)0.0:0.000570,((MG1-86_v1:0.0,MG1-226_v1:0.0):0.00140000000000029,((MG1-118_v1:0.0,MG1-250_v1:0.0):0.000570,(MG1-84_v1:0.0,MG1-207_v1:0.0):0.001420000000000421)0.792:0.0014099999999999113)0.0:0.000570)0.0:0.000570)0.762:0.001420000000000421,(MG1-119_v1:0.000570,(MG1-214_v1:0.000550,MG1-101_v1:0.00419000000000036)0.725:0.004209999999999603)0.911:0.004150000000000098)0.962:0.005690000000000417,MG1-205_v1:0.00140000000000029)0.883:0.0028300000000003322,(((MG1-89_v1:0.0,MG1-185_v1:0.0):0.000570,MG1-247_v1:0.004240000000000244)0.0:0.000570,((MG1-122_v1:0.0,MG1-181_v1:0.0):0.00140000000000029,MG1-217_v1:0.000560)0.0:0.000570)0.0:0.000560)0.914:0.0012999999999996348)0.946:0.005639999999999645)0.806:0.000550)0.846:0.007049999999999557)1.0:0.22857000000000038,(((MG1-109_v1:0.0,MG1-228_v1:0.0):0.017540000000000333,((MG1-146_v1:0.0,MG1-242_v1:0.0):0.0040300000000002,(MG1-116_v1:0.000570,MG1-240_v1:0.000570)0.883:0.004669999999999952)0.941:0.013790000000000191)0.99:0.04596,(((MG1-140_v1:0.0,MG1-219_v1:0.0):0.004489999999999661,(MG1-127_v1:0.0028199999999998226,(MG1-176_v1:0.000570,(MG1-158_v1:0.0,MG1-259_v1:0.0):0.0014300000000000423)0.783:0.000560)0.876:0.0041399999999995885)0.965:0.011120000000000019,((MG1-138_v1:0.0,MG1-246_v1:0.0):0.009780000000000122,((MG1-130_v1:0.0,MG1-233_v1:0.0):0.000570,((MG1-177_v1:0.0,MG1-111_v2:0.0,MG1-111_v1:0.0):0.0014099999999999113,(MG1-7_v1:0.000570,(MG1-153_v1:0.001420000000000421,MG1-256_v1:0.000570)0.816:0.0014099999999999113)0.964:0.005630000000000024)0.894:0.002849999999999575)0.883:0.003210000000000157)0.93:0.008840000000000181)0.998:0.0464500000000001)1.0:0.1480100000000002)1.0:0.20066999999999968,(MG1-326_v1:0.2138,(((MG1-157_v1:0.0,MG1-244_v1:0.0):0.002749999999999808,(((MG1-178_v1:0.0,MG1-91_v1:0.0):0.0013699999999996493,((MG1-198_v1:0.0,MG1-145_v1:0.0):0.0027600000000003178,(MG1-96_v1:0.0,MG1-107_v1:0.0,MG1-239_v1:0.0,MG1-232_v1:0.0):0.0027400000000001867)0.0:0.000570)0.954:0.004109999999999836,(MG1-129_v1:0.0,MG1-201_v1:0.0,MG1-121_v1:0.0,MG1-180_v1:0.0):0.000570)0.0:0.000570)0.763:0.0013399999999998968,(MG1-220_v1:0.0,MG1-80_v1:0.0):0.000550)1.0:0.27749999999999986)0.91:0.06771999999999956)0.948:0.06449000000000016)0.71:0.05696999999999974)0.765:0.10641999999999996)1.0:0.44855,(((((MG1-282_v1:0.0,MG1-281_v1:0.0,MG1-1_v1:0.0):0.29542,(MG1-322_v1:0.000570,((MG1-325_v2:0.0,MG1-325_v1:0.0):0.000570,MG1-321_v1:0.0012199999999999989)0.74:0.0011999999999998678)1.0:0.2290700000000001)1.0:0.15584000000000042,(MG1-323_v1:0.2723500000000003,MG1-324_v1:0.20619999999999994)0.995:0.09058999999999973)0.268:0.06097999999999981,(MG1-10_v1:0.13039999999999985,MG1-11_v1:0.9151400000000001)0.963:0.15334000000000003)1.0:0.5371099999999998,(WP_082083265_1_Type_II-C_1086aa:0.7181600000000001,(MG1-2_v2:0.0,MG1-2_v1:0.0):0.5480600000000004)0.653:0.17495000000000038)0.998:0.29034000000000004)0.99:0.2349000000000001,(WP_052571014_1_Type_II-C_1056aa:1.07436,(MG1-47_v1:0.29898000000000025,((MG1-327_v1:0.22402999999999995,((MG1-4_v1:0.0,MG1-4_v2:0.0):0.07404999999999973,(MG1-37_v1:0.0,MG1-22_v1:0.0,MG1-41_v1:0.0):0.04445000000000032)1.0:0.19132000000000016)0.962:0.05959999999999965,(((MG1-25_v1:0.0,MG1-20_v1:0.0):0.13002000000000002,(MG1-40_v1:0.0,MG1-26_v1:0.0):0.09407999999999994)1.0:0.21171000000000006,(MG1-52_v2:0.0,MG1-52_v1:0.0):0.22592000000000034)0.468:0.05233000000000043)0.982:0.12797000000000036)1.0:0.8386599999999995)0.226:0.15352999999999994)1.0:0.87391)0.625:0.09852999999999978)0.979:0.17242999999999986)0.967:0.16190999999999978,(((WP_025208688_1_Type_II-C_1195aa:1.24749,((MG98-3_v1:0.8256600000000001,((MG98-72_v1:0.3267699999999998,(MG98-195_v2:0.0,MG98-140_v1:0.0,MG98-195_v1:0.0):0.2644200000000003)1.0:0.5640700000000001,(((MG98-55_v1:0.008119999999999905,MG98-111_v1:0.007380000000000386)0.79:0.005429999999999602,((MG98-136_v1:0.006380000000000052,(MG98-134_v1:0.000570,MG98-135_v1:0.0012100000000003774)0.0:0.000570)0.929:0.004540000000000433,((MG98-59_v1:0.0,MG98-73_v2:0.0):0.013119999999999798,MG98-5_v1:0.0047600000000000975)0.935:0.004990000000000272)0.496:0.004089999999999705)1.0:0.49853000000000014,(((MG98-23_v1:0.009859999999999758,((MG98-107_v1:0.0012100000000003774,((((MG98-8_v1:0.0035400000000000986,(MG98-123_v1:0.007119999999999571,(MG98-122_v1:0.0,MG98-177_v1:0.0):0.008230000000000182)0.904:0.002349999999999852)0.892:0.0024100000000002453,(((((MG98-30_v4:0.0,MG98-106_v2:0.0,MG98-30_v5:0.0,MG98-106_v1:0.0,MG98-30_v7:0.0,MG98-30_v3:0.0,MG98-30_v2:0.0,MG98-30_v1:0.0):0.000570,(MG98-98_v1:0.0,MG98-98_v3:0.0):0.005910000000000082)0.374:0.0011900000000002464,((((MG98-77_v2:0.0025100000000000122,MG98-76_v1:0.000570)0.812:0.0021300000000001873,(MG98-50_v1:0.003569999999999851,(MG98-63_v1:0.0,MG98-63_v2:0.0,MG98-79_v1:0.0,MG98-79_v3:0.0):0.000570)0.891:0.002360000000000362)0.817:0.0011900000000002464,(MG98-88_v1:0.0011900000000002464,((((((MG98-126_v1:0.0,MG98-98_v2:0.0,MG98-98_v4:0.0,MG98-126_v4:0.0):0.0011999999999998678,((MG98-79_v2:0.0,MG98-109_v2:0.0,MG98-109_v4:0.0):0.000570,(((MG98-22_v3:0.000570,MG98-39_v1:0.0011900000000002464)0.0:0.000570,(MG98-22_v4:0.0,MG98-174_v2:0.0,MG98-22_v5:0.0,MG98-174_v1:0.0,MG98-22_v1:0.0):0.000570)0.0:0.000570,(MG98-109_v1:0.0,MG98-64_v1:0.0,MG98-109_v3:0.0):0.0011900000000002464)0.806:0.0011999999999998678)0.781:0.0011999999999998678)0.0:0.000570,(MG98-27_v1:0.0011900000000002464,MG98-117_v1:0.0011900000000002464)0.827:0.0011900000000002464)0.91:0.000570,(MG98-35_v1:0.0010099999999999554,(((MG98-47_v6:0.0,MG98-47_v4:0.0,MG98-114_v2:0.0,MG98-90_v1:0.0,MG98-47_v7:0.0,MG98-9_v7:0.0,MG98-114_v1:0.0,MG98-9_v6:0.0,MG98-47_v5:0.0,MG98-114_v3:0.0,MG98-9_v8:0.0,MG98-9_v2:0.0,MG98-9_v4:0.0,MG98-9_v3:0.0,MG98-9_v5:0.0,MG98-47_v2:0.0,MG98-47_v1:0.0,MG98-9_v1:0.0):0.000570,(MG98-33_v2:0.0,MG98-33_v4:0.0,MG98-33_v3:0.0,MG98-33_v1:0.0):0.0011999999999998678)0.0:0.000570,((MG98-114_v4:0.0011900000000002464,MG98-2_v1:0.000560)0.0:0.000570,(MG98-97_v1:0.0,MG98-138_v1:0.0):0.0012100000000003774)0.0:0.000570)0.331:0.000570)0.671:0.002349999999999852)0.834:0.0019499999999998963,((MG98-13_v4:0.0,MG98-77_v1:0.0,MG98-160_v1:0.0,MG98-13_v5:0.0,MG98-160_v3:0.0,MG98-160_v2:0.0,MG98-44_v1:0.0,MG98-13_v3:0.0,MG98-13_v1:0.0,MG98-13_v2:0.0):0.000940,((MG98-41_v9:0.0,MG98-41_v10:0.0,MG98-41_v11:0.0,MG98-41_v7:0.0,MG98-96_v2:0.0,MG98-137_v3:0.0,MG98-41_v6:0.0,MG98-41_v8:0.0,MG98-137_v2:0.0,MG98-137_v1:0.0,MG98-96_v1:0.0,MG98-41_v2:0.0,MG98-41_v3:0.0,MG98-41_v4:0.0,MG98-41_v1:0.0,MG98-137_v5:0.0,MG98-137_v6:0.0,MG98-137_v7:0.0):0.000570,MG98-82_v2:0.0011999999999998678)0.807:0.0014399999999996638)0.627:0.002360000000000362)0.871:0.000540,(MG98-129_v1:0.0035199999999999676,(MG98-45_v4:0.0,MG98-66_v2:0.0,MG98-45_v3:0.0,MG98-45_v2:0.0,MG98-66_v1:0.0):0.000560)0.777:0.0023699999999999832)0.737:0.000570)0.205:0.000570)0.444:0.000570,(MG98-131_v1:0.0,MG98-69_v1:0.0,MG98-131_v2:0.0):0.000570)0.317:0.000570)0.903:0.0034000000000000696,(MG98-132_v1:0.0,MG98-94_v1:0.0):0.0012900000000000134)0.474:0.0023699999999999832,MG98-70_v1:0.007010000000000183)0.768:0.001260000000000261)0.41:0.0011900000000002464,MG98-14_v1:0.004679999999999573)0.871:0.0024300000000003763,(MG98-106_v3:0.005950000000000344,MG98-113_v1:0.003529999999999589)0.473:0.0011900000000002464)0.796:0.0012100000000003774)0.433:0.0019900000000001583,MG98-19_v1:0.009909999999999641)0.997:0.021930000000000227)0.998:0.04797999999999991,(((MG98-82_v1:0.0,MG98-65_v1:0.0):0.005889999999999951,(((((((MG98-91_v1:0.0,MG98-91_v3:0.0):0.000570,MG98-91_v2:0.000570)1.0:0.001540000000000319,MG98-78_v1:0.004679999999999573)0.0:0.000860,((MG98-80_v1:0.0023799999999996047,(((MG98-93_v2:0.0,MG98-93_v1:0.0):0.000570,MG98-15_v1:0.0011900000000002464)0.791:0.0011900000000002464,MG98-104_v1:0.000570)0.823:0.0011999999999998678)0.783:0.0011900000000002464,((((MG98-81_v3:0.005910000000000082,(((MG98-125_v1:0.000570,((MG98-120_v1:0.000570,(MG98-22_v2:0.0,MG98-21_v1:0.0):0.0011900000000002464)0.0:0.000570,((MG98-17_v3:0.0,MG98-17_v4:0.0,MG98-17_v2:0.0,MG98-17_v1:0.0):0.000570,MG98-53_v1:0.008300000000000196)0.821:0.0011900000000002464)0.856:0.0011900000000002464)0.0:0.000570,((MG98-84_v1:0.000570,MG98-85_v1:0.0022299999999999542)0.401:0.0011799999999997368,((((MG98-7_v10:0.0,MG98-7_v9:0.0,MG98-7_v15:0.0,MG98-7_v12:0.0,MG98-7_v13:0.0,MG98-7_v11:0.0,MG98-7_v16:0.0,MG98-7_v14:0.0,MG98-7_v17:0.0,MG98-7_v19:0.0,MG98-7_v21:0.0,MG98-7_v24:0.0,MG98-7_v20:0.0,MG98-7_v18:0.0,MG98-7_v23:0.0,MG98-7_v22:0.0,MG98-7_v3:0.0,MG98-7_v7:0.0,MG98-7_v4:0.0,MG98-7_v5:0.0,MG98-7_v6:0.0,MG98-7_v8:0.0,MG98-7_v2:0.0,MG98-7_v1:0.0):0.0011900000000002464,MG98-90_v2:0.000570)0.826:0.001960000000000406,((MG98-102_v1:0.0,MG98-102_v2:0.0):0.000570,MG98-99_v1:0.0011799999999997368)0.912:0.0034000000000000696)0.959:0.005209999999999937,MG98-100_v1:0.0035600000000002296)1.0:0.000570)0.923:0.0010700000000003485)0.816:0.0011999999999998678,(MG98-112_v1:0.0,MG98-162_v1:0.0):0.005910000000000082)0.0:0.000570)0.0:0.000560,(MG98-130_v1:0.0011999999999998678,((MG98-21_v7:0.0,MG98-21_v6:0.0,MG98-21_v5:0.0,MG98-21_v8:0.0,MG98-21_v11:0.0,MG98-21_v9:0.0,MG98-21_v10:0.0,MG98-21_v12:0.0,MG98-21_v13:0.0,MG98-21_v2:0.0,MG98-21_v4:0.0,MG98-21_v3:0.0,MG98-20_v1:0.0):0.000570,MG98-132_v2:0.000570)0.0:0.000570)0.797:0.0011900000000002464)0.819:0.0011900000000002464,(((MG98-47_v3:0.0,MG98-58_v3:0.0,MG98-58_v4:0.0,MG98-58_v5:0.0,MG98-58_v6:0.0,MG98-58_v1:0.0,MG98-58_v7:0.0,MG98-58_v10:0.0,MG98-58_v8:0.0,MG98-58_v11:0.0,MG98-58_v13:0.0,MG98-58_v12:0.0,MG98-58_v9:0.0):0.000570,(MG98-31_v2:0.0,MG98-31_v4:0.0,MG98-31_v3:0.0,MG98-31_v1:0.0):0.0021800000000000708)0.514:0.0023699999999999832,(MG98-116_v2:0.0,MG98-116_v1:0.0):0.000550)0.927:0.0010099999999999554)0.0:0.000560,((((MG98-44_v2:0.0,MG98-55_v2:0.0):0.004400000000000404,((MG98-74_v1:0.0,MG98-60_v1:0.0,MG98-74_v3:0.0):0.0020199999999999108,(MG98-12_v3:0.0,MG98-12_v2:0.0,MG98-12_v1:0.0):0.0038600000000004187)0.431:0.0011999999999998678)0.852:0.000570,(((((((MG98-68_v1:0.002360000000000362,(MG98-103_v1:0.0011900000000002464,MG98-34_v1:0.000570)0.763:0.0011799999999997368)0.747:0.000570,MG98-74_v2:0.000570)0.843:0.000560,(MG98-71_v2:0.0048000000000003595,MG98-10_v1:0.000570)0.963:0.0057600000000004314)0.409:0.0011900000000002464,(((MG98-95_v1:0.0,MG98-51_v2:0.0,MG98-4_v7:0.0,MG98-81_v1:0.0,MG98-4_v6:0.0,MG98-81_v2:0.0,MG98-126_v3:0.0,MG98-4_v8:0.0,MG98-126_v2:0.0,MG98-158_v1:0.0,MG98-4_v9:0.0,MG98-4_v5:0.0,MG98-4_v11:0.0,MG98-4_v10:0.0,MG98-168_v1:0.0,MG98-4_v3:0.0,MG98-4_v2:0.0,MG98-4_v12:0.0,MG98-197_v1:0.0,MG98-4_v1:0.0,MG98-4_v4:0.0,MG98-51_v1:0.0):0.000570,MG98-25_v1:0.000560)0.0:0.000570,(MG98-115_v1:0.000560,((MG98-133_v4:0.000570,(MG98-101_v1:0.000570,(MG98-6_v5:0.0,MG98-60_v3:0.0,MG98-60_v2:0.0,MG98-60_v4:0.0,MG98-6_v6:0.0,MG98-6_v8:0.0,MG98-6_v7:0.0,MG98-133_v3:0.0,MG98-133_v1:0.0,MG98-6_v9:0.0,MG98-133_v2:0.0,MG98-6_v4:0.0,MG98-40_v1:0.0,MG98-6_v3:0.0,MG98-6_v2:0.0,MG98-6_v1:0.0):0.000570)0.0:0.000570)0.0:0.000570,MG98-108_v1:0.0011900000000002464)0.802:0.0011900000000002464)0.724:0.000570)1.0:0.000570)0.922:0.0010399999999997078,(((((MG98-52_v2:0.0,MG98-41_v5:0.0):0.0034999999999998366,(MG98-64_v2:0.000570,((MG98-56_v1:0.000570,MG98-83_v1:0.0012100000000003774)0.84:0.0011900000000002464,(MG98-89_v1:0.000570,MG98-58_v2:0.0023699999999999832)0.822:0.0011900000000002464)1.0:0.000690)0.0:0.000600)0.442:0.0011799999999997368,MG98-73_v1:0.004690000000000083)0.72:0.000570,MG98-86_v1:0.000570)0.736:0.0011799999999997368,(MG98-67_v1:0.0011900000000002464,((MG98-30_v6:0.0,MG98-30_v8:0.0,MG98-28_v1:0.0):0.000570,(MG98-26_v2:0.0022900000000003473,MG98-127_v1:0.000560)0.354:0.000550)0.919:0.002360000000000362)0.0:0.000570)0.0:0.000570)0.782:0.0011900000000002464,((MG98-16_v2:0.0,MG98-16_v1:0.0):0.00354999999999972,((MG98-105_v1:0.0,MG98-105_v2:0.0):0.0023699999999999832,MG98-95_v2:0.0011900000000002464)0.823:0.0011900000000002464)0.536:0.000570)0.821:0.000570,(MG98-43_v1:0.0,MG98-37_v1:0.0):0.007019999999999804)0.443:0.0011900000000002464)0.819:0.0012299999999996203,(((MG98-42_v1:0.004730000000000345,(MG98-61_v1:0.004710000000000214,(MG98-43_v2:0.0,MG98-54_v1:0.0):0.007119999999999571)0.775:0.0011799999999997368)0.999:0.000620,MG98-52_v1:0.016530000000000378)0.403:0.000630,((((MG98-62_v2:0.0,MG98-49_v1:0.0):0.003289999999999793,(MG98-46_v1:0.0023799999999996047,MG98-18_v1:0.0023699999999999832)0.88:0.000570)0.297:0.0011799999999997368,MG98-36_v1:0.007550000000000168)0.0:0.000560,((MG98-121_v1:0.005250000000000199,(MG98-62_v1:0.004089999999999705,MG98-110_v1:0.000710)0.655:0.003529999999999589)0.769:0.0012900000000000134,MG98-124_v1:0.004109999999999836)0.952:0.005930000000000213)0.761:0.000740)0.699:0.0011900000000002464)0.645:0.000570)0.0:0.000570)0.977:0.005939999999999834)0.889:0.002349999999999852,(MG98-139_v1:0.0011900000000002464,(MG98-29_v2:0.000570,(MG98-1_v1:0.0011900000000002464,MG98-29_v1:0.000570)0.0:0.000570)0.915:0.002340000000000231)0.953:0.004690000000000083)0.846:0.000570,MG98-40_v2:0.0023200000000000998)0.891:0.002349999999999852,(((MG98-119_v1:0.0011900000000002464,(MG98-71_v1:0.0,MG98-57_v1:0.0,MG98-71_v3:0.0,MG98-71_v5:0.0,MG98-71_v4:0.0):0.016949999999999577)0.802:0.0011799999999997368,(((MG98-92_v1:0.0011900000000002464,MG98-128_v1:0.002360000000000362)0.99:0.007100000000000328,(MG98-51_v3:0.0,MG98-65_v2:0.0):0.000570)0.794:0.000570,(MG98-26_v3:0.0,MG98-26_v9:0.0,MG98-26_v6:0.0,MG98-26_v8:0.0,MG98-26_v4:0.0,MG98-26_v5:0.0,MG98-26_v10:0.0,MG98-26_v7:0.0,MG98-26_v11:0.0,MG98-26_v1:0.0,MG98-24_v1:0.0):0.000570)0.0:0.000560)0.871:0.00230999999999959,((MG98-38_v1:0.003449999999999953,((MG98-118_v1:0.000550,(MG98-54_v2:0.006050000000000111,MG98-45_v1:0.005729999999999791)0.893:0.003490000000000215)0.949:0.0045200000000003016,MG98-11_v1:0.000570)0.847:0.000560)0.966:0.00586999999999982,((MG98-32_v2:0.0,MG98-32_v4:0.0,MG98-32_v3:0.0,MG98-151_v1:0.0,MG98-32_v5:0.0,MG98-75_v1:0.0,MG98-32_v1:0.0):0.000570,MG98-87_v1:0.000570)0.813:0.001260000000000261)0.88:0.00230999999999959)0.804:0.0011900000000002464)0.766:0.0011900000000002464)0.0:0.000560,MG98-48_v1:0.007080000000000197)0.998:0.04650999999999961)1.0:0.25361999999999973,(MG98-138_v2:0.15181999999999984,MG98-137_v4:0.25155999999999956)1.0:0.1246299999999998)1.0:0.2121799999999996)1.0:0.2016300000000002)0.722:0.09574999999999978)0.988:0.13974999999999982,(((MG43-96_v1:0.005449999999999733,MG43-95_v1:0.000550)1.0:0.49200000000000044,((((MG43-83_v1:0.09567999999999977,MG43-84_v1:0.16720999999999986)1.0:0.26558999999999955,(MG43-44_v1:0.003490000000000215,((MG43-19_v1:0.0012199999999999989,((((MG43-10_v1:0.0017800000000001148,MG43-73_v1:0.000570)0.865:0.0021300000000001873,(((MG43-74_v1:0.0,MG43-78_v2:0.0):0.000570,MG43-12_v1:0.0022500000000000853)0.893:0.002169999999999561,(MG43-3_v2:0.0,MG43-3_v1:0.0):0.0012199999999999989)0.995:0.000570)0.922:0.0011700000000001154,MG43-9_v1:0.000570)0.0:0.000570,MG43-2_v1:0.0012299999999996203)0.802:0.0012199999999999989)0.792:0.0012199999999999989,MG43-4_v1:0.000570)0.803:0.0013800000000001589)1.0:0.5426900000000003)0.169:0.08101999999999965,((MG43-82_v1:0.020400000000000418,((MG43-13_v1:0.0025100000000000122,(MG43-6_v1:0.004929999999999879,MG43-8_v1:0.000550)0.046:0.0024600000000001288)1.0:0.11352000000000029,(MG43-85_v1:0.009260000000000268,MG43-7_v1:0.01238000000000028)0.86:0.0035999999999996035)0.983:0.014370000000000438)0.896:0.01006000000000018,(MG43-78_v1:0.05414999999999992,MG43-65_v1:0.05595999999999979)0.968:0.014910000000000423)1.0:0.27829999999999977)0.469:0.08889000000000014,(MG43-64_v1:0.0012199999999999989,(MG43-57_v1:0.0012299999999996203,(MG43-34_v2:0.0,MG43-32_v1:0.0):0.000570)0.274:0.000570)1.0:0.4348099999999997)0.993:0.13732999999999995)1.0:0.28354999999999997,(MG43-97_v1:0.58928,(((MG43-42_v1:0.000560,MG43-34_v1:0.0053200000000002134)1.0:0.5341700000000005,(((MG43-55_v1:0.016939999999999955,MG43-54_v1:0.008420000000000094)1.0:0.02519999999999989,(((MG43-72_v2:0.000570,MG43-72_v1:0.000570)0.932:0.005289999999999573,(MG43-50_v1:0.003689999999999749,(MG43-52_v1:0.000560,(MG43-24_v2:0.0,MG43-22_v2:0.0):0.0014300000000000423)1.0:0.06857999999999986)0.396:0.004209999999999603)0.983:0.014840000000000408,MG43-48_v1:0.01022000000000034)0.195:0.008399999999999963)0.979:0.03106999999999971,(((MG43-21_v1:0.008460000000000356,(MG43-11_v1:0.024169999999999803,(MG43-33_v1:0.0,MG43-35_v2:0.0):0.013860000000000205)0.371:0.005429999999999602)0.787:0.006529999999999703,MG43-62_v1:0.035980000000000345)1.0:0.03122999999999987,((((MG43-14_v1:0.015659999999999563,(MG43-92_v2:0.0,MG43-92_v1:0.0,MG43-88_v1:0.0):0.04481999999999964)0.991:0.010989999999999611,((MG43-24_v1:0.0,MG43-26_v2:0.0):0.012019999999999698,MG43-17_v1:0.010970000000000368)0.954:0.005670000000000286)0.744:0.0014099999999999113,(((MG43-56_v2:0.01053000000000015,MG43-66_v2:0.017739999999999867)0.995:0.014569999999999972,(MG43-43_v1:0.0,MG43-46_v1:0.0):0.020649999999999835)0.928:0.004909999999999748,(((MG43-15_v7:0.0,MG43-15_v8:0.0,MG43-15_v9:0.0,MG43-15_v10:0.0,MG43-15_v6:0.0,MG43-15_v5:0.0,MG43-15_v1:0.0,MG43-15_v3:0.0):0.000570,(MG43-15_v2:0.000570,(MG43-16_v1:0.0012100000000003774,MG43-15_v4:0.000570)1.0:0.000570)0.951:0.000560)0.998:0.017079999999999984,((MG43-22_v1:0.0,MG43-20_v1:0.0,MG43-22_v3:0.0):0.016180000000000305,(MG43-35_v1:0.00558000000000014,((MG43-25_v1:0.0,MG43-27_v4:0.0,MG43-27_v5:0.0,MG43-27_v3:0.0,MG43-27_v2:0.0,MG43-27_v6:0.0,MG43-27_v7:0.0):0.000570,MG43-75_v1:0.000560)0.917:0.005489999999999995)0.643:0.005819999999999936)0.942:0.007049999999999557)0.934:0.006520000000000081)0.048:0.002220000000000333)0.994:0.015439999999999898,(((((((MG43-31_v1:0.0,MG43-33_v2:0.0):0.006750000000000256,MG43-49_v1:0.011029999999999873)0.391:0.003309999999999924,(MG43-36_v1:0.00666000000000011,MG43-79_v1:0.00666000000000011)0.948:0.005429999999999602)0.909:0.000570,((MG43-38_v1:0.014020000000000366,((MG43-37_v1:0.0,MG43-39_v1:0.0):0.005819999999999936,(MG43-51_v1:0.007830000000000226,(MG43-70_v2:0.000570,MG43-71_v1:0.000570)0.994:0.008939999999999948)0.978:0.007559999999999789)0.44:0.002200000000000202)0.904:0.0034200000000002007,(MG43-80_v1:0.013410000000000366,(MG43-41_v1:0.016810000000000436,MG43-81_v1:0.01116000000000028)0.91:0.0033200000000004337)0.927:0.003610000000000113)0.949:0.0043199999999998795)0.896:0.0022099999999998232,(MG43-19_v2:0.0,MG43-18_v1:0.0):0.009979999999999656)0.757:0.0010500000000002174,((MG43-59_v1:0.003610000000000113,((MG43-90_v12:0.0,MG43-90_v10:0.0,MG43-90_v13:0.0,MG43-90_v11:0.0,MG43-90_v9:0.0,MG43-90_v5:0.0,MG43-90_v4:0.0,MG43-90_v7:0.0,MG43-90_v6:0.0,MG43-90_v3:0.0,MG43-90_v2:0.0,MG43-86_v1:0.0,MG43-90_v1:0.0):0.000570,MG43-87_v1:0.0011499999999999844)0.788:0.0011999999999998678)0.998:0.012780000000000236,((MG43-46_v2:0.000570,(MG43-63_v1:0.0,MG43-66_v1:0.0):0.000570)0.762:0.0019999999999997797,((MG43-60_v1:0.0,MG43-60_v2:0.0):0.000570,(MG43-56_v1:0.0,MG43-53_v1:0.0):0.007640000000000313)0.979:0.014859999999999651)0.95:0.008779999999999788)0.887:0.0038799999999996615)0.322:0.001120000000000232,(((MG43-47_v1:0.0,MG43-50_v2:0.0):0.011230000000000295,(MG43-45_v1:0.03620999999999963,(MG43-68_v1:0.003330000000000055,((MG43-61_v1:0.000560,(MG43-70_v1:0.0,MG43-67_v1:0.0):0.012249999999999872)0.841:0.000570,(MG43-29_v1:0.0019299999999997652,(MG43-26_v1:0.0,MG43-28_v3:0.0,MG43-28_v2:0.0):0.003610000000000113)0.891:0.003330000000000055)0.905:0.003070000000000128)0.788:0.0012299999999996203)0.109:0.002189999999999692)0.956:0.004470000000000418,(((((MG43-32_v2:0.0,MG43-30_v1:0.0):0.006560000000000343,MG43-76_v1:0.012360000000000149)0.968:0.005609999999999893,MG43-58_v1:0.015489999999999782)0.749:0.0010799999999999699,((MG43-23_v1:0.0,MG43-25_v3:0.0,MG43-25_v2:0.0):0.0015599999999995617,MG43-28_v1:0.00279000000000007)0.989:0.00945000000000018)0.912:0.0046400000000001995,((MG43-42_v2:0.0,MG43-39_v2:0.0):0.006050000000000111,((MG43-40_v1:0.001140000000000363,MG43-77_v1:0.000570)0.999:0.02507999999999999,((MG43-27_v1:0.0,MG43-29_v2:0.0):0.017759999999999998,MG43-69_v1:0.0036599999999999966)0.999:0.01794999999999991)0.914:0.0053200000000002134)0.947:0.005390000000000228)1.0:0.024820000000000064)0.747:0.0011099999999997223)0.99:0.013889999999999958)0.899:0.011619999999999742)0.982:0.025900000000000034)1.0:0.4866799999999998)1.0:0.3161100000000001,(MG43-93_v1:0.5045800000000003,((MG43-90_v8:0.1264599999999998,MG43-91_v1:0.11296000000000017)1.0:0.4638499999999999,(MG43-89_v1:0.39832,(MG43-94_v1:0.39902000000000015,(MG43-5_v1:0.2775400000000001,(MG43-1_v1:0.3044500000000001,MG43-92_v3:0.2996299999999996)0.534:0.06076999999999977)0.837:0.0742200000000004)0.997:0.10379999999999967)0.998:0.1338600000000003)1.0:0.1654300000000002)0.971:0.09814999999999996)0.919:0.08050999999999986)1.0:0.17058000000000018)0.925:0.1095600000000001)1.0:0.78498)0.993:0.23194999999999988,(((((MG86-74_v2:0.000570,MG86-74_v1:0.000560)1.0:0.3311200000000003,((MG86-49_v1:0.18592999999999993,(MG86-77_v3:0.2269899999999998,(MG86-71_v1:0.09872999999999976,MG86-50_v1:0.08624999999999972)1.0:0.11587999999999976)1.0:0.1436799999999998)0.999:0.12251000000000012,((MG86-61_v2:0.0,MG86-62_v1:0.0):0.3035300000000003,MG86-72_v1:0.31961999999999957)0.753:0.07429000000000041)0.921:0.11679999999999957)1.0:0.68601,((((MG86-29_v2:0.0,MG86-29_v1:0.0):0.1694399999999998,(MG86-16_v1:0.000570,(MG86-20_v1:0.0,MG86-15_v1:0.0):0.0012299999999996203)1.0:0.10679999999999978)1.0:0.18072,(((((MG86-23_v1:0.0,MG86-23_v2:0.0):0.20699000000000023,(((MG86-12_v1:0.0,MG86-12_v2:0.0):0.08354999999999979,MG86-8_v1:0.11873000000000022)0.979:0.02632000000000012,(MG86-10_v1:0.10135999999999967,(MG86-59_v2:0.0,MG86-60_v1:0.0):0.2008000000000001)0.404:0.015259999999999607)1.0:0.11197000000000035)1.0:0.10397000000000034,((WP_114842230_1_Type_II-C_1144aa:0.16880000000000006,(MG86-38_v1:0.0012100000000003774,(MG86-32_v1:0.000570,MG86-34_v1:0.0012299999999996203)0.0:0.000570)1.0:0.20328000000000035)1.0:0.16828999999999983,(((MG86-75_v1:0.23200999999999983,((MG86-2_v2:0.0,MG86-2_v1:0.0):0.1978099999999996,(MG86-45_v1:0.16528999999999971,((MG86-76_v1:0.0,MG86-77_v1:0.0,MG86-77_v2:0.0,MG86-76_v2:0.0):0.22452999999999967,MG86-41_v1:0.12915999999999972)0.976:0.0458400000000001)0.92:0.03734000000000037)0.996:0.06318999999999964)0.198:0.024490000000000123,(MG86-44_v1:0.19482999999999961,(((MG86-14_v2:0.0,MG86-14_v1:0.0):0.19278999999999957,MG86-47_v1:0.11538000000000004)0.998:0.06805000000000039,((MG86-19_v1:0.0,MG86-19_v2:0.0):0.1429400000000003,(((MG86-28_v2:0.0,MG86-28_v1:0.0):0.1798700000000002,((MG86-17_v1:0.0,MG86-17_v3:0.0,MG86-17_v2:0.0,MG86-17_v4:0.0):0.05403000000000002,(MG86-27_v2:0.0,MG86-27_v1:0.0):0.05473999999999979)1.0:0.19676000000000027)0.935:0.049129999999999896,((MG86-13_v1:0.0,MG86-13_v2:0.0):0.19278999999999957,(MG86-26_v2:0.0,MG86-26_v1:0.0):0.16929000000000016)0.878:0.048029999999999795)0.995:0.05180999999999969)0.836:0.026399999999999757)0.828:0.029200000000000337)0.952:0.02972000000000019)0.983:0.038280000000000314,(MG86-48_v1:0.31369999999999987,((MG86-46_v1:0.0,MG86-46_v2:0.0,MG86-46_v3:0.0):0.08054999999999968,(MG86-79_v1:0.06578000000000017,MG86-78_v1:0.05294000000000043)1.0:0.0751400000000002)1.0:0.15162999999999993)0.517:0.044469999999999565)0.446:0.025089999999999613)0.207:0.025339999999999918)0.97:0.04656000000000038,(((MG86-30_v2:0.0,MG86-30_v1:0.0):0.009940000000000282,((MG86-18_v1:0.0,MG86-18_v2:0.0):0.05804000000000009,MG86-43_v1:0.0016299999999995762)0.99:0.03134999999999977)1.0:0.14540000000000042,((MG86-24_v3:0.0,MG86-24_v1:0.0,MG86-24_v2:0.0,MG86-24_v4:0.0):0.046299999999999564,((MG86-1_v2:0.0,MG86-1_v4:0.0,MG86-1_v3:0.0,MG86-1_v1:0.0):0.08811000000000035,(MG86-22_v1:0.0,MG86-22_v2:0.0):0.055909999999999904)0.975:0.020069999999999588)1.0:0.10660999999999987)1.0:0.15739000000000036)0.177:0.026550000000000296,(MG86-4_v1:0.0011999999999998678,MG86-3_v1:0.0024399999999999977)1.0:0.25222000000000033)0.775:0.05163999999999991)1.0:0.4819099999999996,(MG86-55_v1:0.9372699999999998,(((MG86-66_v1:0.0,MG86-65_v2:0.0):0.3283199999999997,((BBG66273_1_Type_II-C_1129aa:0.22459000000000007,'cas9|CAS-II-C|Nitratifractor_salsuginis_DSM_16511_uid62183|NC_014935|1132aa':0.12549999999999972)1.0:0.10733000000000015,(MG86-57_v1:0.20338000000000012,((MG86-52_v1:0.02862000000000009,MG86-54_v1:0.010589999999999655)1.0:0.07387000000000032,(MG86-61_v1:0.06989000000000001,((MG86-63_v1:0.0,MG86-62_v2:0.0):0.0012100000000003774,MG86-56_v1:0.000570)1.0:0.09281999999999968)1.0:0.0654300000000001)0.998:0.07066999999999979)0.905:0.06716999999999995)0.0:0.04382000000000019)0.999:0.13213000000000008,(((MG86-73_v1:0.2807599999999999,((MG86-64_v2:0.0,MG86-65_v1:0.0):0.14337,(MG86-63_v2:0.0,MG86-64_v1:0.0):0.14194999999999958)1.0:0.13694000000000006)0.529:0.04506999999999994,(MG86-59_v1:0.3297100000000004,((MG86-69_v2:0.0,MG86-70_v1:0.0):0.23024000000000022,((MG86-68_v2:0.0,MG86-69_v1:0.0):0.08647999999999989,(MG86-68_v1:0.0,MG86-67_v2:0.0):0.07542000000000026)0.998:0.0800200000000002)0.998:0.08300000000000018)0.991:0.07150999999999996)0.844:0.05149999999999988,((MG86-53_v1:0.28598999999999997,MG86-51_v1:0.37204999999999977)0.855:0.06442000000000014,(MG86-58_v1:0.2864399999999998,(MG86-67_v1:0.0,MG86-66_v2:0.0):0.20523000000000025)0.959:0.04715999999999987)0.999:0.08352000000000004)1.0:0.13396000000000008)0.656:0.13205000000000044)1.0:0.45240000000000036)0.001:0.1436700000000002)1.0:0.7783500000000001,((WP_130234171_1_Type_II-C_1168aa:0.33821999999999974,(WP_125296444_1_Type_II-C_1170aa:0.027949999999999697,WP_066390315_1_Type_II-C_1182aa:0.04328999999999983)1.0:0.28880000000000017)1.0:0.9789499999999998,(('cas9|CAS-II-B|Wolinella_succinogenes_DSM_1740_uid61591|NC_005090|1409aa':0.9934200000000004,(WP_065299424_1_Type_II-B_1474aa:1.3099800000000004,(WP_122951191_1_Type_II-B_1603aa:0.6158700000000001,((YP_169608_1_Type_II-B_1123aa:0.004999999999999893,'cas9|CAS-II-B|Francisella_tularensis_WY96_3418_uid58811|NC_009257|1125aa':0.000570)0.882:0.019770000000000287,((((WP_071660307_1_Type_II-B_1629aa:0.0023900000000001143,WP_104928915_1_Type_II-B_1629aa:0.010410000000000252)0.964:0.00788999999999973,((WP_003036236_1_Type_II-B_1629aa:0.01267999999999958,(WP_014549645_1_Type_II-B_1629aa:0.002340000000000231,WP_071304231_1_Type_II-B_1629aa:0.0034799999999997056)0.802:0.0012900000000000134)0.345:0.0027600000000003178,'cas9|CAS-II-B|Francisella_novicida_U112_uid58499|NC_008601|1629aa':0.006359999999999921)0.113:0.003169999999999895)0.521:0.006549999999999834,WP_003033603_1_Type_II-B_1629aa:0.012190000000000367)0.538:0.0041799999999998505,(WP_066046523_1_Type_II-B_1639aa:0.01083999999999996,'cas9|CAS-II-B|Francisella_cf__novicida_3523_uid162107|NC_017449|1646aa':0.025879999999999903)1.0:0.12469000000000019)0.887:0.04121000000000041)1.0:0.9262800000000002)0.985:0.22653000000000034)0.997:0.3048799999999998)0.211:0.2178300000000002,((WP_066592711_1_Type_II-B_1422aa:1.02907,(((WP_027228131_1_Type_II-B_1372aa:0.0,WP_028378712_1_Type_II-B_1372aa:0.0):0.0013199999999997658,WP_062726656_1_Type_II-B_1372aa:0.000570)0.952:0.030590000000000117,(WP_027223967_1_Type_II-B_1372aa:0.003980000000000317,('cas9|CAS-II-B|Legionella_pneumophila_Paris_uid58211|NC_006368|1372aa':0.0026599999999996626,WP_038837027_1_Type_II-B_1372aa:0.000570)0.841:0.000550)0.446:0.01888000000000023)1.0:0.8526999999999996)0.998:0.40937999999999963,((WP_086296884_1_Type_II-B_1273aa:0.10137000000000018,WP_086315938_1_Type_II-B_1278aa:0.11847999999999992)1.0:0.7686200000000003,(MG97-4_v1:0.22668999999999961,(MG97-2_v1:0.10433000000000003,MG97-3_v1:0.06996000000000002)0.999:0.17401999999999962)1.0:0.6536200000000001)1.0:0.5882300000000003)0.483:0.16410000000000036)1.0:1.0382099999999999)0.527:0.15816000000000008)0.942:0.16098999999999997,((((((((Lce_1395aa:0.7984400000000003,((Vpa_1398aa:0.15934999999999988,WP_095064669_1_Type_II-A_1400aa:0.18093999999999966)1.0:0.5322300000000002,((WP_114889507_1_Type_II-A_1397aa:0.001000000000000334,WP_082729137_1_Type_II-A_1397aa:0.0024600000000001288)1.0:0.3659699999999999,(WP_111743047_1_Type_II-A_1384aa:0.27230000000000043,WP_003145379_1_Type_II-A_1392aa:0.19496999999999964)1.0:0.18013999999999974)1.0:0.24495999999999984)0.024:0.0566399999999998)1.0:0.25999000000000017,(WP_083631498_1_Type_II-A_1397aa:0.8108199999999997,(((ALF19895_1_Type_II-A_1374aa:0.03622000000000014,('cas9|CAS-II-A|Fusobacterium_3_1_36A2_uid55995|NC_022196|1367aa':0.000570,WP_008797465_1_Type_II-A_1367aa:0.000880)1.0:0.06172999999999984)0.949:0.03523000000000032,(WP_099986054_1_Type_II-A_1373aa:0.05611999999999995,(WP_100026503_1_Type_II-A_1367aa:0.033820000000000405,WP_099990583_1_Type_II-A_1367aa:0.01961999999999975)0.838:0.04835999999999974)0.876:0.05163000000000029)1.0:0.4021499999999998,(Tba_1400aa:0.10897000000000023,WP_041954361_1_Type_II-A_1402aa:0.10691000000000006)1.0:0.53193)1.0:0.2568400000000004)0.986:0.14437999999999995)0.962:0.09895000000000032,((MG98-141_v1:1.25819,(WP_106084434_1_Type_II-A_1364aa:0.72234,(((MG23-3_v1:0.0,MG23-6_v1:0.0):0.005469999999999864,MG23-7_v1:0.003969999999999807)1.0:0.41115999999999975,(((((MG23-65_v1:0.01222000000000012,MG23-69_v1:0.018320000000000114)0.63:0.0036199999999997345,(((MG23-33_v1:0.0,MG23-61_v1:0.0):0.02134000000000036,(MG23-24_v1:0.004349999999999632,(((((MG23-67_v1:0.006739999999999746,(MG23-39_v1:0.000850,MG23-46_v1:0.000570)0.986:0.005910000000000082)0.985:0.006380000000000052,(MG23-31_v1:0.000570,MG23-68_v1:0.008420000000000094)0.963:0.0041399999999995885)0.932:0.004649999999999821,(MG23-41_v1:0.000570,MG23-51_v1:0.000870)0.793:0.000890)0.858:0.0016699999999998383,MG23-34_v1:0.007340000000000124)0.845:0.0017800000000001148,(MG23-14_v1:0.005919999999999703,(MG23-38_v1:0.0,MG23-29_v1:0.0):0.000850)1.0:0.023719999999999963)0.971:0.01022000000000034)0.906:0.005279999999999951)0.207:0.006529999999999703,((MG23-21_v1:0.0,MG23-25_v1:0.0,MG23-28_v1:0.0,MG23-19_v1:0.0,MG23-30_v1:0.0,MG23-52_v1:0.0,MG23-47_v1:0.0,MG23-54_v1:0.0,MG23-37_v1:0.0,MG23-10_v1:0.0):0.000570,(MG23-42_v1:0.000570,(MG23-26_v1:0.0,MG23-56_v1:0.0):0.000570)0.978:0.000560)0.998:0.013279999999999959)0.131:0.00478999999999985)0.912:0.008689999999999642,((MG23-13_v1:0.0,MG23-18_v1:0.0):0.038739999999999775,(MG23-62_v1:0.004430000000000156,(((MG23-22_v1:0.0,MG23-27_v1:0.0,MG23-66_v1:0.0,MG23-53_v1:0.0):0.000570,(MG23-11_v1:0.0042200000000001125,MG23-43_v1:0.000560)0.879:0.000850)0.0:0.000560,(MG23-16_v1:0.000570,MG23-57_v1:0.000860)0.805:0.000850)0.995:0.013390000000000235)1.0:0.04826999999999959)0.463:0.014429999999999943)1.0:0.13628000000000018,((MG23-71_v1:0.00790000000000024,MG23-49_v1:0.014940000000000175)1.0:0.15564,((MG23-50_v1:0.01191000000000031,(MG23-17_v1:0.006809999999999761,(MG23-23_v1:0.007290000000000241,MG23-36_v1:0.010379999999999612)0.422:0.0027100000000004343)0.229:0.0053200000000002134)0.099:0.0044800000000000395,(MG23-9_v1:0.018060000000000187,(MG23-45_v1:0.0,MG23-63_v1:0.0):0.015089999999999826)0.894:0.0050200000000000244)1.0:0.21208000000000027)0.848:0.0475500000000002)1.0:0.11810999999999972,(MG23-72_v1:0.25070999999999977,(MG23-73_v1:0.0019400000000002748,MG23-1_v1:0.0030799999999997496)1.0:0.2825800000000003)0.98:0.08162999999999965)1.0:0.20387999999999984)1.0:0.24035000000000029)0.327:0.16788000000000025)1.0:0.2131999999999996,(((((Esp2_1346aa:0.73569,(MG46-168_v2:0.18093999999999966,(MG46-166_v1:0.21142000000000039,MG46-170_v1:0.22285000000000021)0.887:0.06224000000000007)1.0:0.4892000000000003)0.942:0.09173000000000009,(WP_106894870_1_Type_II-A_1337aa:0.7484400000000004,((WP_089612183_1_Type_II-A_1341aa:0.4466999999999999,MG46-173_v1:0.73536)0.473:0.08066999999999958,((MG46-98_v1:0.15249000000000024,(MG46-125_v1:0.029180000000000206,((((((MG46-121_v1:0.000860,(MG46-118_v1:0.0,MG46-118_v2:0.0):0.0016899999999999693)0.0:0.000570,MG46-128_v1:0.000870)0.0:0.000570,MG46-86_v2:0.000570)0.0:0.000570,MG46-105_v1:0.000890)1.0:0.04839000000000038,(((MG46-77_v1:0.004260000000000375,((MG46-79_v4:0.0,MG46-79_v2:0.0,MG46-79_v1:0.0,MG46-75_v1:0.0):0.02475999999999967,(MG46-134_v1:0.000570,((MG46-138_v1:0.0,MG46-155_v2:0.0,MG46-155_v1:0.0,MG46-138_v2:0.0):0.000570,MG46-140_v1:0.000570)0.0:0.000570)0.0:0.000560)0.979:0.004209999999999603)0.73:0.000830,MG46-114_v1:0.008539999999999992)0.709:0.000860,MG46-89_v1:0.0025500000000002743)0.952:0.004559999999999675)0.825:0.0016899999999999693,MG46-131_v1:0.011050000000000004)0.994:0.026989999999999625)1.0:0.17429999999999968)1.0:0.25560000000000027,(MG46-92_v1:0.3704700000000001,(MG46-95_v1:0.03988999999999976,(MG46-50_v1:0.002080000000000304,MG46-48_v1:0.000570)1.0:0.053480000000000416)0.999:0.11577000000000037)1.0:0.28770000000000007)1.0:0.2795300000000003)0.794:0.06369000000000025)0.103:0.030649999999999622)0.03:0.03676999999999975,('cas9|CAS-II-A|Filifactor_alocis_ATCC_35896_uid46625|NC_016630|1365aa':0.7543600000000001,((MG46-43_v1:0.0014799999999999258,(MG72-1_v1:0.0,MG72-1_v2:0.0):0.000570)1.0:0.36768999999999963,(WP_106788657_1_Type_II-A_1359aa:0.37934,(MG46-71_v1:0.0,MG46-67_v1:0.0):0.34853999999999985)0.238:0.051140000000000185)1.0:0.17473000000000027)1.0:0.18161999999999967)0.865:0.04427000000000003,(((((MG46-119_v1:0.03183999999999987,(MG46-102_v1:0.03242999999999974,(((MG46-72_v1:0.0017699999999996052,MG46-107_v1:0.00617999999999963)0.888:0.0017599999999999838,MG46-122_v1:0.0017500000000003624)0.124:0.000900,MG46-99_v1:0.000530)0.995:0.016370000000000218)0.681:0.009439999999999671)1.0:0.7654800000000002,(MG46-159_v1:0.04758999999999958,MG46-160_v1:0.023109999999999964)1.0:0.5438400000000003)1.0:0.22433000000000014,((MG46-171_v1:0.17011999999999983,((MG46-179_v1:0.0,MG46-179_v2:0.0,MG46-175_v1:0.0):0.000570,((MG46-178_v1:0.0,MG46-178_v2:0.0,MG46-201_v1:0.0):0.000870,MG46-177_v1:0.000570)0.856:0.000840)1.0:0.16964000000000024)1.0:0.7865000000000002,((MG46-55_v1:0.11521000000000026,(MG46-59_v1:0.008429999999999715,((MG46-62_v3:0.0,MG46-60_v1:0.0,MG46-62_v1:0.0,MG46-62_v4:0.0):0.00262999999999991,((MG46-53_v1:0.0030400000000003757,(MG46-62_v2:0.0026599999999996626,(MG46-52_v1:0.002650000000000041,MG46-51_v1:0.007039999999999935)0.0:0.000560)0.821:0.0013699999999996493)0.499:0.0017500000000003624,MG46-54_v1:0.0012699999999998823)0.976:0.004870000000000374)0.953:0.005670000000000286)1.0:0.10243999999999964)1.0:0.1423300000000003,(((MG46-63_v2:0.0,MG46-63_v1:0.0,MG46-66_v1:0.0,MG46-63_v4:0.0,MG46-63_v3:0.0):0.000570,(MG46-64_v1:0.000570,MG46-61_v1:0.000560)0.0:0.000570)1.0:0.21936999999999962,(MG46-132_v4:0.016169999999999796,MG46-56_v1:0.016329999999999956)1.0:0.16849000000000025)0.977:0.0927699999999998)1.0:0.6738299999999997)0.905:0.13100999999999985)0.7:0.07355,(((WP_069177230_1_Type_II-A_1365aa:0.4041899999999998,((MG46-169_v1:0.0017199999999997218,(MG46-165_v1:0.0,MG46-190_v3:0.0,MG46-190_v2:0.0,MG46-190_v1:0.0,MG46-190_v5:0.0,MG46-190_v4:0.0):0.000570)0.997:0.039220000000000255,(MG46-167_v1:0.009400000000000297,MG46-163_v2:0.000560)1.0:0.06351999999999958)1.0:0.3394599999999999)0.998:0.11158999999999963,(((((MG46-73_v2:0.0,MG46-73_v3:0.0,MG46-69_v1:0.0):0.012290000000000134,MG46-146_v2:0.01175000000000015)0.937:0.007909999999999862,((MG46-151_v3:0.0,MG46-151_v1:0.0,MG46-151_v2:0.0):0.006199999999999761,(((((((((MG46-96_v1:0.000890,(MG46-135_v1:0.0,MG46-135_v2:0.0):0.000570)0.848:0.000880,MG46-117_v1:0.003429999999999822)0.806:0.000870,(MG46-108_v1:0.0,MG46-108_v2:0.0):0.0017300000000002314)0.0:0.000570,((MG46-87_v1:0.0025599999999998957,(MG46-97_v1:0.000870,((MG46-148_v1:0.0,MG46-148_v2:0.0,MG46-168_v1:0.0):0.000570,(MG46-71_v2:0.000880,MG46-145_v1:0.000870)0.0:0.000570)0.959:0.000570)0.697:0.000550)0.754:0.0017300000000002314,((MG46-137_v1:0.0,MG46-137_v2:0.0):0.000570,((MG46-130_v1:0.0,MG46-146_v1:0.0,MG46-130_v2:0.0):0.0017100000000001003,(MG46-139_v1:0.0,MG46-139_v3:0.0,MG46-139_v2:0.0):0.000570)0.914:0.0016999999999995907)0.779:0.000820)1.0:0.000560)0.998:0.000560,((MG46-116_v1:0.000560,MG46-73_v1:0.0014599999999997948)0.935:0.005670000000000286,((MG46-84_v2:0.0,MG46-84_v3:0.0,MG46-84_v4:0.0,MG46-79_v3:0.0):0.0035400000000000986,MG46-174_v1:0.0023699999999999832)0.761:0.0012299999999996203)0.993:0.008429999999999715)0.899:0.0039199999999999235,(MG46-152_v1:0.000570,MG46-144_v1:0.000560)0.862:0.000530)0.184:0.000570,((MG46-113_v3:0.0,MG46-113_v2:0.0,MG46-113_v4:0.0,MG46-163_v1:0.0,MG46-113_v1:0.0):0.000570,((MG46-58_v1:0.000560,(MG46-57_v1:0.0,MG46-57_v2:0.0):0.000560)0.834:0.000560,MG46-176_v1:0.0017100000000001003)0.0:0.000570)0.731:0.000870)0.0:0.000570,(MG46-172_v1:0.0,MG46-106_v1:0.0,MG46-132_v3:0.0,MG46-172_v2:0.0,MG46-132_v2:0.0,MG46-132_v1:0.0,MG46-132_v5:0.0,MG46-172_v3:0.0,MG46-172_v5:0.0,MG46-172_v4:0.0,MG46-182_v1:0.0,MG46-172_v6:0.0,MG46-172_v7:0.0):0.000570)0.539:0.000560,((MG46-74_v1:0.006249999999999645,MG46-133_v1:0.000560)0.0:0.000560,(MG46-127_v1:0.0,MG46-143_v2:0.0,MG46-143_v4:0.0,MG46-143_v5:0.0,MG46-143_v1:0.0):0.000570)0.993:0.006009999999999849)0.953:0.000550)0.905:0.03605999999999998)0.855:0.010229999999999961,MG46-111_v1:0.003330000000000055)1.0:0.43269,((MG46-164_v1:0.010790000000000077,MG46-76_v1:0.00851000000000024)1.0:0.4403499999999996,((((MG46-149_v1:0.025739999999999874,((MG46-115_v3:0.00804000000000027,MG46-150_v1:0.007530000000000037)0.995:0.014630000000000365,(MG46-93_v1:0.012990000000000279,MG46-112_v1:0.02613999999999983)0.959:0.008689999999999642)0.048:0.003809999999999647)1.0:0.03343999999999969,(((MG46-109_v1:0.0,MG46-109_v2:0.0):0.015259999999999607,MG46-126_v1:0.011510000000000353)0.98:0.01407999999999987,((MG46-143_v3:0.002100000000000435,MG46-136_v1:0.0013199999999997658)1.0:0.023780000000000356,(MG46-120_v1:0.006610000000000227,((MG46-115_v1:0.0,MG46-115_v2:0.0,MG46-104_v1:0.0,MG46-104_v2:0.0,MG46-104_v3:0.0):0.0017100000000001003,MG46-90_v1:0.0017100000000001003)0.924:0.000560)0.999:0.016939999999999955)0.716:0.009210000000000385)1.0:0.055439999999999934)0.983:0.02780999999999967,(((MG46-110_v2:0.0,MG46-110_v1:0.0):0.0028399999999999537,((MG46-124_v1:0.0,MG46-140_v2:0.0):0.000870,MG46-157_v1:0.000570)0.923:0.0040399999999998215)1.0:0.09091000000000005,((MG46-103_v1:0.016440000000000232,MG46-158_v1:0.0032500000000004192)1.0:0.053930000000000256,(MG46-154_v1:0.005749999999999922,(MG46-147_v1:0.0051800000000001845,MG46-70_v1:0.012279999999999625)1.0:0.13834000000000035)1.0:0.05466000000000015)0.982:0.024720000000000297)1.0:0.0941099999999997)0.984:0.061149999999999594,(MG46-88_v1:0.08600999999999992,((MG46-142_v1:0.000570,MG46-78_v1:0.000870)1.0:0.027650000000000396,((MG46-85_v1:0.04023000000000021,((MG46-141_v1:0.007810000000000095,(MG46-129_v1:0.009879999999999889,MG46-101_v1:0.016049999999999898)0.957:0.007850000000000357)0.955:0.005670000000000286,(MG46-156_v1:0.013349999999999973,(MG46-94_v1:0.010620000000000296,MG46-153_v1:0.01116000000000028)0.835:0.0030000000000001137)0.368:0.0018000000000002458)1.0:0.01625000000000032)0.864:0.00387000000000004,MG46-138_v3:0.022669999999999746)0.857:0.008280000000000065)0.999:0.03941999999999979)0.998:0.048210000000000086)1.0:0.16208000000000045)1.0:0.15946999999999978)0.993:0.0911799999999996)1.0:0.26712999999999987,((MG18-141_v1:0.0,MG18-133_v1:0.0):0.01902999999999988,((MG18-142_v1:0.0,MG18-134_v1:0.0):0.006079999999999863,MG18-1_v1:0.006289999999999907)0.598:0.003090000000000259)1.0:0.84992)0.196:0.07699000000000034)0.902:0.047740000000000116,((((MG18-6_v1:0.0,MG18-46_v1:0.0):0.002729999999999677,MG18-80_v1:0.004170000000000229)1.0:0.11545000000000005,((((((MG18-103_v1:0.0017300000000002314,(MG18-10_v1:0.000570,MG18-66_v1:0.0016999999999995907)0.972:0.003449999999999953)0.809:0.000910,(((MG18-130_v1:0.005679999999999907,(MG18-62_v1:0.000570,MG18-65_v1:0.000890)0.984:0.0056200000000004025)0.843:0.0034400000000003317,((MG18-27_v1:0.0034599999999995745,((MG18-113_v1:0.00617999999999963,(MG18-14_v1:0.0022099999999998232,MG18-43_v1:0.004909999999999748)0.972:0.004889999999999617)0.084:0.0017300000000002314,MG18-127_v1:0.012089999999999712)0.759:0.0010099999999999554)0.77:0.000570,(MG18-57_v1:0.0018200000000003769,MG18-106_v1:0.00774000000000008)0.75:0.0017300000000002314)0.925:0.000560)0.925:0.000560,((MG18-22_v1:0.0,MG18-79_v1:0.0):0.0026000000000001577,(MG18-88_v1:0.004330000000000389,((MG18-108_v1:0.000880,MG18-60_v1:0.005700000000000038)0.789:0.000570,MG18-56_v1:0.006050000000000111)0.393:0.000880)0.708:0.000570)0.82:0.000880)0.0:0.000570)0.92:0.000570,(MG18-45_v1:0.02088000000000001,(((((MG71-16_v1:0.000890,(((MG71-26_v1:0.0051800000000001845,(MG71-17_v1:0.000570,((MG18-67_v1:0.0,MG18-118_v1:0.0):0.000880,MG71-20_v1:0.0017599999999999838)0.829:0.000890)0.981:0.000560)0.161:0.000570,MG71-18_v1:0.000880)0.0:0.000570,MG71-19_v1:0.000880)0.0:0.000570)0.019:0.000570,((MG18-131_v1:0.000880,(MG18-68_v1:0.0,MG18-119_v1:0.0):0.000890)0.0:0.000570,MG18-91_v1:0.000570)0.0:0.000570)0.0:0.000570,MG18-117_v1:0.000880)0.981:0.005049999999999777,((MG18-70_v1:0.0,MG18-93_v1:0.0):0.0018900000000003914,(((MG18-111_v1:0.0017399999999998528,MG18-86_v1:0.000910)0.821:0.000880,MG18-48_v1:0.000880)0.0:0.000570,MG18-28_v1:0.000880)0.738:0.000730)0.428:0.000560)0.144:0.000560,((MG18-55_v1:0.000570,(MG18-153_v1:0.001140000000000363,((MG18-8_v1:0.0,MG18-24_v1:0.0,MG18-25_v1:0.0,MG18-16_v1:0.0,MG18-13_v1:0.0,MG18-35_v1:0.0,MG18-20_v1:0.0,MG18-19_v1:0.0,MG18-17_v1:0.0,MG18-9_v1:0.0,MG18-32_v1:0.0,MG18-18_v1:0.0,MG18-49_v1:0.0,MG18-105_v1:0.0,MG18-33_v1:0.0,MG18-85_v1:0.0):0.000570,MG18-129_v1:0.000880)0.0:0.000570)0.803:0.000880)0.984:0.00757999999999992,((MG18-144_v1:0.0,MG18-138_v1:0.0):0.010080000000000311,MG18-84_v1:0.021889999999999965)0.899:0.011239999999999917)0.649:0.005790000000000184)0.913:0.0022999999999999687)0.015:0.000570)0.959:0.00741999999999976,(MG71-4_v1:0.0026000000000001577,((MG18-41_v1:0.0,MG18-2_v1:0.0):0.0017300000000002314,(MG18-7_v1:0.0,MG18-69_v1:0.0):0.015600000000000058)0.776:0.000860)0.999:0.01855999999999991)1.0:0.020489999999999675,(((((MG18-102_v1:0.01930999999999994,MG18-114_v1:0.005239999999999689)0.979:0.015360000000000262,((MG18-136_v1:0.0048000000000003595,((MG18-128_v1:0.00943000000000005,(((MG18-96_v1:0.0,MG18-77_v1:0.0,MG18-116_v1:0.0,MG18-44_v1:0.0):0.000570,(((MG18-51_v1:0.000570,MG18-78_v1:0.0017399999999998528)0.785:0.000560,MG18-47_v1:0.000870)0.0:0.000570,MG18-36_v1:0.0017199999999997218)0.0:0.000570)0.0:0.000570,(MG18-152_v1:0.0011299999999998533,MG18-122_v1:0.00387000000000004)0.996:0.000560)0.793:0.000940)0.991:0.006920000000000037,(MG18-99_v1:0.0,MG18-104_v1:0.0):0.0018099999999998673)0.783:0.000800)0.93:0.002589999999999648,(MG18-63_v1:0.012970000000000148,MG18-101_v1:0.009520000000000195)0.877:0.0017199999999997218)0.877:0.004089999999999705)0.799:0.0020400000000000418,((MG18-61_v1:0.00338999999999956,((MG18-83_v1:0.0,MG18-126_v1:0.0):0.000870,(MG18-81_v1:0.0017199999999997218,((MG18-11_v1:0.0,MG18-34_v1:0.0,MG18-42_v1:0.0,MG18-15_v1:0.0):0.000570,MG18-92_v1:0.000560)0.0:0.000570)0.898:0.0017100000000001003)0.994:0.008460000000000356)1.0:0.014160000000000394,((MG71-24_v1:0.014759999999999884,(MG18-112_v1:0.000880,MG18-125_v1:0.000570)0.971:0.005090000000000039)0.801:0.000560,MG71-1_v1:0.017280000000000406)0.969:0.000570)0.943:0.004249999999999865)0.999:0.02273999999999976,((((MG18-123_v1:0.01301000000000041,(MG18-71_v1:0.01130000000000031,(MG18-94_v1:0.008849999999999802,(MG18-39_v1:0.000900,MG18-64_v1:0.000570)0.781:0.000890)0.984:0.006020000000000358)0.881:0.0017100000000001003)0.759:0.000900,(MG18-90_v1:0.000560,MG18-97_v1:0.0034799999999997056)0.989:0.006899999999999906)0.995:0.011190000000000033,(((MG18-12_v1:0.0,MG18-21_v1:0.0,MG18-3_v1:0.0):0.02735999999999983,MG71-3_v1:0.005770000000000053)0.987:0.007139999999999702,((MG18-72_v1:0.0,MG18-120_v1:0.0):0.007979999999999876,(MG71-14_v1:0.055299999999999905,(MG18-89_v1:0.000570,(((MG18-98_v1:0.0,MG18-110_v1:0.0,MG18-4_v1:0.0):0.014780000000000015,((MG18-38_v1:0.0,MG18-124_v1:0.0):0.000560,(MG18-139_v1:0.021429999999999616,MG18-54_v1:0.0016999999999995907)0.998:0.012120000000000353)0.878:0.0025599999999998957)0.902:0.008250000000000313,MG18-157_v1:0.0014900000000004354)1.0:0.000550)1.0:0.006039999999999601)0.414:0.000560)0.839:0.0026599999999996626)1.0:0.043230000000000324)0.41:0.000560,((MG18-5_v1:0.0,MG18-87_v1:0.0):0.013950000000000351,(MG71-5_v1:0.015719999999999956,MG18-115_v1:0.000570)0.0:0.000570)1.0:0.027300000000000324)0.998:0.016269999999999563)0.89:0.009500000000000064,((MG18-132_v1:0.0018900000000003914,MG18-121_v1:0.000570)0.833:0.000890,((MG18-100_v1:0.018779999999999575,((MG18-37_v1:0.000570,((MG18-147_v1:0.0,MG18-150_v1:0.0):0.000570,MG18-148_v1:0.0012499999999997513)0.784:0.0012499999999997513)0.369:0.000550,(MG18-30_v1:0.0,MG18-29_v1:0.0):0.00774000000000008)0.943:0.0037200000000003897)0.41:0.0017300000000002314,((MG18-52_v1:0.0,MG18-58_v1:0.0):0.007150000000000212,MG18-31_v1:0.015670000000000073)0.918:0.0027200000000000557)0.841:0.0013100000000001444)1.0:0.03226999999999958)0.349:0.008899999999999686)0.455:0.006260000000000154,(MG18-23_v1:0.005309999999999704,MG18-53_v1:0.05217999999999989)0.999:0.02705000000000002)1.0:0.12335000000000029)1.0:0.6146200000000004,(Tpu_1395aa:0.08837000000000028,'cas9|CAS-II-A|Treponema_denticola_ATCC_35405_uid57583|NC_002967|1395aa':0.059650000000000425)1.0:0.6697100000000002)0.247:0.08729000000000031)0.985:0.06651000000000007)0.971:0.06153000000000031,(((MG46-180_v1:0.2814800000000002,((MG46-81_v1:0.0,MG46-86_v1:0.0):0.06944999999999979,(MG46-82_v1:0.012870000000000381,(MG46-83_v1:0.000980,(MG46-80_v1:0.0033000000000003027,(MG46-65_v1:0.000860,(MG46-66_v3:0.0,MG46-66_v2:0.0):0.000570)0.935:0.000560)0.056:0.003309999999999924)0.903:0.006140000000000256)0.999:0.05471999999999966)1.0:0.13351999999999986)1.0:0.6768099999999997,(((MG46-100_v1:0.029180000000000206,((MG46-84_v1:0.0222800000000003,MG46-123_v1:0.021700000000000053)0.969:0.04380999999999968,MG46-91_v1:0.05262999999999973)0.892:0.008420000000000094)1.0:0.5200399999999998,((MG46-49_v1:0.0016800000000003479,MG46-45_v1:0.003429999999999822)1.0:0.3837999999999999,(MG46-46_v1:0.012419999999999654,MG46-47_v1:0.006829999999999892)1.0:0.2750899999999996)1.0:0.30189999999999984)0.991:0.1093099999999998,(MG46-44_v1:0.6809000000000003,(MG46-162_v1:0.013130000000000308,MG46-161_v1:0.008890000000000065)1.0:0.7502000000000004)0.359:0.10400000000000009)0.999:0.1998199999999999)0.965:0.07728000000000002,(MG46-68_v1:0.62704,('cas9|CAS-II-A|Acidaminococcus_intestini_RyC_MR95_uid74445|NC_016077|1358aa':0.5797699999999999,(WP_076779133_1_Type_II-A_1352aa:0.0996699999999997,(((MG46-11_v1:0.005090000000000039,MG46-15_v1:0.01654)0.994:0.018460000000000143,((MG46-42_v1:0.0017899999999997362,(((((MG46-16_v1:0.007950000000000124,(MG46-9_v1:0.0,MG46-9_v2:0.0):0.040289999999999715)0.963:0.0051800000000001845,MG46-13_v1:0.000560)1.0:0.02428000000000008,((MG46-31_v1:0.0,MG46-31_v2:0.0):0.019870000000000054,(MG46-1_v1:0.0,MG46-1_v2:0.0):0.000560)0.717:0.000700)0.887:0.001960000000000406,MG46-24_v1:0.000890)0.964:0.007179999999999964,(MG46-8_v1:0.05667000000000044,MG46-22_v1:0.0047800000000002285)0.641:0.012940000000000396)0.995:0.010259999999999714)0.991:0.009570000000000078,MG46-14_v1:0.003790000000000404)0.993:0.013560000000000016)0.833:0.027590000000000003,MG46-2_v1:0.026519999999999655)1.0:0.13100000000000023)1.0:0.33211999999999975)0.925:0.13881000000000032)1.0:0.5048000000000004)0.964:0.09196999999999989)0.695:0.049920000000000186)0.641:0.06374999999999975)0.492:0.07197999999999993,(((MG25-42_v1:0.040770000000000195,(MG25-22_v1:0.001260000000000261,(((MG25-27_v1:0.0,MG25-30_v2:0.0):0.007690000000000197,MG25-17_v1:0.0013800000000001589)0.577:0.005939999999999834,MG25-11_v1:0.009710000000000107)0.875:0.00279000000000007)0.999:0.0550499999999996)1.0:0.4988900000000003,((MG25-32_v1:0.029340000000000366,MG25-14_v1:0.028830000000000133)1.0:0.24974000000000007,((((MG25-38_v1:0.000570,(MG25-56_v1:0.000900,MG25-51_v1:0.0017800000000001148)0.902:0.0017599999999999838)0.787:0.000560,(((((MG25-53_v1:0.0,MG25-53_v2:0.0):0.0026200000000002888,((MG25-61_v1:0.0,MG25-61_v2:0.0):0.0026599999999996626,MG25-41_v1:0.000910)0.907:0.000560)0.918:0.0017100000000001003,(MG25-13_v1:0.0044399999999997775,MG25-28_v1:0.000570)0.788:0.000910)0.828:0.000900,(MG25-45_v1:0.000570,MG25-57_v1:0.00262999999999991)0.0:0.000570)0.921:0.000870,MG25-62_v1:0.000570)0.365:0.000900)0.94:0.004150000000000098,MG25-21_v1:0.000570)1.0:0.3346600000000004,((MG25-37_v1:0.0040300000000002,(MG25-24_v1:0.0,MG25-25_v2:0.0):0.0012299999999996203)1.0:0.28042000000000034,((MG25-34_v2:0.0,MG25-31_v1:0.0):0.23920999999999992,((MG25-29_v1:0.000920,MG25-54_v1:0.000570)0.855:0.002869999999999706,(MG25-59_v1:0.003510000000000346,MG25-1_v1:0.0044599999999999085)0.987:0.017059999999999853)1.0:0.22147000000000006)0.889:0.03528999999999982)0.955:0.04668000000000028)1.0:0.12476999999999983)1.0:0.1223099999999997)0.995:0.11697000000000024,((MG25-4_v1:0.051750000000000185,((MG25-26_v1:0.0,MG25-29_v2:0.0):0.005980000000000096,(((MG25-55_v1:0.00741999999999976,(MG25-47_v1:0.008869999999999933,((MG25-40_v1:0.006999999999999673,MG25-60_v1:0.000550)0.961:0.004550000000000054,MG25-15_v1:0.015830000000000233)0.481:0.000900)0.871:0.0028199999999998226)0.921:0.004470000000000418,(MG25-50_v1:0.005139999999999922,(((MG25-36_v2:0.0,MG25-33_v1:0.0):0.004430000000000156,(MG25-48_v1:0.018510000000000026,(MG25-49_v2:0.000570,(MG25-52_v2:0.0,MG25-52_v1:0.0):0.000570)0.987:0.010080000000000311)0.764:0.0012299999999996203)0.336:0.0018700000000002603,(((MG25-16_v1:0.010720000000000063,MG25-20_v1:0.008359999999999701)0.895:0.003730000000000011,(((MG25-46_v1:0.0,MG25-49_v3:0.0,MG25-49_v1:0.0):0.006929999999999659,MG25-64_v1:0.01112999999999964)0.978:0.009699999999999598,(MG25-12_v1:0.01175999999999977,((MG25-30_v1:0.0,MG25-33_v2:0.0):0.004529999999999923,MG25-63_v1:0.01841999999999988)0.497:0.0072599999999996)0.892:0.006920000000000037)0.972:0.00975000000000037)0.912:0.0038200000000001566,MG25-18_v1:0.009759999999999991)0.887:0.0026000000000001577)0.916:0.04363000000000028)0.911:0.038920000000000066)1.0:0.08070999999999984,MG25-58_v1:0.0019700000000000273)0.843:0.01191999999999993)1.0:0.06418999999999997)1.0:0.42054999999999954,((((MG25-34_v1:0.0,MG25-25_v1:0.0):0.05428999999999995,((MG25-24_v2:0.0,MG25-23_v1:0.0):0.009420000000000428,MG25-19_v1:0.02444999999999986)1.0:0.057299999999999685)1.0:0.1821799999999998,((MG25-39_v2:0.022639999999999993,(MG25-2_v1:0.008519999999999861,((MG25-10_v1:0.0,MG25-10_v2:0.0):0.004990000000000272,(MG25-8_v1:0.000570,MG25-7_v1:0.00926999999999989)1.0:0.0170300000000001)0.935:0.005790000000000184)0.997:0.02772000000000041)1.0:0.09255999999999975,(MG25-9_v1:0.07261999999999968,MG25-3_v1:0.05503999999999998)1.0:0.0742200000000004)1.0:0.1283599999999998)0.996:0.06650000000000045,(((MG25-35_v1:0.015130000000000088,(MG25-39_v1:0.0,MG25-36_v1:0.0):0.020489999999999675)0.986:0.02662000000000031,(MG25-44_v1:0.060719999999999885,MG25-43_v1:0.03873000000000015)0.878:0.016750000000000043)1.0:0.1876899999999999,(MG25-5_v1:0.0019099999999996342,MG25-6_v1:0.000720)1.0:0.2476900000000004)0.842:0.05126000000000008)1.0:0.26937000000000033)1.0:0.14484999999999992)1.0:0.38370000000000015)0.957:0.07626,(((MG44-36_v1:0.010650000000000048,((MG44-25_v1:0.0038200000000001566,(((MG44-124_v1:0.000570,(MG44-33_v1:0.0017300000000002314,MG44-31_v1:0.0046400000000001995)0.0:0.000570)0.974:0.004229999999999734,(MG44-40_v1:0.000860,((MG44-88_v1:0.0,MG44-88_v4:0.0,MG44-88_v2:0.0,MG44-88_v3:0.0):0.000560,MG44-47_v1:0.005969999999999587)0.484:0.000560)0.956:0.003370000000000317)0.93:0.004129999999999967,(MG44-46_v2:0.0,MG44-46_v1:0.0):0.01792999999999978)0.973:0.0077299999999995705)0.376:0.008250000000000313,MG44-57_v1:0.006859999999999644)0.924:0.012699999999999712)1.0:0.7795800000000002,((((MG44-89_v1:0.003429999999999822,(MG44-189_v1:0.0,MG44-189_v2:0.0):0.005130000000000301)0.777:0.000860,((MG44-75_v1:0.0,MG44-75_v4:0.0,MG44-75_v5:0.0,MG44-75_v3:0.0,MG44-75_v7:0.0,MG44-75_v2:0.0,MG44-75_v6:0.0,MG44-81_v2:0.0,MG44-81_v3:0.0,MG44-81_v4:0.0,MG44-81_v1:0.0):0.000570,(MG44-3_v2:0.0,MG44-3_v1:0.0):0.0025800000000000267)0.907:0.0016999999999995907)0.782:0.000930,MG44-138_v1:0.0033799999999999386)1.0:0.0757500000000002,((MG44-126_v1:0.002449999999999619,((MG44-107_v1:0.0017100000000001003,((MG44-174_v1:0.000570,MG44-110_v1:0.000880)0.91:0.0017100000000001003,(MG44-141_v1:0.000880,MG44-143_v1:0.000870)0.83:0.000880)0.805:0.000900)0.0:0.000570,(MG44-48_v1:0.000570,MG44-22_v1:0.000880)0.0:0.000560)0.0:0.000560)0.968:0.013110000000000177,(((MG44-114_v1:0.0,MG44-114_v2:0.0):0.000570,MG44-101_v1:0.000910)0.933:0.002909999999999968,(((MG44-111_v1:0.000880,MG44-177_v1:0.0031100000000003902)0.784:0.000870,(MG44-73_v1:0.000890,MG44-156_v1:0.0026599999999996626)0.994:0.006920000000000037)0.779:0.000870,(MG44-41_v1:0.0,MG44-41_v2:0.0):0.003470000000000084)0.875:0.000590)1.0:0.1100399999999997)0.88:0.05834000000000028)1.0:0.7099200000000003)1.0:0.30825000000000014,'cas9|CAS-II-A|Finegoldia_magna_ATCC_29328_uid58867|NC_010376|1348aa':0.9113499999999997)0.818:0.1036100000000002)0.642:0.0645699999999998,((((MG44-195_v3:0.0,MG44-195_v2:0.0,MG44-195_v1:0.0):0.13356999999999974,(MG44-193_v1:0.0032500000000004192,MG44-190_v1:0.000570)1.0:0.13839999999999986)1.0:0.5942600000000002,(MG44-220_v1:0.47592999999999996,((MG44-196_v7:0.0,MG44-196_v6:0.0,MG44-196_v5:0.0,MG44-196_v3:0.0,MG44-196_v4:0.0,MG44-196_v1:0.0,MG44-196_v2:0.0):0.0016999999999995907,MG44-187_v1:0.007089999999999819)1.0:0.5582899999999995)0.943:0.1376999999999997)1.0:0.5125300000000004,((((((MG44-29_v1:0.0,MG44-29_v2:0.0):0.006280000000000285,(MG44-63_v1:0.000970,(MG44-43_v3:0.000570,(MG44-18_v1:0.000870,MG44-199_v1:0.024869999999999948)0.4:0.000990)0.0:0.000750)0.574:0.008359999999999701)1.0:0.45762000000000036,((((MG44-231_v1:0.07352000000000025,(MG44-179_v1:0.010379999999999612,MG44-232_v1:0.013119999999999798)0.924:0.029429999999999623)1.0:0.25422999999999973,((((MG44-117_v1:0.0,MG44-117_v2:0.0):0.27885000000000026,((MG44-235_v1:0.2965,(((MG44-205_v1:0.0,MG44-261_v1:0.0,MG44-205_v2:0.0):0.0015499999999999403,((MG44-206_v1:0.0,MG44-206_v2:0.0):0.003940000000000055,((MG44-142_v1:0.000890,((((((MG44-242_v1:0.000570,(MG44-241_v1:0.000560,MG44-146_v1:0.000560)1.0:0.000980)0.0:0.000770,((MG44-172_v1:0.0,MG44-172_v2:0.0):0.0043600000000001415,(MG44-226_v1:0.0,MG44-226_v2:0.0):0.005160000000000053)0.0:0.0017300000000002314)0.903:0.003470000000000084,MG44-128_v1:0.000570)0.926:0.000560,((MG44-66_v1:0.000880,(MG44-171_v1:0.000570,MG44-223_v1:0.000880)0.825:0.000860)0.788:0.0013500000000004064,(MG44-158_v1:0.000880,MG44-175_v1:0.000880)0.762:0.0012499999999997513)0.935:0.003449999999999953)0.995:0.000560,((MG44-87_v2:0.0,MG44-87_v1:0.0):0.05506000000000011,(MG44-34_v2:0.0,MG44-256_v1:0.0,MG44-34_v1:0.0):0.000880)0.838:0.000880)0.0:0.000570,((MG44-85_v1:0.0,MG44-85_v2:0.0):0.0017300000000002314,(MG44-119_v1:0.000570,(MG44-245_v2:0.0,MG44-244_v1:0.0):0.000870)0.951:0.002589999999999648)0.846:0.000870)1.0:0.011459999999999582)0.905:0.0030599999999996186,(MG44-150_v1:0.000910,(MG44-239_v1:0.005189999999999806,MG44-168_v1:0.002650000000000041)0.0:0.000570)0.898:0.0029599999999998516)0.317:0.00264000000000042)0.999:0.0136099999999999)0.955:0.01132000000000044,((MG44-42_v1:0.000890,(MG44-229_v4:0.0,MG44-229_v1:0.0,MG44-229_v2:0.0,MG44-229_v3:0.0):0.000570)0.0:0.000570,MG44-153_v1:0.013069999999999915)0.871:0.005560000000000009)1.0:0.2922799999999999)0.987:0.0578599999999998,((MG44-90_v2:0.0,MG44-90_v1:0.0):0.00354999999999972,((MG44-122_v1:0.0,MG44-122_v2:0.0):0.005189999999999806,MG44-109_v1:0.003370000000000317)0.451:0.004209999999999603)1.0:0.20997999999999983)0.034:0.027330000000000076)1.0:0.06745999999999963,(((MG44-180_v1:0.000910,MG44-159_v1:0.0026000000000001577)0.996:0.015830000000000233,((MG44-121_v1:0.0029700000000003612,(MG44-74_v1:0.003490000000000215,MG44-250_v2:0.003470000000000084)0.88:0.0022900000000003473)0.931:0.0033599999999998076,(MG44-144_v1:0.0034999999999998366,(MG44-100_v1:0.0,MG44-100_v2:0.0):0.00262999999999991)0.889:0.0030599999999996186)0.793:0.006160000000000387)1.0:0.19582000000000033,((MG44-19_v1:0.008709999999999773,(((MG44-97_v1:0.011120000000000019,MG44-164_v1:0.013709999999999667)1.0:0.01965000000000039,(((MG44-52_v3:0.000570,MG44-93_v1:0.000570)0.686:0.000570,MG44-248_v1:0.008610000000000007)0.902:0.005489999999999995,(MG44-184_v1:0.008259999999999934,((MG44-44_v3:0.0,MG44-44_v2:0.0,MG44-44_v1:0.0):0.0057600000000004314,MG44-140_v1:0.018049999999999677)0.849:0.002609999999999779)0.829:0.003449999999999953)0.985:0.009070000000000356)0.94:0.005169999999999675,MG44-15_v1:0.013910000000000089)0.957:0.006990000000000052)0.675:0.004369999999999763,((MG44-105_v1:0.01238000000000028,(((MG44-133_v1:0.008939999999999948,((MG44-58_v2:0.0,MG44-58_v1:0.0,MG44-58_v4:0.0,MG44-58_v3:0.0):0.0026000000000001577,(MG44-130_v2:0.0,MG44-130_v1:0.0,MG44-130_v3:0.0):0.000560)0.868:0.002449999999999619)0.978:0.006059999999999732,(MG44-202_v1:0.012710000000000221,(((MG44-55_v1:0.006879999999999775,(((MG44-76_v1:0.002749999999999808,(MG44-77_v2:0.0,MG44-77_v3:0.0,MG44-77_v1:0.0):0.018369999999999997)0.512:0.0026200000000002888,(MG44-45_v1:0.000570,MG44-71_v1:0.000900)0.86:0.0018900000000003914)0.883:0.0024800000000002598,(MG44-20_v1:0.000570,MG44-108_v1:0.000890)0.998:0.006099999999999994)0.04:0.000570)0.934:0.003960000000000186,(MG44-72_v1:0.008300000000000196,MG44-84_v1:0.009260000000000268)0.789:0.000780)0.93:0.0031400000000001427,MG44-79_v1:0.004369999999999763)0.992:0.008759999999999657)0.999:0.01670999999999978)0.919:0.004389999999999894,(MG44-80_v1:0.022039999999999615,((MG44-49_v1:0.0,MG44-49_v2:0.0):0.007929999999999993,(MG44-38_v1:0.000900,MG44-37_v1:0.000570)0.96:0.005150000000000432)0.867:0.0034999999999998366)0.715:0.0027200000000000557)0.998:0.012579999999999814)0.662:0.0017399999999998528,(MG44-203_v1:0.021160000000000068,MG44-134_v1:0.00912999999999986)0.953:0.0050600000000002865)0.923:0.005449999999999733)1.0:0.17806000000000033)1.0:0.0844699999999996)0.746:0.03190000000000026,((((MG44-1_v2:0.0,MG44-1_v1:0.0):0.014669999999999739,MG44-185_v1:0.013939999999999841)0.664:0.0015799999999996928,(MG44-54_v2:0.0,MG44-54_v1:0.0):0.0089699999999997)0.277:0.014140000000000263,((MG44-96_v1:0.006969999999999921,((MG44-53_v2:0.0,MG44-53_v1:0.0):0.00802999999999976,MG44-120_v1:0.01562999999999981)0.751:0.000560)0.886:0.002489999999999881,(MG44-21_v2:0.0,MG44-21_v1:0.0):0.006319999999999659)0.988:0.01731000000000016)1.0:0.26370999999999967)0.661:0.03298999999999985)0.874:0.039990000000000414,((MG44-155_v1:0.005499999999999616,(MG44-26_v3:0.000560,(MG44-52_v2:0.0,MG44-52_v1:0.0):0.000570)0.898:0.004830000000000112)1.0:0.30278000000000027,(MG44-4_v1:0.15939000000000014,(MG44-215_v1:0.012410000000000032,((MG44-83_v2:0.0,MG44-83_v1:0.0):0.032549999999999635,((((MG44-147_v1:0.02228999999999992,MG44-181_v1:0.008880000000000443)1.0:0.062129999999999797,(MG44-56_v1:0.04830999999999985,(MG44-91_v1:0.014429999999999943,MG44-162_v1:0.027569999999999872)0.995:0.014719999999999622)0.983:0.010930000000000106)0.838:0.005160000000000053,(MG44-17_v1:0.028990000000000293,((MG44-68_v1:0.03547000000000011,(MG44-30_v1:0.006549999999999834,(MG44-39_v1:0.007010000000000183,MG44-129_v1:0.009680000000000355)0.795:0.000570)0.609:0.0038600000000004187)0.854:0.0028600000000000847,(MG44-64_v1:0.004540000000000433,(MG44-137_v1:0.0,MG44-137_v2:0.0):0.0034999999999998366)0.956:0.003510000000000346)0.982:0.007500000000000284)0.747:0.004649999999999821)0.861:0.004690000000000083,(MG44-23_v1:0.006429999999999936,(MG44-214_v1:0.012929999999999886,MG44-27_v1:0.009100000000000108)0.618:0.0017399999999998528)0.997:0.011960000000000193)0.934:0.006630000000000358)0.882:0.0048000000000003595)1.0:0.19976000000000038)1.0:0.12838999999999956)0.773:0.04514999999999958)0.994:0.05426999999999982,((MG44-5_v1:0.32418999999999976,((MG44-173_v1:0.0034999999999998366,MG44-227_v1:0.004349999999999632)0.858:0.0034799999999997056,(MG44-213_v1:0.008169999999999789,(MG44-165_v1:0.00912999999999986,(MG44-204_v1:0.0042999999999997485,MG44-209_v1:0.016009999999999636)0.754:0.001420000000000421)0.7:0.003490000000000215)0.219:0.000550)1.0:0.27536000000000005)1.0:0.10073000000000043,(((MG44-78_v1:0.019860000000000433,(MG44-113_v1:0.0021100000000000563,MG44-247_v2:0.004819999999999602)0.536:0.006310000000000038)0.947:0.01682999999999968,(MG44-61_v1:0.026839999999999975,MG44-135_v1:0.01283999999999974)0.434:0.006700000000000372)1.0:0.2516999999999996,(MG44-201_v1:0.006300000000000416,(MG44-207_v1:0.00558000000000014,(((MG44-161_v1:0.00602999999999998,(((((MG44-258_v1:0.0,MG44-258_v2:0.0,MG44-34_v3:0.0):0.006639999999999979,MG44-139_v1:0.008919999999999817)0.738:0.0017199999999997218,((MG44-115_v1:0.0,MG44-115_v2:0.0):0.000910,(MG44-166_v1:0.0,MG44-166_v2:0.0):0.003429999999999822)0.838:0.0014500000000001734)0.311:0.000570,((((MG44-148_v1:0.00633999999999979,MG44-237_v1:0.004529999999999923)0.62:0.000960,((MG44-32_v2:0.0,MG44-32_v1:0.0):0.008239999999999803,((MG44-26_v2:0.0,MG44-250_v1:0.0,MG44-26_v1:0.0):0.002650000000000041,MG44-178_v1:0.007710000000000328)0.908:0.0035400000000000986)0.997:0.011820000000000164)0.962:0.009310000000000151,((MG44-170_v1:0.011309999999999931,(MG44-82_v1:0.0022799999999998377,(MG44-65_v1:0.006899999999999906,(MG44-230_v1:0.0046600000000003305,MG44-234_v1:0.006359999999999921)0.498:0.000570)0.931:0.000560)0.911:0.000710)0.991:0.01515999999999984,MG44-183_v1:0.03634999999999966)0.784:0.005429999999999602)1.0:0.04968000000000039,(MG44-154_v1:0.0,MG44-154_v2:0.0):0.008709999999999773)0.764:0.000840)0.981:0.0043600000000001415,(MG44-116_v1:0.000880,MG44-233_v1:0.0014700000000003044)0.784:0.000880)0.949:0.003429999999999822)0.883:0.0017399999999998528,((((MG44-99_v1:0.0,MG44-99_v2:0.0):0.000560,MG44-94_v1:0.00837000000000021)0.896:0.0022299999999999542,MG44-98_v1:0.0034599999999995745)0.849:0.0013399999999998968,((MG44-211_v1:0.000570,MG44-236_v1:0.000570)0.853:0.006429999999999936,(MG44-86_v1:0.000570,(MG44-247_v1:0.0,MG44-246_v1:0.0):0.004310000000000258)0.968:0.003449999999999953)0.885:0.0016699999999998383)0.782:0.0012999999999996348)0.309:0.000630,MG44-249_v1:0.006929999999999659)0.958:0.000560)0.988:0.018030000000000435)1.0:0.34633999999999965)1.0:0.1266999999999996)0.954:0.04781999999999975)1.0:0.10116000000000014)0.99:0.10510999999999981,(MG44-188_v1:0.5074100000000001,((MG44-245_v1:0.09703000000000017,(MG44-210_v1:0.005950000000000344,(MG44-163_v1:0.000570,MG44-243_v1:0.000880)0.977:0.0072599999999996)1.0:0.08234999999999992)1.0:0.34506999999999977,((MG44-217_v6:0.0,MG44-217_v5:0.0,MG44-217_v4:0.0,MG44-217_v3:0.0,MG44-217_v1:0.0,MG44-217_v2:0.0):0.24211000000000027,((MG44-219_v6:0.0,MG44-219_v5:0.0,MG44-219_v4:0.0,MG44-219_v3:0.0,MG44-219_v1:0.0,MG44-219_v2:0.0):0.14944999999999986,(MG44-218_v6:0.0,MG44-218_v5:0.0,MG44-218_v4:0.0,MG44-218_v3:0.0,MG44-218_v1:0.0,MG44-218_v2:0.0):0.1889599999999998)1.0:0.15974999999999984)1.0:0.24279000000000028)0.993:0.12112000000000034)0.88:0.08323999999999998)1.0:0.3865400000000001,((MG44-225_v1:0.000680,MG44-224_v1:0.000570)1.0:0.5825800000000001,(MG44-2_v1:0.021390000000000242,MG44-104_v1:0.023749999999999716)1.0:0.5100100000000003)1.0:0.47736)0.875:0.08949999999999969,((((MG44-167_v1:0.002769999999999939,(MG44-50_v1:0.000850,((MG44-43_v2:0.0,MG44-43_v1:0.0):0.000860,MG44-59_v1:0.000570)0.0:0.000570)0.933:0.006520000000000081)1.0:0.20823999999999998,((MG44-10_v2:0.0,MG44-10_v3:0.0,MG44-10_v1:0.0,MG44-10_v4:0.0):0.1686399999999999,(MG44-12_v1:0.013569999999999638,(MG44-6_v1:0.01159999999999961,(MG44-9_v1:0.010340000000000238,MG44-13_v1:0.039530000000000065)0.336:0.006719999999999615)0.862:0.009149999999999991)1.0:0.12173999999999996)0.996:0.1108399999999996)1.0:0.7270000000000003,(((MG44-60_v1:0.0,MG44-60_v2:0.0):0.004369999999999763,(MG44-149_v1:0.016149999999999665,MG44-151_v1:0.010169999999999568)0.794:0.010909999999999975)1.0:0.9020200000000003,((MG44-14_v1:0.0,MG44-14_v2:0.0):0.36622999999999983,((((MG44-152_v1:0.0038200000000001566,MG44-182_v1:0.007830000000000226)0.856:0.002729999999999677,MG44-238_v1:0.008119999999999905)0.91:0.00894999999999957,(((MG44-118_v1:0.0,MG44-118_v2:0.0):0.000570,MG44-24_v1:0.0016600000000002169)0.997:0.008790000000000298,(MG44-208_v1:0.014339999999999797,MG44-102_v1:0.002729999999999677)0.052:0.0018700000000002603)0.145:0.0018000000000002458)1.0:0.21356999999999982,((((MG44-70_v3:0.0,MG44-70_v1:0.0,MG44-70_v2:0.0):0.002220000000000333,MG44-240_v1:0.0020400000000000418)0.932:0.005049999999999777,((MG44-228_v1:0.0054600000000002424,((MG44-112_v1:0.0,MG44-112_v2:0.0):0.0029199999999995896,(MG44-169_v1:0.0,MG44-169_v2:0.0):0.0022099999999998232)0.395:0.0017500000000003624)0.977:0.009459999999999802,MG44-106_v1:0.015900000000000247)0.704:0.006090000000000373)0.949:0.020940000000000403,(MG44-157_v1:0.030520000000000103,MG44-127_v1:0.012109999999999843)0.974:0.03043999999999958)1.0:0.2139199999999999)1.0:0.2646499999999996)1.0:0.36129999999999995)1.0:0.25833999999999957)0.963:0.1305799999999997,(((MG44-258_v3:0.000900,(MG44-269_v1:0.0,MG44-256_v2:0.0):0.000570)0.78:0.000800,(MG44-221_v1:0.000570,((MG44-255_v1:0.002589999999999648,MG44-254_v1:0.0017500000000003624)0.989:0.000560,(MG44-252_v1:0.000570,MG44-206_v3:0.000560)0.43:0.000870)0.988:0.000560)0.0:0.000570)1.0:0.7279400000000003,((MG44-259_v1:0.08091999999999988,(MG44-205_v3:0.000860,MG44-257_v1:0.000570)1.0:0.06273000000000017)1.0:0.17354000000000003,(MG44-222_v1:0.1572199999999997,((MG44-251_v1:0.0,MG44-264_v1:0.0):0.005399999999999849,(MG44-266_v1:0.0,MG44-266_v2:0.0,MG44-253_v1:0.0):0.0033599999999998076)1.0:0.18419000000000008)1.0:0.16397999999999957)1.0:0.41249)1.0:0.41344999999999965)0.376:0.048639999999999795)0.351:0.05076999999999998)0.896:0.06097000000000019)1.0:0.2037,(((((WP_119945366_1_Type_II-A_1339aa:0.013799999999999812,WP_069125601_1_Type_II-A_1339aa:0.004249999999999865)1.0:0.8890200000000004,(WP_118908584_1_Type_II-A_1325aa:0.5887099999999998,(WP_076614067_1_Type_II-A_1365aa:0.47695000000000043,(WP_041499991_1_Type_II-A_1356aa:0.35440999999999967,WP_010018949_1_Type_II-A_1356aa:0.3249399999999998)1.0:0.2185100000000002)1.0:0.20802000000000032)0.998:0.16725999999999974)0.91:0.14374999999999982,((WP_050952303_1_Type_II-A_1427aa:1.46253,(('cas9|CAS-II-A|Lactobacillus_sanfranciscensis_TMW_1_1304_uid72937|NC_015978|1331aa':0.1348799999999999,WP_054646658_1_Type_II-A_1341aa:0.14170999999999978)1.0:0.4459799999999996,(((('cas9|CAS-II-A|Lactobacillus_salivarius_CECT_5713_uid162005|NC_017481|897aa':0.04544000000000015,'cas9|CAS-II-A|Lactobacillus_salivarius_UCC118_uid58233|NC_007929|1149aa':0.029130000000000322)1.0:0.6278500000000005,(WP_065533057_1_Type_II-A_1382aa:0.3579699999999999,(WP_039945658_1_Type_II-A_1396aa:0.3367300000000002,((WP_104878060_1_Type_II-A_1381aa:0.025760000000000005,(WP_127429586_1_Type_II-A_1381aa:0.006940000000000168,WP_124891202_1_Type_II-A_1381aa:0.003689999999999749)0.985:0.017699999999999605)1.0:0.05911000000000044,((WP_128492537_1_Type_II-A_1381aa:0.0021599999999999397,(WP_080650625_1_Type_II-A_1381aa:0.000910,WP_087908354_1_Type_II-A_1360aa:0.0054800000000003735)0.942:0.005010000000000403)1.0:0.08535999999999966,(WP_107760052_1_Type_II-A_1378aa:0.012179999999999858,(WP_082229465_1_Type_II-A_1378aa:0.0018099999999998673,WP_114806560_1_Type_II-A_1378aa:0.0045000000000001705)0.822:0.0012999999999996348)0.999:0.05539000000000005)1.0:0.06674999999999986)1.0:0.3534499999999996)1.0:0.2674599999999998)0.367:0.05848000000000031)0.678:0.0718399999999999,(((('cas9|CAS-II-A|Pediococcus_pentosaceus_SL4_uid227215|NC_022780|1346aa':0.06733000000000011,(WP_094104688_1_Type_II-A_1359aa:0.0044800000000000395,WP_115154636_1_Type_II-A_1359aa:0.0026900000000003033)1.0:0.04997999999999969)1.0:0.27939000000000025,((WP_070366671_1_Type_II-A_1357aa:0.000570,WP_128472058_1_Type_II-A_1357aa:0.0016800000000003479)1.0:0.08033000000000001,((WP_065124500_1_Type_II-A_1366aa:0.005729999999999791,WP_075139705_1_Type_II-A_1366aa:0.010550000000000281)0.99:0.012170000000000236,(WP_128688323_1_Type_II-A_1364aa:0.008140000000000036,(WP_128737221_1_Type_II-A_1364aa:0.014840000000000408,(WP_004166700_1_Type_II-A_1364aa:0.008140000000000036,ID78_10_1367aa:0.009929999999999772)0.896:0.0031600000000002737)0.658:0.0089699999999997)0.932:0.013790000000000191)0.994:0.043549999999999756)1.0:0.3493599999999999)1.0:0.13114999999999988,('cas9|CAS-II-A|Lactobacillus_buchneri_NRRL_B_30929_uid66205|NC_015428|1371aa':0.02425999999999995,WP_014940461_1_Type_II-A_1371aa:0.026110000000000078)1.0:0.38185)0.571:0.07024000000000008,((((WP_109918023_1_Type_II-A_1400aa:0.012349999999999639,WP_038521270_1_Type_II-A_1400aa:0.021950000000000358)1.0:0.2605700000000004,(WP_109715097_1_Type_II-A_1397aa:0.17684000000000033,(WP_109585852_1_Type_II-A_1393aa:0.05480000000000018,Lsp2_1397aa:0.06587000000000032)1.0:0.07955000000000023)0.468:0.06216000000000044)1.0:0.23167999999999989,((WP_080881730_1_Type_II-A_1387aa:0.0016899999999999693,WP_127345750_1_Type_II-A_1387aa:0.000910)1.0:0.23585999999999974,(WP_020807054_1_Type_II-A_1386aa:0.1605800000000004,((WP_087712910_1_Type_II-A_1375aa:0.004240000000000244,WP_117285354_1_Type_II-A_1375aa:0.008919999999999817)0.955:0.01083000000000034,((WP_069168517_1_Type_II-A_1370aa:0.035479999999999734,'cas9|CAS-II-A|Lactobacillus_johnsonii_DPC_6026_uid162057|NC_017477|1375aa':0.000560)0.381:0.000560,WP_127835850_1_Type_II-A_1375aa:0.000570)0.995:0.018469999999999764)1.0:0.15017999999999976)1.0:0.13644999999999996)0.95:0.08148999999999962)1.0:0.15151999999999965,(WP_075362504_1_Type_II-A_1390aa:0.5202499999999999,(WP_089119823_1_Type_II-A_1427aa:0.04450999999999983,(WP_072547243_1_Type_II-A_1420aa:0.01177000000000028,(WP_060598264_1_Type_II-A_1420aa:0.000880,(WP_114893867_1_Type_II-A_1420aa:0.000870,(WP_077302299_1_Type_II-A_1420aa:0.010270000000000223,WP_119906237_1_Type_II-A_1420aa:0.0017100000000001003)0.806:0.000870)0.83:0.000870)0.851:0.001960000000000406)0.99:0.045130000000000337)1.0:0.4224199999999998)0.993:0.12985000000000024)1.0:0.2271700000000001)0.49:0.053899999999999615)1.0:0.1459900000000003,(((((((WP_012491871_1_Type_II-A_1361aa:0.000570,WP_100908617_1_Type_II-A_1361aa:0.000890)0.97:0.012270000000000003,(WP_003588546_1_Type_II-A_1363aa:0.0026000000000001577,(WP_052916100_1_Type_II-A_1360aa:0.000890,WP_081528804_1_Type_II-A_1360aa:0.000570)0.893:0.0017699999999996052)1.0:0.15064999999999973)1.0:0.07802000000000042,(WP_109990335_1_Type_II-A_1361aa:0.02181000000000033,WP_101512178_1_Type_II-A_1361aa:0.010329999999999728)0.999:0.026069999999999816)0.932:0.02894000000000041,('cas9|CAS-II-A|Lactobacillus_casei_LOCK919_uid210959|NC_021721|1362aa':0.000880,(WP_003659473_1_Type_II-A_1362aa:0.000570,WP_094516034_1_Type_II-A_1362aa:0.0017399999999998528)0.58:0.000570)1.0:0.07760000000000034)1.0:0.1303200000000002,(WP_070652006_1_Type_II-A_1357aa:0.2001999999999997,((WP_005684674_1_Type_II-A_1361aa:0.000910,'cas9|CAS-II-A|Lactobacillus_rhamnosus_LOCK900_uid210957|NC_021723|1361aa':0.000570)1.0:0.06698000000000004,((WP_077069534_1_Type_II-A_1363aa:0.000900,'cas9|CAS-II-A|Lactobacillus_rhamnosus_GG_uid59313|NC_013198|1363aa':0.000570)1.0:0.09245999999999999,Lsp1_1365aa:0.11026999999999987)0.994:0.04002000000000017)1.0:0.10716999999999999)0.322:0.049730000000000274)1.0:0.47160000000000046,((WP_087741344_1_Type_II-A_1350aa:0.5226699999999997,(WP_065200954_1_Type_II-A_1368aa:0.021790000000000198,(WP_110139996_1_Type_II-A_1368aa:0.004470000000000418,WP_087609243_1_Type_II-A_1369aa:0.000570)0.973:0.022240000000000038)1.0:0.3837799999999998)0.999:0.17612000000000005,((WP_065902179_1_Type_II-A_1368aa:0.000570,WP_065937575_1_Type_II-A_1368aa:0.000850)1.0:0.5965400000000001,((WP_101872621_1_Type_II-A_1358aa:0.009710000000000107,(WP_050337970_1_Type_II-A_1358aa:0.008910000000000196,WP_120769497_1_Type_II-A_1358aa:0.000570)0.976:0.011879999999999669)1.0:0.14231999999999978,(WP_074029542_1_Type_II-A_1362aa:0.10573000000000032,(WP_063722122_1_Type_II-A_1358aa:0.0030799999999997496,(WP_064578474_1_Type_II-A_1358aa:0.0017899999999997362,(((WP_065080293_1_Type_II-A_1358aa:0.0017199999999997218,(((WP_027821588_1_Type_II-A_1358aa:0.000570,WP_106904639_1_Type_II-A_1358aa:0.000560)0.762:0.000900,WP_122036847_1_Type_II-A_1358aa:0.000910)0.881:0.000570,(WP_060684250_1_Type_II-A_1358aa:0.000570,WP_128729551_1_Type_II-A_1358aa:0.0026700000000001722)0.892:0.0017100000000001003)0.156:0.000910)0.867:0.000570,(WP_064523476_1_Type_II-A_1358aa:0.000570,'cas9|CAS-II-A|Lactobacillus_plantarum_ZJ316_uid188689|NC_020229|1358aa':0.000880)0.937:0.002650000000000041)0.0:0.000570,WP_054519097_1_Type_II-A_1358aa:0.000570)0.0:0.000570)0.859:0.0022599999999997067)0.967:0.01837999999999962)1.0:0.11519000000000013)1.0:0.32948999999999984)0.955:0.13217000000000034)0.361:0.07195000000000018)1.0:0.19071000000000016,(((WP_010009270_1_Type_II-A_1354aa:0.40313,WP_057890055_1_Type_II-A_1357aa:0.46236999999999995)0.998:0.13832000000000022,(WP_099947359_1_Type_II-A_1178aa:0.17929999999999957,(WP_089556639_1_Type_II-A_1368aa:0.13229000000000024,((WP_065825603_1_Type_II-A_1368aa:0.012660000000000338,(BBE26067_1_Type_II-A_1368aa:0.004410000000000025,(WP_069468140_1_Type_II-A_1368aa:0.000560,(WP_064777233_1_Type_II-A_1368aa:0.00525999999999982,WP_089542143_1_Type_II-A_1368aa:0.000560)0.307:0.0017500000000003624)0.925:0.003529999999999589)0.949:0.006680000000000241)0.867:0.003090000000000259,(WP_116843570_1_Type_II-A_1368aa:0.010539999999999772,(WP_056965860_1_Type_II-A_1368aa:0.0012999999999996348,WP_126133368_1_Type_II-A_1368aa:0.005720000000000169)1.0:0.09947000000000017)0.889:0.003510000000000346)0.632:0.010769999999999946)1.0:0.12563000000000013)1.0:0.28244999999999987)0.94:0.08072000000000035,(WP_057773983_1_Type_II-A_1378aa:0.1209699999999998,(WP_062913273_1_Type_II-A_1385aa:0.000870,(WP_062904505_1_Type_II-A_1378aa:0.000890,WP_062903918_1_Type_II-A_1378aa:0.000880)0.0:0.000570)1.0:0.13778000000000024)1.0:0.31235999999999997)0.737:0.0749500000000003)0.995:0.10397999999999996)0.59:0.08169999999999966)0.971:0.1389100000000001)0.996:0.19076999999999966,('cas9|CAS-II-A|Leuconostoc_gelidum_JB7_uid175682|NC_018631|1355aa':0.7006399999999999,(WP_045920486_1_Type_II-A_1383aa:0.2777200000000004,(WP_042996237_1_Type_II-A_1420aa:0.000850,'cas9|CAS-II-A|Bifidobacterium_bifidum_S17_uid59545|NC_014616|1420aa':0.000570)1.0:0.22388999999999992)1.0:0.56644)1.0:0.4989699999999999)0.998:0.1724899999999998)0.733:0.1091899999999999,(('cas9|CAS-II-A|Olsenella_uli_DSM_7084_uid51367|NC_014363|1399aa':0.35135000000000005,'cas9|CAS-II-A|Coriobacterium_glomerans_PW2_uid65787|NC_015389|1384aa':0.3349599999999997)1.0:0.20455999999999985,('cas9|CAS-II-A|Eggerthella_YY7918_uid68707|NC_015738|1380aa':0.40022,'cas9|CAS-II-A|Gordonibacter_pamelaeae_7_10_1_b_uid197167|NC_021021|1371aa':0.49082000000000026)0.345:0.08300000000000018)1.0:0.80694)0.547:0.10355999999999987,((((WP_095105824_1_Type_II-A_1344aa:0.07066999999999979,(WP_107552556_1_Type_II-A_1344aa:0.007539999999999658,WP_105977863_1_Type_II-A_1344aa:0.013429999999999609)1.0:0.06397999999999993)1.0:0.4277199999999999,(WP_103209613_1_Type_II-A_1336aa:0.23906000000000027,(WP_096598476_1_Type_II-A_1334aa:0.08523000000000014,('cas9|CAS-II-C|Staphylococcus_pseudintermedius_ED99_uid162109|NC_017568|1334aa':0.000990,WP_127504989_1_Type_II-A_1334aa:0.0017599999999999838)1.0:0.09379999999999988)1.0:0.18648000000000042)1.0:0.2519400000000003)1.0:0.42849000000000004,(WP_081487811_1_Type_II-A_1356aa:0.5879000000000003,Khu_1310aa:0.7221200000000003)1.0:0.3047599999999999)1.0:0.7083400000000002,((WP_108730630_1_Type_II-A_1488aa:0.020809999999999995,WP_128735912_1_Type_II-A_1488aa:0.01100000000000012)1.0:1.00481,(WP_116877370_1_Type_II-A_1426aa:0.8857400000000002,(Lan_1318aa:0.5988800000000003,((((((((WP_001040102_1_Type_II-A_1377aa:0.000570,'cas9|CAS-II-A|Streptococcus_agalactiae_NEM316_uid61585|NC_004368|1377aa':0.000920)1.0:0.03622999999999976,(WP_001040096_1_Type_II-A_1370aa:0.004749999999999588,WP_001040098_1_Type_II-A_1370aa:0.000730)0.978:0.011050000000000004)1.0:0.06977000000000011,(((WP_001040108_1_Type_II-A_1370aa:0.0018299999999999983,(WP_001040107_1_Type_II-A_1370aa:0.000570,WP_001040110_1_Type_II-A_1370aa:0.000920)0.0:0.000570)1.0:0.01829000000000036,(WP_017648376_1_Type_II-A_1370aa:0.000570,WP_088881668_1_Type_II-A_1370aa:0.000920)0.89:0.0030999999999998806)0.983:0.012459999999999916,(WP_038406070_1_Type_II-A_1374aa:0.019549999999999734,(WP_088181599_1_Type_II-A_1370aa:0.000910,(((WP_123957750_1_Type_II-A_1370aa:0.000920,WP_112435821_1_Type_II-A_1370aa:0.000920)0.0:0.000570,(WP_123947897_1_Type_II-A_1370aa:0.0018099999999998673,(Sag1_1385aa:0.0,'cas9|CAS-II-A|Streptococcus_agalactiae_2603V_R_uid57943|NC_004116|1370aa':0.0,WP_112477766_1_Type_II-A_1370aa:0.0):0.000570)0.0:0.000570)0.0:0.000570,(WP_050881965_1_Type_II-A_1370aa:0.0018000000000002458,WP_001040085_1_Type_II-A_1370aa:0.000920)0.0:0.000570)0.0:0.000570)0.992:0.0089699999999997)0.947:0.007460000000000022)0.959:0.015839999999999854)1.0:0.1938500000000003,(WP_061563899_1_Type_II-A_1366aa:0.10972000000000026,(((WP_111675746_1_Type_II-A_1391aa:0.05510000000000037,WP_096753782_1_Type_II-A_1392aa:0.03620999999999963)0.843:0.01670000000000016,((WP_065972475_1_Type_II-A_1388aa:0.010440000000000005,('cas9|CAS-II-A|Streptococcus_thermophilus_LMD_9_uid58327|NC_008532|1388aa':0.0026799999999997937,(WP_024703962_1_Type_II-A_1388aa:0.000910,((WP_014727651_1_Type_II-A_1388aa:0.0,WP_111679672_1_Type_II-A_1388aa:0.0):0.000570,WP_014608595_1_Type_II-A_1388aa:0.000560)0.0:0.000570)0.938:0.0026599999999996626)0.974:0.013180000000000192)1.0:0.23770999999999987,((WP_024405243_1_Type_II-A_1380aa:0.0,'cas9|CAS-II-A|Streptococcus_suis_ST1_uid167482|NC_017950|1381aa':0.0):0.034729999999999706,(WP_024390729_1_Type_II-A_1380aa:0.014800000000000146,WP_105184075_1_Type_II-A_1382aa:0.015130000000000088)1.0:0.050530000000000186)1.0:0.2675700000000001)1.0:0.15334999999999965)1.0:0.10881000000000007,(WP_120770653_1_Type_II-A_1375aa:0.05801000000000034,WP_060553428_1_Type_II-A_1380aa:0.04328000000000021)0.993:0.029200000000000337)0.981:0.037989999999999746)1.0:0.16563000000000017)0.988:0.05447999999999986,(WP_126475526_1_Type_II-A_1350aa:0.1386700000000003,(((WP_014677909_1_Type_II-A_1345aa:0.0027200000000000557,Smu_1345aa:0.07026000000000021)0.907:0.0025700000000004053,(WP_061046374_1_Type_II-A_1345aa:0.0035600000000002296,((WP_106006713_1_Type_II-A_1345aa:0.000920,(WP_002280230_1_Type_II-A_1345aa:0.000930,'cas9|CAS-II-A|Streptococcus_mutans_NN2025_uid46353|NC_013928|1345aa':0.005440000000000111)0.938:0.0027100000000004343)0.811:0.001000000000000334,WP_002263549_1_Type_II-A_1345aa:0.0035600000000002296)0.412:0.000930)0.899:0.0020100000000002893)0.944:0.009629999999999583,WP_082312238_1_Type_II-A_1345aa:0.015439999999999898)1.0:0.042449999999999655)1.0:0.11395999999999962)0.929:0.04511999999999983,Sra_1370aa:0.3233800000000002)0.44:0.05023999999999962,((WP_119877030_1_Type_II-A_1370aa:0.2354799999999999,((((WP_077497300_1_Type_II-A_1384aa:0.08786000000000005,'cas9|CAS-II-A|Streptococcus_gallolyticus_ATCC_BAA_2069_uid63617|NC_015215|1370aa':0.020209999999999617)0.999:0.03434999999999988,('cas9|CAS-II-A|Streptococcus_gallolyticus_UCN34_uid46061|NC_013798|1371aa':0.08011000000000035,WP_067062573_1_Type_II-A_1372aa:0.06141000000000041)0.301:0.018159999999999954)0.917:0.029329999999999856,('cas9|CAS-II-A|Streptococcus_infantarius_CJ18_uid87033|NC_016826|1375aa':0.04018000000000033,(Seq1_1376aa:0.05276000000000014,('cas9|CAS-II-A|Streptococcus_lutetiensis_033_uid213397|NC_021900|1373aa':0.010729999999999684,(WP_126402616_1_Type_II-A_1373aa:0.019300000000000317,WP_111698941_1_Type_II-A_1373aa:0.0017800000000001148)1.0:0.020609999999999573)1.0:0.043870000000000076)1.0:0.1603899999999996)0.951:0.04141999999999957)1.0:0.10597999999999974,(WP_003030002_1_Type_II-A_1345aa:0.10864999999999991,(WP_126408155_1_Type_II-A_1386aa:0.0377200000000002,WP_003031511_1_Type_II-A_1396aa:0.06292999999999971)1.0:0.1441100000000004)0.999:0.06824999999999992)0.938:0.05100999999999978)1.0:0.07451000000000008,((WP_126426708_1_Type_II-A_1364aa:0.08952999999999989,(((WP_003043819_1_Type_II-A_1375aa:0.1091300000000004,WP_129555603_1_Type_II-A_1367aa:0.06991000000000014)1.0:0.049269999999999925,(WP_111716689_1_Type_II-A_1371aa:0.026399999999999757,(WP_014612333_1_Type_II-A_1371aa:0.003529999999999589,(WP_012767106_1_Type_II-A_1371aa:0.0026599999999996626,((WP_111681791_1_Type_II-A_1371aa:0.0025100000000000122,(('cas9|CAS-II-A|Streptococcus_pyogenes_MGAS10750_uid58575|NC_008024|1371aa':0.005379999999999718,WP_111679121_1_Type_II-A_1371aa:0.000910)0.919:0.003429999999999822,WP_015017095_1_Type_II-A_1371aa:0.0010599999999998388)0.695:0.004489999999999661)1.0:0.000570,Sdy_1371aa:0.000570)0.851:0.000570)0.886:0.0018500000000001293)0.875:0.0045799999999998064)1.0:0.08903000000000016)0.996:0.0382100000000003,((WP_063631341_1_Type_II-A_1367aa:0.0018200000000003769,WP_111693164_1_Type_II-A_1367aa:0.0026999999999999247)0.895:0.0027400000000001867,((((WP_030125963_1_Type_II-A_1368aa:0.0026999999999999247,((WP_031488318_1_Type_II-A_1368aa:0.0020199999999999108,(WP_111694788_1_Type_II-A_1368aa:0.0035999999999996035,WP_111705078_1_Type_II-A_1368aa:0.0027100000000004343)0.893:0.002500000000000391)0.414:0.000950,(WP_038434062_1_Type_II-A_1368aa:0.0018000000000002458,(WP_111703313_1_Type_II-A_1368aa:0.013679999999999914,WP_012560673_1_Type_II-A_1368aa:0.004540000000000433)0.927:0.0027100000000004343)0.798:0.0011299999999998533)0.944:0.003409999999999691)0.88:0.0021199999999996777,(((WP_032462936_1_Type_II-A_1368aa:0.004240000000000244,(WP_038431314_1_Type_II-A_1368aa:0.000570,(WP_030126706_1_Type_II-A_1368aa:0.000570,('cas9|CAS-II-A|Streptococcus_pyogenes_MGAS315_uid57911|NC_004070|1368aa':0.0,WP_111674566_1_Type_II-A_1368aa:0.0):0.0026799999999997937)0.85:0.0018000000000002458)0.809:0.0011700000000001154)0.326:0.0018299999999999983,WP_111704216_1_Type_II-A_1368aa:0.004249999999999865)0.817:0.002489999999999881,(((WP_111690765_1_Type_II-A_1367aa:0.009089999999999598,(AAX71861_1_Type_II-A_1368aa:0.000570,WP_129846771_1_Type_II-A_1368aa:0.000920)0.901:0.0018099999999998673)0.0:0.000550,(WP_111689242_1_Type_II-A_1368aa:0.000570,(WP_002989955_1_Type_II-A_1368aa:0.000570,WP_011527619_1_Type_II-A_1368aa:0.000910)0.793:0.000920)0.809:0.000910)0.834:0.000930,(((WP_111713801_1_Type_II-A_1367aa:0.001000000000000334,WP_014407541_1_Type_II-A_1367aa:0.0044399999999997775)0.984:0.005440000000000111,((WP_049524935_1_Type_II-A_1368aa:0.000930,NP_269215_1_Type_II-A_1368aa:0.000920)0.0:0.000570,(WP_011285506_1_Type_II-A_1368aa:0.000570,WP_129304756_1_Type_II-A_1368aa:0.000920)0.0:0.000570)0.881:0.0017199999999997218)0.835:0.000560,WP_020905136_1_Type_II-A_1368aa:0.000920)0.846:0.000920)0.992:0.000550)0.416:0.003129999999999633)0.946:0.004649999999999821,WP_111704663_1_Type_II-A_1368aa:0.000570)0.96:0.006199999999999761,((WP_111686257_1_Type_II-A_1367aa:0.011779999999999902,(WP_023610282_1_Type_II-A_1367aa:0.000920,(WP_023080005_1_Type_II-A_1367aa:0.000570,WP_038432938_1_Type_II-A_1367aa:0.000930)0.0:0.000570)0.793:0.000940)0.79:0.0019700000000000273,WP_101248361_1_Type_II-A_1367aa:0.007100000000000328)0.794:0.0018700000000002603)0.925:0.003689999999999749)0.856:0.005010000000000403)0.97:0.041369999999999685)1.0:0.12941000000000003,((((WP_126436870_1_Type_II-A_1348aa:0.0026999999999999247,WP_111692589_1_Type_II-A_1348aa:0.0018299999999999983)0.968:0.0036399999999998656,'cas9|CAS-II-A|Streptococcus_equi_zooepidemicus_MGCS10565_uid59263|NC_011134|1348aa':0.000930)0.856:0.0016899999999999693,WP_111690263_1_Type_II-A_1348aa:0.0028600000000000847)1.0:0.2547499999999996,(WP_007896501_1_Type_II-A_1374aa:0.23191999999999968,(WP_111673267_1_Type_II-A_1369aa:0.14754999999999985,(WP_003099269_1_Type_II-A_1368aa:0.000550,(AHY17476_1_Type_II-C_1267aa:0.000570,AHY15608_1_Type_II-C_1273aa:0.0034000000000000696)0.873:0.0013399999999998968)1.0:0.1447099999999999)0.995:0.07955000000000023)1.0:0.11490000000000045)0.678:0.03739999999999988)1.0:0.16727000000000025)0.941:0.05693000000000037)1.0:0.12814000000000014,(Eit_1331aa:0.4367599999999996,((WP_077275696_1_Type_II-A_1332aa:0.44181000000000026,WP_071456514_1_Type_II-A_1335aa:0.4358399999999998)1.0:0.1675399999999998,(((Efa_1341aa:0.000610,(WP_002335161_1_Type_II-A_1340aa:0.000570,WP_119364770_1_Type_II-A_1340aa:0.000960)1.0:0.000570)1.0:0.24746000000000024,('cas9|CAS-II-A|Enterococcus_mundtii_QU_25_uid229420|NC_022878|1330aa':0.39383000000000035,(WP_095443635_1_Type_II-A_1334aa:0.1825000000000001,('cas9|CAS-II-A|Enterococcus_hirae_ATCC_9790_uid70619|NC_018081|1336aa':0.003980000000000317,(WP_095454139_1_Type_II-A_1336aa:0.00833999999999957,WP_063627610_1_Type_II-A_1336aa:0.006479999999999819)0.177:0.0015900000000002024)1.0:0.2827200000000003)0.998:0.09579000000000004)0.993:0.08830000000000027)1.0:0.18177999999999983,((WP_038409211_1_Type_II-A_1334aa:0.09375999999999962,(((Lmo_1346aa:0.003350000000000186,'cas9|CAS-II-A|Listeria_innocua_Clip11262_uid61567|NC_003212|1334aa':0.005819999999999936)1.0:0.07749000000000006,((WP_003727705_1_Type_II-A_1334aa:0.000570,WP_003730785_1_Type_II-A_1334aa:0.000940)0.999:0.018469999999999764,(WP_058876445_1_Type_II-A_1334aa:0.0047600000000000975,('cas9|CAS-II-A|Listeria_monocytogenes_10403S_uid54461|NC_017544|1334aa':0.01034999999999986,WP_003723650_1_Type_II-A_1334aa:0.017120000000000246)0.717:0.006739999999999746)0.884:0.00617999999999963)1.0:0.028719999999999857)0.94:0.025780000000000136,(((WP_085392451_1_Type_II-A_1334aa:0.0017500000000003624,(WP_023548323_1_Type_II-A_1334aa:0.000940,WP_077287021_1_Type_II-A_1334aa:0.000570)0.798:0.000990)0.866:0.0017500000000003624,(WP_085400884_1_Type_II-A_1334aa:0.0019200000000001438,WP_033920898_1_Type_II-A_1334aa:0.00354999999999972)0.785:0.000990)0.999:0.03462000000000032,(WP_003733029_1_Type_II-A_1334aa:0.0036599999999999966,WP_031669209_1_Type_II-A_1334aa:0.000570)1.0:0.12753000000000014)0.746:0.03655000000000008)0.999:0.07810000000000006)1.0:0.2671400000000004,((WP_096397536_1_Type_II-A_1337aa:0.005659999999999776,(WP_002378009_1_Type_II-A_1337aa:0.0037599999999997635,('cas9|CAS-II-A|Enterococcus_faecalis_OG1RF_uid54927|NC_017316|1337aa':0.0026700000000001722,WP_002364836_1_Type_II-A_1337aa:0.0010199999999995768)0.431:0.000940)0.854:0.0034400000000003317)1.0:0.3692500000000001,WP_095803385_1_Type_II-A_1327aa:0.38746999999999954)0.264:0.052819999999999645)0.99:0.05271999999999988)0.848:0.05318999999999985)0.778:0.05395000000000039)0.992:0.08621000000000034)0.903:0.10043000000000024)0.981:0.13328000000000007)1.0:0.2663099999999998)1.0:0.2445999999999997)0.042:0.10049000000000019)1.0:0.1939700000000002)1.0:1.0226200000000003,((((MG87-70_v2:0.14053999999999967,((MG87-44_v5:0.0,MG87-83_v1:0.0):0.000560,(MG87-5_v3:0.0012299999999996203,((MG87-23_v3:0.0,MG87-91_v1:0.0):0.0012299999999996203,MG87-8_v3:0.000570)0.0:0.000570)0.783:0.0011900000000002464)1.0:0.15343000000000018)1.0:0.33774000000000015,(MG87-67_v1:0.3941699999999999,(((MG87-22_v1:0.0,MG87-22_v2:0.0):0.000560,((MG87-18_v2:0.0,MG87-18_v3:0.0,MG87-18_v1:0.0):0.0012299999999996203,(MG87-7_v1:0.0,MG87-7_v2:0.0):0.0012199999999999989)0.43:0.002340000000000231)1.0:0.09091999999999967,(((MG87-60_v1:0.0,MG87-60_v2:0.0):0.000560,(((MG87-77_v1:0.0,MG87-77_v2:0.0,MG87-77_v3:0.0,MG87-77_v4:0.0,MG87-29_v1:0.0,MG87-77_v5:0.0,MG87-77_v6:0.0,MG87-74_v2:0.0,MG87-74_v1:0.0):0.000570,(MG87-33_v1:0.000570,(MG87-66_v1:0.000570,MG87-68_v1:0.001260000000000261)0.431:0.0024399999999999977)0.809:0.0012199999999999989)0.903:0.000570,MG87-65_v1:0.010410000000000252)0.999:0.01452999999999971)0.783:0.0222800000000003,(((MG87-52_v1:0.0012199999999999989,(MG87-34_v2:0.0,MG87-34_v1:0.0):0.0024300000000003763)0.806:0.0012299999999996203,((((MG87-59_v8:0.0,MG87-59_v10:0.0,MG87-59_v9:0.0,MG87-59_v4:0.0,MG87-59_v1:0.0,MG87-59_v6:0.0,MG87-59_v7:0.0,MG87-59_v2:0.0,MG87-59_v5:0.0,MG87-59_v3:0.0,MG87-59_v11:0.0):0.0012299999999996203,MG87-20_v1:0.0024399999999999977)0.817:0.0012199999999999989,(MG87-80_v4:0.0,MG87-80_v3:0.0,MG87-80_v1:0.0,MG87-80_v2:0.0,MG87-26_v1:0.0,MG87-80_v7:0.0,MG87-80_v6:0.0,MG87-80_v5:0.0):0.0024399999999999977)0.0:0.000570,(MG87-2_v1:0.0,MG87-79_v1:0.0):0.000570)0.77:0.0012199999999999989)0.756:0.0012299999999996203,((MG87-12_v1:0.0,MG87-75_v1:0.0):0.0036800000000001276,(MG87-70_v1:0.0,MG87-21_v2:0.0):0.0024399999999999977)0.876:0.0024600000000001288)0.998:0.02735999999999983)0.998:0.08180999999999994)1.0:0.24631999999999987)1.0:0.3267199999999999)1.0:0.2804300000000004,(MG87-64_v1:0.54887,(((MG87-55_v1:0.19890000000000008,((MG87-32_v2:0.0,MG87-32_v1:0.0,MG87-32_v3:0.0,MG87-32_v4:0.0):0.10078000000000031,((((MG87-11_v1:0.0,MG87-11_v2:0.0):0.003630000000000244,MG87-19_v1:0.0012299999999996203)0.805:0.0012299999999996203,(MG87-47_v1:0.008610000000000007,MG87-51_v1:0.0036800000000001276)0.893:0.0024399999999999977)0.958:0.009559999999999569,((MG87-43_v1:0.003730000000000011,((MG87-56_v1:0.004749999999999588,((MG87-8_v2:0.0,MG87-8_v1:0.0):0.0024399999999999977,MG87-16_v1:0.003669999999999618)0.887:0.0025599999999998957)0.877:0.0036199999999997345,(MG87-5_v1:0.0,MG87-5_v2:0.0):0.0048000000000003595)0.11:0.0013399999999998968)0.986:0.012170000000000236,((MG87-13_v2:0.0,MG87-13_v1:0.0):0.0049000000000001265,(MG87-3_v3:0.0,MG87-3_v2:0.0,MG87-3_v4:0.0,MG87-3_v7:0.0,MG87-3_v6:0.0,MG87-3_v1:0.0,MG87-3_v8:0.0,MG87-3_v5:0.0):0.008639999999999759)0.88:0.004830000000000112)0.698:0.0022399999999995757)1.0:0.09696000000000016)0.998:0.12194000000000038)1.0:0.40191,((MG87-69_v1:0.00914000000000037,MG87-60_v3:0.010469999999999757)1.0:0.3572899999999999,((MG87-53_v1:0.006870000000000154,(MG87-45_v1:0.006199999999999761,((MG87-14_v2:0.0,MG87-14_v1:0.0):0.004570000000000185,(((MG87-28_v1:0.000570,(MG87-40_v1:0.0,MG87-40_v3:0.0,MG87-40_v2:0.0):0.0011999999999998678)0.85:0.0012100000000003774,(MG87-38_v2:0.0,MG87-38_v3:0.0,MG87-38_v4:0.0,MG87-38_v5:0.0,MG87-38_v6:0.0,MG87-38_v7:0.0,MG87-38_v1:0.0):0.000570)0.0:0.000570,MG87-1_v1:0.0011999999999998678)0.791:0.0013699999999996493)0.659:0.0047399999999999665)0.666:0.006160000000000387)1.0:0.24326000000000025,(((MG87-21_v3:0.000570,MG87-21_v1:0.000570)0.902:0.0022799999999998377,((MG87-44_v2:0.0,MG87-44_v1:0.0,MG87-44_v4:0.0):0.000570,MG87-44_v3:0.000570)0.862:0.000570)1.0:0.15620000000000012,(((MG87-31_v1:0.0,MG87-31_v2:0.0):0.003129999999999633,(MG87-46_v1:0.0011999999999998678,(((MG87-49_v1:0.0011999999999998678,MG87-37_v1:0.000570)0.0:0.000570,MG87-30_v1:0.0012299999999996203)0.0:0.000570,(MG87-81_v2:0.0,MG87-81_v3:0.0,MG87-81_v1:0.0,MG87-23_v2:0.0,MG87-81_v4:0.0,MG87-23_v1:0.0,MG87-81_v5:0.0):0.000570)0.0:0.000570)0.855:0.0028800000000002157)1.0:0.09919000000000011,((MG87-9_v1:0.011230000000000295,((MG87-41_v2:0.0,MG87-41_v1:0.0):0.0023699999999999832,MG87-6_v1:0.0011999999999998678)0.896:0.004349999999999632)1.0:0.04727999999999977,(MG87-15_v1:0.01625000000000032,((MG87-10_v1:0.0,MG87-10_v2:0.0):0.000570,MG87-48_v1:0.000570)0.985:0.013340000000000352)0.99:0.022840000000000416)0.939:0.059009999999999785)0.956:0.052959999999999674)1.0:0.13271999999999995)1.0:0.31350000000000033)1.0:0.15718999999999994)0.992:0.1067499999999999,(MG87-39_v1:0.5993199999999996,(MG87-61_v1:0.33621999999999996,(MG87-63_v1:0.000970,(MG87-62_v1:0.000570,MG87-62_v2:0.000570)1.0:0.000570)1.0:0.33952000000000027)1.0:0.27867)0.467:0.1235299999999997)0.055:0.07948000000000022)0.994:0.18352000000000013)1.0:0.9014500000000001,((((Tsp_1107aa:0.7165000000000004,(((WP_120771636_1_Type_II-A_1154aa:0.6302999999999996,((WP_010018698_1_Type_II-A_1126aa:0.11746000000000034,WP_120141936_1_Type_II-A_1131aa:0.20077999999999996)1.0:0.37551000000000023,(WP_077276356_1_Type_II-A_1132aa:0.3965899999999998,Ece_1134aa:0.6330099999999996)0.949:0.10679000000000016)0.931:0.08259999999999978)0.066:0.07450000000000001,(Fho_1143aa:0.44392999999999994,WP_087548596_1_Type_II-A_1150aa:0.6238299999999999)1.0:0.55159)0.997:0.17147000000000023,(((WP_084871438_1_Type_II-A_1139aa:0.09119999999999973,(WP_107372848_1_Type_II-A_1128aa:0.033039999999999736,(Ssa_1127aa:0.027099999999999902,((WP_014727388_1_Type_II-A_1121aa:0.004529999999999923,(((WP_014608134_1_Type_II-A_1121aa:0.000570,WP_128887992_1_Type_II-A_1121aa:0.003370000000000317)0.974:0.005659999999999776,((WP_101415585_1_Type_II-A_1121aa:0.000570,WP_095559301_1_Type_II-A_1121aa:0.0022500000000000853)0.973:0.005499999999999616,(WP_014621379_1_Type_II-A_1121aa:0.0011499999999999844,(WP_011680957_1_Type_II-A_1121aa:0.0011299999999998533,(WP_024704047_1_Type_II-A_1121aa:0.001140000000000363,WP_023909534_1_Type_II-A_1121aa:0.000570)0.0:0.000570)0.835:0.001120000000000232)0.832:0.000550)0.319:0.0013100000000001444)0.823:0.0043600000000001415,(WP_087009798_1_Type_II-A_1121aa:0.004690000000000083,((WP_116920169_1_Type_II-A_1123aa:0.007959999999999745,('cas9|CAS-II-A|Streptococcus_thermophilus_CNRZ1066_uid58221|NC_006449|1128aa':0.004749999999999588,(Sth1A_1122aa:0.007749999999999702,WP_059257345_1_Type_II-A_1128aa:0.000570)0.998:0.017229999999999634)0.93:0.005499999999999616)0.921:0.0035800000000003607,(WP_111679519_1_Type_II-A_1120aa:0.0033799999999999386,WP_113870396_1_Type_II-A_1120aa:0.0056200000000004025)1.0:0.0376000000000003)0.927:0.004540000000000433)0.837:0.0019099999999996342)0.771:0.0013300000000002754)1.0:0.03150999999999993,WP_126429293_1_Type_II-A_1128aa:0.01888999999999985)0.479:0.005910000000000082)0.68:0.012410000000000032)0.993:0.030840000000000423)1.0:0.17678999999999956,(('cas9|CAS-II-A|Streptococcus_I_G2_uid224251|NC_022584|1127aa':0.0786699999999998,(WP_046165401_1_Type_II-A_1136aa:0.020830000000000126,'cas9|CAS-II-A|Streptococcus_gordonii_Challis_substr__CH1_uid57667|NC_009785|1136aa':0.03242999999999974)1.0:0.11380999999999997)0.997:0.06095000000000006,(Ssi_1123aa:0.10134000000000043,((WP_057489650_1_Type_II-A_1126aa:0.0,'cas9|CAS-II-A|Streptococcus_anginosus_C1051_uid218003|NC_022244|1125aa':0.0):0.017719999999999736,(WP_021002704_1_Type_II-A_1125aa:0.008709999999999773,WP_126407025_1_Type_II-A_1124aa:0.0662900000000004)0.963:0.0204500000000003)1.0:0.10644999999999971)0.266:0.027949999999999697)0.999:0.08258999999999972)0.999:0.10728999999999989,(((WP_058621517_1_Type_II-A_1129aa:0.031170000000000364,('cas9|CAS-II-A|Streptococcus_gallolyticus_UCN34_uid46061|NC_013798|1130aa':0.018909999999999982,((WP_013852048_1_Type_II-A_1130aa:0.000570,WP_069788897_1_Type_II-A_1130aa:0.0022500000000000853)0.994:0.01254000000000044,(WP_014294907_1_Type_II-A_1130aa:0.0024300000000003763,Sma2_1131aa:0.0032399999999999096)0.954:0.011529999999999596)0.878:0.007089999999999819)0.973:0.01574999999999971)1.0:0.05257000000000023,((WP_058814078_1_Type_II-A_1129aa:0.004690000000000083,WP_111712910_1_Type_II-A_1129aa:0.005530000000000257)1.0:0.05117999999999956,(WP_126440388_1_Type_II-A_1130aa:0.035650000000000404,WP_126437961_1_Type_II-A_1130aa:0.03864000000000001)0.963:0.024619999999999642)0.295:0.022330000000000183)1.0:0.15913999999999984,(WP_037591994_1_Type_II-A_1126aa:0.3909799999999999,(WP_120171880_1_Type_II-A_1124aa:0.1116299999999999,('cas9|CAS-II-A|Streptococcus_suis_ST3_uid66327|NC_015433|1122aa':0.000570,(Ssu_1122aa:0.0011499999999999844,WP_024409212_1_Type_II-A_1122aa:0.0011499999999999844)0.0:0.000570)1.0:0.13701000000000008)1.0:0.24192999999999998)0.829:0.057000000000000384)0.985:0.06315999999999988)1.0:0.31503999999999976)0.668:0.09866999999999981)0.887:0.12939999999999996,('cas9|CAS-II-A|Eubacterium_rectale_ATCC_33656_uid59169|NC_012781|1114aa':0.000560,WP_012742555_1:0.000570)1.0:0.9096000000000002)1.0:0.33176000000000005,(((((WP_105977729_1_Type_II-C_1053aa:0.01051999999999964,(WP_082732265_1_Type_II-A_984aa:0.0012400000000001299,WP_096754380_1_Type_II-A_1053aa:0.0025500000000002743)0.979:0.011790000000000411)0.999:0.06730000000000036,(saCas9_uniprot:0.025420000000000442,WP_088922804_1_Type_II-A_1053aa:0.01790999999999965)1.0:0.08265000000000011)1.0:0.23080000000000034,((WP_002460848_1_Type_II-A_1054aa:0.19020999999999955,((WP_104681501_1_Type_II-A_1054aa:0.000570,'cas9|CAS-II-C|Staphylococcus_pasteuri_SP1_uid226267|NC_022737|1054aa':0.0011700000000001154)0.984:0.013690000000000424,(WP_075777761_1_Type_II-A_1054aa:0.0049000000000001265,(WP_058710220_1_Type_II-A_1054aa:0.0011799999999997368,WP_126510167_1_Type_II-A_1054aa:0.000570)0.963:0.008020000000000138)0.875:0.0063500000000003)1.0:0.15883000000000003)1.0:0.12736999999999998,((WP_060829977_1_Type_II-A_1058aa:0.00804999999999989,(WP_050345681_1_Type_II-A_1058aa:0.0030599999999996186,WP_050331073_1_Type_II-A_1058aa:0.006289999999999907)0.843:0.006170000000000009)1.0:0.29162,(WP_085237539_1_Type_II-A_1054aa:0.32259999999999955,(WP_039643679_1_Type_II-A_1051aa:0.015329999999999622,WP_060552032_1_Type_II-A_1055aa:0.014579999999999593)1.0:0.24324000000000012)0.861:0.07838000000000012)0.979:0.07247000000000003)0.993:0.08926999999999996)1.0:0.21492999999999984,(WP_096075831_1_Type_II-A_1056aa:0.47058000000000044,Mse_1064aa:0.4912899999999998)0.282:0.07938)1.0:0.37383999999999995,((((((MG41-95_v1:0.000560,(((((MG41-107_v1:0.0011599999999996058,(((MG41-26_v2:0.0,MG41-26_v3:0.0,MG41-26_v4:0.0,MG41-26_v5:0.0,MG41-24_v1:0.0):0.000570,(MG41-39_v1:0.0011700000000001154,(MG41-8_v4:0.0,MG41-8_v5:0.0,MG41-8_v8:0.0,MG41-8_v7:0.0,MG41-8_v6:0.0,MG41-7_v1:0.0,MG41-8_v2:0.0,MG41-8_v3:0.0):0.002329999999999721)0.0:0.000570)0.977:0.004609999999999559,((MG41-46_v3:0.0,MG41-40_v1:0.0):0.0011700000000001154,(MG41-70_v1:0.000570,MG41-73_v1:0.003490000000000215)0.0:0.000570)0.801:0.0011599999999996058)0.798:0.0011700000000001154)0.873:0.003689999999999749,(MG41-108_v1:0.006020000000000358,(MG41-101_v2:0.000560,((MG41-102_v1:0.0,MG41-102_v3:0.0):0.000530,(MG41-82_v1:0.000570,(MG41-90_v1:0.000570,MG41-67_v1:0.002340000000000231)0.803:0.0011700000000001154)0.999:0.009310000000000151)0.44:0.0021199999999996777)0.873:0.004649999999999821)0.948:0.006549999999999834)0.657:0.005889999999999951,(MG41-17_v1:0.0018000000000002458,(((MG41-49_v1:0.0,MG41-42_v1:0.0,MG41-49_v2:0.0,MG41-49_v4:0.0,MG41-49_v5:0.0):0.000570,(MG41-43_v1:0.0,MG41-50_v2:0.0):0.0011599999999996058)0.993:0.009149999999999991,((MG41-16_v2:0.0,MG41-16_v3:0.0,MG41-84_v3:0.0,MG41-84_v1:0.0,MG41-16_v1:0.0):0.000570,MG41-5_v1:0.0013399999999998968)0.985:0.009479999999999933)0.649:0.0023200000000000998)0.765:0.002500000000000391)0.82:0.0038999999999997925,((((MG41-45_v1:0.0,MG41-52_v2:0.0):0.01637999999999984,((MG41-72_v1:0.000570,MG41-10_v1:0.0011799999999997368)0.981:0.012129999999999974,((MG41-46_v2:0.0,MG41-46_v1:0.0):0.018679999999999808,(MG41-87_v1:0.0011999999999998678,MG41-41_v1:0.000570)0.722:0.0013100000000001444)1.0:0.0754999999999999)1.0:0.038579999999999615)0.992:0.016309999999999825,MG41-74_v1:0.005589999999999762)0.971:0.00851000000000024,(MG41-25_v2:0.0,MG41-23_v1:0.0):0.001420000000000421)0.948:0.006770000000000387)0.857:0.0022500000000000853,MG41-100_v1:0.000570)0.838:0.0011799999999997368)0.984:0.000560,MG41-1_v1:0.000570)1.0:0.5868100000000003,(((MG41-134_v13:0.0,MG41-134_v1:0.0,MG41-134_v9:0.0,MG41-134_v2:0.0,MG41-122_v1:0.0,MG41-134_v4:0.0,MG41-134_v6:0.0,MG41-134_v10:0.0,MG41-122_v2:0.0,MG41-134_v5:0.0,MG41-134_v8:0.0,MG41-139_v1:0.0,MG41-134_v12:0.0,MG41-134_v11:0.0,MG41-134_v7:0.0,MG41-134_v3:0.0):0.000570,MG41-121_v1:0.0011700000000001154)1.0:0.5166700000000004,(MG41-111_v1:0.0063500000000003,(MG41-120_v1:0.0011900000000002464,(MG41-118_v1:0.000570,MG41-119_v1:0.0011999999999998678)0.817:0.0011799999999997368)0.741:0.0042999999999997485)1.0:0.5074800000000002)0.976:0.11534000000000022)1.0:0.12462000000000018,((Edo_1092aa:0.49132,(WP_119362967_1_Type_II-A_1104aa:0.0371699999999997,WP_117347264_1_Type_II-A_1104aa:0.024490000000000123)1.0:0.4600099999999996)0.999:0.1953100000000001,(MG41-117_v1:0.57151,((MG41-4_v2:0.0,MG41-4_v1:0.0):0.17722000000000016,(MG41-3_v1:0.0,MG41-3_v2:0.0,MG41-3_v3:0.0,MG41-3_v4:0.0):0.20518999999999998)1.0:0.37919000000000036)1.0:0.2633700000000001)0.996:0.11865000000000014)0.944:0.07270000000000021,((MG41-113_v1:0.3186,(MG41-123_v1:0.015810000000000102,(((MG41-15_v1:0.005469999999999864,(((MG41-23_v3:0.0,MG41-23_v2:0.0,MG41-23_v4:0.0,MG41-21_v1:0.0):0.004690000000000083,((MG41-13_v1:0.0023799999999996047,(MG41-52_v1:0.0,MG41-59_v3:0.0):0.0012900000000000134)0.963:0.006509999999999572,(MG41-58_v1:0.000570,MG41-22_v1:0.0022099999999998232)0.97:0.006879999999999775)0.926:0.004229999999999734)0.961:0.005049999999999777,(((((MG41-86_v1:0.0011799999999997368,MG41-38_v1:0.0011799999999997368)0.0:0.000570,(MG41-37_v2:0.0,MG41-43_v2:0.0):0.0011900000000002464)0.0:0.000570,(MG41-69_v2:0.0,MG41-60_v3:0.0,MG41-69_v1:0.0,MG41-85_v1:0.0,MG41-60_v5:0.0,MG41-60_v4:0.0,MG41-85_v2:0.0,MG41-85_v3:0.0):0.000570)0.0:0.000570,MG41-6_v1:0.0011900000000002464)0.885:0.0011499999999999844,((MG41-71_v1:0.000570,MG41-11_v1:0.0011700000000001154)0.815:0.0011700000000001154,MG41-50_v1:0.002329999999999721)0.0:0.000560)0.839:0.0019700000000000273)0.005:0.0011799999999997368)0.865:0.000560,(MG41-81_v1:0.0011799999999997368,(MG41-64_v1:0.0011599999999996058,MG41-9_v1:0.000570)0.0:0.000570)0.91:0.002340000000000231)0.923:0.003470000000000084,(((((MG41-75_v1:0.0112899999999998,MG41-103_v1:0.000570)0.855:0.011009999999999742,MG41-76_v2:0.005589999999999762)1.0:0.000560,MG41-78_v1:0.0011799999999997368)0.0:0.000570,((MG41-96_v1:0.0,MG41-96_v2:0.0):0.0011799999999997368,(((MG41-88_v1:0.0011799999999997368,MG41-8_v1:0.000550)0.854:0.0011799999999997368,(MG41-32_v1:0.000570,(MG41-91_v1:0.0,MG41-91_v2:0.0):0.002349999999999852)0.0:0.000570)0.0:0.000570,((((((MG41-60_v1:0.0,MG41-53_v1:0.0,MG41-60_v2:0.0,MG41-53_v2:0.0):0.000550,MG41-26_v1:0.0034400000000003317)0.458:0.0011799999999997368,(MG41-12_v1:0.0023699999999999832,((MG41-63_v1:0.0,MG41-63_v2:0.0,MG41-102_v2:0.0,MG41-63_v4:0.0):0.000570,(MG41-98_v1:0.0011900000000002464,MG41-49_v3:0.0011799999999997368)0.355:0.000570)0.0:0.000570)1.0:0.000530)0.922:0.0010899999999995913,((MG41-56_v1:0.0,MG41-63_v3:0.0):0.0035199999999999676,(MG41-59_v2:0.0,MG41-59_v1:0.0):0.000570)0.035:0.000570)0.0:0.000570,((MG41-20_v1:0.008239999999999803,(MG41-105_v1:0.000570,(MG41-79_v1:0.0011999999999998678,(MG41-48_v1:0.0,MG41-55_v2:0.0):0.00354999999999972)0.0:0.000570)0.906:0.002329999999999721)0.862:0.000560,((MG41-99_v1:0.0011900000000002464,MG41-106_v1:0.002360000000000362)0.807:0.0011799999999997368,(MG41-89_v1:0.0,MG41-89_v2:0.0,MG41-101_v1:0.0):0.000570)0.806:0.0011799999999997368)0.743:0.000570)1.0:0.000590,(MG41-57_v1:0.0,MG41-64_v2:0.0):0.0025399999999997647)1.0:0.000670)0.871:0.0011900000000002464)0.0:0.000570)0.828:0.0011799999999997368,(((MG41-54_v3:0.002329999999999721,MG41-69_v3:0.0022799999999998377)0.0:0.000570,MG41-97_v1:0.002329999999999721)0.0:0.000570,(((MG41-55_v1:0.000570,MG41-92_v1:0.0031400000000001427)0.327:0.0011999999999998678,((MG41-85_v4:0.002349999999999852,MG41-2_v1:0.0011799999999997368)0.0:0.000570,(MG41-47_v1:0.0,MG41-54_v1:0.0,MG41-54_v2:0.0):0.0011799999999997368)0.766:0.000570)0.497:0.000570,(((MG41-25_v1:0.0011799999999997368,(MG41-18_v1:0.002340000000000231,(MG41-44_v1:0.000570,MG41-61_v1:0.0027999999999996916)0.0:0.000520)0.746:0.0011900000000002464)0.0:0.000570,(((MG41-51_v1:0.0,MG41-51_v2:0.0):0.0011799999999997368,((((MG41-19_v2:0.0,MG41-19_v1:0.0):0.000570,MG41-93_v1:0.004649999999999821)0.808:0.0011799999999997368,((MG41-66_v1:0.0,MG41-76_v1:0.0):0.000570,MG41-94_v1:0.0011999999999998678)0.787:0.0011900000000002464)0.0:0.000570,((MG41-14_v1:0.0034799999999997056,((MG41-65_v1:0.0,MG41-75_v2:0.0):0.0034999999999998366,(MG41-84_v2:0.000560,MG41-68_v1:0.000570)0.781:0.000560)0.0:0.000570)0.819:0.0011799999999997368,MG41-80_v1:0.000570)0.783:0.0011799999999997368)0.733:0.000560)0.0:0.000570,MG41-77_v1:0.0023200000000000998)0.0:0.000570)0.733:0.000550,((MG41-62_v1:0.0020699999999997942,MG41-104_v1:0.004170000000000229)0.879:0.0043400000000000105,MG41-83_v1:0.08338000000000001)0.735:0.0020699999999997942)0.743:0.000570)0.0:0.000550)0.802:0.0011799999999997368)0.894:0.0023999999999997357)0.9:0.011459999999999582)1.0:0.30508000000000024)1.0:0.38907999999999987,((MG41-110_v1:0.0,MG41-126_v1:0.0):0.92944,((MG41-109_v1:0.000550,MG41-112_v1:0.000570)1.0:0.6276400000000004,(MG41-27_v1:0.48503000000000007,((((MG41-35_v1:0.0,MG41-35_v2:0.0):0.0012299999999996203,MG41-34_v1:0.0035800000000003607)0.77:0.0019700000000000273,(MG41-36_v1:0.0011900000000002464,(MG41-37_v1:0.0,MG41-33_v1:0.0):0.000560)0.69:0.000560)1.0:0.6037499999999998,(MG41-116_v1:0.000560,((MG41-115_v1:0.0012100000000003774,((MG41-28_v1:0.0011999999999998678,(MG41-30_v1:0.000570,MG41-29_v1:0.0023799999999996047)0.781:0.0011900000000002464)0.77:0.0011900000000002464,MG41-114_v1:0.005939999999999834)0.753:0.0011900000000002464)0.616:0.0022999999999999687,MG41-31_v1:0.015570000000000306)0.367:0.0022099999999998232)1.0:0.46323000000000025)0.832:0.12607999999999997)0.976:0.13285999999999998)0.992:0.13472000000000017)0.483:0.06340000000000012)0.997:0.10863000000000023)1.0:0.18260999999999994,(((WP_096550266_1_Type_II-A_1064aa:0.37012,Bni_1065aa:0.2977999999999996)0.683:0.10427000000000008,(WP_077916261_1_Type_II-A_1079aa:0.38070999999999966,WP_076767463_1_Type_II-A_1079aa:0.3725699999999996)0.98:0.11961000000000022)1.0:0.4221300000000001,((MG47-6_v1:0.4204300000000001,(((MG47-57_v1:0.0,MG47-40_v1:0.0):0.000570,MG47-47_v2:0.0011799999999997368)0.974:0.03127999999999975,(MG47-35_v1:0.039990000000000414,(MG47-48_v1:0.0,MG47-37_v1:0.0):0.013799999999999812)0.906:0.026390000000000136)1.0:0.5248500000000003)0.995:0.13205,((((MG47-1_v1:0.0,MG47-1_v3:0.0,MG47-1_v2:0.0):0.006140000000000256,(MG47-7_v2:0.0,MG47-7_v1:0.0,MG47-7_v3:0.0):0.0010500000000002174)1.0:0.5092799999999995,(((MG47-26_v1:0.00140000000000029,MG47-27_v1:0.000560)1.0:0.15071999999999974,(MG47-19_v1:0.044030000000000236,((((MG47-43_v1:0.0011900000000002464,MG47-24_v1:0.0011900000000002464)0.0:0.000570,(WP_125669251_1_Type_II-A_1062aa:0.0,MG47-23_v5:0.0,MG47-45_v2:0.0,MG47-45_v3:0.0,MG47-45_v4:0.0,MG47-45_v6:0.0,MG47-51_v1:0.0,MG47-23_v8:0.0,MG47-23_v7:0.0,MG47-23_v12:0.0,MG47-23_v11:0.0,MG47-68_v1:0.0,MG47-68_v2:0.0,MG47-23_v6:0.0,MG47-45_v5:0.0,MG47-23_v13:0.0,MG47-23_v14:0.0,MG47-23_v9:0.0,MG47-23_v10:0.0,MG47-23_v15:0.0,MG47-23_v16:0.0,MG47-23_v4:0.0,MG47-23_v3:0.0,MG47-23_v2:0.0,MG47-23_v1:0.0,MG47-25_v1:0.0,MG47-25_v3:0.0,MG47-25_v2:0.0):0.000570)0.0:0.000570,(MG47-42_v2:0.0035600000000002296,((MG47-28_v2:0.0,MG47-28_v3:0.0,MG47-29_v5:0.0,MG47-29_v2:0.0,MG47-29_v4:0.0,MG47-29_v3:0.0,MG47-28_v1:0.0,MG47-29_v1:0.0):0.002349999999999852,(((MG47-46_v1:0.0011999999999998678,MG47-41_v1:0.0023799999999996047)0.0:0.000570,(MG47-42_v1:0.0,MG47-45_v1:0.0,MG47-72_v1:0.0,MG47-45_v7:0.0):0.000570)0.0:0.000570,MG47-44_v3:0.0011900000000002464)0.698:0.000570)0.807:0.0023799999999996047)0.877:0.000570)0.0:0.000570,(((MG47-21_v1:0.0035400000000000986,MG47-48_v2:0.000560)0.0:0.000570,(((MG47-36_v3:0.002349999999999852,MG47-22_v1:0.000560)0.0:0.000570,MG47-31_v1:0.0012100000000003774)0.0:0.000570,(MG47-25_v7:0.0,MG47-25_v8:0.0,MG47-44_v2:0.0,MG47-44_v1:0.0,MG47-47_v1:0.0,MG47-54_v2:0.0,MG47-25_v10:0.0,MG47-25_v14:0.0,MG47-25_v12:0.0,MG47-54_v1:0.0,MG47-54_v3:0.0,MG47-61_v1:0.0,MG47-56_v2:0.0,MG47-56_v3:0.0,MG47-56_v1:0.0,MG47-25_v15:0.0,MG47-59_v1:0.0,MG47-25_v13:0.0,MG47-73_v3:0.0,MG47-73_v2:0.0,MG47-54_v4:0.0,MG47-59_v2:0.0,MG47-25_v17:0.0,MG47-73_v10:0.0,MG47-25_v9:0.0,MG47-73_v1:0.0,MG47-73_v4:0.0,MG47-73_v7:0.0,MG47-25_v16:0.0,MG47-73_v8:0.0,MG47-25_v19:0.0,MG47-73_v6:0.0,MG47-78_v2:0.0,MG47-25_v11:0.0,MG47-73_v5:0.0,MG47-78_v1:0.0,MG47-73_v9:0.0,MG47-25_v18:0.0,MG47-25_v5:0.0,MG47-36_v2:0.0,MG47-25_v6:0.0,MG47-36_v1:0.0,MG47-25_v4:0.0,MG47-26_v8:0.0,MG47-26_v5:0.0,MG47-26_v6:0.0,MG47-26_v7:0.0,MG47-26_v9:0.0,MG47-26_v4:0.0,MG47-26_v3:0.0,MG47-26_v2:0.0):0.000570)0.772:0.000570)1.0:0.000550,(MG47-38_v1:0.000970,MG47-39_v1:0.000560)0.46:0.0011900000000002464)0.924:0.000950)0.996:0.025559999999999583)1.0:0.1380600000000003)1.0:0.14402999999999988,((MG47-20_v2:0.0,MG47-20_v1:0.0):0.15148000000000028,((MG47-30_v2:0.014120000000000132,(MG47-32_v1:0.000840,(MG47-33_v1:0.000570,((MG47-2_v1:0.0012199999999999989,MG47-15_v1:0.0012199999999999989)0.452:0.000550,MG47-34_v1:0.044950000000000045)0.645:0.000560)0.742:0.000560)0.902:0.004809999999999981)0.877:0.004529999999999923,((MG47-14_v1:0.0012699999999998823,(MG47-13_v1:0.007240000000000357,(MG47-17_v1:0.000570,MG47-16_v1:0.0012199999999999989)0.756:0.0012100000000003774)0.781:0.0011599999999996058)0.977:0.008420000000000094,(MG47-30_v1:0.0,MG47-29_v6:0.0):0.000560)0.562:0.0018700000000002603)1.0:0.18454000000000015)1.0:0.1312300000000004)1.0:0.1927399999999997)0.531:0.07364999999999977,((MG47-10_v1:0.01529999999999987,MG47-9_v1:0.026830000000000354)1.0:0.3921599999999996,MG47-18_v1:0.5017899999999997)0.863:0.11439000000000021)0.959:0.06606999999999985)1.0:0.41850999999999994)0.949:0.10476000000000019)0.516:0.09437000000000006)0.955:0.08365)0.995:0.14491999999999994,((WP_115558502_1_Type_II-A_1076aa:0.7050400000000003,(WP_069117188_1_Type_II-A_1069aa:0.2953400000000004,(WP_075058359_1_Type_II-A_1069aa:0.2613599999999998,WP_075048454_1_Type_II-A_1070aa:0.26358000000000015)0.946:0.08049000000000017)1.0:0.5129299999999999)1.0:0.4666299999999999,(WP_041362727_1_Type_II-A_1226aa:1.5196599999999996,(((((((WP_011883478_1_Type_II-A_1269aa:0.025420000000000442,WP_014574789_1_Type_II-A_1269aa:0.03404999999999969)0.626:0.009240000000000137,(WP_027333323_1_Type_II-A_1266aa:0.018589999999999662,WP_011113935_1_Type_II-A_1270aa:0.01674000000000042)0.991:0.018360000000000376)0.846:0.01301000000000041,ID116_7_1269aa:0.002449999999999619)1.0:0.7795500000000004,((WP_026365159_1_Type_II-A_1019aa:0.0019700000000000273,(WP_109537259_1_Type_II-A_1170aa:0.030730000000000146,WP_041352097_1_Type_II-A_1269aa:0.018650000000000055)0.329:0.009310000000000151)1.0:0.84497,(WP_117274954_1_Type_II-A_1223aa:0.37382000000000026,(WP_015287703_1_Type_II-A_1239aa:0.27939999999999987,(WP_004794730_1_Type_II-A_1233aa:0.008329999999999949,WP_046643012_1_Type_II-A_1233aa:0.016309999999999825)1.0:0.21919999999999984)0.994:0.13393000000000033)1.0:0.3153199999999998)0.962:0.16776000000000035)1.0:0.49357000000000006,(WP_114191009_1_Type_II-A_1199aa:1.0853199999999998,(WP_129646764_1_Type_II-A_1162aa:0.96557,((WP_060823277_1_Type_II-A_1175aa:0.016329999999999956,WP_129694582_1_Type_II-A_1105aa:0.03608000000000011)1.0:0.5259400000000003,(WP_129644562_1_Type_II-A_1259aa:0.25119999999999987,(WP_099451754_1_Type_II-A_1263aa:0.001100000000000101,WP_044635168_1_Type_II-A_1263aa:0.000570)1.0:0.36770000000000014)1.0:0.3959799999999998)1.0:0.3248599999999997)0.658:0.11866999999999983)0.992:0.21256999999999993)0.902:0.12783999999999995,MG38-1_v1:1.93853)0.922:0.10196000000000005,(MG38-4_v1:0.7214900000000002,(WP_129692608_1_Type_II-A_1142aa:0.6068000000000002,MG38-3_v1:0.6328)0.996:0.2324600000000001)1.0:0.3671699999999998)0.847:0.08592999999999984)0.99:0.1496599999999999)0.923:0.1466400000000001)0.504:0.11437000000000008)0.999:0.2820800000000001)0.97:0.12771)0.206:0.07446000000000019)0.944:0.10512999999999995,(('cas9|CAS-II-C|Streptobacillus_moniliformis_DSM_12112_uid41863|NC_013515|1259aa':1.23711,(WP_086315836_1_Type_II-C_1103aa:0.029900000000000038,WP_086333498_1_Type_II-C_1105aa:0.02041000000000004)1.0:1.45077)0.509:0.12041000000000013,(((((('cas9|CAS-II-C|Ilyobacter_polytropus_DSM_2926_uid59769|NC_014633|1092aa':0.7485400000000002,(WP_003452083_1_Type_II-C_1065aa:0.0129999999999999,(WP_060670422_1_Type_II-C_1065aa:0.0012900000000000134,(WP_111744215_1_Type_II-C_1065aa:0.0035199999999999676,Cpe_1066aa:0.0022299999999999542)0.575:0.0023300000000001653)0.978:0.02218000000000009)1.0:0.6651400000000001)0.941:0.15061999999999998,(((MG42-38_v1:0.016779999999999795,(MG42-18_v1:0.004830000000000112,(MG42-12_v1:0.0022099999999998232,MG42-36_v1:0.000570)1.0:0.04105000000000025)0.98:0.018139999999999823)0.472:0.019429999999999836,((MG42-18_v2:0.0,MG42-15_v1:0.0):0.011219999999999786,MG42-51_v2:0.025629999999999598)0.839:0.01977999999999991)1.0:1.25943,((MG42-2_v1:0.3022899999999997,(((MG42-26_v1:0.04785000000000039,(MG42-49_v1:0.08023999999999987,((MG42-11_v2:0.0,MG42-10_v2:0.0):0.0014599999999997948,(MG42-17_v1:0.0,MG42-21_v2:0.0):0.0022299999999999542)0.619:0.012959999999999638)0.711:0.044620000000000104)1.0:0.2130099999999997,(MG42-52_v1:0.13049999999999962,((((MG42-61_v1:0.0437599999999998,((MG42-7_v1:0.06433,MG42-40_v1:0.1313500000000003)0.963:0.026390000000000136,((MG42-16_v1:0.0,MG42-20_v2:0.0):0.0011099999999997223,MG42-57_v1:0.0011599999999996058)1.0:0.05942000000000025)0.972:0.028710000000000235)0.348:0.004120000000000346,(MG42-64_v1:0.06418999999999997,MG42-4_v1:0.04006000000000043)0.472:0.035350000000000215)0.892:0.014479999999999826,((MG42-13_v1:0.0,MG42-16_v2:0.0):0.0678099999999997,(((MG42-59_v2:0.0,MG42-53_v2:0.0):0.005969999999999587,MG42-66_v1:0.003070000000000128)0.992:0.0227700000000004,(MG42-34_v1:0.03214000000000006,((MG42-50_v1:0.0,MG42-50_v2:0.0):0.001120000000000232,(MG42-35_v1:0.0,MG42-35_v2:0.0):0.0033799999999999386)1.0:0.058239999999999625)0.901:0.007489999999999775)1.0:0.22187)0.539:0.01858000000000004)0.962:0.01731000000000016,(MG42-59_v1:0.053300000000000125,((MG42-56_v1:0.0,MG42-56_v2:0.0):0.011870000000000047,(MG42-65_v1:0.02240999999999982,((MG42-28_v1:0.0,MG42-28_v3:0.0):0.000570,MG42-25_v1:0.00338999999999956)0.972:0.012019999999999698)0.19:0.015570000000000306)1.0:0.03479999999999972)0.982:0.022619999999999862)0.997:0.06428000000000011)1.0:0.14642)0.994:0.09640999999999966,MG42-67_v1:0.3552900000000001)0.927:0.08022000000000018)1.0:0.27522,((((MG42-20_v1:0.03451999999999966,MG42-42_v1:0.03033000000000019)1.0:0.25790000000000024,(MG42-41_v1:0.019389999999999574,(MG42-55_v1:0.03129000000000026,MG42-46_v1:0.0024399999999999977)0.916:0.012909999999999755)1.0:0.21814)1.0:0.36091000000000006,((MG42-23_v1:0.02601000000000031,(MG42-24_v1:0.011879999999999669,MG42-30_v1:0.027449999999999974)0.965:0.025660000000000238)1.0:0.5452700000000004,(((MG42-68_v1:0.0,MG42-70_v1:0.0,MG42-74_v1:0.0,MG42-74_v2:0.0):0.000570,MG42-69_v1:0.001120000000000232)1.0:0.4262199999999998,(MG42-21_v1:0.0014399999999996638,MG42-43_v1:0.03821999999999992)1.0:0.3337300000000001)1.0:0.27043000000000017)0.469:0.0690599999999999)0.896:0.08583000000000007,((((MG42-10_v3:0.0,MG42-9_v1:0.0,MG42-10_v1:0.0):0.018299999999999983,((MG42-31_v1:0.0,MG42-37_v2:0.0):0.005939999999999834,MG42-8_v1:0.009549999999999947)0.979:0.010229999999999961)0.999:0.03807000000000027,(((MG42-22_v1:0.0,MG42-28_v2:0.0,MG42-28_v4:0.0):0.027650000000000396,(MG42-39_v3:0.0,MG42-33_v1:0.0):0.014050000000000118)0.991:0.022479999999999833,((MG42-60_v1:0.0045200000000003016,((MG42-4_v2:0.0,MG42-45_v2:0.0,MG42-45_v3:0.0,MG42-39_v2:0.0,MG42-39_v1:0.0):0.000570,MG42-32_v1:0.002220000000000333)0.979:0.007799999999999585)1.0:0.027339999999999698,((MG42-19_v1:0.0,MG42-23_v2:0.0):0.001120000000000232,MG42-6_v1:0.000570)1.0:0.04265000000000008)0.434:0.01100000000000012)0.911:0.014599999999999724)1.0:0.3040600000000002,((MG42-71_v1:0.1821799999999998,MG42-3_v1:0.1548400000000001)1.0:0.1674199999999999,(((MG42-48_v1:0.002220000000000333,(MG42-45_v1:0.0,MG42-51_v1:0.0):0.001120000000000232)1.0:0.03481000000000023,(((MG42-58_v1:0.0022599999999997067,(((MG42-5_v1:0.000630,(MG42-11_v1:0.0,MG42-11_v3:0.0):0.034130000000000216)1.0:0.000540,(MG42-60_v2:0.0,MG42-54_v1:0.0):0.0011099999999997223)0.0:0.000570,((MG42-14_v1:0.0,MG42-17_v2:0.0):0.000570,MG42-37_v1:0.0027999999999996916)0.794:0.001100000000000101)0.901:0.0022299999999999542)0.0:0.000560,MG42-62_v1:0.000570)0.996:0.01872000000000007,MG42-27_v1:0.013939999999999841)0.858:0.02071999999999985)0.949:0.023780000000000356,((MG42-47_v1:0.0,MG42-53_v1:0.0):0.02477000000000018,((MG42-63_v1:0.0,MG42-63_v2:0.0):0.000560,(MG42-29_v1:0.009979999999999656,MG42-44_v1:0.000570)0.268:0.0011099999999997223)1.0:0.03315000000000001)0.97:0.02179999999999982)1.0:0.2563899999999997)0.027:0.05577999999999994)1.0:0.2149399999999999)0.997:0.14488000000000012)1.0:0.2463099999999998)1.0:0.3343600000000002)0.417:0.05726999999999993,(((WP_065212529_1_Type_II-C_1069aa:0.04830999999999985,WP_001105083_1_Type_II-C_1069aa:0.03192000000000039)1.0:0.7624599999999999,(((WP_087959824_1_Type_II-C_1082aa:0.000570,WP_099233044_1_Type_II-C_1082aa:0.0011399999999999189)1.0:0.08623000000000003,(('cas9|CAS-II-C|Geobacillus_JF8_uid215234|NC_022080|1089aa':0.0,WP_041267823_1_Type_II-C_1087aa:0.0):0.05122999999999989,(WP_095858800_1_Type_II-C_1087aa:0.01476999999999995,Gsp_1088aa:0.022390000000000132)0.962:0.016059999999999963)0.961:0.04328999999999983)1.0:0.34653,((WP_048723014_1_Type_II-C_1077aa:0.006569999999999965,WP_087094968_1_Type_II-C_1077aa:0.000570)1.0:0.5947099999999996,Bok_1075aa:0.9328400000000001)0.487:0.08102000000000009)0.998:0.15280000000000005)1.0:0.21624,(((((MG94-2_v2:0.0,MG94-2_v3:0.0,MG94-2_v1:0.0):0.014630000000000365,((((((MG94-20_v1:0.0022799999999998377,MG94-29_v1:0.000550)0.0:0.000570,MG111-24_v1:0.0011299999999998533)0.0:0.000570,(MG94-8_v3:0.0,MG94-8_v4:0.0,MG111-96_v1:0.0,MG94-8_v5:0.0,MG111-96_v2:0.0,MG111-96_v3:0.0,MG94-8_v2:0.0,MG94-8_v1:0.0):0.000570)0.967:0.00338999999999956,(((MG111-57_v1:0.0,MG111-57_v3:0.0,MG111-42_v1:0.0,MG111-57_v2:0.0,MG111-42_v3:0.0,MG111-57_v4:0.0):0.0011499999999999844,MG94-11_v1:0.0011299999999998533)0.824:0.0011299999999998533,(((MG94-31_v6:0.0,MG94-31_v8:0.0,MG94-31_v9:0.0,MG94-31_v4:0.0,MG94-31_v5:0.0,MG94-31_v3:0.0,MG94-31_v10:0.0,MG94-26_v1:0.0,MG94-31_v12:0.0,MG94-31_v1:0.0):0.000570,MG94-25_v1:0.003269999999999662)0.122:0.0011499999999999844,((MG94-14_v1:0.0,MG111-69_v1:0.0,MG94-14_v3:0.0,MG94-14_v2:0.0):0.000570,MG94-22_v1:0.0011299999999998533)1.0:0.000570)0.915:0.0010300000000000864)0.82:0.0011499999999999844)0.0:0.000530,MG94-21_v1:0.0022399999999995757)0.974:0.005679999999999907,(MG94-12_v1:0.004509999999999792,((MG94-33_v1:0.0038799999999996615,MG94-34_v1:0.016460000000000363)0.929:0.005659999999999776,(((MG94-5_v1:0.0022700000000002163,(((MG94-30_v2:0.0,MG94-30_v3:0.0,MG94-30_v1:0.0):0.000570,MG94-28_v1:0.000560)0.911:0.0032199999999997786,(((MG111-13_v1:0.0011299999999998533,(((MG94-16_v3:0.0,MG94-16_v1:0.0,MG94-16_v2:0.0,MG111-99_v1:0.0):0.0011299999999998533,((MG94-27_v1:0.001140000000000363,MG94-13_v1:0.000570)0.869:0.0011299999999998533,(MG94-3_v1:0.0,MG94-4_v2:0.0,MG94-4_v1:0.0,MG94-4_v3:0.0):0.000570)0.0:0.000570)0.0:0.000570,((MG111-12_v2:0.0,MG111-12_v1:0.0):0.000570,(MG94-19_v2:0.0,MG94-19_v1:0.0,MG94-19_v3:0.0):0.001140000000000363)0.818:0.0011299999999998533)0.83:0.001140000000000363)0.806:0.000570,(MG111-14_v1:0.001120000000000232,MG111-87_v1:0.005630000000000024)0.0:0.000570)1.0:0.000560,((MG94-10_v1:0.001140000000000363,((MG94-9_v1:0.0011299999999998533,(MG94-15_v1:0.0022599999999997067,MG94-17_v1:0.001120000000000232)0.0:0.000570)0.0:0.000570,(MG111-50_v1:0.0,MG111-50_v2:0.0):0.000570)0.74:0.000570)0.885:0.0022500000000000853,(MG94-18_v1:0.0011299999999998533,((MG94-6_v3:0.0,MG111-66_v1:0.0,MG94-6_v1:0.0,MG94-6_v4:0.0,MG94-6_v2:0.0,MG94-6_v5:0.0,MG94-6_v6:0.0):0.000570,MG94-24_v1:0.000560)0.0:0.000570)0.981:0.0056200000000004025)0.919:0.000990)0.3:0.0011299999999998533)0.847:0.000570)0.434:0.0011299999999998533,(MG94-31_v2:0.0,MG94-31_v7:0.0,MG94-31_v11:0.0,MG94-31_v13:0.0):0.006709999999999994)0.0:0.000570,((MG111-16_v2:0.0,MG111-18_v2:0.0,MG111-16_v1:0.0,MG111-18_v4:0.0,MG111-18_v3:0.0):0.000570,(((MG94-7_v3:0.0,MG94-7_v2:0.0,MG94-7_v5:0.0,MG94-7_v4:0.0,MG94-7_v1:0.0):0.000570,(MG111-38_v1:0.0,MG111-38_v2:0.0):0.001140000000000363)0.0:0.000570,(((MG111-77_v1:0.0,MG111-77_v2:0.0):0.001140000000000363,MG94-32_v1:0.0045000000000001705)0.0:0.000570,(MG94-23_v2:0.0,MG94-23_v4:0.0,MG94-23_v3:0.0,MG94-23_v1:0.0,MG111-19_v3:0.0,MG111-19_v4:0.0,MG111-19_v1:0.0):0.001120000000000232)0.789:0.0011299999999998533)0.829:0.0011299999999998533)0.827:0.0011299999999998533)0.916:0.0016400000000000858)0.503:0.000560)0.0:0.000560)0.925:0.012780000000000236)1.0:0.27878000000000025,(MG94-35_v1:0.0417500000000004,(MG111-30_v2:0.0,MG111-30_v1:0.0):0.07382000000000044)1.0:0.25307000000000013)1.0:0.8691800000000001,(((MG111-4_v1:0.14925999999999995,((MG111-6_v2:0.0,MG111-6_v1:0.0):0.000870,(MG111-5_v1:0.0022500000000000853,(MG111-3_v1:0.0,MG111-3_v2:0.0):0.000570)1.0:0.000570)1.0:0.13149999999999995)1.0:0.6007100000000003,(((((((MG111-31_v1:0.0043400000000000105,MG111-68_v1:0.013029999999999653)0.973:0.007069999999999688,(MG111-58_v1:0.0,MG111-86_v1:0.0):0.023740000000000094)0.346:0.0014700000000003044,((((MG111-71_v1:0.0,MG111-71_v2:0.0):0.006160000000000387,(MG111-43_v2:0.0,MG111-36_v1:0.0):0.01919000000000004)0.89:0.005289999999999573,(MG111-51_v1:0.00462999999999969,MG111-22_v1:0.007360000000000255)0.961:0.008740000000000414)0.897:0.005440000000000111,MG111-19_v2:0.008869999999999933)0.945:0.0077299999999995705)0.81:0.005910000000000082,((((MG111-26_v2:0.0,MG111-26_v3:0.0,MG111-26_v1:0.0):0.0038000000000000256,(MG111-37_v1:0.016280000000000072,((MG111-63_v1:0.0,MG111-63_v2:0.0):0.0021399999999998087,MG111-81_v1:0.0010899999999995913)0.762:0.0011499999999999844)0.953:0.009339999999999904)0.698:0.007089999999999819,(MG111-15_v1:0.010650000000000048,(MG111-52_v1:0.016149999999999665,((((MG111-43_v1:0.0,MG111-59_v1:0.0):0.007329999999999615,MG111-48_v1:0.01177000000000028)0.946:0.006129999999999747,(MG111-76_v1:0.011779999999999902,(MG111-49_v1:0.006549999999999834,MG111-69_v2:0.003429999999999822)0.998:0.01623000000000019)0.867:0.0046200000000000685)0.883:0.0049400000000003885,(((((MG111-90_v1:0.012360000000000149,MG111-11_v1:0.000570)0.886:0.0021599999999999397,(MG111-46_v1:0.0010899999999995913,(((MG111-80_v2:0.0,MG111-25_v1:0.0,MG111-34_v1:0.0,MG111-80_v1:0.0):0.000570,(MG111-70_v1:0.0021500000000003183,MG111-10_v1:0.0021599999999999397)0.811:0.0010799999999999699)0.0:0.000570,((MG111-20_v1:0.0032600000000000406,MG111-86_v2:0.014210000000000278)0.994:0.008740000000000414,MG111-82_v1:0.0021500000000003183)0.0:0.000570)0.795:0.0010799999999999699)0.893:0.0021500000000003183)0.997:0.007629999999999804,MG111-21_v1:0.000570)0.0:0.000560,(MG111-67_v1:0.0011099999999997223,(MG111-73_v1:0.0,MG111-73_v2:0.0):0.0010899999999995913)0.789:0.0010899999999995913)0.921:0.003350000000000186,((MG111-72_v1:0.002189999999999692,(MG111-65_v2:0.000570,MG111-84_v1:0.0021800000000000708)0.793:0.0010899999999995913)0.907:0.0033799999999999386,MG111-60_v1:0.013040000000000163)0.228:0.0021500000000003183)0.971:0.009769999999999612)0.868:0.006400000000000183)0.978:0.010729999999999684)0.322:0.002869999999999706)0.519:0.0038999999999997925,((MG111-35_v2:0.0,MG111-42_v2:0.0):0.0027400000000001867,MG111-57_v5:0.007069999999999688)0.995:0.010250000000000092)0.963:0.006230000000000402)0.89:0.0052000000000003155,(((((MG111-34_v2:0.0,MG111-41_v1:0.0):0.013709999999999667,((MG111-32_v1:0.016910000000000203,MG111-79_v1:0.011820000000000164)1.0:0.02601000000000031,((MG111-65_v1:0.0,MG111-47_v1:0.0):0.014759999999999884,(MG111-2_v1:0.006719999999999615,(MG111-35_v1:0.0,MG111-28_v1:0.0):0.007380000000000386)0.943:0.007929999999999993)0.424:0.00370999999999988)0.908:0.0040300000000002)0.964:0.010589999999999655,MG111-83_v1:0.02090000000000014)0.238:0.00759000000000043,(MG111-54_v1:0.026559999999999917,(MG111-36_v2:0.0,MG111-29_v1:0.0):0.033680000000000376)0.937:0.012579999999999814)0.997:0.024650000000000283,(MG111-17_v1:0.02522000000000002,(MG111-75_v1:0.019730000000000025,(MG111-55_v1:0.014960000000000306,MG111-78_v1:0.01440000000000019)0.88:0.007640000000000313)0.936:0.007509999999999906)0.969:0.010860000000000092)0.681:0.002349999999999852)0.966:0.013379999999999725,(((((MG111-74_v1:0.006739999999999746,(MG111-39_v1:0.000570,MG111-53_v1:0.002200000000000202)0.995:0.00961000000000034)0.931:0.005289999999999573,(MG111-33_v1:0.0,MG111-40_v3:0.0,MG111-40_v2:0.0):0.006490000000000329)0.811:0.002489999999999881,(MG111-64_v1:0.009559999999999569,(MG111-23_v1:0.007500000000000284,(MG111-44_v1:0.00541999999999998,((MG111-40_v1:0.000570,(MG111-56_v1:0.0,MG111-56_v2:0.0):0.001100000000000101)0.967:0.005530000000000257,(MG111-41_v2:0.0013300000000002754,MG111-18_v1:0.015209999999999724)0.273:0.0021599999999999397)0.902:0.0031800000000004047)0.863:0.002340000000000231)0.954:0.006599999999999717)0.861:0.0026900000000003033)0.953:0.006269999999999776,(MG111-45_v1:0.014669999999999739,(MG111-66_v2:0.006910000000000416,MG111-59_v2:0.012660000000000338)0.962:0.007719999999999949)0.917:0.005359999999999587)0.765:0.0014399999999996638,(MG111-61_v1:0.015839999999999854,MG111-62_v1:0.03275999999999968)0.946:0.005429999999999602)0.87:0.006770000000000387)1.0:0.32209999999999983,(MG111-89_v1:0.2161900000000001,MG111-88_v1:0.28718999999999983)0.896:0.08542000000000005)1.0:0.3611300000000002)1.0:0.19211,((MG111-27_v1:0.24212000000000033,((MG111-1_v4:0.0,MG111-1_v11:0.0,MG111-1_v1:0.0,MG111-1_v5:0.0,MG111-1_v2:0.0,MG111-1_v8:0.0,MG111-1_v7:0.0,MG111-1_v6:0.0,MG111-1_v9:0.0,MG111-1_v10:0.0,MG111-1_v3:0.0):0.008919999999999817,(MG111-9_v1:0.0,MG111-9_v2:0.0,MG111-9_v3:0.0,MG111-9_v4:0.0):0.006300000000000416)1.0:0.28656999999999977)1.0:0.4696600000000002,(MG111-8_v1:0.7376100000000001,(MG111-85_v1:0.10472999999999999,(MG111-7_v2:0.0,MG111-7_v1:0.0):0.08403000000000027)1.0:0.9244599999999998)0.927:0.15093999999999985)0.939:0.0830700000000002)0.993:0.11121999999999987)0.964:0.08591000000000015,(((((MG21-15_v1:0.07812999999999981,(MG21-5_v1:0.0,MG21-3_v1:0.0):0.06996999999999964)1.0:0.5601600000000002,(((MG21-147_v1:0.021279999999999966,MG21-148_v1:0.020669999999999966)1.0:0.27108,((MG21-73_v1:0.08424999999999994,(MG21-140_v1:0.07162000000000024,(MG21-40_v1:0.01937000000000033,((MG21-68_v1:0.0,MG21-121_v1:0.0):0.024510000000000254,((MG21-71_v1:0.018030000000000435,(MG21-7_v1:0.000570,MG21-135_v1:0.0011799999999997368)1.0:0.040119999999999933)1.0:0.04164999999999974,(MG21-70_v1:0.0,MG21-23_v1:0.0):0.020649999999999835)0.915:0.018839999999999968)1.0:0.08800000000000008)0.963:0.03971999999999998)0.769:0.02540000000000031)1.0:0.39273000000000025,(MG21-146_v1:0.18863999999999992,((MG21-157_v1:0.000560,(MG21-160_v1:0.002169999999999561,MG21-158_v1:0.0010899999999995913)0.927:0.000730)1.0:0.20147999999999966,(((MG21-58_v1:0.0011099999999997223,MG21-132_v1:0.000570)0.823:0.000550,(MG21-57_v1:0.002200000000000202,MG21-109_v1:0.0032800000000001717)0.354:0.002189999999999692)1.0:0.12202999999999964,(((MG21-16_v1:0.0,MG21-19_v1:0.0):0.06733000000000011,(MG21-80_v1:0.000570,(MG21-39_v1:0.018690000000000317,MG21-85_v1:0.002449999999999619)0.807:0.007570000000000299)1.0:0.05820000000000025)0.997:0.04720999999999975,((((MG21-78_v1:0.0044800000000000395,MG21-53_v1:0.03765000000000018)0.993:0.012509999999999799,((MG21-36_v4:0.0,MG21-36_v3:0.0,MG21-36_v2:0.0,MG21-36_v1:0.0):0.007830000000000226,(MG21-44_v1:0.005550000000000388,MG21-25_v1:0.005550000000000388)0.887:0.0021800000000000708)0.935:0.005560000000000009)0.785:0.009520000000000195,(MG21-104_v1:0.008110000000000284,(MG21-81_v1:0.0033200000000004337,((MG21-77_v1:0.000560,(MG21-75_v1:0.000560,((MG21-48_v1:0.0011299999999998533,(MG21-67_v1:0.0,MG21-90_v1:0.0,MG21-118_v1:0.0):0.000570)0.0:0.000570,((MG21-103_v1:0.0,MG21-130_v1:0.0,MG21-112_v1:0.0):0.000570,MG21-131_v1:0.001120000000000232)0.803:0.0011099999999997223)0.909:0.000940)0.769:0.0022099999999998232)0.874:0.0020400000000000418,(((MG21-27_v1:0.0,MG21-49_v1:0.0,MG21-134_v1:0.0,MG21-122_v1:0.0,MG21-111_v1:0.0,MG21-59_v1:0.0):0.000570,(MG21-37_v1:0.002189999999999692,MG21-137_v1:0.000560)0.0:0.000570)0.941:0.0033000000000003027,MG21-139_v1:0.0011299999999998533)0.879:0.0022299999999999542)0.912:0.003370000000000317)0.993:0.013110000000000177)0.949:0.014000000000000234)1.0:0.05567000000000011,((MG21-31_v1:0.02751999999999999,((MG21-93_v1:0.000570,(MG21-38_v1:0.005519999999999747,MG21-83_v1:0.001120000000000232)0.818:0.001100000000000101)0.934:0.000820,((MG21-62_v1:0.001120000000000232,(MG21-63_v1:0.0,MG21-65_v1:0.0):0.000570)0.534:0.000570,MG21-72_v1:0.0022099999999998232)1.0:0.000570)0.969:0.012150000000000105)0.864:0.014899999999999913,((MG21-66_v1:0.0,MG21-28_v2:0.0,MG21-28_v1:0.0,MG21-28_v5:0.0,MG21-28_v3:0.0,MG21-28_v4:0.0):0.019199999999999662,(((MG21-60_v1:0.0,MG21-33_v1:0.0,MG21-92_v1:0.0,MG21-88_v1:0.0,MG21-115_v1:0.0,MG21-107_v1:0.0):0.000570,(MG21-119_v1:0.0011099999999997223,MG21-99_v1:0.000560)0.0:0.000570)1.0:0.02615999999999996,(MG21-120_v1:0.005510000000000126,(MG21-102_v1:0.001120000000000232,MG21-110_v1:0.001140000000000363)0.781:0.001140000000000363)0.987:0.012410000000000032)0.753:0.006009999999999849)0.992:0.025750000000000384)0.99:0.04042000000000012)0.616:0.02817000000000025)0.381:0.028410000000000046)1.0:0.10572999999999988)0.929:0.05168000000000017)0.999:0.07168999999999981)0.643:0.05284000000000022)1.0:0.17899999999999983,((((MG21-97_v2:0.0,MG21-97_v1:0.0):0.03366999999999987,(MG21-84_v1:0.03526000000000007,MG21-151_v1:0.02768999999999977)0.867:0.028270000000000017)1.0:0.1044299999999998,(((MG21-46_v1:0.0,MG21-26_v1:0.0):0.024709999999999788,(MG21-87_v1:0.010539999999999772,(MG21-32_v1:0.017100000000000115,MG21-114_v1:0.039060000000000095)0.995:0.02055999999999969)0.998:0.022029999999999994)0.987:0.025590000000000224,(MG21-52_v1:0.03932000000000002,MG21-76_v1:0.03824000000000005)0.554:0.018480000000000274)0.664:0.028120000000000367)1.0:0.29780000000000006,((MG21-79_v1:0.07845999999999975,MG21-1_v1:0.0636599999999996)1.0:0.3253400000000002,((MG21-155_v1:0.003309999999999924,(MG21-153_v1:0.0011099999999997223,MG21-152_v1:0.001100000000000101)0.877:0.0044199999999996464)1.0:0.2600699999999998,(MG21-154_v1:0.2427400000000004,MG21-156_v1:0.32840999999999987)0.83:0.07413999999999987)0.992:0.11504000000000003)0.207:0.046330000000000204)0.999:0.1149)0.998:0.15171)0.991:0.10777999999999999,(((MG4-260_v1:0.000560,MG21-145_v1:0.003490000000000215)1.0:0.3156500000000002,(MG21-159_v1:0.2201200000000001,MG21-150_v1:0.1647099999999999)0.999:0.12643000000000004)1.0:0.26268,(MG1-32_v1:0.97912,(((((MG21-43_v1:0.0,MG21-101_v1:0.0):0.000570,(MG21-106_v1:0.0021500000000003183,MG21-96_v1:0.0010700000000003485)0.84:0.0010399999999997078)1.0:0.08495000000000008,((MG21-35_v1:0.001120000000000232,(MG21-74_v1:0.007559999999999789,MG21-136_v1:0.006439999999999557)0.983:0.007520000000000415)0.716:0.006439999999999557,MG21-100_v1:0.00666000000000011)1.0:0.09382999999999964)1.0:0.18904999999999994,((MG21-14_v1:0.21403000000000016,MG21-12_v1:0.1619900000000003)0.994:0.06429000000000018,((MG21-149_v2:0.0,MG21-149_v1:0.0):0.20496000000000025,(MG21-10_v1:0.03263999999999978,MG21-9_v1:0.035980000000000345)1.0:0.20065)0.98:0.05586000000000002)1.0:0.10108000000000006)0.804:0.07406999999999986,(MG21-161_v1:0.31542000000000003,(MG21-162_v1:0.007979999999999876,MG21-13_v1:0.011730000000000018)1.0:0.2704299999999997)0.984:0.07236999999999982)0.834:0.07629999999999981)0.391:0.0638399999999999)1.0:0.25573000000000023)0.996:0.0902400000000001,((((MG15-157_v1:0.4370700000000003,(MG15-146_v1:0.03512000000000004,MG15-149_v1:0.011499999999999844)1.0:0.38729000000000013)0.973:0.07823000000000002,((MG15-2_v1:0.0010599999999998388,MG15-3_v1:0.000570)1.0:0.45667000000000035,((MG15-54_v1:0.0,MG15-43_v1:0.0,MG15-36_v1:0.0,MG15-46_v1:0.0):0.0019900000000001583,MG15-159_v1:0.000570)1.0:0.41252999999999984)0.096:0.04779)1.0:0.1481699999999999,((((MG15-13_v1:0.0,MG15-119_v1:0.0):0.017269999999999897,(MG15-118_v1:0.047900000000000276,(MG15-97_v1:0.019890000000000185,MG15-107_v1:0.018189999999999706)0.789:0.008770000000000167)0.556:0.01499999999999968)0.993:0.03324999999999978,((((MG15-16_v1:0.0,MG15-60_v1:0.0,MG15-98_v1:0.0,MG15-133_v1:0.0):0.01220999999999961,(MG15-17_v1:0.0,MG15-95_v1:0.0):0.008750000000000036)0.999:0.03401999999999994,((MG15-64_v1:0.0,MG15-132_v1:0.0):0.017579999999999707,MG15-124_v1:0.029620000000000424)0.967:0.01236999999999977)0.806:0.009280000000000399,(MG15-94_v1:0.029980000000000118,(MG15-10_v1:0.001120000000000232,MG15-141_v1:0.000570)1.0:0.05647000000000002)0.911:0.007909999999999862)0.883:0.013690000000000424)1.0:0.4031600000000002,((MG15-81_v1:0.0,MG15-66_v1:0.0):0.48078999999999983,((((MG15-45_v1:0.0,MG15-117_v1:0.0):0.025960000000000427,MG15-4_v1:0.031179999999999986)1.0:0.04776999999999987,(MG15-112_v1:0.026110000000000078,MG15-67_v1:0.027960000000000207)0.967:0.02646000000000015)1.0:0.2733399999999997,(((((MG15-26_v1:0.0,MG15-63_v1:0.0):0.000570,MG15-102_v1:0.0011299999999998533)0.975:0.00682000000000027,(((MG15-20_v1:0.0,MG15-104_v1:0.0):0.0011599999999996058,((MG15-30_v1:0.0,MG15-24_v1:0.0,MG15-37_v1:0.0,MG15-74_v1:0.0,MG15-38_v1:0.0,MG15-111_v1:0.0,MG15-105_v1:0.0,MG15-109_v1:0.0,MG15-96_v1:0.0,MG15-131_v1:0.0,MG15-100_v1:0.0,MG15-113_v1:0.0):0.000570,MG15-1_v1:0.001140000000000363)0.825:0.001140000000000363)0.821:0.0011599999999996058,((MG15-29_v1:0.0,MG15-85_v1:0.0):0.004559999999999675,((MG15-18_v1:0.0,MG15-79_v1:0.0):0.001140000000000363,(MG15-48_v1:0.0,MG15-106_v3:0.0,MG15-106_v1:0.0,MG15-106_v2:0.0):0.0011299999999998533)0.946:0.0034200000000002007)0.796:0.001140000000000363)0.787:0.0011499999999999844)0.885:0.006879999999999775,(((MG15-87_v1:0.0,MG15-15_v1:0.0):0.0045799999999998064,((MG15-84_v1:0.0,MG15-25_v1:0.0):0.0022900000000003473,((MG15-70_v1:0.0,MG15-21_v1:0.0):0.001140000000000363,((MG15-41_v1:0.0,MG15-121_v1:0.0):0.000570,(MG15-8_v1:0.0011599999999996058,(MG15-49_v1:0.0,MG15-68_v1:0.0,MG15-9_v1:0.0):0.0011499999999999844)0.0:0.000570)0.0:0.000570)0.786:0.0011499999999999844)0.798:0.0011599999999996058)0.746:0.0012699999999998823,((((MG15-108_v1:0.0,MG15-61_v1:0.0):0.0011599999999996058,((MG15-12_v1:0.0,MG15-88_v1:0.0):0.000570,(MG15-7_v1:0.0021500000000003183,(((MG15-56_v1:0.0,MG15-89_v1:0.0):0.003809999999999647,(((MG15-44_v10:0.0,MG15-69_v1:0.0,MG15-57_v1:0.0,MG15-125_v1:0.0,MG15-44_v7:0.0,MG15-44_v9:0.0,MG15-44_v8:0.0,MG15-44_v5:0.0,MG15-44_v4:0.0,MG15-44_v2:0.0,MG15-44_v1:0.0,MG15-44_v6:0.0,MG15-44_v3:0.0):0.000560,((((MG15-47_v1:0.0,MG15-129_v1:0.0):0.000570,MG15-92_v1:0.000550)0.812:0.000560,((MG15-35_v1:0.0,MG15-23_v1:0.0,MG15-59_v1:0.0,MG15-93_v1:0.0,MG15-51_v1:0.0,MG15-99_v1:0.0,MG15-34_v1:0.0,MG15-120_v1:0.0,MG15-110_v1:0.0):0.000570,(MG15-73_v1:0.0,MG15-22_v1:0.0,MG15-71_v1:0.0,MG15-72_v1:0.0,MG15-76_v1:0.0):0.0011499999999999844)0.996:0.009190000000000254)1.0:0.015019999999999811,MG15-86_v1:0.001140000000000363)0.911:0.0034000000000000696)0.952:0.0034000000000000696,((MG15-62_v1:0.0,MG15-127_v1:0.0):0.000570,MG15-139_v1:0.0022799999999998377)0.836:0.001140000000000363)0.789:0.000780)0.795:0.0022999999999999687,(MG15-28_v1:0.0,MG15-83_v1:0.0,MG15-19_v1:0.0,MG15-82_v1:0.0,MG15-78_v1:0.0,MG15-11_v1:0.0,MG15-114_v1:0.0,MG15-128_v1:0.0,MG15-80_v1:0.0):0.006439999999999557)0.887:0.000560)0.758:0.003449999999999953)0.913:0.0021599999999999397)0.963:0.006619999999999848,((MG15-75_v1:0.0,MG15-55_v1:0.0,MG15-52_v1:0.0,MG15-116_v1:0.0):0.000570,(MG15-31_v1:0.0,MG15-123_v1:0.0):0.001140000000000363)0.938:0.004839999999999733)0.449:0.005370000000000097,(MG15-162_v1:0.01574999999999971,MG15-122_v1:0.008939999999999948)0.978:0.00851000000000024)0.982:0.015349999999999753)0.91:0.01022000000000034)1.0:0.38476,(MG15-130_v1:0.3177299999999996,((MG15-140_v1:0.004590000000000316,((MG15-39_v1:0.0,MG15-101_v1:0.0,MG15-135_v1:0.0):0.002200000000000202,MG15-138_v1:0.001100000000000101)0.786:0.000900)1.0:0.3335499999999998,((WP_107196622_1_Type_II-C_1089aa:0.06928000000000001,(MG15-90_v1:0.0,MG15-14_v1:0.0):0.009249999999999758)0.283:0.017839999999999634,(MG15-137_v1:0.015889999999999738,((MG15-33_v1:0.0,MG15-115_v1:0.0):0.01609000000000016,MG15-136_v1:0.047259999999999636)0.956:0.013150000000000439)0.935:0.0329600000000001)1.0:0.2314400000000001)0.581:0.05498000000000003)0.382:0.04149000000000003)0.75:0.04111999999999982)0.167:0.04386000000000001)0.984:0.07708000000000004)1.0:0.1604899999999998)1.0:0.15702999999999978,(((MG15-187_v3:0.22058,(MG15-164_v1:0.30866000000000016,((MG15-186_v1:0.0,MG15-193_v1:0.0):0.12284000000000006,((MG4-265_v2:0.0,MG4-265_v3:0.0,MG4-265_v1:0.0):0.014179999999999637,MG4-262_v1:0.012249999999999872)1.0:0.13558999999999966)0.999:0.11475999999999997)0.879:0.08569000000000004)1.0:0.3730199999999999,(MG49-20_v1:0.29735999999999985,((MG49-15_v1:0.012669999999999959,(MG49-12_v1:0.0011499999999999844,((MG49-5_v1:0.013080000000000425,(MG49-11_v1:0.005700000000000038,MG49-10_v1:0.010320000000000107)0.865:0.0022799999999998377)0.886:0.0022900000000003473,MG49-14_v1:0.006809999999999761)0.764:0.0011499999999999844)0.873:0.003370000000000317)0.947:0.017100000000000115,(((MG49-1_v6:0.0,MG15-181_v1:0.0,MG15-181_v2:0.0,MG15-181_v3:0.0,MG15-181_v4:0.0,MG49-1_v5:0.0,MG49-1_v4:0.0,MG49-1_v3:0.0,MG49-1_v2:0.0,MG49-1_v1:0.0):0.000570,MG15-177_v1:0.0011599999999996058)0.991:0.010950000000000237,(MG49-16_v1:0.007299999999999862,MG15-175_v1:0.01979000000000042)0.983:0.016770000000000174)0.906:0.014190000000000147)1.0:0.27812999999999954)1.0:0.30900000000000016)0.388:0.09068999999999994,(((((MG49-32_v1:0.17142000000000035,((MG15-185_v5:0.0,MG15-191_v1:0.0):0.09628999999999976,(MG15-180_v1:0.08520000000000039,(MG15-183_v7:0.017999999999999794,(MG49-31_v1:0.0054600000000002424,(MG15-166_v1:0.000570,((MG15-167_v2:0.0,MG15-167_v1:0.0):0.000570,(MG15-168_v1:0.0011099999999997223,MG15-165_v1:0.0011099999999997223)0.0:0.000570)0.946:0.003269999999999662)0.815:0.000560)0.855:0.006610000000000227)1.0:0.08581000000000039)0.78:0.025900000000000034)0.999:0.05973000000000006)1.0:0.09730999999999979,((MG15-184_v1:0.000560,(MG49-6_v1:0.0,MG49-6_v2:0.0):0.000570)1.0:0.21159000000000017,((MG15-187_v2:0.0,MG15-181_v5:0.0,MG15-187_v1:0.0):0.07258999999999993,MG15-182_v1:0.06233999999999984)1.0:0.15183999999999997)1.0:0.08693000000000017)0.624:0.04356999999999989,((MG15-173_v1:0.0,MG15-174_v1:0.0):0.31911999999999985,(MG15-179_v4:0.15112999999999976,((MG15-185_v2:0.0,MG15-185_v3:0.0,MG49-1_v7:0.0,MG15-185_v4:0.0,MG15-185_v1:0.0):0.06843000000000021,MG15-171_v1:0.043999999999999595)0.932:0.03529999999999989)1.0:0.12930999999999981)0.625:0.049980000000000135)1.0:0.10667999999999989,((MG49-7_v1:0.3464999999999998,(MG15-195_v1:0.0,MG15-188_v1:0.0):0.26522000000000023)1.0:0.19451000000000018,(MG49-4_v1:0.4189700000000003,(MG49-25_v1:0.007130000000000081,(((MG49-22_v1:0.003790000000000404,((((MG49-24_v2:0.0,MG49-24_v1:0.0):0.000570,MG49-23_v1:0.000560)0.0:0.000570,MG49-28_v1:0.0011299999999998533)0.0:0.000570,(MG49-27_v1:0.001100000000000101,MG49-30_v1:0.0011299999999998533)0.74:0.000570)0.928:0.000560)0.684:0.004260000000000375,((((MG15-176_v4:0.0,MG15-176_v3:0.0,MG15-179_v2:0.0,MG15-183_v1:0.0,MG15-183_v2:0.0,MG15-183_v3:0.0,MG15-183_v4:0.0,MG15-183_v5:0.0,MG15-183_v6:0.0,MG15-179_v1:0.0,MG15-176_v1:0.0):0.000570,(MG15-178_v1:0.0,MG15-179_v3:0.0):0.000570)0.0:0.000570,(MG49-26_v1:0.0011099999999997223,(MG15-175_v2:0.0,MG15-174_v2:0.0):0.0011099999999997223)0.0:0.000570)0.951:0.005279999999999951,(MG49-29_v1:0.002080000000000304,MG15-172_v1:0.002329999999999721)0.904:0.0039199999999999235)0.869:0.000780)0.964:0.005539999999999878,MG15-176_v2:0.0022099999999998232)0.84:0.002849999999999575)1.0:0.4056700000000002)0.178:0.05038000000000009)0.984:0.06558999999999982)1.0:0.23287000000000013,((MG49-2_v1:0.03214999999999968,MG49-21_v1:0.021149999999999558)1.0:0.5252499999999998,(MG15-169_v1:0.000830,MG15-170_v1:0.0012400000000001299)1.0:0.9464199999999998)0.98:0.1349800000000001)0.848:0.05962999999999985)0.985:0.07099000000000011)0.952:0.053770000000000095)0.964:0.07726999999999995,((WP_065901900_1_Type_II-C_1091aa:0.0010399999999997078,WP_065928594_1_Type_II-C_1091aa:0.000570)1.0:1.20317,(WP_120784844_1_Type_II-C_1087aa:0.7711700000000001,(WP_104964710_1_Type_II-C_1105aa:0.36633999999999967,(WP_082918497_1_Type_II-C_1129aa:0.07988000000000017,WP_010014406_1_Type_II-C_1119aa:0.0617700000000001)1.0:0.28595000000000015)1.0:0.20054000000000016)0.769:0.10427000000000008)1.0:0.42923)0.986:0.08078999999999992)0.999:0.09884000000000004)0.798:0.07690000000000019)0.92:0.06654999999999989,((((MG89-28_v1:0.21975999999999996,((MG50-7_v1:0.0,MG50-31_v1:0.0,MG50-31_v2:0.0):0.27353000000000005,MG50-6_v1:0.2293099999999999)0.984:0.1184700000000003)1.0:0.30661000000000005,(MG50-3_v1:0.4855400000000003,((MG50-5_v1:0.0,MG50-5_v2:0.0,MG50-5_v3:0.0):0.3545400000000001,(MG50-8_v3:0.21244999999999958,MG50-4_v1:0.3310000000000004)0.351:0.07453999999999983)0.999:0.22825000000000006)0.94:0.21178000000000008)1.0:0.7675100000000001,(((WP_046860449_1_Type_II-C_1068aa:0.5493399999999999,((MG89-59_v1:1.0975700000000002,(MG89-3_v1:0.3497199999999996,(MG89-60_v1:0.2671000000000001,((MG89-40_v1:0.00802999999999976,((((MG89-18_v1:0.0,MG89-18_v2:0.0):0.000570,MG89-55_v1:0.000570)0.837:0.001120000000000232,((MG89-25_v1:0.0,MG50-26_v1:0.0):0.001120000000000232,(MG89-50_v2:0.0,MG89-50_v1:0.0):0.000570)0.0:0.000570)0.789:0.0012999999999996348,(MG89-21_v1:0.000570,(MG89-52_v1:0.0,MG89-12_v2:0.0):0.0011299999999998533)0.934:0.005449999999999733)1.0:0.03542999999999985)0.947:0.049409999999999954,((MG89-19_v1:0.004509999999999792,(((((MG89-8_v2:0.0,MG89-8_v1:0.0):0.000570,(MG89-17_v1:0.0011299999999998533,((MG89-38_v1:0.0,MG89-38_v2:0.0,MG50-29_v1:0.0):0.000570,MG89-23_v1:0.0011499999999999844)0.0:0.000570)0.765:0.0011299999999998533)0.0:0.000570,((MG89-7_v1:0.0,MG89-7_v2:0.0):0.000570,MG89-64_v1:0.001140000000000363)0.0:0.000570)0.0:0.000570,MG89-10_v1:0.001140000000000363)0.864:0.0022599999999997067,(((((MG89-15_v3:0.0,MG50-8_v2:0.0,MG50-8_v1:0.0,MG89-15_v1:0.0):0.000570,(MG89-31_v1:0.0,MG89-31_v2:0.0):0.000570)0.956:0.007069999999999688,(MG89-16_v1:0.00914000000000037,((((MG50-11_v2:0.0,MG89-28_v2:0.0,MG89-15_v2:0.0,MG50-11_v1:0.0):0.0022599999999997067,MG89-65_v1:0.0022700000000002163)0.889:0.0022599999999997067,(((MG50-13_v1:0.0,MG89-2_v2:0.0,MG89-2_v1:0.0):0.000570,MG89-22_v1:0.000570)0.886:0.0022500000000000853,(MG89-11_v1:0.000570,((MG89-27_v2:0.0,MG89-27_v5:0.0,MG89-27_v3:0.0,MG89-27_v4:0.0,MG89-27_v6:0.0,MG89-27_v1:0.0):0.000570,(MG89-46_v1:0.0,MG89-46_v2:0.0,MG89-46_v3:0.0):0.0011599999999996058)0.0:0.000570)0.828:0.0011299999999998533)0.813:0.001140000000000363)0.909:0.0034599999999995745,((MG89-54_v1:0.0,MG89-54_v2:0.0):0.003370000000000317,MG89-32_v1:0.0045200000000003016)0.999:0.01721000000000039)1.0:0.07704999999999984)1.0:0.024779999999999802)0.99:0.011829999999999785,(MG89-2_v3:0.0,MG89-9_v1:0.0):0.0033399999999996766)0.995:0.011650000000000382,(((MG89-41_v1:0.0,MG89-41_v2:0.0):0.000570,MG89-36_v1:0.01979000000000042)0.728:0.002989999999999604,MG89-49_v1:0.010010000000000296)0.0:0.000560)0.921:0.005799999999999805)0.788:0.001140000000000363)0.99:0.019250000000000433,((((MG89-43_v1:0.010769999999999946,MG89-48_v1:0.017689999999999984)0.447:0.0015700000000000713,MG89-20_v1:0.000630)1.0:0.000570,(MG89-47_v1:0.0,MG50-18_v1:0.0):0.000570)0.833:0.0011299999999998533,(((MG89-4_v1:0.004509999999999792,((((((MG89-29_v2:0.0,MG89-29_v1:0.0):0.005639999999999645,(MG89-1_v15:0.0,MG89-1_v10:0.0,MG89-1_v12:0.0,MG89-1_v8:0.0,MG89-1_v14:0.0,MG89-1_v13:0.0,MG89-1_v9:0.0,MG89-1_v11:0.0,MG89-1_v5:0.0,MG89-1_v6:0.0,MG89-1_v1:0.0,MG89-1_v4:0.0,MG89-1_v2:0.0,MG89-1_v7:0.0,MG89-1_v3:0.0):0.009210000000000385)0.0:0.000570,(MG89-35_v1:0.0,MG50-23_v1:0.0,MG50-10_v1:0.0,MG50-10_v2:0.0):0.0022399999999995757)0.0:0.000570,MG89-42_v1:0.001120000000000232)0.522:0.000570,((MG89-34_v1:0.0360699999999996,MG89-33_v1:0.000580)0.724:0.000570,(MG89-12_v1:0.0,MG89-7_v3:0.0):0.000570)0.895:0.0022299999999999542)0.059:0.0011299999999998533,(MG89-14_v1:0.0011900000000002464,MG89-13_v1:0.000570)0.997:0.009000000000000341)0.0:0.000570)0.773:0.001140000000000363,MG89-53_v1:0.005630000000000024)0.0:0.000570,(((MG50-21_v1:0.0,MG50-9_v1:0.0,MG50-9_v2:0.0,MG50-9_v3:0.0):0.000570,(MG89-30_v1:0.0011299999999998533,(MG89-24_v1:0.0,MG89-24_v2:0.0):0.001140000000000363)0.0:0.000570)0.941:0.003370000000000317,MG89-26_v1:0.0045000000000001705)0.0:0.000570)0.0:0.000560)0.946:0.011190000000000033)1.0:0.07638999999999996)1.0:0.20699000000000023)0.81:0.13593999999999973)0.999:0.28437)1.0:0.34389000000000003,((Dde_1116aa:0.2206800000000002,AMS32010_1_Type_II-C_1119aa:0.2604799999999998)0.886:0.06136000000000008,(WP_126444802_1_Type_II-C_1123aa:0.25719000000000003,'cas9|CAS-II-C|Acidovorax_ebreus_TPSY_uid59233|NC_011992|1131aa':0.3486600000000002)0.019:0.04944000000000015)1.0:0.2572700000000001)0.979:0.1688200000000002)0.825:0.10347000000000017,(MG50-1_v7:0.0,MG50-1_v16:0.0,MG50-1_v14:0.0,MG50-1_v1:0.0,MG50-1_v12:0.0,MG50-1_v11:0.0,MG50-1_v6:0.0,MG50-1_v9:0.0,MG50-1_v4:0.0,MG50-1_v5:0.0,MG50-1_v15:0.0,MG50-1_v8:0.0,MG50-1_v3:0.0,MG50-1_v10:0.0,MG50-1_v13:0.0,MG50-1_v2:0.0):0.6207799999999999)0.945:0.15729000000000015,(WP_126598092_1_Type_II-C_1073aa:0.4651299999999998,(((WP_126372222_1_Type_II-C_1056aa:0.17104000000000008,((WP_005751838_1_Type_II-C_1056aa:0.004240000000000244,'cas9|CAS-II-C|Pasteurella_multocida_Pm70_uid57627|NC_002663|1056aa':0.003330000000000055)0.954:0.010589999999999655,(WP_005754641_1_Type_II-C_1058aa:0.00682000000000027,WP_108511526_1_Type_II-C_1056aa:0.04560999999999993)0.987:0.023419999999999774)1.0:0.21299999999999963)0.999:0.08883999999999981,(WP_126290512_1_Type_II-C_1056aa:0.20351000000000008,(('cas9|CAS-II-C|Bibersteinia_trehalosi_192_uid193709|NC_020515|1045aa':0.5871100000000005,WP_025236609_1_Type_II-C_1047aa:0.12156000000000011)1.0:0.11037000000000008,((WP_095176968_1_Type_II-C_1059aa:0.051910000000000345,'cas9|CAS-II-C|Haemophilus_parainfluenzae_T3T1_uid72801|NC_015964|1052aa':0.04952999999999985)1.0:0.13102000000000036,('cas9|CAS-II-C|Actinobacillus_succinogenes_130Z_uid58247|NC_009655|1062aa':0.08220000000000027,'cas9|CAS-II-C|Actinobacillus_suis_H91_0380_uid176363|NC_018690|1054aa':0.06564000000000014)1.0:0.07446000000000019)1.0:0.11181000000000019)0.662:0.0381800000000001)0.631:0.04744999999999999)0.851:0.049519999999999786,(ID32_5_1061aa:0.34433000000000025,((((WP_013449463_1_Type_II-C_1082aa:0.010580000000000034,WP_114934979_1_Type_II-C_1082aa:0.00633999999999979)0.997:0.02057999999999982,(((WP_012221298_1_Type_II-C_1082aa:0.012299999999999756,(WP_002256913_1_Type_II-C_1082aa:0.01593999999999962,(WP_015815286_1_Type_II-C_1082aa:0.0011499999999999844,((WP_002246410_1_Type_II-C_1082aa:0.0011499999999999844,(WP_069972580_1_Type_II-C_1082aa:0.0011299999999998533,'cas9|CAS-II-C|Neisseria_meningitidis_Z2491_uid57819|NC_003116|1082aa':0.000570)0.0:0.000570)0.886:0.0022799999999998377,(WP_014574210_1_Type_II-C_1082aa:0.005659999999999776,WP_002249455_1_Type_II-C_1082aa:0.005700000000000038)0.0:0.000570)0.79:0.001140000000000363)0.959:0.004559999999999675)0.787:0.001280000000000392)0.99:0.023469999999999658,Nme2_1082aa:0.13046999999999986)0.922:0.01159999999999961,(WP_111726279_1_Type_II-C_1081aa:0.026799999999999713,(((WP_002238326_1_Type_II-C_1081aa:0.0033599999999998076,WP_002236121_1_Type_II-C_1081aa:0.018299999999999983)0.986:0.009100000000000108,WP_115436905_1_Type_II-C_1081aa:0.0023200000000000998)0.157:0.0011299999999998533,WP_002217928_1_Type_II-C_1081aa:0.005670000000000286)0.924:0.0053200000000002134)0.986:0.0205700000000002)0.966:0.016020000000000145)0.96:0.037080000000000446,WP_107854655_1_Type_II-C_1082aa:0.05339000000000027)1.0:0.2368800000000002,(WP_002641950_1_Type_II-C_1063aa:0.29014000000000006,(WP_123795625_1_Type_II-C_1074aa:0.10909000000000013,(Nsp_1070aa:0.16626999999999992,WP_126304706_1_Type_II-C_1078aa:0.037969999999999615)1.0:0.10862000000000016)1.0:0.09163999999999994)1.0:0.14261999999999997)0.918:0.05107999999999979)0.42:0.053199999999999914)1.0:0.19141999999999992)1.0:0.35741999999999985)0.569:0.09852000000000016)0.99:0.12683,(Ghy4_1047aa:0.7850000000000001,'cas9|CAS-II-C|Clostridium_cellulolyticum_H10_uid58709|NC_011898|1021aa':0.8894700000000002)0.279:0.16452)0.946:0.08652000000000015)0.748:0.09687000000000001,(((Ghy3_972aa:0.6971000000000003,(KFL34573_1_Type_II-_1049aa:0.44528000000000034,'cas9|CAS-II-C|Wolinella_succinogenes_DSM_1740_uid61591|NC_005090|1059aa':0.3844500000000002)1.0:0.4787300000000001)1.0:0.3144800000000001,((WP_083986130_1_Type_II-C_970aa:0.4316500000000003,(WP_013022389_1_Type_II-C_1024aa:0.000570,'cas9|CAS-II-C|Helicobacter_mustelae_12198_uid46647|NC_013949|1024aa':0.000570)1.0:0.4047700000000001)1.0:0.45872,((((WP_058914657_1_Type_II-C_965aa:0.008239999999999803,WP_071609185_1_Type_II-C_977aa:0.02104000000000017)0.189:0.006129999999999747,WP_115784888_1_Type_II-C_965aa:0.004710000000000214)0.797:0.003610000000000113,WP_107127902_1_Type_II-C_965aa:0.002500000000000391)1.0:0.8878999999999997,(((((WP_044306279_1_Type_II-C_987aa:0.0118999999999998,WP_002916466_1_Type_II-C_987aa:0.01721000000000039)0.774:0.0018500000000001293,((WP_002780990_1_Type_II-C_984aa:0.000570,(WP_015016497_1_Type_II-C_987aa:0.0013300000000002754,(WP_002890122_1_Type_II-C_987aa:0.000570,WP_002886998_1_Type_II-C_987aa:0.0013100000000001444)0.0:0.000570)0.942:0.003960000000000186)0.995:0.01177000000000028,(WP_070306793_1_Type_II-C_984aa:0.0026000000000001577,((WP_052802742_1_Type_II-C_984aa:0.003730000000000011,(WP_002819067_1_Type_II-C_984aa:0.003730000000000011,WP_071319729_1_Type_II-C_984aa:0.0054600000000002424)0.754:0.002609999999999779)0.476:0.000560,(WP_057034899_1_Type_II-C_984aa:0.0014099999999999113,((WP_002855546_1_Type_II-C_961aa:0.000570,WP_021137704_1_Type_II-C_987aa:0.000570)0.982:0.009159999999999613,(WP_052805507_1_Type_II-C_984aa:0.002589999999999648,WP_012006786_1_Type_II-C_984aa:0.003940000000000055)0.966:0.005359999999999587)0.439:0.002609999999999779)0.961:0.006459999999999688)0.902:0.00262999999999991)0.0:0.000560)0.919:0.003230000000000288)0.766:0.0029599999999998516,((WP_069360684_1_Type_II-C_984aa:0.000570,((WP_022552435_1_Type_II-C_984aa:0.01036999999999999,((WP_038814334_1_Type_II-C_987aa:0.000570,WP_115794652_1_Type_II-C_987aa:0.0026200000000002888)0.908:0.0026200000000002888,(WP_115766867_1_Type_II-C_984aa:0.0026599999999996626,(WP_126655109_1_Type_II-C_984aa:0.00264000000000042,WP_069176623_1_Type_II-C_987aa:0.0038999999999997925)0.884:0.0026000000000001577)0.8:0.0013199999999997658)0.826:0.000570)0.941:0.005239999999999689,(((((WP_042635940_1_Type_II-C_984aa:0.000570,WP_070300721_1_Type_II-C_987aa:0.00262999999999991)0.345:0.000570,WP_107128025_1_Type_II-C_984aa:0.003930000000000433)0.9:0.0026200000000002888,WP_002883590_1_Type_II-C_984aa:0.0013100000000001444)0.0:0.000560,(WP_002799306_1_Type_II-C_984aa:0.000570,WP_020836910_1_Type_II-C_984aa:0.0012999999999996348)0.0:0.000570)0.904:0.0026200000000002888,(WP_038400688_1_Type_II-C_984aa:0.0012999999999996348,WP_052805632_1_Type_II-C_984aa:0.0013199999999997658)0.0:0.000570)0.807:0.0014099999999999113)0.791:0.0012100000000003774)0.886:0.0032399999999999096,((((WP_052834735_1_Type_II-C_984aa:0.0012999999999996348,WP_126418076_1_Type_II-C_984aa:0.0012999999999996348)0.0:0.000570,WP_002895475_1_Type_II-C_984aa:0.000570)0.989:0.000570,(WP_041160257_1_Type_II-C_984aa:0.0013199999999997658,WP_002858341_1_Type_II-C_984aa:0.0013199999999997658)0.0:0.000570)0.0:0.000560,(WP_002855697_1_Type_II-C_984aa:0.00525999999999982,(((YP_002344900_1_Type_II-C_984aa:0.000570,WP_075867373_1_Type_II-C_984aa:0.0013199999999997658)0.0:0.000570,('cas9|CAS-II-C|Campylobacter_jejuni_NCTC_11168___ATCC_700819_uid57587|NC_002163|984aa':0.000570,(WP_032586895_1_Type_II-C_987aa:0.005189999999999806,WP_052784881_1_Type_II-C_984aa:0.000560)0.833:0.0013199999999997658)0.0:0.000570)0.819:0.0013100000000001444,WP_002851159_1_Type_II-C_987aa:0.0039199999999999235)0.808:0.0013100000000001444)0.9:0.0026000000000001577)0.818:0.0019700000000000273)0.791:0.003569999999999851)1.0:0.38774,(Cco_1002aa:0.13663999999999987,(WP_044598268_1_Type_II-C_995aa:0.03864000000000001,(WP_039625276_1_Type_II-C_997aa:0.09874000000000027,WP_039666904_1_Type_II-C_995aa:0.0560299999999998)0.941:0.022999999999999687)0.989:0.05942999999999987)1.0:0.28559)0.861:0.0862099999999999,(WP_104745660_1_Type_II-C_1034aa:0.5637699999999999,(WP_027305220_1_Type_II-C_1032aa:0.3391700000000002,(('cas9|CAS-II-C|Helicobacter_cinaedi_PAGU611_uid162219|NC_017761|1023aa':0.01065999999999967,(WP_104717230_1_Type_II-C_1023aa:0.009970000000000034,(WP_015453612_1_Type_II-C_1023aa:0.0044599999999999085,WP_110581844_1_Type_II-C_1023aa:0.0018200000000003769)0.949:0.009420000000000428)0.169:0.0056200000000004025)1.0:0.43447000000000013,(WP_034342349_1_Type_II-C_1036aa:0.12089999999999979,WP_108911279_1_Type_II-C_1082aa:0.17595000000000027)1.0:0.17567999999999984)0.739:0.07073000000000018)0.999:0.13914999999999988)0.007:0.046539999999999804)0.998:0.16434000000000015)0.993:0.17713)1.0:0.5167199999999998)0.813:0.14973999999999998,((((Ghc2_979aa:0.6533600000000002,WP_066045006_1_Type_II-C_1054aa:0.8817799999999996)0.994:0.1873499999999999,((MG40-81_v1:0.4102299999999999,(MG40-96_v1:0.01399999999999979,((MG40-66_v3:0.0,MG40-100_v2:0.0,MG40-100_v1:0.0,MG40-100_v3:0.0):0.000860,MG40-94_v2:0.01562000000000019)0.076:0.007690000000000197)1.0:0.2825899999999999)1.0:0.3409900000000001,(((MG73-6_v2:0.0,MG73-6_v1:0.0):0.023629999999999818,((MG73-8_v1:0.008309999999999818,((MG73-7_v1:0.000570,MG73-3_v1:0.0011999999999998678)0.968:0.006090000000000373,(MG73-9_v1:0.00853000000000037,MG73-5_v1:0.011849999999999916)0.929:0.005930000000000213)0.647:0.0013199999999997658)0.866:0.0026799999999997937,((MG73-2_v2:0.0,MG73-2_v1:0.0):0.0023699999999999832,MG73-4_v1:0.008460000000000356)0.668:0.0036800000000001276)0.929:0.016169999999999796)1.0:0.4084599999999998,(MG73-10_v1:0.16452000000000044,(MG73-1_v2:0.0,MG73-1_v1:0.0):0.19948000000000032)1.0:0.2506700000000004)1.0:0.74857)0.61:0.07481999999999989)0.754:0.08076000000000016,('cas9|CAS-II-C|1_uncultured_Termite_group_1_bacterium_phylotype_Rs_D17_uid59059|NC_020419|1032aa':0.7077499999999999,((((MG40-5_v1:0.000570,((MG40-29_v2:0.0,MG40-29_v1:0.0):0.000570,MG40-32_v1:0.000570)0.894:0.0025300000000001432)1.0:0.03418999999999972,((MG40-30_v2:0.0,MG40-30_v1:0.0):0.007830000000000226,(MG40-31_v1:0.005250000000000199,(MG40-6_v2:0.0,MG40-6_v1:0.0):0.0026200000000002888)0.765:0.0014099999999999113)0.285:0.0041999999999999815)0.967:0.0590799999999998,(MG40-4_v1:0.06503000000000014,(MG40-3_v2:0.0,MG40-3_v3:0.0,MG40-3_v1:0.0):0.07275000000000009)0.92:0.03988000000000014)1.0:1.2183299999999995,(((MG40-11_v1:0.0019999999999997797,(MG40-10_v1:0.0038799999999996615,MG40-39_v1:0.031170000000000364)0.797:0.012749999999999595)1.0:0.4132199999999999,(MG40-7_v1:0.24230000000000018,((MG40-64_v1:0.012019999999999698,MG40-93_v3:0.015659999999999563)1.0:0.13755999999999968,(MG40-19_v3:0.04706999999999972,(MG40-70_v2:0.025350000000000428,((MG40-35_v1:0.0,MG40-35_v2:0.0):0.1223099999999997,(MG40-34_v1:0.0,MG40-36_v2:0.0,MG40-36_v1:0.0):0.000570)0.997:0.019999999999999574)1.0:0.04162999999999961)0.999:0.08680999999999983)1.0:0.21719000000000044)0.994:0.13752999999999993)1.0:0.23401000000000005,((((MG40-63_v1:0.0037799999999998946,((MG40-48_v1:0.0,MG40-54_v5:0.0,MG40-54_v2:0.0):0.0036599999999999966,((MG40-68_v2:0.0,MG40-104_v2:0.0,MG40-104_v5:0.0,MG40-104_v3:0.0,MG40-104_v4:0.0):0.000570,(((MG40-70_v3:0.0,MG40-70_v4:0.0,MG40-70_v1:0.0,MG40-70_v6:0.0,MG40-70_v5:0.0,MG40-155_v1:0.0,MG40-92_v2:0.0,MG40-155_v2:0.0,MG40-94_v1:0.0):0.000570,MG40-88_v2:0.0012900000000000134)0.827:0.0012699999999998823,MG40-80_v2:0.0013300000000002754)0.0:0.000570)0.679:0.000560)0.937:0.0050800000000004175)0.768:0.001420000000000421,((MG40-98_v1:0.0,MG40-101_v2:0.0):0.000560,(MG40-47_v1:0.0012699999999998823,(MG40-99_v1:0.000570,MG40-52_v1:0.0025199999999996336)0.968:0.006359999999999921)1.0:0.029499999999999638)0.786:0.001140000000000363)0.836:0.007509999999999906,(MG40-67_v1:0.17706,((MG40-45_v1:0.0012699999999998823,(((((MG40-100_v4:0.0,MG40-172_v1:0.0):0.0024100000000002453,((((MG40-71_v1:0.0012699999999998823,MG40-91_v1:0.000570)0.924:0.000560,((MG40-74_v1:0.0035600000000002296,MG40-87_v1:0.0014700000000003044)0.965:0.008079999999999643,(MG40-65_v1:0.0,MG40-65_v2:0.0,MG40-65_v3:0.0):0.010729999999999684)0.897:0.006319999999999659)0.689:0.0049200000000002575,(MG40-53_v1:0.12905000000000033,(MG40-90_v2:0.0,MG40-59_v1:0.0):0.005589999999999762)0.868:0.005700000000000038)0.753:0.0013800000000001589,(MG40-83_v1:0.000570,MG40-62_v1:0.0012699999999998823)0.984:0.008709999999999773)0.945:0.0050400000000001555)0.796:0.0013300000000002754,MG40-41_v1:0.000570)0.776:0.000570,(((MG40-104_v1:0.0,MG40-101_v3:0.0):0.000570,MG40-84_v1:0.011120000000000019)0.0:0.000520,(MG40-56_v1:0.001280000000000392,MG40-43_v3:0.000570)0.0:0.000570)0.918:0.0011299999999998533)0.524:0.002489999999999881,((MG40-54_v3:0.000550,(MG40-69_v3:0.0,MG40-69_v5:0.0,MG40-69_v7:0.0,MG40-69_v8:0.0,MG40-142_v2:0.0,MG40-142_v1:0.0,MG40-69_v6:0.0,MG40-54_v6:0.0,MG40-69_v1:0.0,MG40-42_v3:0.0,MG40-54_v4:0.0,MG40-42_v4:0.0,MG40-69_v2:0.0,MG40-54_v1:0.0):0.000560)0.859:0.0012499999999997513,(((((MG40-97_v1:0.0,MG40-134_v1:0.0,MG40-95_v1:0.0):0.000570,(((MG40-112_v1:0.0,MG40-55_v8:0.0,MG40-55_v9:0.0,MG40-55_v11:0.0,MG40-148_v1:0.0,MG40-55_v10:0.0,MG40-163_v1:0.0,MG40-68_v1:0.0,MG40-55_v3:0.0,MG40-55_v5:0.0,MG40-55_v7:0.0,MG40-55_v6:0.0,MG40-55_v4:0.0):0.000570,MG40-75_v1:0.0025399999999997647)0.778:0.0012699999999998823,MG40-51_v2:0.0050200000000000244)0.807:0.0012400000000001299)0.812:0.0012499999999997513,(MG40-46_v15:0.0,MG40-46_v16:0.0,MG40-46_v18:0.0,MG40-46_v19:0.0,MG40-46_v17:0.0,MG40-86_v1:0.0,MG40-46_v1:0.0,MG40-46_v7:0.0,MG40-46_v10:0.0,MG40-46_v12:0.0,MG40-46_v3:0.0,MG40-46_v2:0.0,MG40-46_v13:0.0):0.000560)0.926:0.002489999999999881,(((MG40-49_v7:0.0,MG40-102_v3:0.0,MG40-102_v2:0.0,MG40-49_v8:0.0,MG40-49_v9:0.0,MG40-49_v12:0.0,MG40-49_v10:0.0,MG40-49_v11:0.0,MG40-102_v4:0.0,MG40-49_v13:0.0,MG40-146_v1:0.0,MG40-102_v1:0.0,MG40-49_v14:0.0,MG40-140_v1:0.0,MG40-49_v15:0.0,MG40-49_v6:0.0,MG40-49_v3:0.0,MG40-49_v5:0.0,MG40-77_v1:0.0,MG40-66_v1:0.0,MG40-49_v4:0.0,MG40-55_v1:0.0,MG40-66_v2:0.0,MG40-49_v1:0.0,MG40-49_v2:0.0,MG40-55_v2:0.0,MG40-174_v1:0.0,MG40-49_v16:0.0):0.000570,((((MG40-46_v14:0.0,MG40-46_v9:0.0,MG40-46_v6:0.0,MG40-46_v5:0.0,MG40-46_v11:0.0,MG40-44_v1:0.0,MG40-46_v4:0.0,MG40-46_v8:0.0):0.006269999999999776,((((MG40-42_v7:0.0,MG40-42_v8:0.0,MG40-43_v2:0.0,MG40-42_v2:0.0,MG40-42_v6:0.0,MG40-42_v5:0.0,MG40-42_v1:0.0,MG40-43_v1:0.0):0.001280000000000392,(MG40-57_v2:0.0,MG40-57_v1:0.0):0.0012699999999998823)0.899:0.0026599999999996626,((MG40-85_v1:0.001280000000000392,MG40-97_v2:0.0025199999999996336)0.973:0.006129999999999747,((MG40-101_v1:0.0,MG40-37_v4:0.0,MG40-37_v5:0.0,MG40-37_v6:0.0,MG40-37_v7:0.0,MG40-37_v3:0.0,MG40-37_v2:0.0,MG40-37_v1:0.0):0.0012699999999998823,(MG40-113_v1:0.0,MG40-73_v1:0.0):0.0050400000000001555)0.867:0.0026799999999997937)0.179:0.001260000000000261)0.925:0.0036199999999997345,(MG40-92_v1:0.0,MG40-90_v1:0.0):0.000560)0.971:0.006249999999999645)0.841:0.002360000000000362,((MG40-76_v1:0.000570,(MG40-82_v1:0.000570,((MG40-38_v14:0.000570,((MG40-105_v1:0.0,MG40-105_v3:0.0,MG40-116_v3:0.0,MG40-38_v11:0.0,MG40-105_v2:0.0,MG40-116_v5:0.0,MG40-116_v1:0.0,MG40-116_v2:0.0,MG40-116_v6:0.0,MG40-137_v5:0.0,MG40-151_v1:0.0,MG40-38_v12:0.0,MG40-137_v2:0.0,MG40-116_v4:0.0,MG40-38_v13:0.0,MG40-137_v3:0.0,MG40-137_v1:0.0,MG40-38_v10:0.0,MG40-137_v6:0.0,MG40-151_v2:0.0,MG40-137_v4:0.0,MG40-38_v8:0.0,MG40-38_v6:0.0,MG40-38_v3:0.0,MG40-51_v1:0.0,MG40-38_v7:0.0,MG40-38_v5:0.0,MG40-60_v1:0.0,MG40-38_v4:0.0,MG40-78_v1:0.0,MG40-38_v2:0.0,MG40-38_v9:0.0,MG40-38_v1:0.0):0.000570,MG40-79_v1:0.0012699999999998823)0.0:0.000570)0.885:0.000570,MG40-50_v1:0.0015599999999995617)0.86:0.0022399999999995757)0.872:0.0024800000000002598)0.414:0.0012499999999997513,MG40-77_v2:0.010030000000000427)0.727:0.000560)0.738:0.002500000000000391,(MG40-78_v2:0.000570,MG40-80_v1:0.000520)0.904:0.003589999999999982)0.899:0.0026799999999997937)0.0:0.000560,MG40-58_v1:0.000570)0.0:0.000560)0.0:0.000570,(MG40-111_v2:0.0,MG40-111_v1:0.0,MG40-72_v1:0.0):0.0012699999999998823)0.83:0.0012499999999997513)0.894:0.000570)0.884:0.0023799999999996047)0.753:0.0012499999999997513,(MG40-86_v2:0.0,MG40-88_v1:0.0):0.0037799999999998946)0.918:0.011199999999999655)1.0:0.11446000000000023)1.0:0.3717799999999998,(((MG40-69_v4:0.04858000000000029,((MG40-15_v2:0.0,MG40-15_v1:0.0,MG40-15_v3:0.0):0.000910,MG40-40_v1:0.002849999999999575)0.0:0.002650000000000041)1.0:0.18376000000000037,(((MG40-17_v1:0.026390000000000136,MG40-21_v1:0.003949999999999676)1.0:0.0354599999999996,((MG40-23_v1:0.0,MG40-23_v2:0.0):0.0024399999999999977,((MG40-19_v2:0.0,MG40-19_v1:0.0):0.0025199999999996336,MG40-25_v1:0.01132000000000044)0.838:0.002189999999999692)0.895:0.000570)0.587:0.008700000000000152,MG40-28_v1:0.01267999999999958)1.0:0.21405999999999992)1.0:0.16530000000000022,(((MG40-8_v1:0.16931999999999992,(((MG40-93_v1:0.0,MG40-93_v2:0.0,MG40-61_v1:0.0):0.11653000000000002,MG40-102_v5:0.12223000000000006)1.0:0.21236999999999995,((MG40-1_v3:0.0,MG40-1_v2:0.0,MG40-1_v6:0.0,MG40-1_v4:0.0,MG40-1_v5:0.0,MG40-1_v8:0.0,MG40-1_v7:0.0,MG40-1_v1:0.0):0.0019900000000001583,MG40-89_v1:0.000570)1.0:0.10374999999999979)0.284:0.023399999999999643)1.0:0.08386999999999967,MG40-60_v2:0.21406000000000036)0.961:0.05301,(MG40-2_v1:0.14428000000000019,MG40-12_v1:0.3647)1.0:0.24744999999999973)0.877:0.061650000000000205)0.991:0.10870999999999986)1.0:0.16941000000000006)0.981:0.20816999999999997)1.0:0.2262200000000001)0.985:0.14373000000000014)0.597:0.05439000000000016,(WP_077538522_1_Type_II-C_1111aa:0.5940100000000004,(MG112-12_v1:0.2704399999999998,((MG112-28_v1:0.0,MG112-29_v2:0.0,MG112-29_v1:0.0):0.43133,(MG112-3_v1:0.4694700000000003,((MG112-7_v1:0.2827200000000003,(MG112-8_v1:0.19380000000000042,(((MG112-25_v2:0.0,MG112-25_v3:0.0,MG112-25_v1:0.0):0.12751999999999963,MG112-9_v1:0.1600900000000003)0.999:0.06271999999999966,((MG112-21_v1:0.12467999999999968,((MG112-16_v1:0.17135999999999996,(MG112-20_v1:0.0023200000000000998,(MG112-18_v1:0.0025100000000000122,((MG112-20_v2:0.0,MG112-15_v4:0.0,MG112-15_v1:0.0,MG112-20_v3:0.0,MG112-15_v3:0.0):0.000570,(MG112-6_v1:0.001280000000000392,((MG112-27_v2:0.0,MG112-27_v1:0.0):0.000570,(MG112-19_v1:0.002729999999999677,(MG112-23_v1:0.0012699999999998823,MG112-26_v1:0.0050600000000002865)0.569:0.000700)0.919:0.000670)0.0:0.000570)0.845:0.001280000000000392)0.356:0.000570)0.0:0.000560)1.0:0.15385999999999989)0.972:0.07610000000000028,(MG112-1_v1:0.18489000000000022,(MG112-11_v1:0.000570,MG112-10_v1:0.0011700000000001154)1.0:0.2024600000000003)0.811:0.07974999999999977)0.278:0.038899999999999935)0.952:0.039360000000000284,MG112-2_v1:0.20526)0.913:0.04344000000000037)0.27:0.023249999999999993)0.867:0.029060000000000308)0.872:0.04476000000000013,((MG112-13_v1:0.2739099999999999,((MG112-5_v1:0.0,MG112-4_v1:0.0):0.2168000000000001,(MG112-14_v1:0.16145999999999994,((MG112-22_v1:0.0,MG112-15_v2:0.0,MG112-17_v1:0.0):0.000570,MG112-24_v1:0.0012400000000001299)1.0:0.15695000000000014)0.36:0.041369999999999685)0.905:0.04929999999999968)0.706:0.039690000000000225,MG112-4_v2:0.3575999999999997)0.839:0.05210000000000026)0.96:0.08535999999999966)0.486:0.07720000000000038)0.927:0.07214000000000009)0.998:0.20238000000000023)1.0:0.7765200000000001)0.228:0.07712999999999992)0.588:0.1122399999999999)0.94:0.09322000000000008,((((MG17-3_v3:0.013189999999999813,((MG17-3_v4:0.0,MG17-3_v9:0.0,MG17-3_v7:0.0,MG17-3_v2:0.0,MG17-3_v6:0.0,MG17-3_v10:0.0,MG17-3_v5:0.0,MG17-3_v1:0.0,MG17-3_v8:0.0,MG17-2_v1:0.0):0.002329999999999721,(MG17-5_v2:0.0,MG17-4_v1:0.0,MG17-2_v2:0.0,MG17-4_v2:0.0):0.000570)0.0:0.000560)1.0:0.6372400000000003,((MG17-16_v1:0.26747999999999994,((MG17-1_v3:0.0,MG17-1_v1:0.0,MG17-1_v2:0.0):0.22968999999999973,MG17-14_v1:0.23071999999999981)0.999:0.1290899999999997)1.0:0.3013399999999997,(((MG17-7_v3:0.0,MG17-6_v1:0.0,MG17-7_v2:0.0):0.09192999999999962,(MG17-5_v1:0.0020300000000004204,MG17-7_v1:0.000570)1.0:0.11193000000000008)1.0:0.23367000000000004,(MG17-8_v1:0.22848000000000024,MG17-15_v1:0.2697900000000004)0.988:0.10841999999999974)1.0:0.2838799999999999)0.947:0.1621800000000002)1.0:0.4470900000000002,((((MG17-17_v2:0.0,MG17-19_v4:0.0,MG17-19_v5:0.0,MG17-19_v8:0.0,MG17-19_v3:0.0,MG17-19_v6:0.0,MG17-19_v2:0.0,MG17-19_v7:0.0,MG17-19_v1:0.0,MG17-17_v1:0.0):0.000550,MG17-9_v1:0.003230000000000288)1.0:0.5069099999999995,(((MG74-48_v1:0.012109999999999843,(((((MG74-11_v1:0.0023200000000000998,(((MG74-3_v1:0.0014099999999999113,(MG74-36_v1:0.000560,(MG74-24_v1:0.0017599999999999838,MG74-33_v1:0.000570)0.911:0.003230000000000288)0.24:0.0012100000000003774)0.808:0.000730,((MG74-17_v1:0.000570,MG74-19_v1:0.0021800000000000708)0.933:0.0043600000000001415,MG74-26_v1:0.0015000000000000568)0.348:0.0012199999999999989)0.633:0.000570,(MG74-13_v1:0.000570,((MG74-31_v1:0.0035400000000000986,((MG74-16_v1:0.0011999999999998678,(MG74-1_v1:0.000570,MG74-4_v1:0.0012100000000003774)0.803:0.0012199999999999989)0.0:0.000570,((MG74-37_v1:0.0012100000000003774,(MG74-32_v1:0.0012299999999996203,MG74-21_v1:0.011280000000000179)0.794:0.0011999999999998678)0.0:0.000570,MG74-22_v1:0.0012199999999999989)0.842:0.0012100000000003774)0.92:0.0011499999999999844)0.88:0.000570,MG74-12_v1:0.0024300000000003763)0.0:0.000570)0.752:0.000570)0.462:0.0012100000000003774)0.978:0.000570,MG74-6_v1:0.0032800000000001717)0.781:0.007990000000000386,(MG74-7_v1:0.001120000000000232,MG74-30_v1:0.000570)0.995:0.015189999999999593)0.939:0.006310000000000038,MG74-2_v1:0.009689999999999976)0.852:0.007039999999999935,MG74-18_v1:0.00264000000000042)1.0:0.022820000000000285)0.0:0.000560,(MG74-25_v1:0.0012199999999999989,(MG74-15_v1:0.000570,MG74-27_v1:0.003630000000000244)0.8:0.0012100000000003774)0.892:0.0011999999999998678)0.402:0.013539999999999885,(MG74-40_v1:0.00246999999999975,(MG74-41_v1:0.003689999999999749,((MG74-49_v1:0.029910000000000103,MG74-50_v1:0.0011499999999999844)1.0:0.023229999999999862,(MG74-9_v1:0.000570,((MG74-38_v1:0.0024300000000003763,(MG74-20_v1:0.007279999999999731,(MG74-43_v1:0.000570,(MG74-44_v1:0.0012299999999996203,MG74-45_v1:0.000570)0.777:0.0012199999999999989)0.801:0.0012100000000003774)0.875:0.002449999999999619)0.995:0.00853000000000037,MG74-34_v1:0.0011700000000001154)0.993:0.008519999999999861)0.937:0.005349999999999966)0.993:0.011849999999999916)0.426:0.0023699999999999832)0.923:0.020199999999999996)1.0:0.64804)1.0:0.37958999999999987,((((MG17-12_v2:0.0,MG17-12_v3:0.0,MG17-10_v1:0.0):0.0528000000000004,MG17-13_v1:0.020819999999999617)0.912:0.03308999999999962,(MG17-12_v1:0.06247999999999987,MG17-11_v1:0.12706000000000017)0.91:0.037639999999999674)1.0:0.6975200000000004,(('cas9|CAS-II-C|Sphingomonas_MM_1_uid193771|NC_020561|1053aa':0.2718999999999996,(WP_041249387_1_Type_II-C_1046aa:0.22928999999999977,'cas9|CAS-II-C|Tistrella_mobilis_KA081020_065_uid167486|NC_017958|1049aa':0.27017000000000024)0.971:0.11258999999999997)1.0:0.35936999999999975,(WP_003611034_1_Type_II-C_1082aa:0.48740000000000006,('cas9|CAS-II-C|Rhodopseudomonas_palustris_BisB5_uid58441|NC_007958|1064aa':0.10468999999999973,'cas9|CAS-II-C|Rhodopseudomonas_palustris_BisB18_uid58443|NC_007925|1066aa':0.12349000000000032)1.0:0.4230400000000003)0.991:0.16451000000000038)1.0:0.24354999999999993)0.801:0.1429499999999999)0.695:0.14005)1.0:0.5512799999999998,((MG14-249_v1:0.78748,(((MG14-256_v1:0.10555000000000003,MG14-257_v1:0.08087)1.0:0.19116999999999962,(((MG14-117_v2:0.0,MG14-224_v1:0.0,MG14-117_v1:0.0):0.000570,(MG14-88_v1:0.0,MG14-69_v2:0.0,MG14-69_v1:0.0):0.0024800000000002598)1.0:0.28835999999999995,(MG14-3_v1:0.11179999999999968,(((MG14-168_v1:0.0,MG14-63_v1:0.0):0.0341800000000001,(MG14-81_v1:0.000570,MG14-9_v1:0.000550)1.0:0.03976000000000024)1.0:0.10472000000000037,(((((MG14-231_v1:0.007649999999999935,(((MG14-111_v1:0.0,MG14-179_v1:0.0):0.0025399999999997647,((MG14-38_v1:0.0,MG14-207_v1:0.0):0.0012999999999996348,(MG14-93_v1:0.0,MG14-182_v1:0.0):0.006389999999999674)0.811:0.0012699999999998823)0.779:0.0012999999999996348,((MG14-94_v1:0.0,MG14-110_v1:0.0,MG14-209_v1:0.0,MG14-210_v1:0.0):0.006370000000000431,(MG14-86_v1:0.0012999999999996348,MG14-233_v1:0.000570)0.956:0.00509999999999966)0.764:0.0012699999999998823)0.775:0.001260000000000261)0.999:0.029919999999999725,((((MG14-89_v1:0.0,MG14-239_v1:0.0):0.004489999999999661,(MG14-230_v2:0.0,MG14-138_v1:0.0,MG14-230_v1:0.0):0.010939999999999728)0.983:0.010229999999999961,((MG14-118_v1:0.0,MG14-237_v1:0.0):0.019239999999999924,(MG14-60_v1:0.0,MG14-213_v1:0.0):0.008610000000000007)0.989:0.011389999999999567)0.771:0.0018200000000003769,(MG14-226_v1:0.0038200000000001566,(((MG14-130_v1:0.0,MG14-232_v1:0.0):0.000570,((MG14-109_v1:0.0,MG14-227_v1:0.0):0.008869999999999933,((MG14-132_v1:0.0,MG14-203_v1:0.0):0.0013300000000002754,((MG14-77_v1:0.0,MG14-206_v1:0.0):0.0025100000000000122,(MG14-80_v1:0.001280000000000392,MG14-235_v1:0.000570)0.778:0.000570)0.455:0.0012900000000000134)0.887:0.000560)0.887:0.008770000000000167)0.969:0.006319999999999659,MG14-202_v1:0.014370000000000438)0.0:0.000550)0.778:0.0013100000000001444)1.0:0.028979999999999784)0.472:0.011260000000000048,((MG14-116_v1:0.001260000000000261,MG14-225_v1:0.000570)0.955:0.007240000000000357,((MG14-12_v1:0.0012900000000000134,MG14-14_v1:0.000570)0.77:0.0013899999999997803,((MG14-154_v1:0.0,MG14-26_v1:0.0,MG14-16_v1:0.0,MG14-21_v1:0.0,MG14-32_v1:0.0):0.010180000000000078,((MG14-149_v1:0.0,MG14-102_v1:0.0,MG14-18_v1:0.0,MG14-29_v1:0.0):0.02725000000000044,((MG14-148_v1:0.0,MG14-161_v1:0.0,MG14-22_v1:0.0,MG14-11_v1:0.0):0.000570,MG14-25_v1:0.0012900000000000134)0.0:0.000560)0.927:0.0038799999999996615)0.963:0.008930000000000327)0.997:0.016619999999999635)0.985:0.01590999999999987)0.387:0.004999999999999893,((MG14-65_v1:0.0,MG14-220_v1:0.0):0.009050000000000225,((MG14-50_v1:0.0,MG14-223_v1:0.0):0.006370000000000431,MG14-121_v1:0.0038400000000002876)0.869:0.002849999999999575)0.94:0.0072599999999996)0.89:0.0044800000000000395,(((MG14-72_v1:0.0,MG14-169_v1:0.0):0.005139999999999922,MG14-181_v1:0.0012900000000000134)0.999:0.015410000000000146,(((((MG14-41_v1:0.0,MG14-175_v1:0.0):0.00509999999999966,((((((MG14-45_v1:0.0,MG14-131_v1:0.0,MG14-35_v1:0.0):0.000570,MG14-193_v1:0.0012699999999998823)0.209:0.000570,MG14-186_v1:0.005069999999999908)0.886:0.0025500000000002743,MG14-178_v1:0.002589999999999648)0.384:0.000570,((MG14-42_v1:0.0025300000000001432,MG14-153_v1:0.000570)0.814:0.0013600000000000279,(MG14-112_v1:0.0,MG14-217_v1:0.0):0.005029999999999646)0.372:0.0012900000000000134)1.0:0.000570,(((MG14-155_v1:0.0,MG14-91_v1:0.0):0.003790000000000404,(MG14-114_v1:0.0,MG14-176_v1:0.0):0.005119999999999791)1.0:0.000570,((MG14-83_v1:0.0,MG14-188_v1:0.0):0.0025500000000002743,((MG14-57_v1:0.0,MG14-173_v1:0.0,MG14-66_v1:0.0,MG14-229_v1:0.0):0.000570,((MG14-126_v1:0.0,MG14-122_v1:0.0,MG14-198_v1:0.0,MG14-199_v1:0.0):0.005029999999999646,MG14-162_v1:0.000570)0.395:0.001280000000000392)0.909:0.0012299999999996203)0.915:0.000940)0.166:0.001280000000000392)0.915:0.000950)0.799:0.0013699999999996493,((MG14-136_v1:0.0,MG14-197_v1:0.0):0.0038999999999997925,((MG14-221_v1:0.0,MG14-222_v1:0.0):0.000570,MG14-134_v1:0.0025399999999997647)0.986:0.008880000000000443)0.869:0.0025300000000001432)0.0:0.000560,((MG14-95_v1:0.0,MG14-236_v1:0.0):0.008750000000000036,(((MG14-87_v1:0.0,MG14-183_v1:0.0):0.00570999999999966,(MG14-64_v1:0.0,MG14-157_v1:0.0,MG14-55_v1:0.0,MG14-159_v1:0.0,MG14-156_v1:0.0):0.07333000000000034)0.964:0.01424000000000003,((MG14-37_v1:0.0,MG14-171_v1:0.0,MG14-172_v1:0.0,MG14-191_v1:0.0):0.000570,MG14-58_v1:0.0012699999999998823)0.976:0.010970000000000368)0.999:0.02118999999999982)0.787:0.002650000000000041)0.964:0.006890000000000285,(((MG14-76_v1:0.0,MG14-238_v1:0.0):0.0041399999999995885,((MG14-1_v2:0.0,MG14-1_v3:0.0,MG14-1_v1:0.0):0.000570,MG14-79_v1:0.001280000000000392)0.923:0.003470000000000084)0.458:0.001280000000000392,(((((MG14-200_v1:0.0012900000000000134,(MG14-187_v1:0.0,MG14-125_v1:0.0):0.0012900000000000134)0.0:0.000570,MG14-145_v1:0.0025399999999997647)0.0:0.000570,(MG14-61_v1:0.0,MG14-205_v1:0.0):0.0025300000000001432)0.0:0.000570,(((MG14-101_v1:0.0,MG14-218_v1:0.0):0.003829999999999778,(MG14-135_v2:0.0,MG14-228_v1:0.0,MG14-135_v1:0.0):0.0012900000000000134)0.0:0.000570,((MG14-100_v1:0.0,MG14-189_v1:0.0):0.0012999999999996348,(MG14-90_v1:0.0,MG14-85_v1:0.0,MG14-84_v1:0.0,MG14-107_v1:0.0,MG14-40_v1:0.0,MG14-163_v1:0.0,MG14-185_v1:0.0,MG14-215_v1:0.0):0.000570)0.239:0.000570)0.963:0.000570)0.473:0.000560,((MG14-128_v1:0.0,MG14-216_v1:0.0):0.000680,MG14-196_v1:0.000570)1.0:0.000690)1.0:0.028200000000000003)0.965:0.007570000000000299)0.888:0.004690000000000083)0.141:0.0022599999999997067)1.0:0.07031999999999972)0.988:0.05640999999999963)1.0:0.11179000000000006)0.711:0.08809999999999985)1.0:0.5493199999999998,((MG14-167_v1:0.0,MG14-30_v1:0.0):0.8706800000000001,(((MG14-244_v1:0.0,MG14-244_v2:0.0):0.000570,((MG14-243_v3:0.0,MG14-245_v1:0.0,MG14-243_v1:0.0,MG14-243_v2:0.0):0.000570,MG14-242_v1:0.0012900000000000134)0.997:0.000560)1.0:0.44211000000000045,((((MG14-152_v1:0.3595699999999997,(MG14-240_v1:0.4406699999999999,(MG14-254_v1:0.002169999999999561,((MG14-246_v6:0.0,MG14-246_v5:0.0,MG14-246_v4:0.0,MG14-246_v2:0.0,MG14-246_v3:0.0,MG14-246_v1:0.0,MG14-250_v1:0.0):0.000570,((MG14-259_v11:0.0,MG14-259_v7:0.0,MG14-259_v5:0.0,MG14-259_v4:0.0,MG14-259_v8:0.0,MG14-259_v9:0.0,MG14-259_v10:0.0,MG14-259_v6:0.0,MG14-259_v12:0.0,MG14-259_v2:0.0,MG14-259_v1:0.0,MG14-259_v3:0.0):0.000880,MG14-262_v1:0.000570)0.95:0.0016400000000000858)0.782:0.0016199999999999548)1.0:0.21084999999999976)1.0:0.15198)0.961:0.06712999999999969,((MG14-143_v1:0.0,MG14-34_v1:0.0):0.20542000000000016,((MG14-241_v2:0.0,MG14-241_v1:0.0):0.17182999999999993,((MG14-52_v1:0.0,MG14-190_v1:0.0):0.12452000000000041,(((MG14-119_v1:0.0,MG14-180_v1:0.0):0.12174999999999958,((MG14-150_v1:0.0,MG14-56_v1:0.0):0.011980000000000324,(((MG14-137_v1:0.0,MG14-53_v1:0.0):0.0025700000000004053,(MG14-99_v1:0.0,MG14-204_v1:0.0):0.005160000000000053)0.994:0.015670000000000073,MG14-142_v1:0.015810000000000102)0.175:0.005950000000000344)0.999:0.033339999999999925)0.789:0.012030000000000207,((MG14-164_v1:0.027569999999999872,(((MG14-165_v1:0.0038600000000004187,MG14-13_v1:0.000570)0.965:0.006370000000000431,(MG14-82_v1:0.0025700000000004053,((MG14-151_v1:0.0,MG14-33_v1:0.0):0.006429999999999936,MG14-115_v1:0.02723999999999993)0.986:0.010299999999999976)0.159:0.000570)0.997:0.018299999999999983,(MG14-20_v1:0.0013699999999996493,(MG14-141_v1:0.0025700000000004053,(MG14-160_v1:0.0,MG14-7_v1:0.0):0.006459999999999688)0.955:0.006389999999999674)0.748:0.001120000000000232)1.0:0.04032999999999998)0.344:0.015060000000000073,((MG14-96_v1:0.0,MG14-8_v1:0.0):0.0905800000000001,(MG14-158_v1:0.0,MG14-24_v1:0.0):0.005309999999999704)1.0:0.04934999999999956)0.872:0.017400000000000304)1.0:0.07237999999999989)0.987:0.07437999999999967)0.982:0.06540999999999997)0.484:0.0417500000000004)0.965:0.06679000000000013,MG14-255_v1:0.3181599999999998)1.0:0.14623000000000008,(((MG14-68_v1:0.0,MG14-177_v1:0.0):0.013029999999999653,((MG14-261_v6:0.0,MG14-261_v7:0.0,MG14-261_v3:0.0,MG14-261_v5:0.0,MG14-261_v8:0.0,MG14-261_v10:0.0,MG14-261_v11:0.0,MG14-261_v9:0.0,MG14-261_v2:0.0,MG14-261_v1:0.0,MG14-261_v4:0.0):0.000570,MG14-260_v1:0.0013100000000001444)0.994:0.01965000000000039)1.0:0.08243000000000045,((MG14-253_v3:0.0,MG14-253_v1:0.0,MG14-253_v4:0.0,MG14-253_v2:0.0):0.08028000000000013,((MG14-248_v2:0.0,MG14-248_v1:0.0,MG14-251_v1:0.0):0.04422999999999977,MG14-258_v1:0.05705999999999989)0.982:0.0510900000000003)0.266:0.03552999999999962)1.0:0.3151400000000004)0.951:0.08760000000000012)0.991:0.13816000000000006)0.476:0.10557999999999979)0.21:0.08651000000000009)0.936:0.11921999999999988,((MG14-106_v1:0.29183000000000003,(MG14-105_v1:0.0,MG14-234_v1:0.0):0.19636999999999993)1.0:0.6091899999999999,((MG14-5_v1:0.025120000000000253,MG14-2_v1:0.03404000000000007)1.0:0.36856000000000044,((MG14-73_v1:0.007789999999999964,MG14-54_v1:0.009059999999999846)1.0:0.4213199999999997,(((MG14-140_v1:0.000560,MG14-98_v1:0.0038200000000001566)0.991:0.041830000000000034,(MG14-15_v1:0.04133999999999993,((MG14-62_v1:0.0,MG14-192_v1:0.0):0.06357000000000035,((MG14-92_v1:0.0,MG14-208_v1:0.0):0.015509999999999913,(MG14-74_v1:0.011790000000000411,MG14-219_v1:0.006160000000000387)0.711:0.006020000000000358)0.921:0.015270000000000117)0.246:0.021259999999999835)0.969:0.03570000000000029)1.0:0.49343000000000004,(MG14-36_v1:0.016899999999999693,(MG14-39_v1:0.01576999999999984,MG14-108_v1:0.02228999999999992)0.96:0.028179999999999872)1.0:0.35740000000000016)0.637:0.07716000000000012)0.761:0.09963999999999995)1.0:0.67143)0.925:0.1546599999999998)1.0:0.90516)0.858:0.14103999999999983)0.999:0.27441000000000004)0.706:0.07726999999999995)1.0:0.19444000000000017)1.0:0.2284799999999998)0.999:0.15867999999999993)0.999:0.15083999999999964,((((MG5-16_v1:1.0863399999999999,(MG5-4_v1:0.8204599999999997,(((MG5-31_v1:0.30604999999999993,MG5-26_v1:0.24899000000000004)0.998:0.13443000000000005,(MG5-2_v1:0.5142700000000002,(MG5-12_v1:0.000570,(MG5-11_v1:0.003730000000000011,MG5-13_v1:0.000570)0.747:0.0012500000000001954)1.0:0.43608)0.114:0.09175999999999984)1.0:0.28279999999999994,((MG5-37_v1:0.0,MG5-36_v1:0.0):0.6002999999999998,(MG5-6_v1:0.4690400000000001,(MG5-20_v2:0.2545600000000001,(MG5-34_v1:0.3517100000000002,(MG5-39_v1:0.2885399999999998,(MG5-23_v1:0.05772999999999984,MG5-21_v1:0.06301999999999985)1.0:0.26944999999999997)0.954:0.07450000000000001)0.999:0.12803999999999993)1.0:0.13029000000000002)0.997:0.1312199999999999)0.451:0.08235999999999999)0.979:0.15077000000000007)0.818:0.14060000000000006)0.881:0.1208800000000001,((((MG5-22_v1:0.5288900000000001,((((MG5-33_v1:0.0,MG5-32_v1:0.0):0.3409799999999996,((MG5-19_v1:0.0,MG5-20_v1:0.0):0.20521000000000011,MG5-35_v1:0.20589000000000013)0.074:0.032789999999999875)0.628:0.03031000000000006,(((MG5-52_v1:0.0,MG5-49_v1:0.0,MG5-50_v5:0.0):0.2272599999999998,(MG5-24_v1:0.12763999999999998,MG5-14_v1:0.13646000000000003)0.848:0.031950000000000145)1.0:0.06510000000000016,MG5-18_v1:0.24980999999999964)0.024:0.02336999999999989)0.805:0.07103999999999999,MG5-5_v1:0.24194000000000004)1.0:0.54494)0.731:0.10869000000000018,((MG5-17_v1:0.28003,((MG5-52_v2:0.0,MG5-54_v2:0.0,MG5-54_v1:0.0):0.3105199999999999,(MG5-51_v1:0.3178000000000001,(((MG5-1_v1:0.0,MG5-1_v2:0.0):0.1812100000000001,MG5-30_v2:0.1370300000000002)0.978:0.04512999999999989,(MG5-25_v1:0.16335999999999995,MG5-33_v2:0.22815999999999992)0.785:0.04157000000000011)1.0:0.15094999999999992)1.0:0.13373999999999997)0.473:0.10437999999999992)0.958:0.08871999999999991,MG5-10_v1:0.4940500000000001)0.872:0.09507000000000021)0.934:0.15127999999999986,(MG5-27_v1:0.5786699999999998,(MG5-3_v1:0.24365000000000014,(MG5-40_v1:0.23864000000000019,((MG5-38_v1:0.0,MG5-39_v2:0.0,MG5-39_v3:0.0):0.30581999999999976,(MG5-15_v1:0.1980900000000001,((MG5-9_v1:0.15768000000000004,((MG5-29_v1:0.0,MG5-30_v1:0.0):0.1072700000000002,MG5-42_v1:0.09199000000000002)0.558:0.018899999999999917)0.883:0.018839999999999968,(MG5-47_v1:0.21443000000000012,((MG5-41_v1:0.0011299999999998533,MG5-46_v1:0.000570)1.0:0.16008000000000022,((MG5-45_v2:0.0,MG5-44_v1:0.0,MG5-45_v1:0.0):0.0018899999999999473,MG5-43_v1:0.0014799999999999258)1.0:0.12937999999999983)0.522:0.03190999999999988)0.848:0.02967999999999993)0.933:0.03338999999999981)0.749:0.028659999999999908)0.344:0.03133000000000008)0.985:0.09965000000000002)1.0:0.4481299999999999)1.0:0.2232099999999999)1.0:0.85269,((MG5-50_v6:0.0,MG5-50_v1:0.0,MG5-50_v3:0.0,MG5-50_v4:0.0,MG5-48_v1:0.0,MG5-50_v2:0.0):0.8163800000000001,(MG5-28_v1:0.08041000000000009,MG5-7_v1:0.05152000000000001)1.0:0.71956)1.0:0.6267899999999997)0.978:0.16663000000000006)0.73:0.08540999999999999,((MG5-53_v1:0.28519000000000005,MG5-8_v1:0.32830000000000004)1.0:0.9272,AQT67652_1_Type_II-C_1046aa:1.2413799999999995)0.958:0.2012400000000003)0.982:0.10226000000000024,(((((MG51-13_v1:0.001040000000000152,((MG51-1_v4:0.0,MG51-1_v5:0.0,MG51-1_v11:0.0,MG51-1_v10:0.0,MG51-1_v6:0.0,MG51-1_v9:0.0,MG51-1_v7:0.0,MG51-1_v1:0.0,MG51-1_v8:0.0,MG51-1_v3:0.0,MG51-1_v2:0.0,MG51-1_v12:0.0,MG51-15_v6:0.0,MG51-15_v2:0.0,MG51-15_v8:0.0,MG51-15_v4:0.0,MG51-15_v10:0.0,MG51-15_v3:0.0,MG51-15_v5:0.0,MG51-15_v11:0.0,MG51-15_v9:0.0,MG51-15_v7:0.0,MG51-15_v1:0.0):0.000570,MG51-14_v1:0.0012099999999999334)1.0:0.000550)1.0:0.6518199999999998,((MG51-12_v1:0.15739999999999998,((MG51-2_v2:0.0,MG51-2_v1:0.0):0.17820999999999998,(MG51-3_v2:0.0,MG51-3_v1:0.0):0.14021000000000017)0.655:0.026200000000000223)0.789:0.025170000000000137,(MG51-10_v1:0.18080000000000007,MG51-27_v1:0.21421)0.873:0.058800000000000185)1.0:0.4378899999999999)0.988:0.17532000000000014,Cme2_1008aa:1.06025)0.0:0.09064000000000005,((MG6-4_v1:0.0,MG6-4_v2:0.0,MG6-4_v3:0.0):1.0705199999999997,(((((MG51-17_v2:0.0,MG51-16_v4:0.0):0.32389,(MG51-18_v3:0.29937000000000014,MG51-9_v1:0.17723999999999984)0.916:0.04852999999999996)0.216:0.0259100000000001,(((MG51-18_v2:0.0,MG51-18_v5:0.0,MG51-18_v4:0.0,MG51-18_v1:0.0,MG51-17_v1:0.0):0.17553000000000019,(MG51-16_v7:0.0,MG51-16_v18:0.0,MG51-16_v6:0.0,MG51-16_v12:0.0,MG51-16_v17:0.0,MG51-16_v16:0.0,MG51-16_v2:0.0,MG51-16_v8:0.0,MG51-16_v5:0.0,MG51-16_v11:0.0,MG51-16_v1:0.0,MG51-16_v3:0.0,MG51-16_v10:0.0,MG51-15_v12:0.0,MG51-16_v9:0.0,MG51-16_v13:0.0,MG51-16_v14:0.0,MG51-16_v15:0.0):0.2283900000000001)0.324:0.025959999999999983,MG51-8_v1:0.24895000000000023)0.876:0.026390000000000136)1.0:0.14525999999999994,(MG6-21_v1:0.5032799999999997,(MG51-5_v1:0.22475999999999985,(((MG6-1_v1:0.1311300000000002,MG6-2_v1:0.12001000000000017)1.0:0.12245000000000017,(MG6-19_v1:0.3027700000000002,(MG51-20_v1:0.25654999999999983,MG6-16_v1:0.19751999999999992)0.968:0.11906999999999979)0.991:0.07559000000000005)0.989:0.05357000000000012,(MG51-19_v1:0.23446999999999996,(MG6-6_v1:0.24271999999999982,MG51-6_v1:0.34174000000000015)0.993:0.07365999999999984)0.204:0.03927000000000014)0.613:0.04104999999999981)0.984:0.052059999999999995)0.745:0.048249999999999904)0.999:0.13188000000000022,(MG6-5_v1:0.32497,((((MG51-26_v1:0.010569999999999968,(MG51-21_v1:0.0,MG51-22_v3:0.0,MG51-22_v1:0.0):0.01092000000000004)1.0:0.15076,((MG51-7_v2:0.0,MG51-7_v1:0.0):0.1177999999999999,(MG51-25_v1:0.0876800000000002,((MG51-23_v1:0.0,MG51-22_v2:0.0):0.0018899999999999473,MG51-24_v1:0.000560)1.0:0.1110500000000001)0.259:0.025939999999999852)0.996:0.07249999999999979)1.0:0.1673,(MG51-23_v2:0.2553000000000001,MG6-14_v1:0.35760000000000014)0.964:0.07800999999999991)0.989:0.07563999999999993,((MG6-7_v1:0.1261000000000001,MG6-23_v1:0.16297000000000006)1.0:0.22302,WP_085755463_1_Type_II-C_995aa:0.5482800000000001)0.235:0.0794999999999999)0.924:0.07716000000000012)0.951:0.0737899999999998)1.0:0.26919000000000004)0.992:0.13983999999999996)0.171:0.0575600000000005,(MG51-11_v2:0.0,MG51-11_v1:0.0):0.9652800000000004)0.657:0.07960999999999974)0.996:0.11166999999999927)0.169:0.06193000000000026,(((MG4-284_v1:0.32043,MG4-290_v1:0.26921000000000017)1.0:1.1181899999999998,(Cme4_1029aa:0.7160099999999998,(Ghh2_1038aa:0.49311000000000016,(WP_081371634_1_Type_II-C_1016aa:0.39156000000000013,'cas9|CAS-II-C|Parvibaculum_lavamentivorans_DS_1_uid58739|NC_009719|1037aa':0.35089000000000015)0.999:0.1718799999999998)1.0:0.3573900000000001)1.0:0.5265199999999997)0.952:0.15331000000000028,(MG4-396_v1:0.38572000000000006,(MG6-3_v1:0.18808999999999987,MG6-24_v1:0.18111999999999995)0.925:0.06287999999999982)1.0:0.79724)0.318:0.08420999999999967)1.0:0.2667700000000002,(MG4-291_v1:0.7820799999999997,(MG4-43_v1:0.7985099999999998,((MG4-361_v1:0.0,MG4-375_v1:0.0):0.07637999999999989,MG4-360_v1:0.08638000000000012)1.0:0.6029999999999998)0.981:0.21968999999999994)0.961:0.14897000000000027)0.611:0.07594000000000012,MG4-84_v1:1.0661100000000001)0.949:0.07017000000000007,((MG4-285_v2:0.0,MG4-289_v1:0.0):0.7476599999999998,MG4-295_v1:0.7964899999999999)0.153:0.05606000000000044)0.918:0.07191999999999954)0.573:0.025590000000000224);
