# Supplementary material for: Novel and Engineered Type II CRISPR Systems from Uncultivated Microbes with Broad Genome Editing Capability
Source: CRISPR J. 2023 Jun 1;6(3):261–77. doi: 10.1089/crispr.2022.0090 (PMC10278012; doi:10.1089/crispr.2022.0090)
Supplement: Supplemental data [file Supp-Data.zip › typeII_tree_v2_MG_codes_120522_for_paper.aligned.faa]

>saCas9_uniprot
----------------------------------------------------------------------------------------------------------------------------------------------------------------------------------------------------------------------------------------------------------------------------------------------------------------------------------------------M-----------------------------------------------------KR------------------------------------------------------------------------------N--------------------------------------------------------------------------------------------------Y---------------------------------I-LGLDIGITSVGY-GII----D-----Y------------E---------T-------------------------------------------R----------------D----------V----------IDA------------------GV---------R-------L----F-----K---E----AN----------V--E---------------------------------------------NNE-------G-------RRSKRGARRLKRRRRHRIQRVKKLLFD--------------------Y----------------------N---------LLT---D--------H---------S-EL---------------------------------------------------------------------------------------------------------------------------------------------------S-------------G----IN--------P-----------------------------------------YE--------------------AR-V---------K-G-----L---S--------Q---------------------------------------K----L-S-------E-------E--EF----------------SAALLHLAKRRGV--------------------------------------------------------------------------------------------------------------------------------------------------------------H--------------------N--VN----------------------------EV---------------------------------------------------------------E-----------------------------------------------------------------------E------D--------T--------------------G----------------------------------------------------------------N----E----------------------------------------------------------------------------------------L--------------------S------T------------------------------------------------------------------------------------------------------------------------------------------------------------------------------------------------KEQI-------------------------------------SR-NSK-AL--------------------E--------E---------------------------------------------------------------K---------------------------------------------------------------------Y-------------------------------V--A---------------------------------------------------------------------------------E-------LQ-----------------------L----------E------------------R---L------K--------------------------------------------------------------K-------------------------------------------D----------------------------------------------GE-------------V--------------R----------------GS-----------I-------------------------------------------N-R--FKTS-DYVK-------------------EAKQLL------------------KVQ--K-----A---------------------------------------------------Y----H----------------Q---------------------------L---D-------Q--------------------------------------S------------------FI--------------------------------------------D-T----Y---------------------------------------I------------D---------------------------------------------------------------LLETRRT-Y-Y----E--GP------GE----G-----------------------------------------------------------------------------SP------------FGW-----------K----DIK--------------------------------------EWY--E-MLM-----GH------------------------CTY--------F---------------------P----------------E-----------------------E-------------------------------------------------------------------------------------------------------------------------------------------------L------R----SVKY--------------------AYNADLYNALN-DLN-N-----L--------V----I-----T---------R---D-------------------------------E-------------------------N------------------------E------------------K--L-------E------YY----E----KFQ-I-------------I-E-N-------VF-------K---------------------Q------------K------------K-----K--------P-T----------------L-KQ-----------I-A-------K------------E---I------------L----V-------------N--------E-----------------E----D----------------------------I----------------------K----GY-R----------------------------------V-----T---S-------------------------------------------------------------------------------------------------------------------------------------------------------------------------------------------------------------------------T-----G-----K------------------P----E---F------TN-------------------------------------------------------------------------LKVY---HDIK----D------------------I----------------------------------------------T-----------AR--------------------------------------------K---------EII------E--------------N----A---------------------------------------------E-----------------------------------L-----------------------------L--D----QIA-----------KI---------------L--------------------------------------------------------T---------------------I-Y------QS-----------------------------S---------E-------------------D----------IQ-----------------------EEL----------------T----N---------------L------NS-E------------------L---------T-----------------------------------Q-------------E---------EI-EQ------------I-----S---N---L---------KG-----Y-----------T-G--------------THNLSLKAI-----------------------------------------------------NLIL-----------------------D--------E----L--------------------------------W-------------------------------------------H---------T-----------------N-------------------------------DN-----------------QIA-----------------------------------------------------------------------I---------F--N-------------R-L---------------------K----------------------------------------------------------------------------------------------------------------------------------------------------------------------------------------LV------------------P--------------------------K--K------------------------------------------------VDL--SQQ----K---------------------------------------------EI-------------P----------------------T------------------------------------------------------------------------------T-------------------------------------------------LVDD----------F---ILSPVVKRSFIQ-----------------S-------------------IKVINAI-I--------K--------------K--Y----G-------------L-------P----------------------N-------DIIIELA-R----E------------------K-----N------SK---D---A------QK----M--I----NEM----QK----R------NR----Q----TN----ERIE----------E-II----R-------------------------------------------------------------------------------------------------------------------------TT-G-----K------------------------------------E---N----------------------A----------------K--------Y-------LIEKIK---------------LHDMQ---E-------------------------------G-------K-------CLY---S-------------L----E-------------A------I-----------P---------------L------ED----L---LN----N---P-F-----N---Y-EVDHII--------------PR--SVS------FDNS-FNNKVLVKQ-E-EN------S---K----K----GN-RTPF-------------------Q-Y----L-----S----------S----S------------DS-----------------------------------------KI------------------------------S--------Y-ETF--KKH--I-L------N-----L------------------A------------------K--------------G------------KG------------------------------R--------------I-S-----------K-----------------------T-------------KK--------------------------EY-LL-EE-----------RDI-NR----------FS---------------------------------V---Q-------------------------K-----D--------------F-------------------INRNLVDTRYATRGLMNLLRSYF-RV-------N---------------------------N--------------------------L----------------D-------V----------K-------VKSI-----NGGFTSFLR-R---------------K-----------------W--------------------------------K---------------------------F------------------------------------------------------K--------------------------------------------------------------------------------------------------------------------------------------------------------------------------------------------------------------------------------------------------------------------------------------------------------------------------------------------------------------------------------------------------------------------------------------------------------------------------------------------------------------------------------------------------K-E-----------R---N-K---------GY--K-HHAEDALIIANA-D--------F-I---------F-K-E----------------------W-----------K---------------------K-------L---------DK---------------A-KKVM-----------EN------Q------------M---------------------------------------------------F--EEK---QAE--------------------------SMPEIE-T--------------EQ--------------------------------------------EYK--------------------E----------I---------------F------------------------I-------------------------------------------T------------------P------------------------------------------------------H-----Q--------I----------------------------------------------K-------H----------------------------------IK-------------------------------------------------------------------------------------------------------------------------------------------------D--F------------KD---------------------Y-K-----------Y-SH----RV---DK-K--------------------------------------------------------------------------------------------------------------------------------------------------------------------P----------------------N----RE---------L------IN------------------------------------------D-TLY-----ST------------R---------K----D-----------------------------------------------------------------------------------------------------------------DKG--------------------------------N----------------------------------------------TL-----------------I-------VN----N------------------------------L--------NG-----------------LY-------------------D-----------KDND--------------KL-----K------K------------------LI---------NK----------------------S-----------------------------------------------PE--------K--------------L-----------------L------M---------------------------------------------------------YH--------H---------D-----------------------P---------Q------------------TY-Q------K-L------------KL----------I----------------M--------------E---Q-----------Y--------------------G------------------------------------------------------D----------------------------E--------------K---------------------------------------------------------N--------------------------------P-------LYK--------YYEETG-----------------NYLTKYS---------------------K------------K--------------D--------------N----------------------------G---------------PV---------------I---------K-KIK-Y-------------------------Y------------G---N-----------------------K-L---------------N-------------A-----HL----------D-----I--------------------------------------------------------------TD--D-----YP--------N-------------------S---------R--------------------------------------NK-----------VVKL-S--------LKP---------YR-FDV-Y---L------------D------N-------G--------------V---------------------YK------------------------------------------------------------------------------------------------------------------F------------------------------------V---TVK-NL-D---------------V-------I--------K-------------K------E--------N-------------------------------------------------------------------------------------YYE--------V--------------NS--------KC---------YEEA------------------KKL------------K-KI----------------------S----------------N-------------Q-------A------E-------FIA--------------------------S---FY------N--ND--------------------------------------------LI-------------KI----------------------------------------------------------N--G----------------------------------------------------------------------------------------------------------------------------------E----L----Y------------R---V--I-G--------------V----------N---------ND------L--------------L---------N---R-----------IE-----------------------VN-M------------------------I-----DI-------------------------------TY-------------RE-----YLE---------------------------NMND------------------------------------------------------------K-------------------------------------------------------RPP-----------------------------------------------------------------RI--------------------------------I---K-------T------I---------------------A---------------S-K-------------------------TQS-I----------------------K----K---------Y----S-----------------------------------------------------------------------------------------------------------------------------------------------------------------------------------------------------------------------------T-D---------IL--------GN--------LY-E-------V----K-----S---------------------K----------------K----------HP------------QIIKKG--------------------------------------------------------------------------------------------------------
>WP_002855546_1_Type_II-C_961aa
----------------------------------------------------------------------------------------------------------------------------------------------------------------------------------------------------------------------------------------------------------------------------------------------------------------------------------------------M------------------------------------------------------A---------------------------------------------------------------------------------------------------------------------------------------------------------------------------------R---------------------------------I-LAFDIGISSIGW-AFS-------------------------------------------------------------------------------------------ENDE----------L----------KDC------------------GV---------R-------I----F-----T---K----AE----------N---------------------------P----K--TG-------E--SLAL-------P-------RRLARSARKRLARRKARLNHLKHLIAN--------------------E----------------------F---------KLN---Y--------E---------D-YQ-SF----------------DES---------------------LA-----------------------------KA--YK-------G----------S--------------------------------------------------------------L----IS--------P-----------------------------------------YE--------------------LR-F---------R-A-----L---N--------E---------------------------------------L----L-S-------K-------Q--DF----------------ARVILHIAKRRGY--------------------------------------------------------------------------------------------------------------------------------------------------------------------------------------DD-----------------------------I---K-----------------------------------------------------------N-----------------------------------------------------------------------N------G--------D--------------------E----------------------------------------------------------------E----K----------------------------------------------------------------------------------------G--------------------K------I------------------------------------------------------------------------------------------------------------------------------------------------------------------------------------------------LKAI-------------------------------------KQ-NEE-KL--------------------V---------------------N--------------------------------------------Y-----Q---------------------------------------------------------------------S-------------------------------V--G---------------------------------------------------------------------------------E-------YL-----------------------Y----------K------------------E--------------------------------------------Y--F-------------------------Q-------------------------------------------K---------FK------------ENSK-------------EF----IN-------------V--------------R----------------NK-----------KE----------S-------------------YE----------R-C--ITQS-FLKY-------------------ELKLIF------------------QKQ--R-----E---------------------------------------------------F----G-F--------------S---------------------------F---S-------K--------------------------------------K------------------FE--------------------------------------------E-E----V---------------------------------------L------------S---------------------------------------------------------------VAFYKRA-L-K----D---------------------------------------------------------------------------------------------------------------------------------------------------------------------------------FS-HLVGN------------------------CSF--------F---------------------S----------------D-----------------------E-------------------------------------------------------------------------------------------------------------------------------------------------K------R----APKN--------------------SPLAFMFVALT-RII-N-----L--------L----N-----N---------L---K-------------------------------N----------------T-E------------------------------GI------------------L--Y-------T------KD----D----LNA-L-------------L-N-E-------V--------L---------------------K------------N------------G-----T--------L-T----------------Y-KQ-----------T-K-------K------------L---L------------G----L-------------S--------D-----------------D----Y---------------------------------------------------E-----F-K-----------G----------------------E---K-------------------------------------------------------------------------------------------------------------------------------------------------------------------------------------------------------------------------------------------G------------------T----Y---F------IE-------------------------------------------------------------------------FKKY---KEFI----K------------------A----------------------------------------------L--------------------GE-H-----------------------------------------------NL------------------S----Q---------------------------------------------D-----------------------------------D-----------------------------L--N----EIA-----------KD---------------I--------------------------------------------------------T---------------------L-I------KD-----------------------------E---------I-------------------K----------LK-----------------------KAL----------------A----K---------------Y---------D------------------L---------N-----------------------------------Q-------------N---------QI-DS------------L-----S---K---L---------E------F-----------K-D--------------HLNIGFKAL-----------------------------------------------------KLIT-----------------------P--------L----M--------------------------------L-------------------------------------------E---------G-----------------K-------------------------------K------------------YDE-----------------------------------------------------------------------A---------C--N-------------E-L---------------------N----------------------------------------------------------------------------------------------------------------------------------------------------------------------------------------L-------------------K--------------------V-----A--I-------------N---------------------------------------E-D----KK---------------------------------------------D-------------F----------------------LP------------A---------FN-----------------------------------------------------E-TY-----------------------------------------------YKD----------E---VTNPVVLRAIKE-----------------Y-------------------RKVLNAL-L--------K--------------K--Y----G-------------K-------V----------------------H-------KINIELA-R----E------------------VG----K------NH---S---Q------RA----K--I----EKE----QN----E------NY----K----AK----KDAE----------L-EC----E------K--------------------------------------------L----------G--------------------------------------L----------------------K-----I------------------------------------N---S----------------------K----------------N--------I-------L--KLR---------------LFKEQ---K-------------------------------E-------F-------CAY---S-------------G----E-------------K------I-----------K---------------L------SD----L---Q-----D---E-K-----M---L-EIDHIY--------------PY--SRS------FDDS-YMNKVLVFT-K-QN------Q---E----K----LN-KTPF-------------------E-A----F-----G----------N----D------------N------------------------------------------V-------------------------------K--------W-QKI--EVL--A-------------------------------------------------------------------K------------N----------------------------------------------L-P-----------E-----------------------K-------------KQ--------------------------KR-IL-DK-----------N-Y-K-----------DK---------------------------------E---Q-------------------------K-----D--------------F-------------------KDRNLNDTRYIARLVLNYTKDYL-DF-------L---------------------------PL-------SD-DENTK---L----KGS----------------K-------V----------H-------VEAK-----SGMLTSALR-H---------------T-----------------W--------------------------------G---------------------------F------------------------------------------------------S-------TK----------------------------------------------------------------------------------------------------------------------------------------------------------------------------------------------D--------------------------------------------------------------------------------------------------------------------------------------------------------------------------------------------------------------------------------------------------------------------------------------------------------------------------------------------------------R---N-----------NH--L-HHAIDAAIIAYA-N--------N-S-------I-V-K-D----------------------F-----------S---------------------D-------F---------KK---------------E----------------QE------S------------N------SAEL--------YA------------K---------------------------KIS--------------------------E---L-D--------------YK----------------------------------------------NK--------------------RK-------------------------F------------------------F-------------------------------------------E------------------P--------F-----------------------S---------------------G-----F--------R----------------------------------------------Q-------K----------------------------------VL-------------------------------------------------------------------------------------------------------------------------------------------------DK-I------------D---------------------EI-F-----------V-SK----PE---RK-K--------------------------------------------------------------------------------------------------------------------------------------------------------------------P----------------------S----GA---------L------HE------------------------------------------E-TFR-----K----------------------------------------------------------------------------------------------------------------------------------------------------------------------------------------------------------------------------------------------------------------------------------------------------------------------------------------------------------------------------------------------------------------------------------------------------------------------------------------------------------------------------------------------------------------------------------------------------------------------------------------------------------------------------------------------------E------------EE----F-----Y-------------------------------Q---S-----------Y--------------------G-----------------------------------------G----------------------------------------------------------------------------------------------------------------------------------------------------------------------------------------------------------------------------------------------------------------------------------------------------------------------------------------------------------------------------K------------E---G-----------------------V-----------------L-------------K-----ALELG----KIRK-----V---------------------------------------------------------------N--G-----------------------------------K--------------------------------------------------I----------V--K-N--G------D--------M-FR-VDI-F---K------------H------KK------T--------------N----------K----------FY------------------------------------------------------------------------------------------------------------------A------------------------------------V---PIY-TM-D---------------F--A---LK--------V-----------------------------------------------------------------L-------------------------------------------P----NKA---------V--------------AR---SKKG-E----------IKD---------------------------------WI-LM----------------------D----------------E-------------N-------Y------E-------FCF--------------------------S---LY------K--DS--------------------------------------------LI-------------LI----------------------------------------------------------Q--T---------------K-------------D---------------MQ-----------------------------------------------------------------------------------E---PE----L-----------VY---F--N-A--------------F----------T----------------SS--------------T---------V---S-----------LI-----------------------VS-K-------------H----------------DN-------------------------------KF--------------E-------------TLSK-----------------------------------------------------------------------------------------------------------------------------------------------------------------------------------------------------------------------------------------------------------------------------------------------------------N-------------------------LKV-F----------------------E----K---------Y----I-----------------------------------------------------------------------------------------------------------------------------------------------------------------------------------------------------------------------------V-S---------AL--------GE--------VT-K-------A----E-----F---------------------R----------------QR----------E-------------DF-------------------------------------------KN---------------------------------ELR--------------------------
>WP_058914657_1_Type_II-C_965aa
----------------------------------------------------------------------------------------------------------------------------------------------------------------------------------------------------------------------------------------------------------------------------------------------------------------------------------------------M----------------------------------------------------------------------------------------------------------------------------------------------------------------------------------------------------------------------------------------K---------------------------------I-IGFNLGIANIGW-ALR-------------------------------------------------------------------------------------------ENDE----------I----------IDC------------------GV---------R-------V----F-----D---I----PE----------N---------------------------P----K--NG-------N--SLAL-------E-------RRENKARMKIVKRKKARMLATKTFLKK--------------------E----------------------F---------NVD---------------------------------------------------------------------LS-----------------------------KL--FL------IG----------S--------------------------------------------------------------T----QS--------I-----------------------------------------YE--------------------LR-T---------K-A-----L---S--------S---------------------------------------L----I-S-------K-------E--EL----------------SAIILHIAKHRGY--------------------------------------------------------------------------------------------------------------------------------------------------------------D--------------------D--SA-----------------------------L---K------------------------------------------------------------------------------------------------------------------------------------------------------------------------N----------------------------------------------------------------E----N----------------------------------------------------------------------------------------G--------------------T------I------------------------------------------------------------------------------------------------------------------------------------------------------------------------------------------------IEAL-------------------------------------NK-NKE-AM--------------------L---------------------K--------------------------------------------F-----K---------------------------------------------------------------------S-------------------------------V--G---------------------------------------------------------------------------------E-------YF-----------------------Y----------K------------------N--------------------------------------------F--V-------------------------Q---------------------------------------------------------------------NK-------------EV----KK-------------I--------------R----------------NT-----------TE----------D-------------------YS----------N-S--VPRS-LLKQ-------------------ELDLIL------------------DKQ--K-----E---------------------------------------------------L----G-L--------------I---------------------------K---N-------A--------------------------------------D------------------FK--------------------------------------------A-K----L---------------------------------------F------------E---------------------------------------------------------------IIFFKRP-L-K----D---------------------------------------------------------------------------------------------------------------------------------------------------------------------------------FS-NKIGN------------------------CIF--------F---------------------E----------------N-----------------------E-------------------------------------------------------------------------------------------------------------------------------------------------K------R----AAKN--------------------TISACEFVALG-KVV-N-----L--------L----K-----S---------I---E-------------------------------K----------------D-I------------------------------GI------------------V--Y-------E------KD----S----INE-I-------------M-S-I-------I--------L---------------------D------------K------------T-----S--------I-S----------------Y-KK-----------I-R-------D------------I---L------------N----L-------------P--------Q-----------------D----I---------------------------------------------------N-----F-K-----------G----------------------L---DYS---K-----------------------------------------------------------------------------------------------------------------------------------------------------------------------------------------------------------------------N-NV----E-----N------------------S----K---L------VD-------------------------------------------------------------------------LKKL---NEFK----K------------------A----------------------------------------------L--------------------GD-G---------------------------------F-----------T-NL------------------D----K---------------------------------------------D-----------------------------------I-----------------------------L--D----SIA-----------TD---------------I--------------------------------------------------------T---------------------L-T------KD-----------------------------T---------A-------------------T----------LK-----------------------EKL----------------K----N---------------Y--------NV------------------L---------N-----------------------------------A-------------E---------QI-EK------------L-----S---E---L---------V------F-----------N-D--------------HINLSLKAL-----------------------------------------------------KQII-----------------------P--------L----M--------------------------------Y-------------------------------------------E---------G-----------------K-------------------------------R------------------YDE-----------------------------------------------------------------------A---------C--E-------------L-C---------------------N----------------------------------------------------------------------------------------------------------------------------------------------------------------------------------------F-------------------T--------------------I-----A--K-------------N---------------------------------------Q-E----KN---------------------------------------------E-------------Y----------------------LP------------L---------FE-----------------------------------------------------K-TR-----------------------------------------------FAK----------D---ISSPVVIRAICE-----------------F-------------------RKLLNDI-I--------R--------------R--Y----G-------------S-------V----------------------H-------KIHLELT-R----D------------------FG----I------SF---N---D------RK----K--I----IKE----IE----Q------NE----Q----SR----IKAL----------E-TI----K------E--------------------------------------------L----------K--------------------------------------L----------------------E-----E------------------------------------T---S----------------------K----------------N--------I-------Q--IVR---------------LFEDQ---K-------------------------------G-------I-------CPY---S-------------G----L-------------K------M-----------D---------------L------KC----L---D-----E---------------L-VIDYIR--------------PY--NRS------LDDS-YSNKVLTFK-K-LN------D---L----K----QG-KTPF-------------------E-A----F-----G----------E----D------------E------------------------------------------K-------------------------------L--------W-AEI--NER--I-------------------------------------------------------------------K------------E----------------------------------------------Y-N-----------G-----------------------K-------------KR--------------------------FK-IF-DK-----------F-F-K-----------DK---------------------------------K---P-------------------------F-----D--------------F-------------------TEQTLQDTRWLTKLVASYLNEYL-SF-------L---------------------------PI-------SE-DENTA---LGYGEKGS----------------K-------Q----------H-------VILS-----SGMITQMLR-N---------------F-----------------W--------------------------------Y---------------------------L------------------------------------------------------G-------FK----------------------------------------------------------------------------------------------------------------------------------------------------------------------------------------------N--------------------------------------------------------------------------------------------------------------------------------------------------------------------------------------------------------------------------------------------------------------------------------------------------------------------------------------------------------H---K-----------DY--K-NNAMDAIIVAFT-T--------N-S-------I-I-F-T----------------------F-----------N---------------------N-------F---------KK---------------E----------------LD------L------------A------KAEF--------YA------------N---------------------------KIS--------------------------E---S-D--------------YL----------------------------------------------LK--------------------RK-------------------------F------------------------L-------------------------------------------P------------------P--------F-----------------------S---------------------G-----F--------K----------------------------------------------E-------Q----------------------------------AL-------------------------------------------------------------------------------------------------------------------------------------------------EK-V------------K---------------------NI-F-----------V-SH----SL---KI-K--------------------------------------------------------------------------------------------------------------------------------------------------------------------N----------------------K----GT---------L------HE------------------------------------------L-TPL-----K----------------------------------------------------------------------------------------------------------------------------------------------------------------------------------------------------------------------------------------------------------------------------------------------------------------------------------------------------------------------------------------------------------------------------------------------------------------------------------------------------------------------------------------------------------------------------------------------------------------------------------------------------------------------------------------------------I------------KE----L-----K-------------------------------N---T-----------Y--------------------G---------------------------------------------------------------------------------------------------------------------------------------------------------------------------------------------------------------------------------------------------------------------------------------------------------------------------------------------------------------------------------------------------------------------------------------D-----------------------L-----------------D-------------L-----AVKLG----KIRK-----Y---------------------------------------------------------------N--D-----------------------------------K--------------------------------------------------Y----------YANA-K--G------S--------L-VR-TDL-F---V------------D------K-------E--------------N----------K----------FH------------------------------------------------------------------------------------------------------------------A------------------------------------V---SIY-KA-D---------------F--S---TK--------K-----------------------------------------------------------------L-------------------------------------------P----NKT---------P-----A-------T-----TSNG-E----------TKE---------------------------------GI-EM----------------------N----------------E-------------N-------Y------N-------FCM--------------------------S---LY------K--NT--------------------------------------------PI-------------GV----------------------------------------------------------K--I---------------K-------------G---------------MK-----------------------------------------------------------------------------------E---SI----I-----------CY---Y--H-G--------------F----------N----------------TS--------------G---------S---K-----------IT-----------------------YK-K-------------H----------------DN-------------------------------NY--------------H-------------NLSE--------------------D--EMVVFR-------------------------------------------------KND-K-------------------------------------------------------------------------------------------------------------------------------------------------------------E-----------S------I---------------------V------V--------G-K-------------------------ILE-I----------------------K----K---------Y----S-----------------------------------------------------------------------------------------------------------------------------------------------------------------------------------------------------------------------------I-S---------PS--------GE--------LS-L-------I----E-----N---------------------E----------------KR----------K-------------WF-----------------------------------------------------------------------------------------------------------
>WP_107127902_1_Type_II-C_965aa
----------------------------------------------------------------------------------------------------------------------------------------------------------------------------------------------------------------------------------------------------------------------------------------------------------------------------------------------M----------------------------------------------------------------------------------------------------------------------------------------------------------------------------------------------------------------------------------------K---------------------------------I-IGFNLGIANIGW-ALR-------------------------------------------------------------------------------------------ENDE----------I----------IDC------------------GV---------R-------V----F-----D---I----PE----------N---------------------------P----K--NG-------N--SLAL-------E-------RRENKARMKIVKRKKARMLATKTFLKK--------------------E----------------------F---------NVD---------------------------------------------------------------------LS-----------------------------KL--FL------IG----------S--------------------------------------------------------------T----QS--------I-----------------------------------------YE--------------------LR-T---------K-A-----L---S--------S---------------------------------------L----I-S-------K-------E--EL----------------SAIILHIVKHRGY--------------------------------------------------------------------------------------------------------------------------------------------------------------D--------------------D--SA-----------------------------L---K------------------------------------------------------------------------------------------------------------------------------------------------------------------------N----------------------------------------------------------------E----N----------------------------------------------------------------------------------------G--------------------T------I------------------------------------------------------------------------------------------------------------------------------------------------------------------------------------------------IEAL-------------------------------------NK-NKE-AM--------------------L---------------------K--------------------------------------------F-----K---------------------------------------------------------------------S-------------------------------V--G---------------------------------------------------------------------------------E-------YF-----------------------Y----------K------------------N--------------------------------------------F--V-------------------------Q---------------------------------------------------------------------NK-------------EV----KK-------------I--------------R----------------NT-----------TE----------D-------------------YS----------N-S--VPRS-LLKQ-------------------ELDLIL------------------DKQ--K-----E---------------------------------------------------L----G-L--------------I---------------------------K---N-------A--------------------------------------D------------------FK--------------------------------------------A-K----L---------------------------------------F------------E---------------------------------------------------------------IIFFKRP-L-K----D---------------------------------------------------------------------------------------------------------------------------------------------------------------------------------FS-NKIGN------------------------CIF--------F---------------------E----------------N-----------------------E-------------------------------------------------------------------------------------------------------------------------------------------------K------R----AAKN--------------------TISACEFVALG-KVV-N-----L--------L----K-----S---------I---E-------------------------------K----------------D-I------------------------------GI------------------V--Y-------E------KD----S----INE-I-------------M-S-I-------I--------L---------------------D------------K------------T-----S--------I-S----------------Y-KK-----------I-R-------D------------I---L------------N----L-------------P--------Q-----------------D----I---------------------------------------------------N-----F-K-----------G----------------------L---DYS---K-----------------------------------------------------------------------------------------------------------------------------------------------------------------------------------------------------------------------N-NA----E-----N------------------S----K---L------VD-------------------------------------------------------------------------LKKL---NEFK----K------------------A----------------------------------------------L--------------------GD-G---------------------------------F-----------T-NL------------------D----K---------------------------------------------D-----------------------------------I-----------------------------L--D----SIA-----------TD---------------I--------------------------------------------------------T---------------------L-T------KD-----------------------------T---------A-------------------T----------LK-----------------------EKL----------------K----N---------------Y--------NV------------------L---------N-----------------------------------A-------------E---------QI-EK------------L-----S---E---L---------V------F-----------N-D--------------HINLSLKAL-----------------------------------------------------KQII-----------------------P--------L----M--------------------------------Y-------------------------------------------E---------G-----------------K-------------------------------R------------------YDE-----------------------------------------------------------------------A---------C--E-------------L-C---------------------N----------------------------------------------------------------------------------------------------------------------------------------------------------------------------------------F-------------------T--------------------I-----A--K-------------N---------------------------------------Q-E----KS---------------------------------------------E-------------Y----------------------LP------------L---------FE-----------------------------------------------------K-TR-----------------------------------------------FAK----------D---ISSPVVIRAICE-----------------F-------------------RKLLNDI-I--------R--------------R--Y----G-------------S-------V----------------------H-------KIHLELT-R----D------------------FG----I------SF---N---D------RK----K--I----IKE----IE----Q------NE----Q----SR----IKAL----------E-TI----K------E--------------------------------------------L----------K--------------------------------------L----------------------E-----E------------------------------------T---S----------------------K----------------N--------I-------Q--IVR---------------LFEDQ---K-------------------------------G-------I-------CPY---S-------------G----L-------------K------M-----------D---------------L------KC----L---D-----E---------------L-VIDYIR--------------PY--NRS------LDDS-YSNKVLTFK-K-LN------D---L----K----QG-KTPF-------------------E-A----F-----G----------E----D------------E------------------------------------------K-------------------------------L--------W-AEI--NER--I-------------------------------------------------------------------K------------E----------------------------------------------Y-N-----------G-----------------------K-------------KR--------------------------FK-IF-DK-----------F-F-K-----------DK---------------------------------K---P-------------------------F-----D--------------F-------------------TEQTLQDTRWLTKLVASYLNEYL-SF-------L---------------------------PI-------SE-DENTA---LGYGEKGS----------------K-------Q----------H-------VVLS-----SGMITQMLR-N---------------F-----------------W--------------------------------Y---------------------------L------------------------------------------------------G-------FK----------------------------------------------------------------------------------------------------------------------------------------------------------------------------------------------N--------------------------------------------------------------------------------------------------------------------------------------------------------------------------------------------------------------------------------------------------------------------------------------------------------------------------------------------------------H---K-----------NY--K-NNAMDAIIVAFT-T--------N-S-------I-I-F-A----------------------F-----------N---------------------N-------F---------KK---------------E----------------LD------L------------A------KAEF--------YA------------N---------------------------KIS--------------------------E---S-D--------------YL----------------------------------------------LK--------------------RK-------------------------F------------------------L-------------------------------------------P------------------P--------F-----------------------S---------------------G-----F--------K----------------------------------------------E-------Q----------------------------------AL-------------------------------------------------------------------------------------------------------------------------------------------------EK-V------------K---------------------NI-F-----------V-SH----SL---KI-K--------------------------------------------------------------------------------------------------------------------------------------------------------------------N----------------------K----GT---------L------HE------------------------------------------L-TPL-----K----------------------------------------------------------------------------------------------------------------------------------------------------------------------------------------------------------------------------------------------------------------------------------------------------------------------------------------------------------------------------------------------------------------------------------------------------------------------------------------------------------------------------------------------------------------------------------------------------------------------------------------------------------------------------------------------------I------------KE----L-----K-------------------------------N---T-----------Y--------------------G---------------------------------------------------------------------------------------------------------------------------------------------------------------------------------------------------------------------------------------------------------------------------------------------------------------------------------------------------------------------------------------------------------------------------------------D-----------------------L-----------------D-------------L-----AVKLG----KIRK-----Y---------------------------------------------------------------N--D-----------------------------------K--------------------------------------------------Y----------YANA-N--G------S--------L-VR-SDL-F---I------------D------K-------K--------------N----------K----------FH------------------------------------------------------------------------------------------------------------------A------------------------------------V---PIY-KA-D---------------F--S---TK--------K-----------------------------------------------------------------L-------------------------------------------P----NKT---------P-----A-------T-----TSNG-E----------TKE---------------------------------GI-EM----------------------N----------------E-------------N-------Y------N-------FCM--------------------------S---LY------K--NT--------------------------------------------PI-------------SV----------------------------------------------------------K--I---------------K-------------G---------------MK-----------------------------------------------------------------------------------E---SI----I-----------CY---Y--H-G--------------F----------N----------------TS--------------G---------S---K-----------IT-----------------------YK-K-------------H----------------DN-------------------------------NY--------------H-------------NLSE--------------------D--EMVVFR-------------------------------------------------KND-K-------------------------------------------------------------------------------------------------------------------------------------------------------------E-----------S------I---------------------A------V--------G-K-------------------------ILE-I----------------------K----K---------Y----S-----------------------------------------------------------------------------------------------------------------------------------------------------------------------------------------------------------------------------I-S---------PS--------GE--------LS-L-------I----E-----N---------------------E----------------KR----------K-------------WF-----------------------------------------------------------------------------------------------------------
>WP_115784888_1_Type_II-C_965aa
----------------------------------------------------------------------------------------------------------------------------------------------------------------------------------------------------------------------------------------------------------------------------------------------------------------------------------------------M----------------------------------------------------------------------------------------------------------------------------------------------------------------------------------------------------------------------------------------K---------------------------------I-IGFNLGIANIGW-ALR-------------------------------------------------------------------------------------------ENDE----------I----------IDC------------------GV---------R-------V----F-----D---I----PE----------N---------------------------P----K--NG-------N--SLAL-------E-------RRENKARMKIVKRKKARMLATKTFLKK--------------------E----------------------L---------NVD---------------------------------------------------------------------LS-----------------------------KL--FL------IG----------S--------------------------------------------------------------T----QS--------I-----------------------------------------YE--------------------LR-A---------K-A-----L---S--------S---------------------------------------L----I-S-------K-------E--EL----------------SAIILHIAKHRGY--------------------------------------------------------------------------------------------------------------------------------------------------------------D--------------------D--SA-----------------------------L---K------------------------------------------------------------------------------------------------------------------------------------------------------------------------N----------------------------------------------------------------E----N----------------------------------------------------------------------------------------G--------------------T------I------------------------------------------------------------------------------------------------------------------------------------------------------------------------------------------------IEAL-------------------------------------NK-NKE-AM--------------------L---------------------K--------------------------------------------F-----K---------------------------------------------------------------------S-------------------------------V--G---------------------------------------------------------------------------------E-------YF-----------------------Y----------K------------------N--------------------------------------------F--V-------------------------Q---------------------------------------------------------------------NK-------------EV----KK-------------I--------------R----------------NT-----------TE----------D-------------------YS----------N-S--VPRS-LLKQ-------------------ELDLIL------------------DKQ--K-----E---------------------------------------------------L----G-L--------------I---------------------------K---N-------A--------------------------------------D------------------FK--------------------------------------------E-K----L---------------------------------------F------------E---------------------------------------------------------------IIFFKRP-L-K----D---------------------------------------------------------------------------------------------------------------------------------------------------------------------------------FS-NKIGN------------------------CIF--------F---------------------E----------------N-----------------------E-------------------------------------------------------------------------------------------------------------------------------------------------K------R----AAKN--------------------TISACEFVALG-KVV-N-----L--------L----K-----S---------I---E-------------------------------K----------------D-I------------------------------GI------------------V--Y-------E------KD----S----INE-I-------------M-S-I-------I--------L---------------------D------------K------------T-----S--------I-S----------------Y-KK-----------I-R-------D------------I---L------------N----L-------------P--------Q-----------------D----I---------------------------------------------------N-----F-K-----------G----------------------L---DYS---K-----------------------------------------------------------------------------------------------------------------------------------------------------------------------------------------------------------------------N-NA----E-----N------------------S----K---L------VD-------------------------------------------------------------------------LKKL---NEFK----K------------------A----------------------------------------------L--------------------GD-G---------------------------------F-----------T-NL------------------D----K---------------------------------------------D-----------------------------------I-----------------------------L--D----SIA-----------TD---------------I--------------------------------------------------------T---------------------L-T------KD-----------------------------T---------A-------------------T----------LK-----------------------EKL----------------K----N---------------Y--------NV------------------L---------N-----------------------------------A-------------E---------QI-EK------------L-----S---E---L---------V------F-----------N-D--------------HINLSLKAL-----------------------------------------------------KQII-----------------------P--------L----M--------------------------------Y-------------------------------------------E---------G-----------------K-------------------------------R------------------YDE-----------------------------------------------------------------------A---------C--E-------------L-C---------------------N----------------------------------------------------------------------------------------------------------------------------------------------------------------------------------------F-------------------T--------------------I-----A--K-------------N---------------------------------------Q-E----KS---------------------------------------------E-------------Y----------------------LP------------L---------FE-----------------------------------------------------K-TR-----------------------------------------------FAK----------D---ISSPVVIRAICE-----------------F-------------------RKLLNDI-I--------R--------------R--Y----G-------------S-------V----------------------H-------KIHLELT-R----D------------------FG----I------SF---N---D------RK----K--I----IKE----IE----Q------NE----Q----SR----IKAL----------E-TI----K------E--------------------------------------------L----------K--------------------------------------L----------------------E-----E------------------------------------T---S----------------------K----------------N--------I-------Q--IVR---------------LFEDQ---K-------------------------------G-------I-------CPY---S-------------G----L-------------K------M-----------D---------------L------KC----L---D-----E---------------L-VIDYIR--------------PY--NRS------LDDS-YSNKVLTFK-K-LN------D---L----K----QG-KTPF-------------------E-A----F-----G----------E----D------------E------------------------------------------K-------------------------------L--------W-AEI--NER--I-------------------------------------------------------------------K------------E----------------------------------------------Y-N-----------G-----------------------K-------------KR--------------------------FK-IF-DK-----------F-F-K-----------DK---------------------------------K---P-------------------------F-----D--------------F-------------------TEQTLQDTRWLTKLVASYLNEYL-SF-------L---------------------------PI-------SE-DENTA---LGYGEKGS----------------K-------Q----------H-------VVLS-----SGMITQMLR-N---------------F-----------------W--------------------------------Y---------------------------L------------------------------------------------------G-------FK----------------------------------------------------------------------------------------------------------------------------------------------------------------------------------------------N--------------------------------------------------------------------------------------------------------------------------------------------------------------------------------------------------------------------------------------------------------------------------------------------------------------------------------------------------------H---K-----------DY--K-NNAMDAIIVAFT-T--------N-S-------I-I-F-T----------------------F-----------N---------------------N-------F---------KK---------------E----------------LD------L------------V------KAEF--------YA------------N---------------------------KIS--------------------------E---S-D--------------YL----------------------------------------------LK--------------------RK-------------------------F------------------------L-------------------------------------------P------------------P--------F-----------------------S---------------------G-----F--------K----------------------------------------------E-------Q----------------------------------AL-------------------------------------------------------------------------------------------------------------------------------------------------EK-V------------K---------------------NI-F-----------V-SH----SL---KI-K--------------------------------------------------------------------------------------------------------------------------------------------------------------------N----------------------K----GT---------L------HE------------------------------------------L-TPL-----K----------------------------------------------------------------------------------------------------------------------------------------------------------------------------------------------------------------------------------------------------------------------------------------------------------------------------------------------------------------------------------------------------------------------------------------------------------------------------------------------------------------------------------------------------------------------------------------------------------------------------------------------------------------------------------------------------I------------KE----L-----K-------------------------------N---T-----------Y--------------------G---------------------------------------------------------------------------------------------------------------------------------------------------------------------------------------------------------------------------------------------------------------------------------------------------------------------------------------------------------------------------------------------------------------------------------------D-----------------------L-----------------D-------------L-----AVKLG----KIRK-----Y---------------------------------------------------------------N--D-----------------------------------K--------------------------------------------------Y----------YANA-N--G------S--------L-VR-SDL-F---I------------D------K-------K--------------N----------K----------FH------------------------------------------------------------------------------------------------------------------A------------------------------------V---PIY-KA-D---------------F--S---TK--------K-----------------------------------------------------------------L-------------------------------------------P----NKT---------P-----A-------T-----TSNG-E----------TKE---------------------------------GI-EM----------------------N----------------E-------------N-------Y------N-------FCM--------------------------S---LY------K--NT--------------------------------------------PI-------------SV----------------------------------------------------------K--I---------------K-------------G---------------MK-----------------------------------------------------------------------------------E---SI----I-----------CY---Y--H-G--------------F----------N----------------TS--------------G---------S---K-----------IT-----------------------YK-K-------------H----------------DN-------------------------------NY--------------H-------------NLSE--------------------D--EMVVFR-------------------------------------------------KND-K-------------------------------------------------------------------------------------------------------------------------------------------------------------E-----------S------I---------------------V------V--------G-K-------------------------ILE-I----------------------K----K---------Y----S-----------------------------------------------------------------------------------------------------------------------------------------------------------------------------------------------------------------------------I-S---------PS--------GE--------LS-L-------I----E-----N---------------------E----------------KR----------K-------------WF-----------------------------------------------------------------------------------------------------------
>WP_083986130_1_Type_II-C_970aa
---------------------------------------------------------------------------------------------------------------------------------------------------------------------------------------------------M----------------------------------------------------------------------------------------------------------MLNVLLN---------NVIEGIVM--------K------------------------------------------------------I---------------------------------------------------------------------------------------------------------------------------------------------------------------------------------R---------------------------------T-LGVDLGIASIGW-ALI----Q-----E------------E---------G---------------------------------------------------------ERLD----------I----------IDS------------------GV---------R-------I----F-----T---K----AE----------H---------------------------P----K--DK-------S--SLAL-------P-------RRIARSARRSIRRKRARILQVKKFLAS--------------------T----------------------L---------DIK---L--------E---------G-ML-SD----------------TQM---------------------LA-----------------------------AL--FD-------T----------R-----------------------------------------------KD-------------F----LS--------P-----------------------------------------WQ--------------------LR-V---------E-G-----L---D--------R---------------------------------------R----L-S-------D-------A--EL----------------ARVILHIAKRRGY--------------------------------------------------------------------------------------------------------------------------------------------------------------D--------------------D--LT-----------------------------Y---G-----------------------------------------------------------------------------------------------------------------------------------I------E--------D--------------------N----------------------------------------------------------------E----K----------------------------------------------------------------------------------------G--------------------K------V------------------------------------------------------------------------------------------------------------------------------------------------------------------------------------------------LKAV-------------------------------------KQ-NQA-LL--------------------L---------------------K--------------------------------------------Y-----R---------------------------------------------------------------------S-------------------------------V--G---------------------------------------------------------------------------------E-------MM-----------------------V----------Q------------------E--------------------------------------------F--F-------------------------Q-------------------------------------------K---------PR-----------EGYIG-------------QW----EN-------------V--------------R----------------NH-----------PE----------Q-----------------GDYK----------R-C--VGRS-ELRA-------------------ELKLIL------------------QTQ--A-----K---------------------------------------------------L----G-N--------------T-------------------------K-V---T-------D--------------------------------------S------------------FV--------------------------------------------S-M----L---------------------------------------LGDEQAQSKSQKEG---------------------------------------------------------------LIFYQRP-L-K----G---------------------------------------------------------------------------------------------------------------------------------------------------------------------------------FA-DKIGH------------------------CVH--------L---------------------P----------------S-----------------------Q-------------------------------------------------------------------------------------------------------------------------------------------------K------R----ACKG--------------------APSAEEFIAVS-KII-N-----T--------L----L-----Y---------I---S-------------------------------N----------------Q-T------------------------------GV------------------------------------QW----E----LPV-L-------------I-D-Q-------I--------L---------------------S------------K------------AYELKSG--------V-S----------------Y-AK-----------L-R-------E------------I---L------------Q----L-------------P--------E-----------------A----F---------------------------------------------------E-----F-R-----------E----------------------L---TYS---K-----------------------------------------------------------------------------------------------------------------------------------------------------------------------------------------------------------------------E-KV----E-----Q------------------N----T--KF------IE-------------------------------------------------------------------------LQAT---HKLL----K------------------A----------------------------------------------N---------------------------------------------------------------------P-TL------------------P----R---------------------------------------------H-----------------------------------I-----------------------------Q--D----EIA-----------AI---------------L--------------------------------------------------------G---------------------A-N------KD-----------------------------W---------E-------------------T----------IQ-----------------------KLL----------------A----N---------------L---------N------------------L---------T-----------------------------------Q-------------E---------QI-SR------------IC---DA---K---L---------Q------F-----------A-T--------------HINLSLEAL-----------------------------------------------------AKLL-----------------------P--------L----M--------------------------------K-------------------------------------------E---------G-----------------K-------------------------------R------------------YDE-----------------------------------------------------------------------A---------V--G-------------I-L---------------------Q----------------------------------------------------------------------------------------------------------------------------------------------------------------------------------------Q-------------------R-----------------GEFV-----V--P-------------N---------------------------------------I-C----KK---------------------------------------------D-------------S----------------------LP------------P---------LC-----------------------------------------------------E-LA-----------------------------------------------KEDS-------YFD---IPNPVVNRALSE-----------------F-------------------RKVVNAL-I--------A--------------K--Y----G-------------K-------F----------------------H-------YFNLELT-R----E------------------VG----Q------SK---K---E------RS----E--V----ERR----QR----E------NE----A----LS----VQAL----------D-QL----K------T--------------------------------------------L----------G--------------------------------------M----------------------A-----E------------------------------------N---S----------------------K----------------N--------L-------L--KCK---------------LWIQQ---N-------------------------------E-------Y-------CLY---S-------------G----K-------------K------I-----------P---------------S------GA----L---K-----D---P-N-----L---V-EVDHCF--------------PL--SRS------LDDS-QDNKILCFK-T-EN------Q---N----K----RN-QTPY-------------------E-Y----F---------------------Q------------E------------------------------------------G-------------------------------R--------W-ESY--VKF--V-Y------------Q----------------------------------------------------S------------K----------------------------------------------F-S-----------T-----------------------K-------------KK--------------------------KK-LV-NK-----------L-F-K-----------DR---------------------------------ECGDR-------------------------A-----S--------------F-------------------LTRNLVDTGYIARVVSLYVKNYL-DF-------E---------------------------PI-------AN----------------K----------------K-------E----------H-------LRIV-----SGSLTSALR-S---------------Y-----------------W--------------------------------G---------------------------L------------------------------------------------------V-------DK----------------------------------------------------------------------------------------------------------------------------------------------------------------------------------------------N--------------------------------------------------------------------------------------------------------------------------------------------------------------------------------------------------------------------------------------------------------------------------------------------------------------------------------------------------------R---E-----------HH--L-HHAQDAIIIACI-N--------P-S-------T-I-N-K----------------------Y-----------S---------------------Q-------F---------LK---------------E----------------KE------LG----------YK------DSAH--------KA------------Q---------------------------KLS--------------------------E---A-E--------------YK----------------------------------------------TK--------------------LA-------------------------L------------------------R-------------------------------------------Y------------------P--------T-----------------------K---------------------D-----F--------K----------------------------------------------N-------K----------------------------------VE-------------------------------------------------------------------------------------------------------------------------------------------------ES-I------------Q---------------------KI-I-----------V-SH----SV---SH-K--------------------------------------------------------------------------------------------------------------------------------------------------------------------V----------------------S----GA---------L------HQ------------------------------------------E-TIR-----K----------------------------------------------------------------------------------------------------------------------------------------------------------------------------------------------------------------------------------------------------------------------------------------------------------------------------------------------------------------------------------------------------------------------------------------------------------------------------------------------------------------------------------------------------------------------------------------------------------------------------------------------------------------------------------------------------R------------EA----Y-----Y-------------------------------A---T-----------Y--------------------G-----------------------------------------G----------------------------------------------------------------------------------------------------------------------------------------------------------------------------------------------------------------------------------------------------------------------------------------------------------------------------------------------------------------------------E------------E---G-----------------------V-----------------K-------------K-----AIAFG----KIRE-----I---------------------------------------------------------------N--G-----------------------------------G--------------------------------------------------L----------V--D-N--G------E--------M-VR-VDI-F---R------------H------KL------Q--------------G----------G----------FY------------------------------------------------------------------------------------------------------------------A------------------------------------V---PIY-TF-D---------------F--A---KG--------V-----------------------------------------------------------------L-------------------------------------------P----NKA---------I-----V-------AGK----KDG-V----------IKD---------------------------------WL-EM----------------------D----------------E-------------N-------Y------E-------FCF--------------------------S---LS------K--ND--------------------------------------------CV-------------KI----------------------------------------------------------Q--T---------------K-------------E---------------ME-----------------------------------------------------------------------------------E---PI----V-----------AV---Y--K-K--------------N----------R----------------FC--------------Y---------R---N-----------NG-----------------------F----------------------------------------------------------------------------------------------------------------------------------------------------------------------------------------------------------------------------------------------------------------------------------------------------------------------------------------------------------------------------------------------------------------------------------------------------------------------------------------------------------------------------------------------------------------------------------------------------------------------------------------------------------------------------------------------------------------------------------------------------------------------------------------------------------------------------------------------------------------------------------------------------------------------------------------------------------
>Ghy3_972aa
----------------------------------------------------------------------------------------------------------------------------------------------------------------------------------------------------------------------------------------------------------------------------------------------------------------------------------------------M----------------------------------------------------------------------------------------------------------------------------------------------------------------------------------------------------------------------------------------K---------------------------------T-LGLDLGIKSVGW-ALI----E-----S------------D---------------------EN-------R-----------------E---NY----------------R----------I----------LDL------------------GI---------R-------L----F-----SSGQA----IE----------N---------------------------G----K--VV-------G--PPAL-------P-------RREARSSRRTIRRKRARLIRIKKFLHN--------------------Y----------------------G---------LIK---N--------I---------K-----------------------------------------------------------------------------DL--FY-------N----------N------------------------------------------------K-------------I----TD--------V-----------------------------------------WE--------------------LR-A---------L-A-----L---N--------E---------------------------------------P----L-S-------P-------E--DF----------------SRILIHIAKHRGY--------------------------------------------------------------------------------------------------------------------------------------------------------------M--------------------M--SV-----------------------------D---S-------D----------------------------------------------------------------------------------------------------------------------------------D--------D--------------------E----------------------------------------------------------------I----D----------------------------------------------------------------------------------------GD----------KDGKKDDKKK------I------------------------------------------------------------------------------------------------------------------------------------------------------------------------------------------------KKAI-------------------------------------AE-TER-AI--------------------K--------E-----L------N--------------------------------------------Y-----R---------------------------------------------------------------------T-------------------------------Y--G---------------------------------------------------------------------------------E-------YV-----------------------Y----------K------------------S---------------------------------------------ALD-------------------------S-------------------------------------------K---------KP--------------------------------------------------M--------------R----------------NR-----------GG----------E-------------------YR----------Y-F--PSNN-LLKK-------------------EIDIIF------------------KKQ--F-----E---------------------------------------------------L----G-N--------------K-------------------------F-A---T-------E--------------------------------------E------------------LK--------------------------------------------N-K----Y---------------------------------------W------------E---------------------------------------------------------------IASSIKD-S-K----S---------------------------------------------------------------------------------------------------------------------------------------------------------------------------------FE-DMVGA------------------------CTF--------F---------------------K----------------D-----------------------E-------------------------------------------------------------------------------------------------------------------------------------------------K------R----APKN--------------------CYSAEKFVLLT-SIL-N-----T--------V----V-----I---------D---E-------------------------------D----------------LKE------I------------------------K------------------I--I-------N------IK----H----IDE-I-------------I-N-F-------A--------E---------------------N------------E------------D----GG--------I-S----------------Y-KK-----------L-R-------K------------F---L------------S----I-------------P--------D-----------------T----A---------------------------------------------------M-----F-K-----------G----------------------I---SYE---K---------------------------------------KKKAK----------------GKK-------------------E--------T--------------------------------------------------------DP-------------------------------------------------------------------------E-----D------------------K----V---F------VN-------------------------------------------------------------------------MYGL---NALK----K------------------I----------------------------------------------C-----------GE----------K---------------------------------------------I-AK------------------D----K---------------------------------------------G-----------------------------------L-----------------------------S--L----KIM-----------RV---------------L--------------------------------------------------------T---------------------Y-F------KG-----------------------------V---------E-------------------Q----------RR-----------------------SKL------------------------------------------------------------------L---------E----------------------------------IE-------ELNA--D---------MA-SQ------------L-----A---K---L--------EN------I-----------K-E--------------FVSLSAKAI-----------------------------------------------------EILL-----------------------P--------Y----M--------------------------------E-------------------------------------------S---------G-----------------L-------------------------------R------------------YDE-----------------------------------------------------------------------A---------V--K-------------T-A---------------------R----------------------------------------------------------------------------------------------------------------------------------------------------------------------------------------I-------------------D--------------------G-----K--I-------------P----------------------------YE-----E---N-L----KQ---------------------------------------------D-------------L----------------------LP------------A---------LD---------------------------------------------------P-K-TN-----------------------------------------------I------------R---ITNPTVLRTLSE-----------------A-------------------RKVINAV-I--------R--------------K--Y----G-------------K-------L----------------------D-------RVNIELA-R----D------------------I-----K------TK---K---E------RL----K--A----IQT----QN----K------NI----E----SK----KQAE----------Q-LL----K------E--------KD----------------------------------L----------N--------------------------------------N----------------PSPKK-D-----I------------------------------------S---K----------------------K----------------D--------I-------L--KAR---------------LYNQQ---D-------------------------------G-------I-------SLY---S-------------G----E-------------P------I-----------K---------------L------ER----L---T-----E---D-G-----Y---C-QIDHIL--------------PR--FKS------MDNS-FNNKVLCLA-E-EN------Q---N----K----AN-DIPY-------------------D-W----L-----S---------------K------------T------------------------------------------G-------------------------------Q--------F-DEF--KAR--V-L------S-----M----------------------------------------------------K------------D-------------------------------K--------------L-S-----------Y-----------------------Q-------------KV--------------------------KR-LL-TE-----------K-I-D-----------AE---------------------------------------------------------------------G--------------F-------------------IERDLNDTRYASRTLKKYLETYL-KI-------G---------------------------ED------------------------DN----------------K-------V----------K-------VLAV-----NGYLTAELR-H---------------Q-----------------W--------------------------------G---------------------------L------------------------------------------------------E-------KD----------------------------------------------------------------------------------------------------------------------------------------------------------------------------------------------R--------------------------------------------------------------------------------------------------------------------------------------------------------------------------------------------------------------------------------------------------------------------------------------------------------------------------------------------------------D---A-----------ND--I-HHAVDAVVIALA-N--------A-G-------I-V-K-K----------------------L-----------A---------------------N-------Y---------YK---------------E----------------RE------Y-----------------------------------------------------------------------------------------------------------------------------R---------------------------------------------KH--------------------PK-------------------------F------------------------T-------------------------------------------E------------------P--------L-----------------------E---------------------N-----F--------R----------------------------------------------K-------V----------------------------------LNEKL-------------------------------------------------------------------------------------------------V------N-------------------------------------LP-V------------N---------------------RL-L-----------V-SR----PP---RK-K--------------------------------------------------------------------------------------------------------------------------------------------------------------------V----------------------T----GQ---------A------HK------------------------------------------E-TV---------------------------------------------------------------------------------------------------------------------------------------------------------------------------------------------------------------------------------------------------------------------------------------------------------------------------------------------------------------------------------------I------------S------------------P-------------KN-------------------------------------------------------------------------------------------------------------------------------------------------------------------------------K----------------------------------------------------------------------------------------------------------------------------------------------------------------------------------D--------------------------------------------------------------------------------------------------HSM-----------I-------------------------------------------E--------------------------------I------------------HKG---------------------------------------------------------------------------------------------------------------------------------------------------------------------------------------------------------------------------------------------------------------------------------------------------------------------------------------------------------------------------------------R-------------------G--------------------------------------------------Y----------A--E-Q--S------L--------M-PR-VDV-F---K------------K--------------G--------------G----------K----------FY------------------------------------------------------------------------------------------------------------------Y------------------------------------V---PIY-VA-D---------------F--A---KK--------E-----------------------------------------------------------------L-------------------------------------------P----NKI---------I-----T-------IGK--------E----------KNE---------------------------------WN-VA----------------------D----------------D-------------S-------Y------E-------FLF--------------------------S---LF------K--DD--------------------------------------------LI-------------KF----------------------------------------------------------K--Q---------------K-------------G---------------KA--------------E-------------------------------------------------------------------------V----M-----------GY---F--L-N--------------I----------G----------------IS--------------N---------C---Q-----------IT-----------------------YQ-N------------------------I-----NG-------------------------------SK--------------E-------KNSK------------------------------------------------------------------------------------------------------------------------------------------------GKEF-----------------------------------------------------------------D--------------------------------P-----------Y------F---------------------G------G--------T-T-------------------------LEY-I----------------------K----K---------Y----Q-----------------------------------------------------------------------------------------------------------------------------------------------------------------------------------------------------------------------------I-D---------PL--------GF--------YY-E-------I----K-----K---------------------E----------------RR----------L-------------PV-SM----KK---------------------------------NN---------------------------------------------------------------
>WP_071609185_1_Type_II-C_977aa
----------------------------------------------------------------------------------------------------------------------------------------------------------------------------------------------------------------------------------------------------------------------------------------------------------------------------------------------M----------------------------------------------------------------------------------------------------------------------------------------------------------------------------------------------------------------------------------------K---------------------------------I-IGFNLGIANIGW-ALR-------------------------------------------------------------------------------------------ENDK----------I----------IDC------------------GV---------R-------V----F-----D---I----PE----------N---------------------------P----K--NG-------N--SLAL-------E-------RRENKARMKIVKRKKARMLATKTFLKK--------------------E----------------------L---------NVD---------------------------------------------------------------------LS-----------------------------KL--FL------IG----------S--------------------------------------------------------------T----QS--------I-----------------------------------------YE--------------------LR-A---------K-A-----L---S--------S---------------------------------------L----I-S-------K-------E--EL----------------SAIILHIAKHRGY--------------------------------------------------------------------------------------------------------------------------------------------------------------D--------------------D--SA-----------------------------L---K------------------------------------------------------------------------------------------------------------------------------------------------------------------------N----------------------------------------------------------------E----N----------------------------------------------------------------------------------------G--------------------T------I------------------------------------------------------------------------------------------------------------------------------------------------------------------------------------------------IEAL-------------------------------------NK-NKE-AM--------------------L---------------------K--------------------------------------------F-----K---------------------------------------------------------------------S-------------------------------V--G---------------------------------------------------------------------------------E-------YF-----------------------Y----------K------------------N--------------------------------------------F--V-------------------------Q---------------------------------------------------------------------NK-------------EV----KK-------------I--------------R----------------NT-----------TE----------D-------------------YS----------N-S--VPRS-LLKQ-------------------ELDLIL------------------DKQ--K-----E---------------------------------------------------L----G-L--------------I---------------------------K---N-------A--------------------------------------D------------------FK--------------------------------------------E-K----L---------------------------------------F------------E---------------------------------------------------------------IIFFKRP-L-K----D---------------------------------------------------------------------------------------------------------------------------------------------------------------------------------FS-NKIGN------------------------CIF--------F---------------------E----------------N-----------------------E-------------------------------------------------------------------------------------------------------------------------------------------------K------R----AAKN--------------------TISACEFVALG-KVV-N-----L--------L----K-----S---------I---E-------------------------------K----------------D-I------------------------------GI------------------V--Y-------E------KD----S----INE-I-------------M-S-I-------I--------L---------------------D------------K------------T-----S--------I-S----------------Y-KK-----------I-R-------D------------I---L------------N----L-------------P--------Q-----------------E----I---------------------------------------------------N-----F-K-----------G----------------------L---DYS---K-----------------------------------------------------------------------------------------------------------------------------------------------------------------------------------------------------------------------N-NV----E-----N------------------S----K---L------VD-------------------------------------------------------------------------LKKL---NEFK----K------------------A----------------------------------------------L--------------------GD-G---------------------------------F-----------A-NL------------------D----K---------------------------------------------D-----------------------------------I-----------------------------L--D----SIA-----------TD---------------I--------------------------------------------------------T---------------------L-T------KD-----------------------------T---------V-------------------T----------LK-----------------------EKL----------------K----N---------------Y--------NV------------------L---------N-----------------------------------A-------------E---------QI-EK------------L-----S---E---L---------V------F-----------N-D--------------HINLSLKAL-----------------------------------------------------KQII-----------------------P--------L----M--------------------------------Y-------------------------------------------E---------G-----------------K-------------------------------R------------------YDE-----------------------------------------------------------------------A---------C--E-------------L-C---------------------N----------------------------------------------------------------------------------------------------------------------------------------------------------------------------------------F-------------------T--------------------I-----A--K-------------N---------------------------------------Q-E----KS---------------------------------------------E-------------Y----------------------LP------------L---------FE-----------------------------------------------------K-TR-----------------------------------------------FAK----------D---ISSPVVIRAICE-----------------F-------------------RKLLNDI-I--------R--------------R--Y----G-------------S-------V----------------------H-------KIHLELT-R----D------------------FG----I------SF---S---D------RK----K--I----IKE----IE----Q------NE----Q----SR----IKAL----------E-TI----K------E--------------------------------------------L----------K--------------------------------------L----------------------E-----E------------------------------------T---S----------------------K----------------N--------I-------Q--IVR---------------LFEDQ---K-------------------------------G-------I-------CPY---S-------------G----L-------------K------M-----------D---------------L------NR----L---D-----E---------------L-VIDYIR--------------PY--NRS------LDDS-YSNKVLTFK-K-LS------D---L----K----QG-KTPF-------------------E-A----F-----G----------E----D------------E------------------------------------------K-------------------------------L--------W-AEI--NER--I-------------------------------------------------------------------K------------E----------------------------------------------Y-N-----------G-----------------------K-------------KR--------------------------FK-IF-DK-----------F-F-K-----------DK---------------------------------K---P-------------------------F-----D--------------F-------------------TEQTLQDTRWLTKLVASYLNEYL-SF-------L---------------------------PI-------SE-DENTA---LGYGEKGS----------------K-------Q----------H-------VILS-----SGMITQMLR-N---------------F-----------------W--------------------------------Y---------------------------L------------------------------------------------------G-------FK----------------------------------------------------------------------------------------------------------------------------------------------------------------------------------------------N--------------------------------------------------------------------------------------------------------------------------------------------------------------------------------------------------------------------------------------------------------------------------------------------------------------------------------------------------------H---K-----------DY--K-NNAMDAIIVAFT-T--------N-S-------I-I-F-A----------------------F-----------N---------------------N-------F---------KK---------------E----------------LD------L------------A------KAEF--------YA------------N---------------------------KIS--------------------------E---S-D--------------YL----------------------------------------------LK--------------------RK-------------------------F------------------------L-------------------------------------------P------------------P--------F-----------------------S---------------------G-----F--------K----------------------------------------------E-------Q----------------------------------AL-------------------------------------------------------------------------------------------------------------------------------------------------EK-V------------K---------------------NI-F-----------V-SH----SL---KI-K--------------------------------------------------------------------------------------------------------------------------------------------------------------------N----------------------K----GT---------L------HD------------------------------------------L-TPL-----K----------------------------------------------------------------------------------------------------------------------------------------------------------------------------------------------------------------------------------------------------------------------------------------------------------------------------------------------------------------------------------------------------------------------------------------------------------------------------------------------------------------------------------------------------------------------------------------------------------------------------------------------------------------------------------------------------I------------KE----L-----K-------------------------------N---T-----------Y--------------------G---------------------------------------------------------------------------------------------------------------------------------------------------------------------------------------------------------------------------------------------------------------------------------------------------------------------------------------------------------------------------------------------------------------------------------------D-----------------------L-----------------D-------------L-----AVKLG----KIRK-----Y---------------------------------------------------------------N--D-----------------------------------K--------------------------------------------------Y----------YANA-N--G------S--------L-VR-ADL-F---V------------D------K-------K--------------N----------K----------FH------------------------------------------------------------------------------------------------------------------A------------------------------------V---SIY-KA-D---------------F--S---TK--------K-----------------------------------------------------------------L-------------------------------------------P----NKT---------P-----A-------T-----TSNG-E----------TKE---------------------------------GI-EM----------------------N----------------E-------------N-------Y------N-------FCM--------------------------S---LY------K--NT--------------------------------------------PI-------------SV----------------------------------------------------------K--I---------------K-------------G---------------MK-----------------------------------------------------------------------------------E---PI----I-----------CY---Y--H-G--------------F----------N----------------TS--------------G---------S---K-----------IT-----------------------YK-K-------------H----------------DN-------------------------------NY--------------H-------------NLSE--------------------D--EMVVFR-------------------------------------------------KND-K-------------------------------------------------------------------------------------------------------------------------------------------------------------E-----------S------I---------------------A------V--------G-K-------------------------ILE-I----------------------K----K---------Y----S-----------------------------------------------------------------------------------------------------------------------------------------------------------------------------------------------------------------------------I-S---------PS--------GE--------LS-L-------I----E-----N---------------------E----------------ER----------K-------------WF-RY----FCSK-------------------------------NKK---------------------------------KHW--------------------------
>Ghc2_979aa
----------------------------------------------------------------------------------------------------------------------------------------------------------------------------------------------------------------------------------------------------------------------------------------------------------------------------------------------M-----------------------------------------------------SK---------------------------------------------------------------------------------------------------------------------------------------------------------------------------------M---------------------------------I-LGLDLGITSIGW-ALV----N-----V------------D---------D-----------ED-------------------------------------------AQNNK----------I----------IDS------------------GV---------R-------I----F-----T---I----AE----------H---------------------------P----K--DG-------K--SLAL-------P-------RREARGARRTTKRKAQKIKAVKRLLIK--------------------E----------------------K---------VVT---A--------N---------E----------------------------------------------LN-----------------------------NL--FI-------G----------N-----------------------------------------------KK-------------Q----KD--------V-----------------------------------------WD--------------------LR-R---------E-A-----L---Y--------R---------------------------------------E----L-N-------N-------K--EF----------------ARIMVHLAKHRGY--------------------------------------------------------------------------------------------------------------------------------------------------------------A--------------------S--NR-----------------------------K---S-------E---------------------------------------------------E-----------------------------------------------------------------------P------T--------D--------------------S----------------------------------------------------------------E----G----------------------------------------------------------------------------------------K--------------------A------V------------------------------------------------------------------------------------------------------------------------------------------------------------------------------------------------LSGI-------------------------------------TH-NKT-IL--------------------Q--------E-----K------S--------------------------------------------Y-----L---------------------------------------------------------------------T-------------------------------I--G---------------------------------------------------------------------------------E-------YI-----------------------S----------T----------------------------------------------------------------K---------------------------------------------------------------------------------TK--------------------------------------------------K--------------R----------------NG-----------KD----------T--------EG------KLNYE----------N-S--VSRE-MLIN-------------------EITTIF------------------ERQ--K-----E---------------------------------------------------F----S-N--------------P-------------------------H-A---K-------E--------------------------------------E------------------LL--------------------------------------------E-E----Y---------------------------------------K------------N---------------------------------------------------------------IAFTQRA-L-K----S---------------------------------------------------------------------------------------------------------------------------------------------------------------------------------VE-GMVAN------------------------CPF--------E---------------------T----------------N-----------------------K-------------------------------------------------------------------------------------------------------------------------------------------------K------R----APKA--------------------SSTFETFRALQ-KLK-N-----L--------R----M-----I---------S---N-------------------------------E----------------G-E------S------------------------A---------------------L-------T------KE----Q----ILQ-A-------------I-Q-K-------A--------K---------------------T------------A------------K-----S--------F-T----------------Y-KT-----------L-K-------T------------L---F------------A----L-------------P--------K-----------------E----V---------------------------------------------------Q-----F-K-----------G----------------------L---TYF--------------------------------------------DH------------------KTG-------------------E--------A---------------------------------------------------------------------------------------------------------------------------K-EP----E-----S------------------A----K---L------LD-------------------------------------------------------------------------FSAY---QKIK----D------------------A----------------------------------------------I------------QS-----SDN-L----------------YW-N-------------K-----------I-EE------------------S----V---------------------------------------------N-----------------------------------L-----------------------------L--D----EIA-----------KI---------------L--------------------------------------------------------S---------------------T-H------KD-----------------------------D---------K-------------------K----------SL-----------------------EEL----------------N----K---------------I---------I------------------D---------N-----------------------------------P-------------S---------VC-NA------------L-----I---S---L---------S------F-----------S-G--------------FGHISVEAM-----------------------------------------------------RKIN-----------------------P--------Y----L--------------------------------L-------------------------------------------E---------G-----------------I-------------------------------D------------------YDK-----------------------------------------------------------------------A---------C--E-------------M-A---------------------G----------------------------------------------------------------------------------------------------------------------------------------------------------------------------------------Y-------------------D--------------------F-----K--A-------------IF-------------------------K-G----------D------KS---------------------------------------------T-------------L----------------------LP------------P---------LS-----------------------------------------------------E-QE-----------------------------------------------N-----------LE---MTNPVVKRAIAQ-----------------M-------------------RLVYNAI-T--------R--------------K--Y----G-------------A-------I----------------------D-------AVHVEFT-R----D------------------IK----K------SH---K---D------RN----D--I----KKS----QE----E------FQ----A----LK----EEAK----------A-EA----I------K--------I-----------------------------------L----------G--------------------------------------K----------------------E-----P------------------------------------S---A----------------------K----------------E--------L-------L--KFR---------------LWKEQ---N-------------------------------G-------E-------CIY---S-------------G----A-------------Y------I-----------S---------------P------SI----L---A-----D---P-Y-----A---T-EVDHIL--------------PY--SRS------LDDS-LNNKVLCLT-K-QN------Q---D----K----GN-KTPF-------------------E-Y----F-----G--------ADK----D------------S------------------------------------------K-------------------------------E--------W-QEF--TGR--V-E------G-----L----------------------------------------------------K------------N----------------------------------------------I-K-----------G-----------------------A-------------KK--------------------------GR-LT-KT-----------N-F-D-----------ES---------------------------------S--E--------------------------N-----A--------------F-------------------KERNKNDTSYISKFVKNYIESHV-EF-------K---------------------------ES-------K-----------------M----------------K-------R----------H-------VYTM-----NGMLTSQLR-Y---------------K-----------------W--------------------------------G---------------------------V------------------------------------------------------G-------DK----------------------------------------------------------------------------------------------------------------------------------------------------------------------------------------------N--------------------------------------------------------------------------------------------------------------------------------------------------------------------------------------------------------------------------------------------------------------------------------------------------------------------------------------------------------R---E-----------NH--L-HHAEDAIILAFA-T--------Q-A-------Q-V-Q-K----------------------L-----------S---------------------T-------T---------SA---------------K----------------RE------G------------F------SFKN--------KE------------E------------------------------------------------------------------------------KA---------------------------------------------KE--------------------LR-------------------------F------------------------E-------------------------------------------P------------------P--------M-----------------------E---------------------N-----F--------N----------------------------------------------E-------K----------------------------------VK-------------------------------------------------------------------------------------------------------------------------------------------------ES-I------------E---------------------NI-F-----------V-SH----MP---RR-K--------------------------------------------------------------------------------------------------------------------------------------------------------------------V----------------------S----GS---------A------HK------------------------------------------E-TVY-----SN------------K------------------------------------------------------------------------------------------------------------------------------------------------------------------------------------------------------------------------------------------------------------------------------------------------------------------------------------------------------------------------------------------------------------------------------------------------------------------------------------------------------------------------------------------------------------------------------------------------------------------------------------------------------------------------------------------------------------------------------------------------------------------------------------T-----------------------------------------H------------S--------------------------V-K--------------KA------------D----------------------G--------------------K--------------------------------V-------E----------YLK---------------------------------------------------------------------------------------------------------------------------------------------------------------------------------------------------G------------N---S-----------------------V-----------------N-------------N-----NV----------K-----L---------------------------------------------------------------K--H-----------------------------------G--------------------------------------------------I----------A--L-N--D------S--------M-PR-VDL-F-----------------------QN---KK-T--------------N----------K----------YY------------------------------------------------------------------------------------------------------------------L------------------------------------V---PIY-VS-D---------------F--V---QE--------T-----------------------------------------------------------------L-------------------------------------------P----NKA---------I-----V-------AGN--------------------KP---------------------------------WL-EM----------------------D----------------E-------------E-------Y------E-------FKF--------------------------S---FY------K--SD--------------------------------------------LI-------------EV----------------------------------------------------------K--T---------------K-------------K---------------TA--------------TK------------------------------------------ES----------------------VQ----V----L-----------GY---F--N-T--------------A----------V----------------SS--------------T---------A---Q-----------VV-----------------------ID-T-------------H----------------DG-------------------------------N------------------------------------------------------------------------------------------------------------------------------------------------------------------------------------------------------------------------E-----------------------E--------------------------------Y-----------R------Y---------------------G------T--------Q-N-------------------------LIF-V----------------------K----K---------Y----Q-----------------------------------------------------------------------------------------------------------------------------------------------------------------------------------------------------------------------------V-D---------AL--------GN--------YI-E-------V----K-----N---------------------E----------------KR----------Q-------------GT-K------KQ--------------------------------NR---------------------------------------------------------------
>WP_070306793_1_Type_II-C_984aa
----------------------------------------------------------------------------------------------------------------------------------------------------------------------------------------------------------------------------------------------------------------------------------------------------------------------------------------------M------------------------------------------------------A---------------------------------------------------------------------------------------------------------------------------------------------------------------------------------R---------------------------------I-LAFDIGISSIGW-AFS-------------------------------------------------------------------------------------------ENDE----------L----------KDC------------------GV---------R-------I----F-----T---K----AE----------N---------------------------P----K--TG-------E--SLAL-------P-------RRLARSARKRLARCKARLNHLKHLIAN--------------------E----------------------F---------KLN---Y--------E---------D-YQ-SF----------------DES---------------------LA-----------------------------KA--YK-------G----------S--------------------------------------------------------------L----IS--------P-----------------------------------------YE--------------------LR-F---------R-A-----L---N--------E---------------------------------------L----L-S-------K-------Q--DF----------------ARVILHIAKRRGY--------------------------------------------------------------------------------------------------------------------------------------------------------------------------------------DD-----------------------------I---K-----------------------------------------------------------N-----------------------------------------------------------------------N------G--------D--------------------E----------------------------------------------------------------E----K----------------------------------------------------------------------------------------G--------------------K------I------------------------------------------------------------------------------------------------------------------------------------------------------------------------------------------------LKAI-------------------------------------KQ-NEE-KL--------------------V---------------------N--------------------------------------------Y-----Q---------------------------------------------------------------------S-------------------------------V--G---------------------------------------------------------------------------------E-------YL-----------------------Y----------K------------------E--------------------------------------------Y--F-------------------------Q-------------------------------------------K---------FK------------ENSK-------------EF----IN-------------V--------------R----------------NK-----------KE----------S-------------------YE----------R-C--IAQS-FLKD-------------------ELKLIF------------------QKQ--R-----E---------------------------------------------------F----G-F--------------S---------------------------F---S-------K--------------------------------------K------------------FE--------------------------------------------E-E----V---------------------------------------L------------S---------------------------------------------------------------VAFYKRA-L-K----D---------------------------------------------------------------------------------------------------------------------------------------------------------------------------------FS-HLVGN------------------------CSF--------F---------------------T----------------D-----------------------E-------------------------------------------------------------------------------------------------------------------------------------------------K------R----APKN--------------------SPLAFMFVALT-RII-N-----L--------L----N-----N---------L---K-------------------------------N----------------T-E------------------------------GI------------------L--Y-------T------KD----D----LNA-L-------------L-N-E-------V--------L---------------------K------------N------------G-----T--------L-T----------------Y-KQ-----------T-K-------K------------L---L------------G----L-------------S--------D-----------------D----Y---------------------------------------------------E-----F-K-----------G----------------------E---K-------------------------------------------------------------------------------------------------------------------------------------------------------------------------------------------------------------------------------------------G------------------T----Y---F------IE-------------------------------------------------------------------------FKKY---KEFI----K------------------A----------------------------------------------L--------------------GE-H-----------------------------------------------NL------------------S----Q---------------------------------------------D-----------------------------------D-----------------------------L--N----EIA-----------KD---------------I--------------------------------------------------------T---------------------L-I------KD-----------------------------E---------I-------------------K----------LK-----------------------KAL----------------A----K---------------Y---------D------------------L---------N-----------------------------------Q-------------N---------QI-DS------------L-----S---K---L---------E------F-----------K-D--------------HLNISFKAL-----------------------------------------------------KLIT-----------------------P--------L----M--------------------------------L-------------------------------------------E---------G-----------------K-------------------------------K------------------YDE-----------------------------------------------------------------------A---------C--N-------------E-L---------------------N----------------------------------------------------------------------------------------------------------------------------------------------------------------------------------------L-------------------K--------------------V-----A--I-------------N---------------------------------------E-D----KK---------------------------------------------D-------------F----------------------LP------------A---------FN-----------------------------------------------------E-TY-----------------------------------------------YKD----------E---VTNPVVLRAIKE-----------------Y-------------------RKVLNAL-L--------K--------------K--Y----G-------------K-------V----------------------H-------KINIELA-R----E------------------VG----K------NH---S---Q------RA----K--I----EKE----QN----E------NY----K----AK----KDAE----------L-EC----E------K--------------------------------------------L----------G--------------------------------------L----------------------K-----I------------------------------------N---S----------------------K----------------N--------I-------L--KLR---------------LFKEQ---K-------------------------------E-------F-------CAY---S-------------G----E-------------K------I-----------K---------------I------SD----L---Q-----D---E-K-----M---L-EIDHIY--------------PY--SRS------FDDS-YMNKVLVFT-K-QN------Q---E----K----LN-KTPF-------------------E-A----F-----G----------N----D------------S------------------------------------------A-------------------------------K--------W-QKI--EVL--A-------------------------------------------------------------------K------------N----------------------------------------------L-P-----------T-----------------------K-------------KQ--------------------------KR-IL-DK-----------N-Y-K-----------DK---------------------------------E---Q-------------------------K-----D--------------F-------------------KDRNLNDTRYIARLVLNYTKDYL-DF-------L---------------------------PL-------SD-DENTK---LNDTQKGS----------------K-------V----------H-------VEAK-----SGMLTSALR-H---------------T-----------------W--------------------------------G---------------------------F------------------------------------------------------S-------TK----------------------------------------------------------------------------------------------------------------------------------------------------------------------------------------------D--------------------------------------------------------------------------------------------------------------------------------------------------------------------------------------------------------------------------------------------------------------------------------------------------------------------------------------------------------R---N-----------NH--L-HHAIDAVIIAYA-N--------N-S-------I-I-K-A----------------------F-----------S---------------------D-------F---------KK---------------E----------------QE------S------------N------SAEL--------YA------------K---------------------------KIS--------------------------E---L-D--------------YK----------------------------------------------NK--------------------RK-------------------------F------------------------F-------------------------------------------E------------------P--------F-----------------------S---------------------G-----F--------R----------------------------------------------Q-------K----------------------------------VL-------------------------------------------------------------------------------------------------------------------------------------------------DK-I------------D---------------------EI-F-----------V-SK----PE---RK-K--------------------------------------------------------------------------------------------------------------------------------------------------------------------P----------------------S----GA---------L------HE------------------------------------------E-TFR-----K----------------------------------------------------------------------------------------------------------------------------------------------------------------------------------------------------------------------------------------------------------------------------------------------------------------------------------------------------------------------------------------------------------------------------------------------------------------------------------------------------------------------------------------------------------------------------------------------------------------------------------------------------------------------------------------------------E------------EE----F-----Y-------------------------------Q---S-----------Y--------------------G-----------------------------------------G----------------------------------------------------------------------------------------------------------------------------------------------------------------------------------------------------------------------------------------------------------------------------------------------------------------------------------------------------------------------------K------------E---G-----------------------V-----------------L-------------K-----ALELG----KIRK-----V---------------------------------------------------------------N--G-----------------------------------K--------------------------------------------------I----------V--K-N--G------D--------M-FR-VDI-F---K------------H------KK------T--------------N----------K----------FY------------------------------------------------------------------------------------------------------------------A------------------------------------V---PIY-TM-D---------------F--A---LK--------V-----------------------------------------------------------------L-------------------------------------------P----NKA---------V--------------AR---SKKG-E----------IKD---------------------------------WI-LM----------------------D----------------E-------------N-------Y------E-------FCF--------------------------S---LY------K--DS--------------------------------------------LI-------------LI----------------------------------------------------------Q--T---------------K-------------D---------------MQ-----------------------------------------------------------------------------------E---PE----F-----------VY---Y--N-A--------------F----------T----------------SS--------------T---------V---S-----------LI-----------------------VS-K-------------H----------------DN-------------------------------KF--------------E-------------TLSK--------------------N--QKILFK-------------------------------------------------NAN-E--------------------------------------------------------KEV-----------------------------------------I-----------------------A--------------------------------K-----------S------I---------------------G------I--------Q-N-------------------------LKV-F----------------------E----K---------Y----I-----------------------------------------------------------------------------------------------------------------------------------------------------------------------------------------------------------------------------V-S---------AL--------GE--------VT-K-------A----E-----F---------------------R----------------QR----------E-------------DF-------------------------------------------K------------------------------------K--------------------------
>WP_002819067_1_Type_II-C_984aa
----------------------------------------------------------------------------------------------------------------------------------------------------------------------------------------------------------------------------------------------------------------------------------------------------------------------------------------------M------------------------------------------------------A---------------------------------------------------------------------------------------------------------------------------------------------------------------------------------R---------------------------------I-LAFDIGISSIGW-AFS-------------------------------------------------------------------------------------------ENDE----------L----------KDC------------------GV---------R-------I----F-----T---K----AE----------N---------------------------P----K--TG-------E--SLAL-------P-------RRLARSARKRLARRKARLNHLKHLIAN--------------------E----------------------F---------KLN---Y--------E---------D-YQ-SF----------------DES---------------------LA-----------------------------KA--YK-------G----------S--------------------------------------------------------------L----IS--------P-----------------------------------------YE--------------------LR-F---------R-A-----L---N--------E---------------------------------------L----L-S-------K-------Q--DF----------------ARVILHIAKRRGY--------------------------------------------------------------------------------------------------------------------------------------------------------------------------------------DD-----------------------------I---K-----------------------------------------------------------N-----------------------------------------------------------------------N------G--------D--------------------E----------------------------------------------------------------E----K----------------------------------------------------------------------------------------G--------------------K------I------------------------------------------------------------------------------------------------------------------------------------------------------------------------------------------------LKAI-------------------------------------KQ-NEE-KL--------------------V---------------------N--------------------------------------------Y-----Q---------------------------------------------------------------------S-------------------------------V--G---------------------------------------------------------------------------------E-------YL-----------------------Y----------K------------------E--------------------------------------------Y--F-------------------------Q-------------------------------------------K---------FK------------ENSK-------------EF----IN-------------V--------------R----------------NK-----------KE----------S-------------------YE----------R-C--ITQS-FLKY-------------------ELKLIF------------------QKQ--R-----E---------------------------------------------------F----G-F--------------S---------------------------F---S-------K--------------------------------------K------------------FE--------------------------------------------E-E----V---------------------------------------L------------S---------------------------------------------------------------VAFYKRA-L-K----D---------------------------------------------------------------------------------------------------------------------------------------------------------------------------------FS-HLVGN------------------------CSF--------F---------------------S----------------D-----------------------E-------------------------------------------------------------------------------------------------------------------------------------------------K------R----APKN--------------------SPLAFMFVALT-RII-N-----L--------L----N-----N---------L---K-------------------------------N----------------T-E------------------------------GI------------------L--Y-------T------KD----D----LNA-L-------------L-N-E-------V--------L---------------------K------------N------------G-----T--------L-T----------------Y-KQ-----------T-K-------K------------L---L------------G----L-------------S--------D-----------------D----Y---------------------------------------------------E-----F-K-----------G----------------------E---K-------------------------------------------------------------------------------------------------------------------------------------------------------------------------------------------------------------------------------------------G------------------T----Y---F------IE-------------------------------------------------------------------------FKKY---KEFI----K------------------A----------------------------------------------L--------------------GE-H-----------------------------------------------NL------------------S----Q---------------------------------------------D-----------------------------------D-----------------------------L--N----EIA-----------KD---------------I--------------------------------------------------------T---------------------L-I------KD-----------------------------E---------I-------------------K----------LK-----------------------KAL----------------A----K---------------Y---------D------------------L---------N-----------------------------------Q-------------N---------QI-DS------------L-----S---K---L---------E------F-----------K-D--------------HLNISFKAL-----------------------------------------------------KLIT-----------------------P--------L----M--------------------------------L-------------------------------------------E---------G-----------------K-------------------------------K------------------YDE-----------------------------------------------------------------------A---------C--N-------------E-L---------------------N----------------------------------------------------------------------------------------------------------------------------------------------------------------------------------------L-------------------K--------------------V-----A--I-------------N---------------------------------------E-D----KK---------------------------------------------D-------------F----------------------LP------------A---------FN-----------------------------------------------------E-TY-----------------------------------------------YKD----------E---VTNPVVLRAIKE-----------------Y-------------------RKVLNAL-L--------K--------------K--Y----G-------------K-------V----------------------H-------KINIELA-R----E------------------VG----K------NY---S---Q------RA----K--I----EKE----QN----E------NY----K----AK----KDAE----------L-EC----E------K--------------------------------------------L----------G--------------------------------------L----------------------K-----I------------------------------------N---S----------------------K----------------N--------I-------L--KLR---------------LFKEQ---K-------------------------------E-------F-------CAY---S-------------G----E-------------K------I-----------K---------------I------SD----L---Q-----D---E-K-----M---L-EIDHIY--------------PY--SRS------FDDS-YMNKVLVFT-K-QN------Q---E----K----LN-QTPF-------------------E-A----F-----G----------N----D------------S------------------------------------------A-------------------------------K--------W-QKI--EVL--A-------------------------------------------------------------------K------------N----------------------------------------------L-P-----------T-----------------------K-------------KQ--------------------------KR-IL-DK-----------N-Y-K-----------DK---------------------------------E---Q-------------------------K-----N--------------F-------------------KDRNLNDTRYIARLVLNYTKDYL-DF-------L---------------------------PL-------SD-DENTK---LNDTQKGS----------------K-------V----------H-------VEAK-----SGMLTSALR-H---------------T-----------------W--------------------------------G---------------------------F------------------------------------------------------S-------AK----------------------------------------------------------------------------------------------------------------------------------------------------------------------------------------------D--------------------------------------------------------------------------------------------------------------------------------------------------------------------------------------------------------------------------------------------------------------------------------------------------------------------------------------------------------R---N-----------NH--L-HHAIDAVIIAYA-N--------N-S-------I-V-K-A----------------------F-----------S---------------------D-------F---------KK---------------E----------------QE------S------------N------SAEL--------YA------------K---------------------------KIS--------------------------E---L-D--------------YK----------------------------------------------NK--------------------RK-------------------------F------------------------F-------------------------------------------E------------------P--------F-----------------------S---------------------G-----F--------R----------------------------------------------Q-------K----------------------------------VL-------------------------------------------------------------------------------------------------------------------------------------------------DK-I------------D---------------------EI-F-----------V-SK----PE---RK-K--------------------------------------------------------------------------------------------------------------------------------------------------------------------P----------------------S----GA---------L------HE------------------------------------------E-TFR-----K----------------------------------------------------------------------------------------------------------------------------------------------------------------------------------------------------------------------------------------------------------------------------------------------------------------------------------------------------------------------------------------------------------------------------------------------------------------------------------------------------------------------------------------------------------------------------------------------------------------------------------------------------------------------------------------------------E------------EE----F-----Y-------------------------------Q---S-----------Y--------------------G-----------------------------------------G----------------------------------------------------------------------------------------------------------------------------------------------------------------------------------------------------------------------------------------------------------------------------------------------------------------------------------------------------------------------------K------------E---G-----------------------V-----------------L-------------K-----ALELG----KIRK-----V---------------------------------------------------------------N--G-----------------------------------K--------------------------------------------------I----------V--K-N--G------D--------M-FR-VDI-F---K------------H------KK------T--------------N----------K----------FY------------------------------------------------------------------------------------------------------------------A------------------------------------V---PIY-TM-D---------------F--A---LK--------V-----------------------------------------------------------------L-------------------------------------------P----NKA---------V--------------AR---SKKG-E----------IKD---------------------------------WI-LM----------------------D----------------E-------------N-------Y------E-------FCF--------------------------S---LY------K--DS--------------------------------------------LI-------------LI----------------------------------------------------------Q--T---------------K-------------D---------------MQ-----------------------------------------------------------------------------------E---PE----F-----------VY---Y--N-A--------------F----------T----------------SS--------------T---------V---S-----------LI-----------------------VS-K-------------H----------------DN-------------------------------KF--------------E-------------TLSK--------------------N--QKILFK-------------------------------------------------NAN-E--------------------------------------------------------KEV-----------------------------------------I-----------------------A--------------------------------K-----------S------I---------------------G------I--------Q-N-------------------------LKV-F----------------------E----K---------Y----I-----------------------------------------------------------------------------------------------------------------------------------------------------------------------------------------------------------------------------V-S---------AL--------GE--------VT-K-------A----E-----F---------------------R----------------QR----------E-------------DF-------------------------------------------K------------------------------------K--------------------------
>WP_052805507_1_Type_II-C_984aa
----------------------------------------------------------------------------------------------------------------------------------------------------------------------------------------------------------------------------------------------------------------------------------------------------------------------------------------------M------------------------------------------------------A---------------------------------------------------------------------------------------------------------------------------------------------------------------------------------R---------------------------------I-LAFDIGISSIGW-AFS-------------------------------------------------------------------------------------------ENDE----------L----------KDC------------------GV---------R-------I----F-----T---K----AE----------N---------------------------P----K--TG-------E--SLAL-------P-------RRLARSARKRLARRKARLNHLKHLIAN--------------------E----------------------F---------KLN---Y--------E---------D-YQ-SF----------------DES---------------------LA-----------------------------KA--YK-------G----------S--------------------------------------------------------------L----IS--------P-----------------------------------------YE--------------------LR-F---------R-A-----L---N--------E---------------------------------------L----L-S-------K-------Q--DF----------------ARVILHIAKRRGY--------------------------------------------------------------------------------------------------------------------------------------------------------------------------------------DD-----------------------------I---K-----------------------------------------------------------N-----------------------------------------------------------------------N------G--------D--------------------E----------------------------------------------------------------E----K----------------------------------------------------------------------------------------G--------------------K------I------------------------------------------------------------------------------------------------------------------------------------------------------------------------------------------------LKAI-------------------------------------KQ-NEE-KL--------------------V---------------------N--------------------------------------------Y-----Q---------------------------------------------------------------------S-------------------------------V--G---------------------------------------------------------------------------------E-------YL-----------------------Y----------K------------------E--------------------------------------------Y--F-------------------------Q-------------------------------------------K---------FK------------ENSK-------------EF----IN-------------V--------------R----------------NK-----------KE----------S-------------------YE----------R-C--ITQS-FLKY-------------------ELKLIF------------------QKQ--R-----E---------------------------------------------------F----G-F--------------S---------------------------F---S-------K--------------------------------------K------------------FE--------------------------------------------E-E----V---------------------------------------L------------S---------------------------------------------------------------VAFYKRA-L-K----D---------------------------------------------------------------------------------------------------------------------------------------------------------------------------------FS-HLVGN------------------------CSF--------F---------------------T----------------D-----------------------E-------------------------------------------------------------------------------------------------------------------------------------------------K------R----APKN--------------------SPLAFMFVALT-RII-N-----I--------L----N-----N---------L---K-------------------------------N----------------T-E------------------------------GI------------------L--Y-------T------KD----D----LNA-L-------------L-N-E-------V--------L---------------------K------------N------------G-----T--------L-T----------------Y-KQ-----------T-K-------K------------L---L------------G----L-------------S--------D-----------------D----Y---------------------------------------------------E-----F-K-----------G----------------------E---K-------------------------------------------------------------------------------------------------------------------------------------------------------------------------------------------------------------------------------------------G------------------T----Y---F------IE-------------------------------------------------------------------------FKKY---KEFI----K------------------A----------------------------------------------L--------------------GE-H-----------------------------------------------NL------------------S----Q---------------------------------------------D-----------------------------------D-----------------------------L--N----EIA-----------KD---------------I--------------------------------------------------------T---------------------L-I------KD-----------------------------E---------I-------------------K----------LK-----------------------KAL----------------A----K---------------Y---------D------------------L---------N-----------------------------------Q-------------N---------QI-DS------------L-----S---K---L---------E------F-----------K-D--------------HLNISFKAL-----------------------------------------------------KLIT-----------------------P--------L----M--------------------------------L-------------------------------------------E---------G-----------------K-------------------------------K------------------YDE-----------------------------------------------------------------------A---------C--N-------------E-L---------------------N----------------------------------------------------------------------------------------------------------------------------------------------------------------------------------------L-------------------K--------------------V-----A--I-------------N---------------------------------------E-D----KK---------------------------------------------D-------------F----------------------LP------------A---------FN-----------------------------------------------------E-TY-----------------------------------------------YKD----------E---VTNPVVLRAIKE-----------------Y-------------------RKILNAL-L--------K--------------K--Y----G-------------K-------V----------------------H-------KINIELA-R----E------------------VG----K------NH---S---Q------RA----K--I----EKE----QN----E------NY----K----AK----KDAE----------I-EC----E------K--------------------------------------------L----------G--------------------------------------L----------------------K-----I------------------------------------N---S----------------------K----------------N--------I-------L--KLR---------------LFKEQ---K-------------------------------E-------F-------CAY---S-------------G----E-------------K------I-----------K---------------L------SD----L---Q-----D---E-K-----M---L-EIDHIY--------------PY--SRS------FDDS-YMNKVLVFT-K-QN------Q---E----K----LN-KTPF-------------------E-A----F-----G----------N----D------------S------------------------------------------T-------------------------------K--------W-QKI--EVL--A-------------------------------------------------------------------K------------N----------------------------------------------L-P-----------E-----------------------K-------------KQ--------------------------KR-IL-DK-----------N-Y-K-----------DK---------------------------------E---Q-------------------------K-----D--------------F-------------------KDRNLNDTRYIARLVLNYTKDYL-DF-------L---------------------------PL-------SD-DENTK---LNDTQKGS----------------K-------V----------H-------VEAK-----SGMLTSALR-H---------------T-----------------W--------------------------------G---------------------------F------------------------------------------------------S-------AK----------------------------------------------------------------------------------------------------------------------------------------------------------------------------------------------D--------------------------------------------------------------------------------------------------------------------------------------------------------------------------------------------------------------------------------------------------------------------------------------------------------------------------------------------------------R---N-----------NH--L-HHAIDAAIIAYA-N--------N-S-------I-V-K-A----------------------F-----------S---------------------D-------F---------KK---------------E----------------QE------S------------N------SVEL--------YA------------K---------------------------KIS--------------------------E---L-D--------------YK----------------------------------------------NK--------------------RK-------------------------F------------------------F-------------------------------------------E------------------P--------F-----------------------S---------------------G-----F--------R----------------------------------------------Q-------K----------------------------------VL-------------------------------------------------------------------------------------------------------------------------------------------------DK-I------------D---------------------EI-F-----------V-SK----PE---RK-K--------------------------------------------------------------------------------------------------------------------------------------------------------------------P----------------------S----GA---------L------HE------------------------------------------E-TFR-----K----------------------------------------------------------------------------------------------------------------------------------------------------------------------------------------------------------------------------------------------------------------------------------------------------------------------------------------------------------------------------------------------------------------------------------------------------------------------------------------------------------------------------------------------------------------------------------------------------------------------------------------------------------------------------------------------------E------------EE----F-----Y-------------------------------Q---S-----------Y--------------------G-----------------------------------------G----------------------------------------------------------------------------------------------------------------------------------------------------------------------------------------------------------------------------------------------------------------------------------------------------------------------------------------------------------------------------K------------E---G-----------------------V-----------------L-------------K-----ALELG----KIRK-----V---------------------------------------------------------------N--G-----------------------------------K--------------------------------------------------I----------V--K-N--G------D--------M-FR-VDI-F---K------------H------KK------T--------------N----------K----------FY------------------------------------------------------------------------------------------------------------------A------------------------------------V---PIY-TM-D---------------F--A---LK--------V-----------------------------------------------------------------L-------------------------------------------P----NKA---------V--------------AR---SKKG-E----------IKD---------------------------------WI-LM----------------------D----------------E-------------N-------Y------E-------FCF--------------------------S---LY------K--DS--------------------------------------------LI-------------LI----------------------------------------------------------Q--T---------------K-------------D---------------MQ-----------------------------------------------------------------------------------E---PE----F-----------VY---Y--N-A--------------F----------T----------------SS--------------T---------V---S-----------LI-----------------------VS-K-------------H----------------DN-------------------------------KF--------------E-------------TLSK--------------------N--QKILFK-------------------------------------------------NAN-E--------------------------------------------------------KEV-----------------------------------------I-----------------------A--------------------------------K-----------S------I---------------------G------I--------Q-N-------------------------LKV-F----------------------E----K---------Y----I-----------------------------------------------------------------------------------------------------------------------------------------------------------------------------------------------------------------------------V-S---------AL--------GE--------VT-K-------A----E-----F---------------------R----------------QR----------E-------------DF-------------------------------------------K------------------------------------K--------------------------
>WP_057034899_1_Type_II-C_984aa
----------------------------------------------------------------------------------------------------------------------------------------------------------------------------------------------------------------------------------------------------------------------------------------------------------------------------------------------M------------------------------------------------------A---------------------------------------------------------------------------------------------------------------------------------------------------------------------------------R---------------------------------I-LAFDIGISSIGW-AFS-------------------------------------------------------------------------------------------ENDE----------L----------KDC------------------GV---------R-------I----F-----T---K----AE----------N---------------------------P----K--TG-------E--SLAL-------P-------RRLARSARKRLARRKARLNHLKHLIAN--------------------E----------------------F---------KLN---Y--------E---------D-YQ-SF----------------DES---------------------LA-----------------------------KA--YK-------G----------S--------------------------------------------------------------L----IS--------P-----------------------------------------YE--------------------LR-F---------R-A-----L---N--------E---------------------------------------L----L-S-------K-------Q--DF----------------ARVILHIAKRRGY--------------------------------------------------------------------------------------------------------------------------------------------------------------------------------------DD-----------------------------I---K-----------------------------------------------------------N-----------------------------------------------------------------------N------G--------D--------------------E----------------------------------------------------------------E----K----------------------------------------------------------------------------------------G--------------------K------I------------------------------------------------------------------------------------------------------------------------------------------------------------------------------------------------LKAI-------------------------------------KQ-NEE-KL--------------------V---------------------N--------------------------------------------Y-----Q---------------------------------------------------------------------S-------------------------------V--G---------------------------------------------------------------------------------E-------YL-----------------------Y----------K------------------E--------------------------------------------Y--F-------------------------Q-------------------------------------------K---------FK------------ENSK-------------EF----IN-------------V--------------R----------------NK-----------KE----------S-------------------YE----------R-C--ITQS-FLKY-------------------ELKLIF------------------QKQ--R-----E---------------------------------------------------F----G-F--------------S---------------------------F---S-------K--------------------------------------K------------------FE--------------------------------------------E-E----V---------------------------------------L------------S---------------------------------------------------------------VAFYKRA-L-K----D---------------------------------------------------------------------------------------------------------------------------------------------------------------------------------FS-HLVGN------------------------CSF--------F---------------------T----------------D-----------------------E-------------------------------------------------------------------------------------------------------------------------------------------------K------R----APKN--------------------SPLAFMFVALT-RII-N-----I--------L----N-----N---------L---K-------------------------------N----------------T-E------------------------------GI------------------L--Y-------T------KD----D----LNA-L-------------L-N-E-------V--------L---------------------K------------N------------G-----T--------L-T----------------Y-KQ-----------T-K-------K------------L---L------------G----L-------------S--------D-----------------D----Y---------------------------------------------------E-----F-K-----------G----------------------E---K-------------------------------------------------------------------------------------------------------------------------------------------------------------------------------------------------------------------------------------------G------------------T----Y---F------IE-------------------------------------------------------------------------FKKY---KEFI----K------------------A----------------------------------------------L--------------------GE-H-----------------------------------------------NL------------------S----Q---------------------------------------------D-----------------------------------D-----------------------------L--N----EIA-----------KD---------------I--------------------------------------------------------T---------------------L-I------KD-----------------------------E---------I-------------------K----------LK-----------------------KAL----------------A----K---------------Y---------D------------------L---------N-----------------------------------Q-------------N---------QI-DS------------L-----S---K---L---------E------F-----------K-D--------------HLNISFKAL-----------------------------------------------------KLIT-----------------------P--------L----M--------------------------------L-------------------------------------------E---------G-----------------K-------------------------------K------------------YDE-----------------------------------------------------------------------A---------C--N-------------E-L---------------------N----------------------------------------------------------------------------------------------------------------------------------------------------------------------------------------L-------------------K--------------------V-----A--I-------------N---------------------------------------E-D----KK---------------------------------------------D-------------F----------------------LP------------A---------FN-----------------------------------------------------E-TY-----------------------------------------------YKD----------E---VTNPVVLRAIKE-----------------Y-------------------RKVLNAL-L--------K--------------K--Y----G-------------K-------V----------------------H-------KINIELA-R----E------------------VG----K------NY---S---Q------RA----K--I----EKE----QN----E------NY----K----AK----KDAE----------L-EC----E------K--------------------------------------------L----------G--------------------------------------L----------------------K-----I------------------------------------N---S----------------------K----------------N--------I-------L--KLR---------------LFKEQ---K-------------------------------E-------F-------CAY---S-------------G----E-------------K------I-----------K---------------I------SD----L---Q-----D---E-K-----M---L-EIDHIY--------------PY--SRS------FDDS-YMNKVLVFT-K-QN------Q---E----K----LN-KTPF-------------------E-A----F-----G----------N----D------------S------------------------------------------T-------------------------------K--------W-QKI--EVL--A-------------------------------------------------------------------K------------N----------------------------------------------L-P-----------E-----------------------K-------------KQ--------------------------KR-IL-DK-----------N-Y-K-----------DK---------------------------------E---Q-------------------------K-----D--------------F-------------------KDRNLNDTRYIARLVLNYTKDYL-DF-------L---------------------------PL-------SD-DENTK---LNDTQKGS----------------K-------V----------H-------VEAK-----SGMLTSALR-H---------------T-----------------W--------------------------------G---------------------------F------------------------------------------------------S-------TK----------------------------------------------------------------------------------------------------------------------------------------------------------------------------------------------D--------------------------------------------------------------------------------------------------------------------------------------------------------------------------------------------------------------------------------------------------------------------------------------------------------------------------------------------------------R---N-----------NH--L-HHAIDAVIIAYA-N--------N-S-------I-V-K-A----------------------F-----------S---------------------D-------F---------KK---------------E----------------QE------S------------N------SAEL--------YA------------K---------------------------KIS--------------------------E---L-D--------------YK----------------------------------------------NK--------------------RK-------------------------F------------------------F-------------------------------------------E------------------P--------F-----------------------S---------------------G-----F--------R----------------------------------------------Q-------K----------------------------------VL-------------------------------------------------------------------------------------------------------------------------------------------------DK-I------------D---------------------EI-F-----------V-SK----PE---RK-K--------------------------------------------------------------------------------------------------------------------------------------------------------------------P----------------------S----GA---------L------HE------------------------------------------E-TFR-----K----------------------------------------------------------------------------------------------------------------------------------------------------------------------------------------------------------------------------------------------------------------------------------------------------------------------------------------------------------------------------------------------------------------------------------------------------------------------------------------------------------------------------------------------------------------------------------------------------------------------------------------------------------------------------------------------------E------------EE----F-----Y-------------------------------Q---S-----------Y--------------------G-----------------------------------------G----------------------------------------------------------------------------------------------------------------------------------------------------------------------------------------------------------------------------------------------------------------------------------------------------------------------------------------------------------------------------K------------E---G-----------------------V-----------------L-------------K-----ALELG----KIRK-----V---------------------------------------------------------------N--G-----------------------------------K--------------------------------------------------I----------V--K-N--G------D--------M-FR-VDI-F---K------------H------KK------T--------------N----------K----------FY------------------------------------------------------------------------------------------------------------------A------------------------------------V---PIY-TM-D---------------F--A---LK--------V-----------------------------------------------------------------L-------------------------------------------P----NKA---------V--------------AR---SKKG-E----------IKD---------------------------------WI-LM----------------------D----------------E-------------N-------Y------E-------FCF--------------------------S---LY------K--DS--------------------------------------------LI-------------LI----------------------------------------------------------Q--T---------------K-------------D---------------MQ-----------------------------------------------------------------------------------E---PE----L-----------VY---F--N-A--------------F----------T----------------SS--------------T---------V---S-----------LI-----------------------VS-K-------------H----------------DN-------------------------------KF--------------E-------------TLSK--------------------N--QKILFK-------------------------------------------------NAN-E--------------------------------------------------------KEV-----------------------------------------I-----------------------A--------------------------------K-----------S------I---------------------G------I--------Q-N-------------------------LKV-F----------------------E----K---------Y----I-----------------------------------------------------------------------------------------------------------------------------------------------------------------------------------------------------------------------------V-S---------AL--------GE--------VT-K-------A----E-----F---------------------R----------------QR----------E-------------DF-------------------------------------------K------------------------------------K--------------------------
>WP_071319729_1_Type_II-C_984aa
----------------------------------------------------------------------------------------------------------------------------------------------------------------------------------------------------------------------------------------------------------------------------------------------------------------------------------------------M------------------------------------------------------A---------------------------------------------------------------------------------------------------------------------------------------------------------------------------------R---------------------------------I-LAFDIGISSIGW-AFS-------------------------------------------------------------------------------------------ENDE----------L----------KDC------------------GV---------R-------I----F-----T---K----AE----------N---------------------------P----K--TG-------E--SLAL-------P-------RRLARSARKRLARRKARLNHLKHLIAN--------------------E----------------------F---------KLN---Y--------E---------D-YQ-SF----------------DES---------------------LA-----------------------------KA--YK-------G----------S--------------------------------------------------------------L----IS--------P-----------------------------------------YE--------------------LR-F---------R-A-----L---N--------E---------------------------------------L----L-S-------K-------Q--DF----------------ARVILHIAKRRGY--------------------------------------------------------------------------------------------------------------------------------------------------------------------------------------DD-----------------------------I---K-----------------------------------------------------------N-----------------------------------------------------------------------N------G--------D--------------------E----------------------------------------------------------------E----K----------------------------------------------------------------------------------------G--------------------K------I------------------------------------------------------------------------------------------------------------------------------------------------------------------------------------------------LKAI-------------------------------------KQ-NEE-KL--------------------V---------------------N--------------------------------------------Y-----Q---------------------------------------------------------------------S-------------------------------V--G---------------------------------------------------------------------------------E-------YL-----------------------Y----------K------------------E--------------------------------------------Y--F-------------------------Q-------------------------------------------K---------FK------------ENSK-------------EF----IN-------------V--------------R----------------NK-----------KE----------S-------------------YE----------R-C--ITQS-FLKY-------------------ELKLIF------------------QKQ--R-----E---------------------------------------------------F----G-F--------------S---------------------------F---S-------K--------------------------------------K------------------FE--------------------------------------------E-E----V---------------------------------------L------------S---------------------------------------------------------------VAFYKRA-L-K----D---------------------------------------------------------------------------------------------------------------------------------------------------------------------------------FS-HLVGN------------------------CSF--------F---------------------T----------------D-----------------------E-------------------------------------------------------------------------------------------------------------------------------------------------K------R----APKN--------------------SPLAFMFVALT-RII-N-----I--------L----N-----N---------L---K-------------------------------N----------------T-E------------------------------GI------------------L--Y-------T------KD----D----LNA-L-------------L-N-E-------V--------L---------------------K------------N------------G-----T--------L-T----------------Y-KQ-----------T-K-------K------------L---L------------G----L-------------S--------D-----------------D----Y---------------------------------------------------E-----F-K-----------G----------------------E---K-------------------------------------------------------------------------------------------------------------------------------------------------------------------------------------------------------------------------------------------G------------------T----Y---F------IE-------------------------------------------------------------------------FKKY---KEFI----K------------------A----------------------------------------------L--------------------GE-H-----------------------------------------------NL------------------S----Q---------------------------------------------D-----------------------------------D-----------------------------L--N----EIA-----------KD---------------I--------------------------------------------------------T---------------------L-I------KD-----------------------------E---------I-------------------K----------LK-----------------------KAL----------------A----K---------------Y---------D------------------L---------N-----------------------------------Q-------------N---------QN-DS------------L-----S---K---L---------E------F-----------K-D--------------HLNISFKAL-----------------------------------------------------KLIT-----------------------P--------L----M--------------------------------L-------------------------------------------E---------G-----------------K-------------------------------K------------------YDE-----------------------------------------------------------------------A---------C--N-------------E-L---------------------N----------------------------------------------------------------------------------------------------------------------------------------------------------------------------------------L-------------------K--------------------V-----A--I-------------N---------------------------------------E-D----KK---------------------------------------------D-------------F----------------------LP------------A---------FN-----------------------------------------------------E-TY-----------------------------------------------YKD----------E---VTNPVVLRAIKE-----------------Y-------------------RKILNAL-L--------K--------------K--Y----G-------------K-------V----------------------H-------KINIELA-R----E------------------VG----K------NH---S---Q------RA----K--I----EKE----QN----E------NY----K----AK----KDAE----------I-EC----E------K--------------------------------------------L----------G--------------------------------------L----------------------K-----I------------------------------------N---S----------------------K----------------N--------I-------L--KLR---------------LFKEQ---K-------------------------------E-------F-------CAY---S-------------G----E-------------K------I-----------K---------------I------SD----L---Q-----D---E-K-----M---L-EIDHIY--------------PY--SRS------FDDS-YMNKVLVFT-K-QN------Q---E----K----LN-QTPF-------------------E-A----F-----G----------N----D------------S------------------------------------------A-------------------------------K--------W-QKI--EVL--A-------------------------------------------------------------------K------------N----------------------------------------------L-P-----------T-----------------------K-------------KQ--------------------------KR-IL-DK-----------N-Y-K-----------DK---------------------------------E---Q-------------------------K-----D--------------F-------------------KDRNLNDTRYIARLVLNYTKDYL-DF-------L---------------------------PL-------SD-DENTK---LNDTQKGS----------------K-------V----------H-------VEAK-----SGMLTSALR-H---------------T-----------------W--------------------------------G---------------------------F------------------------------------------------------S-------AK----------------------------------------------------------------------------------------------------------------------------------------------------------------------------------------------D--------------------------------------------------------------------------------------------------------------------------------------------------------------------------------------------------------------------------------------------------------------------------------------------------------------------------------------------------------R---N-----------NH--L-HHAIDAVIIAYA-N--------N-S-------I-V-K-A----------------------F-----------S---------------------D-------F---------KK---------------E----------------QE------S------------N------SAEL--------YA------------K---------------------------KIS--------------------------E---L-D--------------YK----------------------------------------------NK--------------------RK-------------------------F------------------------F-------------------------------------------E------------------P--------F-----------------------S---------------------G-----F--------R----------------------------------------------Q-------K----------------------------------VL-------------------------------------------------------------------------------------------------------------------------------------------------DK-I------------D---------------------EI-F-----------V-SK----PE---RK-K--------------------------------------------------------------------------------------------------------------------------------------------------------------------P----------------------S----GA---------L------HE------------------------------------------E-TFR-----K----------------------------------------------------------------------------------------------------------------------------------------------------------------------------------------------------------------------------------------------------------------------------------------------------------------------------------------------------------------------------------------------------------------------------------------------------------------------------------------------------------------------------------------------------------------------------------------------------------------------------------------------------------------------------------------------------E------------EE----F-----Y-------------------------------Q---S-----------Y--------------------G-----------------------------------------G----------------------------------------------------------------------------------------------------------------------------------------------------------------------------------------------------------------------------------------------------------------------------------------------------------------------------------------------------------------------------K------------E---G-----------------------V-----------------L-------------K-----ALELG----KIRK-----V---------------------------------------------------------------N--G-----------------------------------K--------------------------------------------------I----------V--K-N--G------D--------M-FR-VDI-F---K------------H------KK------T--------------N----------K----------FY------------------------------------------------------------------------------------------------------------------A------------------------------------V---PIY-TM-D---------------F--A---LK--------V-----------------------------------------------------------------L-------------------------------------------P----NKA---------V--------------AR---SKKG-E----------IKD---------------------------------WI-LM----------------------D----------------E-------------N-------Y------E-------FCF--------------------------S---LY------K--DS--------------------------------------------LI-------------LI----------------------------------------------------------Q--T---------------K-------------D---------------MQ-----------------------------------------------------------------------------------E---PE----F-----------VY---Y--N-A--------------F----------T----------------SS--------------T---------V---S-----------LI-----------------------VS-K-------------H----------------DN-------------------------------KF--------------E-------------TLSK--------------------N--QKILFK-------------------------------------------------NAN-E--------------------------------------------------------KEV-----------------------------------------I-----------------------A--------------------------------K-----------S------I---------------------G------I--------Q-N-------------------------LKV-F----------------------E----K---------Y----I-----------------------------------------------------------------------------------------------------------------------------------------------------------------------------------------------------------------------------V-S---------AL--------GE--------VT-K-------A----E-----F---------------------R----------------QR----------E-------------DF-------------------------------------------K------------------------------------K--------------------------
>WP_052802742_1_Type_II-C_984aa
----------------------------------------------------------------------------------------------------------------------------------------------------------------------------------------------------------------------------------------------------------------------------------------------------------------------------------------------M------------------------------------------------------A---------------------------------------------------------------------------------------------------------------------------------------------------------------------------------R---------------------------------I-LAFDIGISSIGW-AFS-------------------------------------------------------------------------------------------ENDE----------L----------KDC------------------GV---------R-------I----F-----T---K----AE----------N---------------------------P----K--TG-------E--SLAL-------P-------RRLARSARKRLARRKARLNHLKHLIAN--------------------E----------------------F---------KLN---Y--------E---------D-YQ-SF----------------DES---------------------LA-----------------------------KA--YK-------G----------S--------------------------------------------------------------L----IS--------P-----------------------------------------YE--------------------LR-F---------R-A-----L---N--------E---------------------------------------L----L-S-------K-------Q--DF----------------ARVILHIAKRRGY--------------------------------------------------------------------------------------------------------------------------------------------------------------------------------------DD-----------------------------I---K-----------------------------------------------------------N-----------------------------------------------------------------------N------G--------D--------------------E----------------------------------------------------------------E----K----------------------------------------------------------------------------------------G--------------------K------I------------------------------------------------------------------------------------------------------------------------------------------------------------------------------------------------LKAI-------------------------------------KQ-NEE-KL--------------------V---------------------N--------------------------------------------Y-----Q---------------------------------------------------------------------S-------------------------------V--G---------------------------------------------------------------------------------E-------YL-----------------------Y----------K------------------E--------------------------------------------Y--F-------------------------Q-------------------------------------------K---------FK------------ENSK-------------EF----IN-------------V--------------R----------------NK-----------KE----------S-------------------YE----------R-C--ITQS-FLKY-------------------ELKLIF------------------QKQ--R-----E---------------------------------------------------F----G-F--------------S---------------------------F---S-------K--------------------------------------K------------------FE--------------------------------------------E-E----V---------------------------------------L------------S---------------------------------------------------------------VAFYKRV-L-K----D---------------------------------------------------------------------------------------------------------------------------------------------------------------------------------FS-HLVGN------------------------CSF--------F---------------------S----------------D-----------------------E-------------------------------------------------------------------------------------------------------------------------------------------------K------R----APKN--------------------SPLAFMFVALT-RII-N-----L--------L----N-----N---------L---K-------------------------------N----------------T-E------------------------------GI------------------L--Y-------T------KD----D----LNA-L-------------L-N-E-------V--------L---------------------K------------N------------G-----T--------L-T----------------Y-KQ-----------T-K-------K------------L---L------------G----L-------------S--------D-----------------D----Y---------------------------------------------------E-----F-K-----------G----------------------E---K-------------------------------------------------------------------------------------------------------------------------------------------------------------------------------------------------------------------------------------------G------------------T----Y---F------IE-------------------------------------------------------------------------FKKY---KEFI----K------------------A----------------------------------------------L--------------------GE-H-----------------------------------------------NL------------------S----Q---------------------------------------------D-----------------------------------D-----------------------------L--N----EIA-----------KD---------------I--------------------------------------------------------T---------------------L-I------KD-----------------------------E---------I-------------------K----------LK-----------------------KAL----------------V----K---------------Y---------D------------------L---------N-----------------------------------Q-------------N---------QI-DS------------L-----S---K---L---------E------F-----------K-D--------------HLNISFKAL-----------------------------------------------------KLIT-----------------------P--------L----M--------------------------------L-------------------------------------------E---------G-----------------K-------------------------------K------------------YDE-----------------------------------------------------------------------A---------C--N-------------E-L---------------------N----------------------------------------------------------------------------------------------------------------------------------------------------------------------------------------L-------------------K--------------------V-----A--I-------------N---------------------------------------E-D----KK---------------------------------------------D-------------F----------------------LP------------A---------FN-----------------------------------------------------E-TY-----------------------------------------------YKD----------E---VTNPVVLRAIKE-----------------Y-------------------RKVLNAL-L--------K--------------K--Y----G-------------K-------V----------------------H-------KINIELA-R----E------------------VG----K------NH---S---Q------RA----K--I----EKE----QN----E------NY----K----AK----KDAE----------L-EC----E------K--------------------------------------------L----------G--------------------------------------L----------------------K-----I------------------------------------N---S----------------------K----------------N--------I-------L--KLR---------------LFKEQ---K-------------------------------E-------F-------CAY---S-------------G----E-------------K------I-----------K---------------I------SD----L---Q-----D---E-K-----M---L-EIDHIY--------------PY--SRS------FDDS-YMNKVLVFT-K-QN------Q---E----K----LN-KTPF-------------------E-A----F-----G----------N----D------------S------------------------------------------A-------------------------------K--------W-QKI--EVL--A-------------------------------------------------------------------K------------N----------------------------------------------L-P-----------T-----------------------K-------------KQ--------------------------KR-IL-DK-----------N-Y-K-----------DK---------------------------------E---Q-------------------------K-----D--------------F-------------------KDRNLNDTRYIARLVLNYTKDYL-DF-------L---------------------------PL-------SD-DENTK---LNDTQKGS----------------K-------V----------H-------VEAK-----SGMLTSALR-H---------------T-----------------W--------------------------------G---------------------------F------------------------------------------------------S-------TK----------------------------------------------------------------------------------------------------------------------------------------------------------------------------------------------D--------------------------------------------------------------------------------------------------------------------------------------------------------------------------------------------------------------------------------------------------------------------------------------------------------------------------------------------------------R---N-----------NH--L-HHAIDAVIIAYA-N--------N-S-------I-V-K-A----------------------F-----------S---------------------D-------F---------KK---------------E----------------QE------S------------N------SAEL--------YA------------K---------------------------KIS--------------------------E---L-D--------------YK----------------------------------------------NK--------------------RK-------------------------F------------------------F-------------------------------------------E------------------P--------F-----------------------S---------------------G-----F--------R----------------------------------------------Q-------K----------------------------------VL-------------------------------------------------------------------------------------------------------------------------------------------------DK-I------------D---------------------EI-F-----------V-SK----PE---RK-K--------------------------------------------------------------------------------------------------------------------------------------------------------------------P----------------------S----GA---------L------HE------------------------------------------E-TFR-----K----------------------------------------------------------------------------------------------------------------------------------------------------------------------------------------------------------------------------------------------------------------------------------------------------------------------------------------------------------------------------------------------------------------------------------------------------------------------------------------------------------------------------------------------------------------------------------------------------------------------------------------------------------------------------------------------------E------------EE----F-----Y-------------------------------Q---S-----------Y--------------------G-----------------------------------------G----------------------------------------------------------------------------------------------------------------------------------------------------------------------------------------------------------------------------------------------------------------------------------------------------------------------------------------------------------------------------K------------E---G-----------------------V-----------------L-------------K-----ALELG----KIRK-----V---------------------------------------------------------------N--G-----------------------------------K--------------------------------------------------I----------V--K-N--G------D--------M-FR-VDI-F---K------------H------KK------T--------------N----------K----------FY------------------------------------------------------------------------------------------------------------------A------------------------------------V---PIY-TM-D---------------F--A---LK--------V-----------------------------------------------------------------L-------------------------------------------P----NKA---------V--------------AR---SKKG-E----------IKD---------------------------------WI-LM----------------------D----------------E-------------N-------Y------E-------FCF--------------------------S---LY------K--DS--------------------------------------------LI-------------LI----------------------------------------------------------Q--T---------------K-------------D---------------MQ-----------------------------------------------------------------------------------E---PE----F-----------VY---Y--N-A--------------F----------T----------------SS--------------T---------V---S-----------LI-----------------------VS-K-------------H----------------DN-------------------------------KF--------------E-------------TLSK--------------------N--QKILFK-------------------------------------------------NAN-E--------------------------------------------------------KEV-----------------------------------------I-----------------------A--------------------------------K-----------S------I---------------------G------I--------Q-N-------------------------LKV-F----------------------E----K---------Y----I-----------------------------------------------------------------------------------------------------------------------------------------------------------------------------------------------------------------------------V-S---------AL--------GE--------VT-K-------A----E-----F---------------------R----------------QR----------E-------------DF-------------------------------------------K------------------------------------K--------------------------
>WP_002780990_1_Type_II-C_984aa
----------------------------------------------------------------------------------------------------------------------------------------------------------------------------------------------------------------------------------------------------------------------------------------------------------------------------------------------M------------------------------------------------------A---------------------------------------------------------------------------------------------------------------------------------------------------------------------------------R---------------------------------I-LAFDIGISSIGW-AFS-------------------------------------------------------------------------------------------ENDE----------L----------KDC------------------GV---------R-------I----F-----T---K----AE----------N---------------------------P----K--TG-------E--SLAL-------P-------RRLARSARKRLARRKARLNHLKHLIAN--------------------E----------------------F---------KLN---Y--------E---------D-YQ-SF----------------DES---------------------LA-----------------------------KA--YK-------G----------S--------------------------------------------------------------L----IS--------P-----------------------------------------YE--------------------LR-F---------R-A-----L---N--------E---------------------------------------L----L-S-------K-------Q--DF----------------ARVILHIAKRRGY--------------------------------------------------------------------------------------------------------------------------------------------------------------------------------------DD-----------------------------I---K-----------------------------------------------------------N-----------------------------------------------------------------------N------G--------D--------------------E----------------------------------------------------------------E----K----------------------------------------------------------------------------------------S--------------------E------I------------------------------------------------------------------------------------------------------------------------------------------------------------------------------------------------LKAI-------------------------------------KQ-NEE-KL--------------------V---------------------N--------------------------------------------Y-----Q---------------------------------------------------------------------S-------------------------------V--G---------------------------------------------------------------------------------E-------YL-----------------------Y----------K------------------E--------------------------------------------Y--F-------------------------Q-------------------------------------------K---------FK------------ENSK-------------EF----IN-------------V--------------R----------------NK-----------KE----------S-------------------YE----------R-C--IAQS-FLKD-------------------ELKLIF------------------QKQ--R-----E---------------------------------------------------F----G-F--------------S---------------------------F---S-------K--------------------------------------K------------------FE--------------------------------------------E-E----V---------------------------------------L------------S---------------------------------------------------------------VAFYKRA-L-K----D---------------------------------------------------------------------------------------------------------------------------------------------------------------------------------FS-HLVGN------------------------CSF--------F---------------------T----------------D-----------------------E-------------------------------------------------------------------------------------------------------------------------------------------------K------R----APKN--------------------SPLAFMFVALT-RII-N-----L--------L----N-----N---------L---K-------------------------------N----------------T-E------------------------------GI------------------L--Y-------T------KD----D----LNT-L-------------L-N-E-------V--------L---------------------K------------N------------G-----T--------L-T----------------Y-KQ-----------T-K-------K------------L---L------------G----L-------------S--------D-----------------D----Y---------------------------------------------------E-----F-K-----------G----------------------E---K-------------------------------------------------------------------------------------------------------------------------------------------------------------------------------------------------------------------------------------------G------------------T----Y---F------IE-------------------------------------------------------------------------FKKY---KEFI----K------------------A----------------------------------------------L--------------------GE-H-----------------------------------------------NL------------------S----Q---------------------------------------------D-----------------------------------N-----------------------------L--N----EIA-----------KD---------------I--------------------------------------------------------T---------------------L-I------KD-----------------------------E---------I-------------------K----------LK-----------------------KAL----------------A----K---------------Y---------D------------------L---------N-----------------------------------Q-------------N---------QI-DS------------L-----S---K---L---------E------F-----------K-D--------------HLNISFKAL-----------------------------------------------------KLIT-----------------------P--------L----M--------------------------------L-------------------------------------------E---------G-----------------K-------------------------------K------------------YDE-----------------------------------------------------------------------A---------Y--N-------------E-L---------------------N----------------------------------------------------------------------------------------------------------------------------------------------------------------------------------------L-------------------K--------------------V-----A--I-------------N---------------------------------------E-D----KK---------------------------------------------D-------------F----------------------LP------------A---------FN-----------------------------------------------------E-TY-----------------------------------------------YKD----------E---VTNPVVLRAIKE-----------------Y-------------------RKVLNAL-L--------K--------------K--Y----G-------------K-------V----------------------H-------KINIELA-R----E------------------VG----K------NH---S---Q------RA----K--I----EKE----QN----E------NY----K----AK----KDAE----------L-EC----E------K--------------------------------------------L----------G--------------------------------------L----------------------K-----I------------------------------------N---S----------------------K----------------N--------I-------L--KLR---------------LFKEQ---K-------------------------------E-------F-------CAY---S-------------G----E-------------K------I-----------K---------------I------SD----L---Q-----D---E-K-----M---L-EIDHIY--------------PY--SRS------FDDS-YMNKVLVFT-K-QN------Q---E----K----LN-QTPF-------------------E-A----F-----G----------N----D------------S------------------------------------------A-------------------------------K--------W-QKI--EVL--A-------------------------------------------------------------------K------------N----------------------------------------------L-P-----------T-----------------------K-------------KQ--------------------------KR-IL-DK-----------N-Y-K-----------DK---------------------------------E---Q-------------------------K-----D--------------F-------------------KDRNLNDTRYIARLVLNYTKDYL-DF-------L---------------------------PL-------SD-DENTK---LNDTQKGS----------------K-------V----------H-------VEAK-----SGMLTSALR-H---------------T-----------------W--------------------------------G---------------------------F------------------------------------------------------S-------AK----------------------------------------------------------------------------------------------------------------------------------------------------------------------------------------------D--------------------------------------------------------------------------------------------------------------------------------------------------------------------------------------------------------------------------------------------------------------------------------------------------------------------------------------------------------R---N-----------NH--L-HHAIDAVIIAYA-N--------N-S-------I-V-K-A----------------------F-----------S---------------------D-------F---------KK---------------E----------------QE------S------------N------SAEL--------YA------------K---------------------------KIS--------------------------E---L-D--------------YK----------------------------------------------NK--------------------RK-------------------------F------------------------F-------------------------------------------E------------------P--------F-----------------------S---------------------G-----F--------R----------------------------------------------Q-------K----------------------------------VL-------------------------------------------------------------------------------------------------------------------------------------------------DK-I------------D---------------------EI-F-----------V-SK----PE---RK-K--------------------------------------------------------------------------------------------------------------------------------------------------------------------P----------------------S----GA---------L------HE------------------------------------------E-TFR-----K----------------------------------------------------------------------------------------------------------------------------------------------------------------------------------------------------------------------------------------------------------------------------------------------------------------------------------------------------------------------------------------------------------------------------------------------------------------------------------------------------------------------------------------------------------------------------------------------------------------------------------------------------------------------------------------------------E------------EE----F-----Y-------------------------------Q---S-----------Y--------------------G-----------------------------------------G----------------------------------------------------------------------------------------------------------------------------------------------------------------------------------------------------------------------------------------------------------------------------------------------------------------------------------------------------------------------------K------------E---G-----------------------V-----------------L-------------K-----ALELG----KIRK-----V---------------------------------------------------------------N--G-----------------------------------K--------------------------------------------------I----------V--K-N--G------D--------M-FR-VDI-F---K------------H------KK------T--------------N----------K----------FY------------------------------------------------------------------------------------------------------------------A------------------------------------V---PIY-TM-D---------------F--A---LK--------V-----------------------------------------------------------------L-------------------------------------------P----NKA---------V--------------AR---SKKG-E----------IKD---------------------------------WI-LM----------------------D----------------E-------------N-------Y------E-------FCF--------------------------S---LY------K--DS--------------------------------------------LI-------------LI----------------------------------------------------------Q--T---------------K-------------D---------------MQ-----------------------------------------------------------------------------------E---PE----L-----------VY---F--N-A--------------F----------T----------------SS--------------T---------V---S-----------LI-----------------------VS-K-------------H----------------DN-------------------------------KF--------------E-------------TLSK--------------------N--QKILFK-------------------------------------------------NAN-E--------------------------------------------------------KEV-----------------------------------------I-----------------------A--------------------------------K-----------S------I---------------------G------I--------Q-N-------------------------LKV-F----------------------E----K---------Y----I-----------------------------------------------------------------------------------------------------------------------------------------------------------------------------------------------------------------------------V-S---------AL--------GE--------VT-K-------A----E-----F---------------------R----------------QR----------E-------------DF-------------------------------------------K------------------------------------K--------------------------
>WP_012006786_1_Type_II-C_984aa
----------------------------------------------------------------------------------------------------------------------------------------------------------------------------------------------------------------------------------------------------------------------------------------------------------------------------------------------M------------------------------------------------------A---------------------------------------------------------------------------------------------------------------------------------------------------------------------------------R---------------------------------I-LAFDIGISSIGW-AFS-------------------------------------------------------------------------------------------ENDE----------L----------KDC------------------GV---------R-------I----F-----T---K----AE----------N---------------------------P----K--TG-------E--SLAL-------P-------RRLARSARKRLARRKARLNHLKHLIAN--------------------E----------------------F---------KLN---Y--------E---------D-YQ-SF----------------DES---------------------LA-----------------------------KA--YK-------G----------S--------------------------------------------------------------L----IS--------P-----------------------------------------YE--------------------LR-F---------R-A-----L---N--------E---------------------------------------L----L-S-------K-------Q--DF----------------ARVILHIAKRRGY--------------------------------------------------------------------------------------------------------------------------------------------------------------------------------------DD-----------------------------I---K-----------------------------------------------------------N-----------------------------------------------------------------------N------G--------D--------------------E----------------------------------------------------------------E----K----------------------------------------------------------------------------------------S--------------------E------I------------------------------------------------------------------------------------------------------------------------------------------------------------------------------------------------LKAI-------------------------------------KQ-NEE-KL--------------------V---------------------N--------------------------------------------Y-----Q---------------------------------------------------------------------S-------------------------------V--G---------------------------------------------------------------------------------E-------YL-----------------------Y----------K------------------E--------------------------------------------Y--F-------------------------Q-------------------------------------------K---------FK------------ENSK-------------EF----IN-------------V--------------R----------------NK-----------KE----------S-------------------YE----------R-C--ITQS-FLKD-------------------ELKLIF------------------QKQ--R-----E---------------------------------------------------F----G-F--------------S---------------------------F---S-------K--------------------------------------K------------------FE--------------------------------------------E-E----V---------------------------------------L------------S---------------------------------------------------------------VAFYKRA-L-K----D---------------------------------------------------------------------------------------------------------------------------------------------------------------------------------FS-HLVGN------------------------CSF--------F---------------------T----------------D-----------------------E-------------------------------------------------------------------------------------------------------------------------------------------------K------R----APKN--------------------SPLAFMFVALT-RII-N-----I--------L----N-----N---------L---K-------------------------------N----------------T-E------------------------------GI------------------L--Y-------T------KD----D----LNA-L-------------L-N-E-------V--------L---------------------K------------N------------G-----T--------L-T----------------Y-KQ-----------T-K-------K------------L---L------------G----L-------------S--------D-----------------D----Y---------------------------------------------------E-----F-K-----------G----------------------E---K-------------------------------------------------------------------------------------------------------------------------------------------------------------------------------------------------------------------------------------------G------------------T----Y---F------IE-------------------------------------------------------------------------FKKY---KEFI----K------------------A----------------------------------------------L--------------------GE-H-----------------------------------------------NL------------------S----Q---------------------------------------------D-----------------------------------D-----------------------------L--N----EIA-----------KD---------------I--------------------------------------------------------T---------------------L-I------KD-----------------------------E---------I-------------------K----------LK-----------------------KAL----------------A----K---------------Y---------D------------------L---------N-----------------------------------Q-------------N---------QI-DS------------L-----S---K---L---------E------F-----------K-D--------------HLNISFKAL-----------------------------------------------------KLIT-----------------------P--------L----M--------------------------------L-------------------------------------------E---------G-----------------K-------------------------------K------------------YDE-----------------------------------------------------------------------A---------C--N-------------E-L---------------------N----------------------------------------------------------------------------------------------------------------------------------------------------------------------------------------L-------------------K--------------------V-----A--I-------------N---------------------------------------E-D----KK---------------------------------------------D-------------F----------------------LP------------A---------FN-----------------------------------------------------E-TY-----------------------------------------------YKD----------E---VTNPVVLRAIKE-----------------Y-------------------RKILNAL-L--------K--------------K--Y----G-------------K-------V----------------------H-------KINIELA-R----E------------------VG----K------NH---S---Q------RA----K--I----EKE----QN----E------NY----K----AK----KDAE----------I-EC----E------K--------------------------------------------L----------G--------------------------------------L----------------------K-----I------------------------------------N---S----------------------K----------------N--------I-------L--KLR---------------LFKEQ---K-------------------------------E-------F-------CAY---S-------------G----E-------------K------I-----------K---------------L------SD----L---Q-----D---E-K-----M---L-EIDHIY--------------PY--SRS------FDDS-YMNKVLVFT-K-QN------Q---E----K----LN-KTPF-------------------E-A----F-----G----------N----D------------S------------------------------------------T-------------------------------K--------W-QKI--EVL--A-------------------------------------------------------------------K------------N----------------------------------------------L-P-----------E-----------------------K-------------KQ--------------------------KR-IL-DK-----------N-Y-K-----------DK---------------------------------E---Q-------------------------K-----D--------------F-------------------KDRNLNDTRYIARLVLNYTKDYL-DF-------L---------------------------PL-------SD-DENTK---LNDTQKGS----------------K-------V----------H-------VEAK-----SGMLTSALR-H---------------T-----------------W--------------------------------G---------------------------F------------------------------------------------------S-------AK----------------------------------------------------------------------------------------------------------------------------------------------------------------------------------------------D--------------------------------------------------------------------------------------------------------------------------------------------------------------------------------------------------------------------------------------------------------------------------------------------------------------------------------------------------------R---N-----------NH--L-HHAIDAAIIAYA-N--------N-S-------I-V-K-A----------------------F-----------S---------------------D-------F---------KK---------------E----------------QE------S------------N------SVEL--------YA------------K---------------------------KIS--------------------------E---L-D--------------YK----------------------------------------------NK--------------------RK-------------------------F------------------------F-------------------------------------------E------------------P--------F-----------------------S---------------------G-----F--------R----------------------------------------------Q-------K----------------------------------VL-------------------------------------------------------------------------------------------------------------------------------------------------DK-I------------D---------------------EI-F-----------V-SK----PE---RK-K--------------------------------------------------------------------------------------------------------------------------------------------------------------------P----------------------S----GA---------L------HE------------------------------------------E-TFR-----K----------------------------------------------------------------------------------------------------------------------------------------------------------------------------------------------------------------------------------------------------------------------------------------------------------------------------------------------------------------------------------------------------------------------------------------------------------------------------------------------------------------------------------------------------------------------------------------------------------------------------------------------------------------------------------------------------E------------EE----F-----Y-------------------------------Q---S-----------Y--------------------G-----------------------------------------G----------------------------------------------------------------------------------------------------------------------------------------------------------------------------------------------------------------------------------------------------------------------------------------------------------------------------------------------------------------------------K------------E---G-----------------------V-----------------L-------------K-----ALELG----KIRK-----V---------------------------------------------------------------N--G-----------------------------------K--------------------------------------------------I----------V--K-N--G------D--------M-FR-VDI-F---K------------H------KK------T--------------N----------K----------FY------------------------------------------------------------------------------------------------------------------A------------------------------------V---PIY-TM-D---------------F--A---LK--------V-----------------------------------------------------------------L-------------------------------------------P----NKA---------V--------------AR---SKKG-E----------IKD---------------------------------WI-LM----------------------D----------------E-------------N-------Y------E-------FCF--------------------------S---LY------K--DS--------------------------------------------LI-------------LI----------------------------------------------------------Q--T---------------K-------------D---------------MQ-----------------------------------------------------------------------------------E---PE----L-----------VY---F--N-A--------------F----------T----------------SS--------------T---------V---S-----------LI-----------------------VS-K-------------H----------------DN-------------------------------KF--------------E-------------TLSK--------------------N--QKILFK-------------------------------------------------NAN-E--------------------------------------------------------KEV-----------------------------------------I-----------------------A--------------------------------K-----------S------I---------------------G------I--------Q-N-------------------------LKV-F----------------------E----K---------Y----I-----------------------------------------------------------------------------------------------------------------------------------------------------------------------------------------------------------------------------V-S---------AL--------GE--------VT-K-------A----E-----F---------------------R----------------QR----------E-------------DF-------------------------------------------K------------------------------------K--------------------------
>WP_002799306_1_Type_II-C_984aa
----------------------------------------------------------------------------------------------------------------------------------------------------------------------------------------------------------------------------------------------------------------------------------------------------------------------------------------------M------------------------------------------------------A---------------------------------------------------------------------------------------------------------------------------------------------------------------------------------R---------------------------------I-LAFDIGISSIGW-AFS-------------------------------------------------------------------------------------------ENDE----------L----------KDC------------------GV---------R-------I----F-----T---K----AE----------N---------------------------P----K--TG-------E--SLAL-------P-------RRLARSARKRLARRKARLNHLKHLIAN--------------------E----------------------F---------KLN---Y--------E---------D-YQ-SF----------------DES---------------------LA-----------------------------KA--YK-------G----------S--------------------------------------------------------------L----IS--------P-----------------------------------------YE--------------------LR-F---------R-A-----L---N--------E---------------------------------------L----L-S-------K-------Q--DF----------------ARVILHIAKRRGY--------------------------------------------------------------------------------------------------------------------------------------------------------------------------------------DD-----------------------------I---K-----------------------------------------------------------N-----------------------------------------------------------------------S------D--------D--------------------K----------------------------------------------------------------E----K----------------------------------------------------------------------------------------G--------------------A------I------------------------------------------------------------------------------------------------------------------------------------------------------------------------------------------------LKAI-------------------------------------KQ-NEE-KL--------------------A---------------------N--------------------------------------------Y-----Q---------------------------------------------------------------------S-------------------------------V--G---------------------------------------------------------------------------------E-------YL-----------------------Y----------K------------------E--------------------------------------------Y--F-------------------------Q-------------------------------------------K---------FK------------ENSK-------------EF----TN-------------V--------------R----------------NK-----------KE----------S-------------------YE----------R-C--IAQS-FLKD-------------------ELKLIF------------------KKQ--R-----E---------------------------------------------------F----G-F--------------S---------------------------F---S-------K--------------------------------------K------------------FE--------------------------------------------E-E----V---------------------------------------L------------S---------------------------------------------------------------VAFYKRA-L-K----D---------------------------------------------------------------------------------------------------------------------------------------------------------------------------------FS-HLVGN------------------------CSF--------F---------------------T----------------D-----------------------E-------------------------------------------------------------------------------------------------------------------------------------------------K------R----APKN--------------------SPLAFMFVALT-RII-N-----L--------L----N-----N---------L---K-------------------------------N----------------T-E------------------------------GI------------------L--Y-------T------KD----D----LNA-L-------------L-N-E-------V--------L---------------------K------------N------------G-----T--------L-T----------------Y-KQ-----------T-K-------K------------L---L------------G----L-------------S--------D-----------------D----Y---------------------------------------------------E-----F-K-----------G----------------------E---K-------------------------------------------------------------------------------------------------------------------------------------------------------------------------------------------------------------------------------------------G------------------T----Y---F------IE-------------------------------------------------------------------------FKKY---KEFI----K------------------A----------------------------------------------L--------------------GD-H-----------------------------------------------SL------------------S----Q---------------------------------------------D-----------------------------------D-----------------------------L--N----EIA-----------KD---------------I--------------------------------------------------------T---------------------L-I------KD-----------------------------E---------I-------------------K----------LK-----------------------KAL----------------A----K---------------Y---------D------------------L---------N-----------------------------------Q-------------N---------QI-DS------------L-----S---K---L---------E------F-----------K-D--------------HLNISFKAL-----------------------------------------------------KLIT-----------------------P--------L----M--------------------------------L-------------------------------------------E---------G-----------------K-------------------------------K------------------YDE-----------------------------------------------------------------------A---------C--N-------------E-L---------------------N----------------------------------------------------------------------------------------------------------------------------------------------------------------------------------------L-------------------K--------------------V-----A--I-------------N---------------------------------------E-D----KK---------------------------------------------D-------------F----------------------LP------------A---------FN-----------------------------------------------------E-TY-----------------------------------------------YKD----------E---VTNPVVLRAIKE-----------------Y-------------------RKVLNAL-L--------K--------------K--Y----G-------------K-------V----------------------H-------KINIELA-R----E------------------VG----K------NY---S---Q------RA----K--I----EKE----QN----E------NY----K----AK----KDAE----------L-EC----E------K--------------------------------------------L----------G--------------------------------------L----------------------K-----I------------------------------------N---S----------------------K----------------N--------I-------L--KLR---------------LFKEQ---K-------------------------------E-------F-------CAY---S-------------G----E-------------K------I-----------K---------------I------SD----L---Q-----D---E-K-----M---L-EIDHIY--------------PY--SRS------FDDS-YMNKVLVFT-K-QN------Q---E----K----LN-QTPF-------------------E-A----F-----G----------N----D------------S------------------------------------------A-------------------------------K--------W-QKI--EVL--A-------------------------------------------------------------------K------------N----------------------------------------------L-P-----------T-----------------------K-------------KQ--------------------------KR-IL-DK-----------N-Y-K-----------DK---------------------------------E---Q-------------------------K-----D--------------F-------------------KDRNLNDTRYIARLVLNYTKDYL-DF-------L---------------------------PL-------SD-DENTK---LNDTQKGS----------------K-------V----------H-------VEAK-----SGMLTSALR-H---------------T-----------------W--------------------------------G---------------------------F------------------------------------------------------S-------AK----------------------------------------------------------------------------------------------------------------------------------------------------------------------------------------------D--------------------------------------------------------------------------------------------------------------------------------------------------------------------------------------------------------------------------------------------------------------------------------------------------------------------------------------------------------R---N-----------NH--L-HHAIDAVIIAYA-N--------N-S-------I-V-K-A----------------------F-----------S---------------------D-------F---------KK---------------E----------------QE------S------------N------SAEL--------YA------------K---------------------------KIS--------------------------E---L-D--------------YK----------------------------------------------NK--------------------RK-------------------------F------------------------F-------------------------------------------E------------------P--------F-----------------------S---------------------G-----F--------R----------------------------------------------Q-------K----------------------------------VL-------------------------------------------------------------------------------------------------------------------------------------------------DK-I------------D---------------------EI-F-----------V-SK----PE---RK-K--------------------------------------------------------------------------------------------------------------------------------------------------------------------P----------------------S----GA---------L------HE------------------------------------------E-TFR-----K----------------------------------------------------------------------------------------------------------------------------------------------------------------------------------------------------------------------------------------------------------------------------------------------------------------------------------------------------------------------------------------------------------------------------------------------------------------------------------------------------------------------------------------------------------------------------------------------------------------------------------------------------------------------------------------------------E------------EE----F-----Y-------------------------------Q---S-----------Y--------------------G-----------------------------------------G----------------------------------------------------------------------------------------------------------------------------------------------------------------------------------------------------------------------------------------------------------------------------------------------------------------------------------------------------------------------------K------------E---G-----------------------V-----------------L-------------K-----ALELG----KIRK-----V---------------------------------------------------------------N--G-----------------------------------K--------------------------------------------------I----------V--K-N--G------D--------M-FR-VDI-F---K------------H------KK------T--------------N----------K----------FY------------------------------------------------------------------------------------------------------------------A------------------------------------V---PIY-TM-D---------------F--A---LK--------V-----------------------------------------------------------------L-------------------------------------------P----NKA---------V--------------AR---SKKG-E----------IKD---------------------------------WI-LM----------------------D----------------E-------------N-------Y------E-------FCF--------------------------S---LY------K--DS--------------------------------------------LI-------------LI----------------------------------------------------------Q--T---------------K-------------D---------------MQ-----------------------------------------------------------------------------------E---PE----F-----------VY---Y--N-A--------------F----------T----------------SS--------------T---------V---S-----------LI-----------------------VS-K-------------H----------------DN-------------------------------KF--------------E-------------TLSK--------------------N--QKILFK-------------------------------------------------NAN-E--------------------------------------------------------KEV-----------------------------------------I-----------------------A--------------------------------K-----------S------I---------------------G------I--------Q-N-------------------------LKV-F----------------------E----K---------Y----I-----------------------------------------------------------------------------------------------------------------------------------------------------------------------------------------------------------------------------V-S---------AL--------GE--------VT-K-------A----E-----F---------------------R----------------QR----------E-------------DF-------------------------------------------K------------------------------------K--------------------------
>WP_002883590_1_Type_II-C_984aa
----------------------------------------------------------------------------------------------------------------------------------------------------------------------------------------------------------------------------------------------------------------------------------------------------------------------------------------------M------------------------------------------------------A---------------------------------------------------------------------------------------------------------------------------------------------------------------------------------R---------------------------------I-LAFDIGISSIGW-AFS-------------------------------------------------------------------------------------------ENDE----------L----------KDC------------------GV---------R-------I----F-----T---K----AE----------N---------------------------P----K--TG-------E--SLAL-------P-------RRLARSARKRLARRKARLNHLKHLIAN--------------------E----------------------F---------KLN---Y--------E---------D-YQ-SF----------------DES---------------------LA-----------------------------KA--YK-------G----------S--------------------------------------------------------------L----IS--------P-----------------------------------------YE--------------------LR-F---------R-A-----L---N--------E---------------------------------------L----L-S-------K-------Q--DF----------------ARVILHIAKRRGY--------------------------------------------------------------------------------------------------------------------------------------------------------------------------------------DD-----------------------------I---K-----------------------------------------------------------N-----------------------------------------------------------------------S------D--------D--------------------K----------------------------------------------------------------E----K----------------------------------------------------------------------------------------G--------------------A------I------------------------------------------------------------------------------------------------------------------------------------------------------------------------------------------------LKAI-------------------------------------KQ-NEE-KL--------------------A---------------------N--------------------------------------------Y-----Q---------------------------------------------------------------------S-------------------------------V--G---------------------------------------------------------------------------------E-------YL-----------------------Y----------K------------------E--------------------------------------------Y--F-------------------------Q-------------------------------------------K---------FK------------ENSK-------------EF----TN-------------V--------------R----------------NK-----------KE----------S-------------------YE----------R-C--IAQS-FLKD-------------------ELKLIF------------------KKQ--R-----E---------------------------------------------------F----G-F--------------S---------------------------F---S-------K--------------------------------------K------------------FE--------------------------------------------E-E----V---------------------------------------L------------S---------------------------------------------------------------VAFYKRA-L-K----D---------------------------------------------------------------------------------------------------------------------------------------------------------------------------------FS-HLVGN------------------------CSF--------F---------------------T----------------D-----------------------E-------------------------------------------------------------------------------------------------------------------------------------------------K------R----APKN--------------------SPLAFMFVALT-RII-N-----L--------L----N-----N---------L---K-------------------------------N----------------T-E------------------------------GI------------------L--Y-------T------KD----D----LNA-L-------------L-N-E-------V--------L---------------------K------------N------------G-----T--------L-T----------------Y-KQ-----------T-K-------K------------L---L------------G----L-------------S--------D-----------------D----Y---------------------------------------------------E-----F-K-----------G----------------------E---K-------------------------------------------------------------------------------------------------------------------------------------------------------------------------------------------------------------------------------------------G------------------T----Y---F------IE-------------------------------------------------------------------------FKKY---KEFI----K------------------A----------------------------------------------L--------------------GD-H-----------------------------------------------SL------------------S----Q---------------------------------------------D-----------------------------------D-----------------------------L--N----EIA-----------KD---------------I--------------------------------------------------------T---------------------L-I------KD-----------------------------E---------I-------------------K----------LK-----------------------KAL----------------A----K---------------Y---------D------------------L---------N-----------------------------------Q-------------N---------QI-DS------------L-----S---K---L---------E------F-----------K-D--------------HLNISFKAL-----------------------------------------------------KLIT-----------------------P--------L----M--------------------------------L-------------------------------------------E---------G-----------------K-------------------------------K------------------YDE-----------------------------------------------------------------------A---------C--N-------------E-L---------------------N----------------------------------------------------------------------------------------------------------------------------------------------------------------------------------------L-------------------K--------------------V-----A--I-------------N---------------------------------------E-D----KK---------------------------------------------D-------------F----------------------LP------------A---------FN-----------------------------------------------------E-TY-----------------------------------------------YKD----------E---VTNPVVLRAIKE-----------------Y-------------------RKVLNAL-L--------K--------------K--Y----G-------------K-------V----------------------H-------KINIELA-R----E------------------VG----K------NY---S---Q------RA----K--I----EKE----QN----E------NY----K----AK----KDAE----------L-EC----E------K--------------------------------------------L----------G--------------------------------------L----------------------K-----I------------------------------------N---S----------------------K----------------N--------I-------L--KLR---------------LFKEQ---K-------------------------------E-------F-------CAY---S-------------G----E-------------K------I-----------K---------------I------SD----L---Q-----D---E-K-----M---L-EIDHIY--------------PY--SRS------FDDS-YMNKVLVFT-K-QN------Q---E----K----LN-QTPF-------------------E-A----F-----G----------N----D------------S------------------------------------------A-------------------------------K--------W-QKI--EVL--A-------------------------------------------------------------------K------------N----------------------------------------------L-P-----------T-----------------------K-------------KQ--------------------------KR-IL-DK-----------N-Y-K-----------DK---------------------------------E---Q-------------------------K-----N--------------F-------------------KDRNLNDTRYIARLVLNYTKDYL-DF-------L---------------------------PL-------SD-DENTK---LNDTQKGS----------------K-------V----------H-------VEAK-----SGMLTSALR-H---------------T-----------------W--------------------------------G---------------------------F------------------------------------------------------S-------AK----------------------------------------------------------------------------------------------------------------------------------------------------------------------------------------------D--------------------------------------------------------------------------------------------------------------------------------------------------------------------------------------------------------------------------------------------------------------------------------------------------------------------------------------------------------R---N-----------NH--L-HHTIDAVIIAYA-N--------N-S-------I-V-K-A----------------------F-----------S---------------------D-------F---------KK---------------E----------------QE------S------------N------SAEL--------YA------------K---------------------------KIS--------------------------E---L-D--------------YK----------------------------------------------NK--------------------RK-------------------------F------------------------F-------------------------------------------E------------------P--------F-----------------------S---------------------G-----F--------R----------------------------------------------Q-------K----------------------------------VL-------------------------------------------------------------------------------------------------------------------------------------------------DK-I------------D---------------------EI-F-----------V-SK----PE---RK-K--------------------------------------------------------------------------------------------------------------------------------------------------------------------P----------------------S----GA---------L------HE------------------------------------------E-TFR-----K----------------------------------------------------------------------------------------------------------------------------------------------------------------------------------------------------------------------------------------------------------------------------------------------------------------------------------------------------------------------------------------------------------------------------------------------------------------------------------------------------------------------------------------------------------------------------------------------------------------------------------------------------------------------------------------------------E------------EE----F-----Y-------------------------------Q---S-----------Y--------------------G-----------------------------------------G----------------------------------------------------------------------------------------------------------------------------------------------------------------------------------------------------------------------------------------------------------------------------------------------------------------------------------------------------------------------------K------------E---G-----------------------V-----------------L-------------K-----ALELG----KIRK-----V---------------------------------------------------------------N--G-----------------------------------K--------------------------------------------------I----------V--K-N--G------D--------M-FR-VDI-F---K------------H------KK------T--------------N----------K----------FY------------------------------------------------------------------------------------------------------------------A------------------------------------V---PIY-TM-D---------------F--A---LK--------V-----------------------------------------------------------------L-------------------------------------------P----NKA---------V--------------AR---SKKG-E----------IKD---------------------------------WI-LM----------------------D----------------E-------------N-------Y------E-------FCF--------------------------S---LY------K--DS--------------------------------------------LI-------------LI----------------------------------------------------------Q--T---------------K-------------D---------------MQ-----------------------------------------------------------------------------------E---PE----F-----------VY---Y--N-A--------------F----------T----------------SS--------------T---------V---S-----------LI-----------------------VS-K-------------H----------------DN-------------------------------KF--------------E-------------TLSK--------------------N--QKILFK-------------------------------------------------NAN-E--------------------------------------------------------KEV-----------------------------------------I-----------------------A--------------------------------K-----------S------I---------------------G------I--------Q-N-------------------------LKV-F----------------------E----K---------Y----I-----------------------------------------------------------------------------------------------------------------------------------------------------------------------------------------------------------------------------V-S---------AL--------GE--------VT-K-------A----E-----F---------------------R----------------QR----------E-------------DF-------------------------------------------K------------------------------------K--------------------------
>WP_020836910_1_Type_II-C_984aa
----------------------------------------------------------------------------------------------------------------------------------------------------------------------------------------------------------------------------------------------------------------------------------------------------------------------------------------------M------------------------------------------------------A---------------------------------------------------------------------------------------------------------------------------------------------------------------------------------R---------------------------------I-LAFDIGISSIGW-AFS-------------------------------------------------------------------------------------------ENDE----------L----------KDC------------------GV---------R-------I----F-----T---K----AE----------N---------------------------P----K--TG-------E--SLAL-------P-------RRLARSARKRLARRKARLNHLKHLIAN--------------------E----------------------F---------KLN---Y--------E---------D-YQ-SF----------------DES---------------------LA-----------------------------KA--YK-------G----------S--------------------------------------------------------------L----IS--------P-----------------------------------------YE--------------------LR-F---------R-A-----L---N--------E---------------------------------------L----L-S-------K-------Q--DF----------------ARVILHIAKRRGY--------------------------------------------------------------------------------------------------------------------------------------------------------------------------------------DD-----------------------------I---K-----------------------------------------------------------N-----------------------------------------------------------------------S------D--------D--------------------K----------------------------------------------------------------E----K----------------------------------------------------------------------------------------G--------------------A------I------------------------------------------------------------------------------------------------------------------------------------------------------------------------------------------------LKAI-------------------------------------KQ-NEE-KL--------------------A---------------------N--------------------------------------------Y-----Q---------------------------------------------------------------------S-------------------------------V--G---------------------------------------------------------------------------------E-------YL-----------------------Y----------K------------------E--------------------------------------------Y--F-------------------------Q-------------------------------------------K---------FK------------ENSK-------------EF----TN-------------V--------------R----------------NK-----------KE----------S-------------------YE----------R-C--IAQS-FLKD-------------------ELKLIF------------------KKQ--R-----E---------------------------------------------------F----G-F--------------S---------------------------F---S-------K--------------------------------------K------------------FE--------------------------------------------E-E----V---------------------------------------L------------S---------------------------------------------------------------VAFYKRA-L-K----D---------------------------------------------------------------------------------------------------------------------------------------------------------------------------------FS-HLVGN------------------------CSF--------F---------------------T----------------D-----------------------E-------------------------------------------------------------------------------------------------------------------------------------------------K------R----APKN--------------------SPLAFMFVALT-RII-N-----L--------L----N-----N---------L---K-------------------------------N----------------T-E------------------------------GI------------------L--Y-------T------KD----D----LNA-L-------------L-N-E-------V--------L---------------------K------------N------------G-----T--------L-T----------------Y-KQ-----------T-K-------K------------L---L------------G----L-------------S--------D-----------------D----Y---------------------------------------------------E-----F-K-----------G----------------------E---K-------------------------------------------------------------------------------------------------------------------------------------------------------------------------------------------------------------------------------------------G------------------T----Y---F------IE-------------------------------------------------------------------------FKKY---KEFI----K------------------A----------------------------------------------L--------------------GD-H-----------------------------------------------SL------------------S----Q---------------------------------------------D-----------------------------------D-----------------------------L--N----EIA-----------KD---------------I--------------------------------------------------------T---------------------L-I------KD-----------------------------E---------I-------------------K----------LK-----------------------KAL----------------A----K---------------Y---------D------------------L---------N-----------------------------------Q-------------N---------QI-DS------------L-----S---K---L---------E------F-----------K-D--------------HLNISFKAL-----------------------------------------------------KLIT-----------------------P--------L----M--------------------------------L-------------------------------------------E---------G-----------------K-------------------------------K------------------YDE-----------------------------------------------------------------------A---------C--N-------------E-L---------------------N----------------------------------------------------------------------------------------------------------------------------------------------------------------------------------------L-------------------K--------------------V-----A--I-------------N---------------------------------------E-D----KK---------------------------------------------D-------------F----------------------LP------------A---------FN-----------------------------------------------------E-TY-----------------------------------------------YKD----------E---VTNPVVLRAIKE-----------------Y-------------------RKVLNAL-L--------K--------------K--Y----G-------------K-------V----------------------H-------KINIELA-R----E------------------VG----K------NY---S---Q------RA----K--I----EKE----QN----E------NY----K----AK----KDAE----------L-EC----E------K--------------------------------------------L----------G--------------------------------------L----------------------K-----I------------------------------------N---S----------------------K----------------N--------I-------L--KLR---------------LFKEQ---K-------------------------------E-------F-------CAY---S-------------G----E-------------K------I-----------K---------------I------SD----L---Q-----D---E-K-----M---L-EIDHIY--------------PY--SRS------FDDS-YMNKVLVFT-K-QN------Q---E----K----LN-QTPF-------------------E-A----F-----G----------N----D------------S------------------------------------------A-------------------------------K--------W-QKI--EVL--A-------------------------------------------------------------------K------------N----------------------------------------------L-P-----------T-----------------------K-------------KQ--------------------------KR-IL-DK-----------N-Y-K-----------DK---------------------------------E---Q-------------------------K-----D--------------F-------------------KDRNLNDTRYIARLVLNYTKDYL-DF-------L---------------------------PL-------SD-DENTK---LNDTQKGS----------------K-------V----------H-------VEAK-----SGMLTSALR-H---------------T-----------------W--------------------------------G---------------------------F------------------------------------------------------S-------AK----------------------------------------------------------------------------------------------------------------------------------------------------------------------------------------------D--------------------------------------------------------------------------------------------------------------------------------------------------------------------------------------------------------------------------------------------------------------------------------------------------------------------------------------------------------R---N-----------NH--L-HHAIDAVIIAYA-N--------N-S-------I-V-K-A----------------------F-----------S---------------------D-------F---------KK---------------E----------------QE------S------------N------SAEL--------YA------------K---------------------------KIS--------------------------E---L-D--------------YK----------------------------------------------NK--------------------RK-------------------------F------------------------F-------------------------------------------E------------------P--------F-----------------------S---------------------G-----F--------R----------------------------------------------Q-------K----------------------------------VL-------------------------------------------------------------------------------------------------------------------------------------------------DK-I------------D---------------------EI-F-----------V-SK----PE---RK-K--------------------------------------------------------------------------------------------------------------------------------------------------------------------P----------------------S----GA---------L------HE------------------------------------------E-TFR-----K----------------------------------------------------------------------------------------------------------------------------------------------------------------------------------------------------------------------------------------------------------------------------------------------------------------------------------------------------------------------------------------------------------------------------------------------------------------------------------------------------------------------------------------------------------------------------------------------------------------------------------------------------------------------------------------------------E------------EE----F-----Y-------------------------------Q---S-----------Y--------------------G-----------------------------------------G----------------------------------------------------------------------------------------------------------------------------------------------------------------------------------------------------------------------------------------------------------------------------------------------------------------------------------------------------------------------------K------------E---G-----------------------V-----------------L-------------K-----ALELG----KIRK-----V---------------------------------------------------------------N--G-----------------------------------K--------------------------------------------------I----------V--K-N--G------D--------M-FR-VDI-F---K------------H------KK------T--------------N----------K----------FY------------------------------------------------------------------------------------------------------------------A------------------------------------V---PIY-TM-D---------------F--A---LK--------V-----------------------------------------------------------------L-------------------------------------------P----NKA---------V--------------AR---SKKG-E----------IKD---------------------------------WI-LM----------------------D----------------E-------------N-------Y------E-------FCF--------------------------S---LY------K--DS--------------------------------------------LI-------------LI----------------------------------------------------------Q--T---------------K-------------D---------------MQ-----------------------------------------------------------------------------------E---PE----F-----------VY---Y--N-A--------------F----------T----------------SS--------------T---------V---S-----------LI-----------------------VS-K-------------H----------------DN-------------------------------KF--------------E-------------TLSK--------------------N--QKILFK-------------------------------------------------NAN-E--------------------------------------------------------KEV-----------------------------------------I-----------------------A--------------------------------K-----------S------I---------------------G------I--------Q-N-------------------------LKV-F----------------------E----K---------Y----I-----------------------------------------------------------------------------------------------------------------------------------------------------------------------------------------------------------------------------V-S---------AL--------GE--------VT-K-------A----E-----F---------------------R----------------QR----------E-------------GF-------------------------------------------K------------------------------------K--------------------------
>WP_022552435_1_Type_II-C_984aa
----------------------------------------------------------------------------------------------------------------------------------------------------------------------------------------------------------------------------------------------------------------------------------------------------------------------------------------------M------------------------------------------------------A---------------------------------------------------------------------------------------------------------------------------------------------------------------------------------R---------------------------------I-LAFDIGISSIGW-AFS-------------------------------------------------------------------------------------------ENDE----------L----------KDC------------------GV---------R-------I----F-----T---K----AE----------N---------------------------P----K--TG-------E--SLAL-------P-------RRLARSARKRLARRKARLNHLKHLIAN--------------------E----------------------F---------KLN---Y--------E---------D-YQ-SF----------------DES---------------------LA-----------------------------KA--YK-------G----------S--------------------------------------------------------------L----IS--------P-----------------------------------------YE--------------------LR-F---------R-A-----L---N--------E---------------------------------------L----L-S-------K-------Q--DF----------------ARVILHIAKRRGY--------------------------------------------------------------------------------------------------------------------------------------------------------------------------------------DD-----------------------------I---K-----------------------------------------------------------N-----------------------------------------------------------------------S------D--------D--------------------K----------------------------------------------------------------E----K----------------------------------------------------------------------------------------G--------------------A------I------------------------------------------------------------------------------------------------------------------------------------------------------------------------------------------------LKAI-------------------------------------KQ-NEE-KL--------------------A---------------------N--------------------------------------------Y-----Q---------------------------------------------------------------------S-------------------------------V--G---------------------------------------------------------------------------------E-------YL-----------------------Y----------K------------------E--------------------------------------------Y--F-------------------------Q-------------------------------------------K---------FK------------ENSK-------------EF----TN-------------V--------------R----------------NK-----------KE----------S-------------------YE----------R-C--IAQS-FLKD-------------------ELKLIF------------------KKQ--R-----E---------------------------------------------------F----G-F--------------S---------------------------F---S-------K--------------------------------------K------------------FE--------------------------------------------E-E----V---------------------------------------L------------S---------------------------------------------------------------VAFYKRA-L-K----D---------------------------------------------------------------------------------------------------------------------------------------------------------------------------------FS-HLVGN------------------------CSF--------F---------------------T----------------D-----------------------E-------------------------------------------------------------------------------------------------------------------------------------------------K------R----APKN--------------------SPLAFMFVALT-RII-N-----L--------L----N-----N---------L---K-------------------------------N----------------T-E------------------------------GI------------------L--Y-------T------KD----D----LNA-L-------------L-N-E-------V--------L---------------------K------------N------------G-----T--------L-T----------------Y-KQ-----------T-K-------K------------L---L------------G----L-------------S--------D-----------------D----Y---------------------------------------------------E-----F-K-----------G----------------------E---K-------------------------------------------------------------------------------------------------------------------------------------------------------------------------------------------------------------------------------------------G------------------T----Y---F------IE-------------------------------------------------------------------------FKKY---KEFI----K------------------A----------------------------------------------L--------------------GD-H-----------------------------------------------SL------------------S----Q---------------------------------------------D-----------------------------------D-----------------------------L--N----EIA-----------KD---------------I--------------------------------------------------------T---------------------L-I------KD-----------------------------E---------I-------------------K----------LK-----------------------KAL----------------A----K---------------Y---------D------------------L---------N-----------------------------------Q-------------N---------QI-DS------------L-----S---K---L---------E------F-----------K-D--------------HLNISFKAL-----------------------------------------------------KLIT-----------------------P--------L----M--------------------------------L-------------------------------------------E---------G-----------------K-------------------------------K------------------YDE-----------------------------------------------------------------------A---------C--N-------------E-L---------------------N----------------------------------------------------------------------------------------------------------------------------------------------------------------------------------------L-------------------K--------------------V-----A--I-------------N---------------------------------------E-D----KK---------------------------------------------D-------------F----------------------LP------------A---------FN-----------------------------------------------------E-TY-----------------------------------------------YKD----------E---VTNPVVLRAIKE-----------------Y-------------------RKILNAL-L--------K--------------K--Y----G-------------K-------V----------------------H-------KINIELA-R----E------------------VG----K------NH---S---Q------RA----K--I----EKE----QN----E------NY----K----AK----KDAE----------I-EC----E------K--------------------------------------------L----------G--------------------------------------L----------------------K-----I------------------------------------N---S----------------------K----------------N--------I-------L--KLR---------------LFKEQ---K-------------------------------E-------F-------CAY---S-------------G----E-------------K------I-----------K---------------L------SD----L---Q-----D---E-K-----M---L-EIDHIY--------------PY--SRS------FDDS-YMNKVLVFT-K-QN------Q---E----K----LN-KTPF-------------------E-A----F-----G----------N----D------------S------------------------------------------T-------------------------------K--------W-QKI--EVL--A-------------------------------------------------------------------K------------N----------------------------------------------L-P-----------E-----------------------K-------------KQ--------------------------KR-IL-DK-----------N-Y-K-----------DK---------------------------------E---Q-------------------------K-----D--------------F-------------------KDRNLNDTRYIARLVLNYTKDYL-DF-------L---------------------------PL-------SD-DENTK---LNDTQKGS----------------K-------V----------H-------VEAK-----SGMLTSALR-H---------------T-----------------W--------------------------------G---------------------------F------------------------------------------------------S-------AK----------------------------------------------------------------------------------------------------------------------------------------------------------------------------------------------D--------------------------------------------------------------------------------------------------------------------------------------------------------------------------------------------------------------------------------------------------------------------------------------------------------------------------------------------------------R---N-----------NH--L-HHAIDAAIIAYA-N--------N-S-------I-V-K-A----------------------F-----------S---------------------D-------F---------KK---------------E----------------QE------S------------N------SVEL--------YA------------K---------------------------KIS--------------------------E---L-D--------------YK----------------------------------------------NK--------------------RK-------------------------F------------------------F-------------------------------------------E------------------P--------F-----------------------S---------------------G-----F--------R----------------------------------------------Q-------K----------------------------------VL-------------------------------------------------------------------------------------------------------------------------------------------------DK-I------------D---------------------EI-F-----------V-SK----PE---RK-K--------------------------------------------------------------------------------------------------------------------------------------------------------------------P----------------------S----GA---------L------HE------------------------------------------E-TFR-----K----------------------------------------------------------------------------------------------------------------------------------------------------------------------------------------------------------------------------------------------------------------------------------------------------------------------------------------------------------------------------------------------------------------------------------------------------------------------------------------------------------------------------------------------------------------------------------------------------------------------------------------------------------------------------------------------------E------------EE----F-----Y-------------------------------Q---S-----------Y--------------------G-----------------------------------------G----------------------------------------------------------------------------------------------------------------------------------------------------------------------------------------------------------------------------------------------------------------------------------------------------------------------------------------------------------------------------K------------E---G-----------------------V-----------------L-------------K-----ALELG----KIRK-----V---------------------------------------------------------------N--G-----------------------------------K--------------------------------------------------I----------V--K-N--G------D--------M-FR-VDI-F---K------------H------KK------T--------------N----------K----------FY------------------------------------------------------------------------------------------------------------------A------------------------------------V---PIY-TM-D---------------F--A---LK--------V-----------------------------------------------------------------L-------------------------------------------P----NKA---------V--------------AR---SKKG-E----------IKD---------------------------------WI-LM----------------------D----------------E-------------N-------Y------E-------FCF--------------------------S---LY------K--DS--------------------------------------------LI-------------LI----------------------------------------------------------Q--T---------------K-------------D---------------MQ-----------------------------------------------------------------------------------E---PE----L-----------VY---F--N-A--------------F----------T----------------SS--------------T---------V---S-----------LI-----------------------VS-K-------------H----------------DN-------------------------------KF--------------E-------------TLSK--------------------N--QKILFK-------------------------------------------------NAN-E--------------------------------------------------------KEV-----------------------------------------I-----------------------A--------------------------------K-----------S------I---------------------G------I--------Q-N-------------------------LKV-F----------------------E----K---------Y----I-----------------------------------------------------------------------------------------------------------------------------------------------------------------------------------------------------------------------------V-S---------AL--------GE--------VT-K-------A----E-----F---------------------R----------------QR----------E-------------DF-------------------------------------------K------------------------------------K--------------------------
>WP_038400688_1_Type_II-C_984aa
----------------------------------------------------------------------------------------------------------------------------------------------------------------------------------------------------------------------------------------------------------------------------------------------------------------------------------------------M------------------------------------------------------A---------------------------------------------------------------------------------------------------------------------------------------------------------------------------------R---------------------------------I-LAFDIGISSIGW-AFS-------------------------------------------------------------------------------------------ENDE----------L----------KDC------------------GV---------R-------I----F-----T---K----AE----------N---------------------------P----K--TG-------E--SLAL-------P-------RRLARSARKRLARRKARLNHLKHLIAN--------------------E----------------------F---------KLN---Y--------E---------D-YQ-SF----------------DES---------------------LA-----------------------------KA--YK-------G----------S--------------------------------------------------------------L----IS--------P-----------------------------------------YE--------------------LR-F---------R-A-----L---N--------E---------------------------------------L----L-S-------K-------Q--DF----------------ARVILHIAKRRGY--------------------------------------------------------------------------------------------------------------------------------------------------------------------------------------DD-----------------------------I---K-----------------------------------------------------------N-----------------------------------------------------------------------S------D--------D--------------------K----------------------------------------------------------------E----K----------------------------------------------------------------------------------------G--------------------A------I------------------------------------------------------------------------------------------------------------------------------------------------------------------------------------------------LKAI-------------------------------------KQ-NEE-KL--------------------A---------------------N--------------------------------------------Y-----Q---------------------------------------------------------------------S-------------------------------V--G---------------------------------------------------------------------------------E-------YL-----------------------Y----------K------------------E--------------------------------------------Y--F-------------------------Q-------------------------------------------K---------FK------------ENSK-------------EF----TN-------------V--------------R----------------NK-----------KE----------S-------------------YE----------R-C--IAQS-FLKD-------------------ELKLIF------------------KKQ--R-----E---------------------------------------------------F----G-F--------------S---------------------------F---S-------K--------------------------------------K------------------FE--------------------------------------------E-E----V---------------------------------------L------------S---------------------------------------------------------------VAFYKRA-L-K----D---------------------------------------------------------------------------------------------------------------------------------------------------------------------------------FS-HLVGN------------------------CSF--------F---------------------T----------------D-----------------------E-------------------------------------------------------------------------------------------------------------------------------------------------K------R----APKN--------------------SPLAFMFVALT-RII-N-----L--------L----N-----N---------L---K-------------------------------N----------------T-E------------------------------GI------------------L--Y-------T------KD----D----LNT-L-------------L-N-E-------V--------L---------------------K------------N------------G-----T--------L-T----------------Y-KQ-----------T-K-------K------------L---L------------G----L-------------S--------D-----------------D----Y---------------------------------------------------E-----F-K-----------G----------------------E---K-------------------------------------------------------------------------------------------------------------------------------------------------------------------------------------------------------------------------------------------G------------------T----Y---F------IE-------------------------------------------------------------------------FKKY---KEFI----K------------------A----------------------------------------------L--------------------GD-H-----------------------------------------------SL------------------S----Q---------------------------------------------D-----------------------------------D-----------------------------L--N----EIA-----------KD---------------I--------------------------------------------------------T---------------------L-I------KD-----------------------------E---------I-------------------K----------LK-----------------------KAL----------------A----K---------------Y---------D------------------L---------N-----------------------------------Q-------------N---------QI-DS------------L-----S---K---L---------E------F-----------K-D--------------HLNISFKAL-----------------------------------------------------KLIT-----------------------P--------L----M--------------------------------L-------------------------------------------E---------G-----------------K-------------------------------K------------------YDE-----------------------------------------------------------------------A---------C--N-------------E-L---------------------N----------------------------------------------------------------------------------------------------------------------------------------------------------------------------------------L-------------------K--------------------V-----A--I-------------N---------------------------------------E-D----KK---------------------------------------------D-------------F----------------------LP------------A---------FN-----------------------------------------------------E-TY-----------------------------------------------YKD----------E---VTNPVVLRAIKE-----------------Y-------------------RKVLNAL-L--------K--------------K--Y----G-------------K-------V----------------------H-------KINIELA-R----E------------------VG----K------NY---S---Q------RA----K--I----EKE----QN----E------NY----K----AK----KDAE----------L-EC----E------K--------------------------------------------L----------G--------------------------------------L----------------------K-----I------------------------------------N---S----------------------K----------------N--------I-------L--KLR---------------LFKEQ---K-------------------------------E-------F-------CAY---S-------------G----E-------------K------I-----------K---------------I------SD----L---Q-----D---E-K-----M---L-EIDHIY--------------PY--SRS------FDDS-YMNKVLVFT-K-QN------Q---E----K----LN-QTPF-------------------E-A----F-----G----------N----D------------S------------------------------------------A-------------------------------K--------W-QKI--EVL--A-------------------------------------------------------------------K------------N----------------------------------------------L-P-----------T-----------------------K-------------KQ--------------------------KR-IL-DK-----------N-Y-K-----------DK---------------------------------E---Q-------------------------K-----D--------------F-------------------KDRNLNDTRYIARLVLNYTKDYL-DF-------L---------------------------PL-------SD-DENTK---LNNTQKGS----------------K-------V----------Y-------VEAK-----SGMLTSALR-H---------------T-----------------W--------------------------------G---------------------------F------------------------------------------------------S-------TK----------------------------------------------------------------------------------------------------------------------------------------------------------------------------------------------D--------------------------------------------------------------------------------------------------------------------------------------------------------------------------------------------------------------------------------------------------------------------------------------------------------------------------------------------------------R---N-----------NH--L-HHAIDAVIIAYA-N--------N-S-------I-V-K-A----------------------F-----------S---------------------D-------F---------KK---------------E----------------QE------S------------N------SAEL--------YA------------K---------------------------KIS--------------------------E---L-D--------------YK----------------------------------------------NK--------------------RK-------------------------F------------------------F-------------------------------------------E------------------P--------F-----------------------S---------------------G-----F--------R----------------------------------------------Q-------K----------------------------------VL-------------------------------------------------------------------------------------------------------------------------------------------------DK-I------------D---------------------EI-F-----------V-SK----PE---RK-K--------------------------------------------------------------------------------------------------------------------------------------------------------------------P----------------------S----GA---------L------HE------------------------------------------E-TFR-----K----------------------------------------------------------------------------------------------------------------------------------------------------------------------------------------------------------------------------------------------------------------------------------------------------------------------------------------------------------------------------------------------------------------------------------------------------------------------------------------------------------------------------------------------------------------------------------------------------------------------------------------------------------------------------------------------------E------------EE----F-----Y-------------------------------Q---S-----------Y--------------------G-----------------------------------------G----------------------------------------------------------------------------------------------------------------------------------------------------------------------------------------------------------------------------------------------------------------------------------------------------------------------------------------------------------------------------K------------E---G-----------------------V-----------------L-------------K-----ALELG----KIRK-----V---------------------------------------------------------------N--G-----------------------------------K--------------------------------------------------I----------V--K-N--G------D--------M-FR-VDI-F---K------------H------KK------T--------------N----------K----------FY------------------------------------------------------------------------------------------------------------------A------------------------------------V---PIY-TM-D---------------F--A---LK--------V-----------------------------------------------------------------L-------------------------------------------P----NKA---------V--------------AR---SKKG-E----------IKD---------------------------------WI-LM----------------------D----------------E-------------N-------Y------E-------FCF--------------------------S---LY------K--DS--------------------------------------------LI-------------LI----------------------------------------------------------Q--T---------------K-------------D---------------MQ-----------------------------------------------------------------------------------E---PE----F-----------VY---Y--N-A--------------F----------T----------------SS--------------T---------V---S-----------LI-----------------------VS-K-------------H----------------DN-------------------------------KF--------------E-------------TLSK--------------------N--QKILFK-------------------------------------------------NAN-E--------------------------------------------------------KEV-----------------------------------------I-----------------------A--------------------------------K-----------S------I---------------------G------I--------Q-N-------------------------LKV-F----------------------E----K---------Y----I-----------------------------------------------------------------------------------------------------------------------------------------------------------------------------------------------------------------------------V-S---------AL--------GE--------VT-K-------A----E-----F---------------------R----------------QR----------E-------------DF-------------------------------------------K------------------------------------K--------------------------
>WP_042635940_1_Type_II-C_984aa
----------------------------------------------------------------------------------------------------------------------------------------------------------------------------------------------------------------------------------------------------------------------------------------------------------------------------------------------M------------------------------------------------------A---------------------------------------------------------------------------------------------------------------------------------------------------------------------------------R---------------------------------I-LAFDIGISSIGW-AFS-------------------------------------------------------------------------------------------ENDE----------L----------KDC------------------GV---------R-------I----F-----T---K----AE----------N---------------------------P----K--TG-------E--SLAL-------P-------RRLARSARKRLARRKARLNHLKHLIAN--------------------E----------------------F---------KLN---Y--------E---------D-YQ-SF----------------DES---------------------LA-----------------------------KA--YK-------G----------S--------------------------------------------------------------L----IS--------P-----------------------------------------YE--------------------LR-F---------R-A-----L---N--------E---------------------------------------L----L-S-------K-------Q--DF----------------ARVILHIAKRRGY--------------------------------------------------------------------------------------------------------------------------------------------------------------------------------------DD-----------------------------I---K-----------------------------------------------------------N-----------------------------------------------------------------------S------D--------D--------------------K----------------------------------------------------------------E----K----------------------------------------------------------------------------------------G--------------------A------I------------------------------------------------------------------------------------------------------------------------------------------------------------------------------------------------LKAI-------------------------------------KQ-NEE-KL--------------------A---------------------N--------------------------------------------Y-----Q---------------------------------------------------------------------S-------------------------------V--G---------------------------------------------------------------------------------E-------YL-----------------------Y----------K------------------E--------------------------------------------Y--F-------------------------Q-------------------------------------------K---------FK------------ENSK-------------EF----TN-------------V--------------R----------------NK-----------KE----------S-------------------YE----------R-C--IAQS-FLKD-------------------ELKLIF------------------KKQ--R-----E---------------------------------------------------F----G-F--------------S---------------------------F---S-------K--------------------------------------K------------------FE--------------------------------------------E-E----V---------------------------------------L------------S---------------------------------------------------------------VAFYKRA-L-K----D---------------------------------------------------------------------------------------------------------------------------------------------------------------------------------FS-HLVGN------------------------CSF--------F---------------------T----------------D-----------------------E-------------------------------------------------------------------------------------------------------------------------------------------------K------R----APKN--------------------SPLAFMFVALT-RII-N-----L--------L----N-----N---------L---K-------------------------------N----------------T-E------------------------------GI------------------L--Y-------T------KD----D----LNA-L-------------L-N-E-------V--------L---------------------K------------N------------G-----T--------L-T----------------Y-KQ-----------T-K-------K------------L---L------------G----L-------------S--------D-----------------D----Y---------------------------------------------------E-----F-K-----------G----------------------E---K-------------------------------------------------------------------------------------------------------------------------------------------------------------------------------------------------------------------------------------------G------------------T----Y---F------IE-------------------------------------------------------------------------FKKY---KEFI----K------------------A----------------------------------------------L--------------------GD-H-----------------------------------------------SL------------------S----Q---------------------------------------------D-----------------------------------D-----------------------------L--N----EIA-----------KD---------------I--------------------------------------------------------T---------------------L-I------KD-----------------------------E---------I-------------------K----------LK-----------------------KAL----------------A----K---------------Y---------D------------------L---------N-----------------------------------Q-------------N---------QI-DS------------L-----S---K---L---------E------F-----------K-D--------------HLNISFKAL-----------------------------------------------------KLIT-----------------------P--------L----M--------------------------------L-------------------------------------------E---------G-----------------K-------------------------------K------------------YDE-----------------------------------------------------------------------A---------C--N-------------E-L---------------------N----------------------------------------------------------------------------------------------------------------------------------------------------------------------------------------L-------------------K--------------------V-----A--I-------------N---------------------------------------E-D----KK---------------------------------------------D-------------F----------------------LP------------A---------FN-----------------------------------------------------E-TY-----------------------------------------------YKD----------E---VTNPVVLRAIKE-----------------Y-------------------RKVLNAL-L--------K--------------K--Y----G-------------K-------V----------------------H-------KINIELA-R----E------------------VG----K------NY---S---Q------RA----K--I----EKE----QN----E------NY----K----AK----KDAE----------L-EC----E------K--------------------------------------------L----------G--------------------------------------L----------------------K-----I------------------------------------N---S----------------------K----------------N--------I-------L--KLR---------------LFKEQ---K-------------------------------E-------F-------CAY---S-------------G----E-------------K------I-----------K---------------I------SD----L---Q-----D---E-K-----M---L-EIDHIY--------------PY--SRS------FDDS-YMNKVLVFT-K-QN------Q---E----K----LN-QTPF-------------------E-A----F-----G----------N----D------------S------------------------------------------A-------------------------------K--------W-QKI--EVL--A-------------------------------------------------------------------K------------N----------------------------------------------L-P-----------T-----------------------K-------------KQ--------------------------KR-IL-DK-----------N-Y-K-----------DK---------------------------------E---Q-------------------------K-----D--------------F-------------------KDRNLNDTRYIARLVLNYTKDYL-DF-------L---------------------------PL-------SD-DENTK---LNDTQKGS----------------K-------V----------H-------VEAK-----SGMLTSALR-H---------------T-----------------W--------------------------------G---------------------------F------------------------------------------------------S-------AK----------------------------------------------------------------------------------------------------------------------------------------------------------------------------------------------D--------------------------------------------------------------------------------------------------------------------------------------------------------------------------------------------------------------------------------------------------------------------------------------------------------------------------------------------------------R---N-----------NH--L-HHAIDAVIIAYA-N--------N-S-------I-V-K-A----------------------F-----------S---------------------D-------F---------KK---------------E----------------QE------S------------N------SAEL--------YA------------K---------------------------KIS--------------------------E---L-D--------------YK----------------------------------------------NK--------------------RK-------------------------F------------------------F-------------------------------------------E------------------P--------F-----------------------S---------------------G-----F--------R----------------------------------------------Q-------K----------------------------------VL-------------------------------------------------------------------------------------------------------------------------------------------------DK-I------------D---------------------EI-F-----------V-SK----PE---RK-K--------------------------------------------------------------------------------------------------------------------------------------------------------------------P----------------------S----GA---------L------HE------------------------------------------E-TFR-----K----------------------------------------------------------------------------------------------------------------------------------------------------------------------------------------------------------------------------------------------------------------------------------------------------------------------------------------------------------------------------------------------------------------------------------------------------------------------------------------------------------------------------------------------------------------------------------------------------------------------------------------------------------------------------------------------------E------------EE----F-----Y-------------------------------Q---S-----------Y--------------------G-----------------------------------------G----------------------------------------------------------------------------------------------------------------------------------------------------------------------------------------------------------------------------------------------------------------------------------------------------------------------------------------------------------------------------K------------E---G-----------------------V-----------------L-------------K-----ALELG----KIRK-----V---------------------------------------------------------------N--G-----------------------------------K--------------------------------------------------I----------V--K-N--G------D--------M-FR-VDI-F---K------------H------KK------T--------------N----------K----------FY------------------------------------------------------------------------------------------------------------------A------------------------------------V---PIY-TM-D---------------F--A---LK--------V-----------------------------------------------------------------L-------------------------------------------P----NKA---------V--------------AR---SKKG-E----------IKD---------------------------------WI-LM----------------------D----------------E-------------N-------Y------E-------FCF--------------------------S---LY------K--DS--------------------------------------------LI-------------LI----------------------------------------------------------Q--T---------------K-------------D---------------MQ-----------------------------------------------------------------------------------E---PE----L-----------VY---F--N-A--------------F----------T----------------SS--------------T---------V---S-----------LI-----------------------VS-K-------------H----------------DN-------------------------------KF--------------E-------------TLSK--------------------N--QKILFK-------------------------------------------------NAN-E--------------------------------------------------------KEV-----------------------------------------I-----------------------A--------------------------------K-----------S------I---------------------G------I--------Q-N-------------------------LKV-F----------------------E----K---------Y----I-----------------------------------------------------------------------------------------------------------------------------------------------------------------------------------------------------------------------------V-S---------AL--------GE--------VT-K-------A----E-----F---------------------R----------------QR----------E-------------DF-------------------------------------------K------------------------------------K--------------------------
>WP_052784881_1_Type_II-C_984aa
----------------------------------------------------------------------------------------------------------------------------------------------------------------------------------------------------------------------------------------------------------------------------------------------------------------------------------------------M------------------------------------------------------A---------------------------------------------------------------------------------------------------------------------------------------------------------------------------------R---------------------------------I-LAFDIGISSIGW-AFS-------------------------------------------------------------------------------------------ENDE----------L----------KDC------------------GV---------R-------I----F-----T---K----AE----------N---------------------------P----K--TG-------E--SLAL-------P-------RRLARSARKRLARRKARLNHLKHLIAN--------------------E----------------------F---------KLN---Y--------E---------D-YQ-SF----------------DES---------------------LA-----------------------------KA--YK-------G----------S--------------------------------------------------------------L----IS--------P-----------------------------------------YE--------------------LR-F---------R-A-----L---N--------E---------------------------------------L----L-S-------K-------Q--DF----------------ARVILHIAKRRGY--------------------------------------------------------------------------------------------------------------------------------------------------------------------------------------DD-----------------------------I---K-----------------------------------------------------------N-----------------------------------------------------------------------S------D--------D--------------------K----------------------------------------------------------------E----K----------------------------------------------------------------------------------------G--------------------A------I------------------------------------------------------------------------------------------------------------------------------------------------------------------------------------------------LKAI-------------------------------------KQ-NEE-KL--------------------A---------------------N--------------------------------------------Y-----Q---------------------------------------------------------------------S-------------------------------V--G---------------------------------------------------------------------------------E-------YL-----------------------Y----------K------------------E--------------------------------------------Y--F-------------------------Q-------------------------------------------K---------FK------------ENSK-------------EF----TN-------------V--------------R----------------NK-----------KE----------S-------------------YE----------R-C--IAQS-FLKD-------------------ELKLIF------------------KKQ--R-----E---------------------------------------------------F----G-F--------------S---------------------------F---S-------K--------------------------------------K------------------FE--------------------------------------------E-E----V---------------------------------------L------------S---------------------------------------------------------------VAFYKRA-L-K----D---------------------------------------------------------------------------------------------------------------------------------------------------------------------------------FS-HLVGN------------------------CSF--------F---------------------T----------------D-----------------------E-------------------------------------------------------------------------------------------------------------------------------------------------K------R----APKN--------------------SPLAFMFVALT-RII-N-----L--------L----N-----N---------L---K-------------------------------N----------------T-E------------------------------GI------------------L--Y-------T------KD----D----LNA-L-------------L-N-E-------V--------L---------------------K------------N------------G-----T--------L-T----------------Y-KQ-----------T-K-------K------------L---L------------G----L-------------S--------D-----------------D----Y---------------------------------------------------E-----F-K-----------G----------------------E---K-------------------------------------------------------------------------------------------------------------------------------------------------------------------------------------------------------------------------------------------G------------------T----Y---F------IE-------------------------------------------------------------------------FKKY---KEFI----K------------------A----------------------------------------------L--------------------GE-H-----------------------------------------------NL------------------S----Q---------------------------------------------D-----------------------------------D-----------------------------L--N----EIA-----------KD---------------I--------------------------------------------------------T---------------------L-I------KD-----------------------------E---------I-------------------K----------LK-----------------------KAL----------------A----K---------------Y---------D------------------L---------N-----------------------------------Q-------------N---------QI-DS------------L-----S---K---L---------E------F-----------K-D--------------HLNISFKAL-----------------------------------------------------KLVT-----------------------P--------L----M--------------------------------L-------------------------------------------E---------G-----------------K-------------------------------K------------------YDE-----------------------------------------------------------------------A---------C--N-------------E-L---------------------N----------------------------------------------------------------------------------------------------------------------------------------------------------------------------------------L-------------------K--------------------V-----A--I-------------N---------------------------------------E-D----KK---------------------------------------------D-------------F----------------------LP------------A---------FN-----------------------------------------------------E-TY-----------------------------------------------YKD----------E---VTNPVVLRAIKE-----------------Y-------------------RKVLNAL-L--------K--------------K--Y----G-------------K-------V----------------------H-------KINIELA-R----E------------------VG----K------NH---S---Q------RA----K--I----EKE----QN----E------NY----K----AK----KDAE----------L-EC----E------K--------------------------------------------L----------G--------------------------------------L----------------------K-----I------------------------------------N---S----------------------K----------------N--------I-------L--KLR---------------LFKEQ---K-------------------------------E-------F-------CAY---S-------------G----E-------------K------I-----------K---------------I------SD----L---Q-----D---E-K-----M---L-EIDHIY--------------PY--SRS------FDDS-YMNKVLVFT-K-QN------Q---E----K----LN-QTPF-------------------E-A----F-----G----------N----D------------S------------------------------------------A-------------------------------K--------W-QKI--EVL--A-------------------------------------------------------------------K------------N----------------------------------------------L-P-----------T-----------------------K-------------KQ--------------------------KR-IL-DK-----------N-Y-K-----------DK---------------------------------E---Q-------------------------K-----N--------------F-------------------KDRNLNDTRYIARLVLNYTKDYL-DF-------L---------------------------PL-------SD-DENTK---LNDTQKGS----------------K-------V----------H-------VEAK-----SGMLTSALR-H---------------T-----------------W--------------------------------G---------------------------F------------------------------------------------------S-------AK----------------------------------------------------------------------------------------------------------------------------------------------------------------------------------------------D--------------------------------------------------------------------------------------------------------------------------------------------------------------------------------------------------------------------------------------------------------------------------------------------------------------------------------------------------------R---N-----------NH--L-HHAIDAVIIAYA-N--------N-S-------I-V-K-A----------------------F-----------S---------------------D-------F---------KK---------------E----------------QE------S------------N------SAEL--------YA------------K---------------------------KIS--------------------------E---L-D--------------YK----------------------------------------------NK--------------------RK-------------------------F------------------------F-------------------------------------------E------------------P--------F-----------------------S---------------------G-----F--------R----------------------------------------------Q-------K----------------------------------VL-------------------------------------------------------------------------------------------------------------------------------------------------DK-I------------D---------------------EI-F-----------V-SK----PE---RK-K--------------------------------------------------------------------------------------------------------------------------------------------------------------------P----------------------S----GA---------L------HE------------------------------------------E-TFR-----K----------------------------------------------------------------------------------------------------------------------------------------------------------------------------------------------------------------------------------------------------------------------------------------------------------------------------------------------------------------------------------------------------------------------------------------------------------------------------------------------------------------------------------------------------------------------------------------------------------------------------------------------------------------------------------------------------E------------EE----F-----Y-------------------------------Q---S-----------Y--------------------G-----------------------------------------G----------------------------------------------------------------------------------------------------------------------------------------------------------------------------------------------------------------------------------------------------------------------------------------------------------------------------------------------------------------------------K------------E---G-----------------------V-----------------L-------------K-----ALELG----KIRK-----V---------------------------------------------------------------N--G-----------------------------------K--------------------------------------------------I----------V--K-N--G------D--------M-FR-VDI-F---K------------H------KK------T--------------N----------K----------FY------------------------------------------------------------------------------------------------------------------A------------------------------------V---PIY-TM-D---------------F--A---LK--------V-----------------------------------------------------------------L-------------------------------------------P----NKA---------V--------------AR---SKKG-E----------IKD---------------------------------WI-LM----------------------D----------------E-------------N-------Y------E-------FCF--------------------------S---LY------K--DS--------------------------------------------LI-------------LI----------------------------------------------------------Q--T---------------K-------------D---------------MQ-----------------------------------------------------------------------------------E---PE----F-----------VY---Y--N-A--------------F----------T----------------SS--------------T---------V---S-----------LI-----------------------VS-K-------------H----------------DN-------------------------------KF--------------E-------------TLSK--------------------N--QKILFK-------------------------------------------------NAN-E--------------------------------------------------------KEV-----------------------------------------I-----------------------A--------------------------------K-----------S------I---------------------G------I--------Q-N-------------------------LKV-F----------------------E----K---------Y----I-----------------------------------------------------------------------------------------------------------------------------------------------------------------------------------------------------------------------------V-S---------AL--------GE--------VT-K-------A----E-----F---------------------R----------------QR----------E-------------DF-------------------------------------------K------------------------------------K--------------------------
>WP_052805632_1_Type_II-C_984aa
----------------------------------------------------------------------------------------------------------------------------------------------------------------------------------------------------------------------------------------------------------------------------------------------------------------------------------------------M------------------------------------------------------A---------------------------------------------------------------------------------------------------------------------------------------------------------------------------------R---------------------------------I-LAFDIGISSIGW-AFS-------------------------------------------------------------------------------------------ENDE----------L----------KDC------------------GV---------R-------I----F-----T---K----AE----------N---------------------------P----K--TG-------E--SLAL-------P-------RRLARSARKRLARRKARLNHLKHLIAN--------------------E----------------------F---------KLN---Y--------E---------D-YQ-SF----------------DES---------------------LA-----------------------------KA--YK-------G----------S--------------------------------------------------------------L----IS--------P-----------------------------------------YE--------------------LR-F---------R-A-----L---N--------E---------------------------------------L----L-S-------K-------Q--DF----------------ARVILHIAKRRGY--------------------------------------------------------------------------------------------------------------------------------------------------------------------------------------DD-----------------------------I---K-----------------------------------------------------------N-----------------------------------------------------------------------S------D--------D--------------------K----------------------------------------------------------------E----K----------------------------------------------------------------------------------------G--------------------A------I------------------------------------------------------------------------------------------------------------------------------------------------------------------------------------------------LKAI-------------------------------------KQ-NEE-KL--------------------A---------------------N--------------------------------------------Y-----Q---------------------------------------------------------------------S-------------------------------V--G---------------------------------------------------------------------------------E-------YL-----------------------Y----------K------------------E--------------------------------------------Y--F-------------------------Q-------------------------------------------K---------FK------------ENSK-------------EF----TN-------------V--------------R----------------NK-----------KE----------S-------------------YE----------R-C--IAQS-FLKD-------------------ELKLIF------------------KKQ--R-----E---------------------------------------------------F----G-F--------------S---------------------------F---S-------K--------------------------------------K------------------FE--------------------------------------------E-E----V---------------------------------------L------------S---------------------------------------------------------------VAFYKRA-L-K----D---------------------------------------------------------------------------------------------------------------------------------------------------------------------------------FS-HLVGN------------------------CSF--------F---------------------T----------------D-----------------------E-------------------------------------------------------------------------------------------------------------------------------------------------K------R----APKN--------------------SPLAFMFVALT-RII-N-----L--------L----N-----N---------L---K-------------------------------N----------------T-E------------------------------GI------------------L--Y-------T------KD----D----LNT-L-------------L-N-E-------V--------L---------------------K------------N------------G-----T--------L-T----------------Y-KQ-----------T-K-------K------------L---L------------G----L-------------S--------D-----------------D----Y---------------------------------------------------E-----F-K-----------G----------------------E---K-------------------------------------------------------------------------------------------------------------------------------------------------------------------------------------------------------------------------------------------G------------------T----Y---F------IE-------------------------------------------------------------------------FKKY---KEFI----K------------------A----------------------------------------------L--------------------GD-H-----------------------------------------------SL------------------S----Q---------------------------------------------D-----------------------------------D-----------------------------L--N----EIA-----------KD---------------I--------------------------------------------------------T---------------------L-I------KD-----------------------------E---------I-------------------K----------LK-----------------------KAL----------------A----K---------------Y---------D------------------L---------N-----------------------------------Q-------------N---------QI-DS------------L-----S---K---L---------E------F-----------K-D--------------HLNISFKAL-----------------------------------------------------KLIT-----------------------P--------L----M--------------------------------L-------------------------------------------E---------G-----------------K-------------------------------K------------------YDE-----------------------------------------------------------------------A---------C--N-------------E-L---------------------N----------------------------------------------------------------------------------------------------------------------------------------------------------------------------------------L-------------------K--------------------V-----A--I-------------N---------------------------------------E-D----KK---------------------------------------------D-------------F----------------------LP------------A---------FN-----------------------------------------------------E-TY-----------------------------------------------YKD----------E---VTNPVVLRAIKE-----------------Y-------------------RKVLNAL-L--------K--------------K--Y----G-------------K-------V----------------------H-------KINIELA-R----E------------------VG----K------NY---S---Q------RA----K--I----EKE----QN----E------NY----K----AK----KDAE----------L-EC----E------K--------------------------------------------L----------G--------------------------------------L----------------------K-----I------------------------------------N---S----------------------K----------------N--------I-------L--KLR---------------LFKEQ---K-------------------------------E-------F-------CAY---S-------------G----E-------------K------I-----------K---------------I------SD----L---Q-----D---E-K-----M---L-EIDHIY--------------PY--SRS------FDDS-YMNKVLVFT-K-QN------Q---E----K----LN-QTPF-------------------E-A----F-----G----------N----D------------S------------------------------------------A-------------------------------K--------W-QKI--EVL--A-------------------------------------------------------------------K------------N----------------------------------------------L-P-----------T-----------------------K-------------KQ--------------------------KR-IL-DK-----------N-Y-K-----------DK---------------------------------E---Q-------------------------K-----D--------------F-------------------KDRNLNDTRYIARLVLNYTKDYL-DF-------L---------------------------PL-------SD-DENTK---LNDTHKGS----------------K-------V----------H-------VEAK-----SGMLTSALR-H---------------T-----------------W--------------------------------G---------------------------F------------------------------------------------------S-------TK----------------------------------------------------------------------------------------------------------------------------------------------------------------------------------------------D--------------------------------------------------------------------------------------------------------------------------------------------------------------------------------------------------------------------------------------------------------------------------------------------------------------------------------------------------------R---N-----------NH--L-HHAIDAVIIAYA-N--------N-S-------I-V-K-A----------------------F-----------S---------------------D-------F---------KK---------------E----------------QE------S------------N------SAEL--------YA------------K---------------------------KIS--------------------------E---L-D--------------YK----------------------------------------------NK--------------------RK-------------------------F------------------------F-------------------------------------------E------------------P--------F-----------------------S---------------------G-----F--------R----------------------------------------------Q-------K----------------------------------VL-------------------------------------------------------------------------------------------------------------------------------------------------DK-I------------D---------------------EI-F-----------V-SK----PE---RK-K--------------------------------------------------------------------------------------------------------------------------------------------------------------------P----------------------S----GA---------L------HE------------------------------------------E-TFR-----K----------------------------------------------------------------------------------------------------------------------------------------------------------------------------------------------------------------------------------------------------------------------------------------------------------------------------------------------------------------------------------------------------------------------------------------------------------------------------------------------------------------------------------------------------------------------------------------------------------------------------------------------------------------------------------------------------E------------EE----F-----Y-------------------------------Q---S-----------Y--------------------G-----------------------------------------G----------------------------------------------------------------------------------------------------------------------------------------------------------------------------------------------------------------------------------------------------------------------------------------------------------------------------------------------------------------------------K------------E---G-----------------------V-----------------L-------------K-----ALELG----KIRK-----V---------------------------------------------------------------N--G-----------------------------------K--------------------------------------------------I----------V--K-N--G------D--------M-FR-VDI-F---K------------H------KK------T--------------N----------K----------FY------------------------------------------------------------------------------------------------------------------A------------------------------------V---PIY-TM-D---------------F--A---LK--------V-----------------------------------------------------------------L-------------------------------------------P----NKA---------V--------------AR---SKKG-E----------IKD---------------------------------WI-LM----------------------D----------------E-------------N-------Y------E-------FCF--------------------------S---LY------K--DS--------------------------------------------LI-------------LI----------------------------------------------------------Q--T---------------K-------------D---------------MQ-----------------------------------------------------------------------------------E---PE----F-----------VY---Y--N-A--------------F----------T----------------SS--------------T---------V---S-----------LI-----------------------VS-K-------------H----------------DN-------------------------------KF--------------E-------------MLSK--------------------N--QKILFK-------------------------------------------------NAN-E--------------------------------------------------------KEV-----------------------------------------I-----------------------A--------------------------------K-----------S------I---------------------G------I--------Q-N-------------------------LKV-F----------------------E----K---------Y----I-----------------------------------------------------------------------------------------------------------------------------------------------------------------------------------------------------------------------------V-S---------AL--------GE--------VA-K-------A----E-----F---------------------R----------------QR----------E-------------DF-------------------------------------------K------------------------------------K--------------------------
>WP_069360684_1_Type_II-C_984aa
----------------------------------------------------------------------------------------------------------------------------------------------------------------------------------------------------------------------------------------------------------------------------------------------------------------------------------------------M------------------------------------------------------A---------------------------------------------------------------------------------------------------------------------------------------------------------------------------------R---------------------------------I-LAFDIGISSIGW-AFS-------------------------------------------------------------------------------------------ENDE----------L----------KDC------------------GV---------R-------I----F-----T---K----AE----------N---------------------------P----K--TG-------E--SLAL-------P-------RRLARSARKRLARRKARLNHLKHLIAN--------------------E----------------------F---------KLN---Y--------E---------D-YQ-SF----------------DES---------------------LA-----------------------------KA--YK-------G----------S--------------------------------------------------------------L----IS--------P-----------------------------------------YE--------------------LR-F---------R-A-----L---N--------E---------------------------------------L----L-S-------K-------Q--DF----------------ARVILHIAKRRGY--------------------------------------------------------------------------------------------------------------------------------------------------------------------------------------DD-----------------------------I---K-----------------------------------------------------------N-----------------------------------------------------------------------S------D--------D--------------------K----------------------------------------------------------------E----K----------------------------------------------------------------------------------------G--------------------A------I------------------------------------------------------------------------------------------------------------------------------------------------------------------------------------------------LKAI-------------------------------------KQ-NEE-KL--------------------A---------------------N--------------------------------------------Y-----Q---------------------------------------------------------------------S-------------------------------V--G---------------------------------------------------------------------------------E-------YL-----------------------Y----------K------------------E--------------------------------------------Y--F-------------------------Q-------------------------------------------K---------FK------------ENSK-------------EF----TN-------------V--------------R----------------NK-----------KE----------S-------------------YE----------R-C--IAQS-FLKD-------------------ELKLIF------------------KKQ--R-----E---------------------------------------------------F----G-F--------------S---------------------------F---S-------K--------------------------------------K------------------FE--------------------------------------------E-E----V---------------------------------------L------------S---------------------------------------------------------------VAFYKRA-L-K----D---------------------------------------------------------------------------------------------------------------------------------------------------------------------------------FS-HLVGN------------------------CSF--------F---------------------T----------------D-----------------------E-------------------------------------------------------------------------------------------------------------------------------------------------K------R----APKN--------------------SPLAFMFVALT-RII-N-----L--------L----N-----N---------L---K-------------------------------N----------------T-E------------------------------GI------------------L--Y-------T------KD----D----LNT-L-------------L-N-E-------V--------L---------------------K------------N------------G-----T--------L-T----------------Y-KQ-----------T-K-------K------------L---L------------G----L-------------S--------D-----------------D----Y---------------------------------------------------E-----F-K-----------G----------------------E---K-------------------------------------------------------------------------------------------------------------------------------------------------------------------------------------------------------------------------------------------G------------------T----Y---F------IE-------------------------------------------------------------------------FKKY---KEFI----K------------------A----------------------------------------------L--------------------GD-H-----------------------------------------------SL------------------S----Q---------------------------------------------D-----------------------------------D-----------------------------L--N----EIA-----------KD---------------I--------------------------------------------------------T---------------------L-I------KD-----------------------------E---------I-------------------K----------LK-----------------------KAL----------------A----K---------------Y---------D------------------L---------N-----------------------------------Q-------------N---------QI-DS------------L-----S---K---L---------E------F-----------K-D--------------HLNISFKAL-----------------------------------------------------KLIT-----------------------P--------L----M--------------------------------L-------------------------------------------E---------G-----------------K-------------------------------K------------------YDE-----------------------------------------------------------------------A---------C--N-------------E-L---------------------N----------------------------------------------------------------------------------------------------------------------------------------------------------------------------------------L-------------------K--------------------V-----A--I-------------N---------------------------------------E-D----KK---------------------------------------------D-------------F----------------------LP------------A---------FN-----------------------------------------------------E-TY-----------------------------------------------YKD----------E---VTNPVVLRAIKE-----------------Y-------------------RKVLNAL-L--------K--------------K--Y----G-------------K-------V----------------------H-------KINIELA-R----E------------------VG----K------NH---S---Q------RA----K--I----EKE----QN----E------NY----K----AK----KDAE----------L-EC----E------K--------------------------------------------L----------G--------------------------------------L----------------------K-----I------------------------------------N---S----------------------K----------------N--------I-------L--KLR---------------LFKEQ---K-------------------------------E-------F-------CAY---S-------------G----E-------------K------I-----------K---------------I------SD----L---Q-----D---E-K-----M---L-EIDHIY--------------PY--SRS------FDDS-YMNKVLVFT-K-QN------Q---E----K----LN-KTPF-------------------E-A----F-----G----------N----D------------S------------------------------------------A-------------------------------K--------W-QKI--EVL--A-------------------------------------------------------------------K------------N----------------------------------------------L-P-----------T-----------------------K-------------KQ--------------------------KR-IL-DK-----------N-Y-K-----------DK---------------------------------E---Q-------------------------K-----D--------------F-------------------KDRNLNDTRYIARLVLNYTKDYL-DF-------L---------------------------PL-------SD-DENTK---LNDTQKGS----------------K-------V----------H-------VEAK-----SGMLTSALR-H---------------T-----------------W--------------------------------G---------------------------F------------------------------------------------------S-------TK----------------------------------------------------------------------------------------------------------------------------------------------------------------------------------------------D--------------------------------------------------------------------------------------------------------------------------------------------------------------------------------------------------------------------------------------------------------------------------------------------------------------------------------------------------------R---N-----------NH--L-HHAIDAVIIAYA-N--------N-S-------I-V-K-A----------------------F-----------S---------------------D-------F---------KK---------------E----------------QE------S------------N------SAEL--------YA------------K---------------------------KIS--------------------------E---L-D--------------YK----------------------------------------------NK--------------------RK-------------------------F------------------------F-------------------------------------------E------------------P--------F-----------------------S---------------------G-----F--------R----------------------------------------------Q-------K----------------------------------VL-------------------------------------------------------------------------------------------------------------------------------------------------DK-I------------D---------------------EI-F-----------V-SK----PE---RK-K--------------------------------------------------------------------------------------------------------------------------------------------------------------------P----------------------S----GA---------L------HE------------------------------------------E-TFR-----K----------------------------------------------------------------------------------------------------------------------------------------------------------------------------------------------------------------------------------------------------------------------------------------------------------------------------------------------------------------------------------------------------------------------------------------------------------------------------------------------------------------------------------------------------------------------------------------------------------------------------------------------------------------------------------------------------E------------EE----F-----Y-------------------------------Q---S-----------Y--------------------G-----------------------------------------G----------------------------------------------------------------------------------------------------------------------------------------------------------------------------------------------------------------------------------------------------------------------------------------------------------------------------------------------------------------------------K------------E---G-----------------------V-----------------L-------------K-----ALELG----KIRK-----V---------------------------------------------------------------N--G-----------------------------------K--------------------------------------------------I----------V--K-N--G------D--------M-FR-VDI-F---K------------H------KK------T--------------N----------K----------FY------------------------------------------------------------------------------------------------------------------A------------------------------------V---PIY-TM-D---------------F--A---LK--------V-----------------------------------------------------------------L-------------------------------------------P----NKA---------V--------------AR---SKKG-E----------IKD---------------------------------WI-LM----------------------D----------------E-------------N-------Y------E-------FCF--------------------------S---LY------K--DS--------------------------------------------LI-------------LI----------------------------------------------------------Q--T---------------K-------------D---------------MQ-----------------------------------------------------------------------------------E---PE----F-----------VY---Y--N-A--------------F----------T----------------SS--------------T---------V---S-----------LI-----------------------VS-K-------------H----------------DN-------------------------------KF--------------E-------------TLSK--------------------N--QKILFK-------------------------------------------------NAN-E--------------------------------------------------------KEV-----------------------------------------I-----------------------A--------------------------------K-----------S------I---------------------G------I--------Q-N-------------------------LKV-F----------------------E----K---------Y----I-----------------------------------------------------------------------------------------------------------------------------------------------------------------------------------------------------------------------------V-S---------AL--------GE--------VT-K-------A----E-----F---------------------R----------------QR----------E-------------DF-------------------------------------------K------------------------------------K--------------------------
>WP_107128025_1_Type_II-C_984aa
----------------------------------------------------------------------------------------------------------------------------------------------------------------------------------------------------------------------------------------------------------------------------------------------------------------------------------------------M------------------------------------------------------A---------------------------------------------------------------------------------------------------------------------------------------------------------------------------------R---------------------------------I-LAFDIGISSIGW-AFS-------------------------------------------------------------------------------------------ENDE----------L----------KDC------------------GV---------R-------I----F-----T---K----AE----------N---------------------------P----K--TG-------E--SLAL-------P-------RRLARSARKRLARRKARLNHLKHLIAN--------------------E----------------------F---------KLN---Y--------E---------D-YQ-SF----------------DES---------------------LA-----------------------------KA--YK-------G----------S--------------------------------------------------------------L----IS--------P-----------------------------------------YE--------------------LR-F---------R-A-----L---N--------E---------------------------------------L----L-S-------K-------Q--DF----------------ARVILHIVKRRGY--------------------------------------------------------------------------------------------------------------------------------------------------------------------------------------DD-----------------------------I---K-----------------------------------------------------------N-----------------------------------------------------------------------S------D--------D--------------------K----------------------------------------------------------------E----K----------------------------------------------------------------------------------------G--------------------A------I------------------------------------------------------------------------------------------------------------------------------------------------------------------------------------------------LKAI-------------------------------------KQ-NEE-KL--------------------A---------------------N--------------------------------------------Y-----Q---------------------------------------------------------------------S-------------------------------V--G---------------------------------------------------------------------------------E-------YL-----------------------Y----------K------------------E--------------------------------------------Y--F-------------------------Q-------------------------------------------K---------FK------------ENSK-------------EF----TN-------------V--------------R----------------NK-----------KE----------S-------------------YE----------R-C--IAQS-FLKD-------------------ELKLIF------------------KKQ--R-----E---------------------------------------------------F----G-F--------------S---------------------------F---S-------K--------------------------------------K------------------FE--------------------------------------------E-E----V---------------------------------------L------------S---------------------------------------------------------------VAFYKRA-L-K----D---------------------------------------------------------------------------------------------------------------------------------------------------------------------------------FS-HLVGN------------------------CSF--------F---------------------T----------------D-----------------------E-------------------------------------------------------------------------------------------------------------------------------------------------K------R----APKN--------------------SPLAFMFVALT-RII-N-----L--------L----N-----N---------L---K-------------------------------N----------------T-E------------------------------GI------------------L--Y-------T------KD----D----LNT-L-------------L-N-E-------V--------L---------------------K------------N------------G-----T--------L-T----------------Y-KQ-----------T-K-------K------------L---L------------G----L-------------S--------D-----------------D----Y---------------------------------------------------E-----F-K-----------G----------------------E---K-------------------------------------------------------------------------------------------------------------------------------------------------------------------------------------------------------------------------------------------G------------------T----Y---F------IE-------------------------------------------------------------------------FKKY---KEFI----K------------------A----------------------------------------------L--------------------GD-H-----------------------------------------------SL------------------S----Q---------------------------------------------D-----------------------------------D-----------------------------L--N----EIA-----------KD---------------I--------------------------------------------------------T---------------------L-I------KD-----------------------------E---------I-------------------K----------LK-----------------------KAL----------------A----K---------------Y---------D------------------L---------N-----------------------------------Q-------------N---------QI-DS------------L-----S---K---L---------E------F-----------K-D--------------HLNISFKAL-----------------------------------------------------KLIT-----------------------P--------L----M--------------------------------L-------------------------------------------E---------G-----------------K-------------------------------K------------------YDE-----------------------------------------------------------------------A---------C--N-------------E-L---------------------N----------------------------------------------------------------------------------------------------------------------------------------------------------------------------------------L-------------------K--------------------V-----A--I-------------N---------------------------------------E-D----KK---------------------------------------------D-------------F----------------------LP------------A---------FN-----------------------------------------------------E-TY-----------------------------------------------YKD----------E---VTNPVVLRAIKE-----------------Y-------------------RKVLNAL-L--------K--------------K--Y----G-------------K-------V----------------------H-------KINIELA-R----E------------------VG----K------NH---S---Q------RA----K--I----EKE----QN----E------NY----K----AK----KDAE----------L-EC----E------K--------------------------------------------L----------G--------------------------------------L----------------------K-----I------------------------------------N---S----------------------K----------------N--------I-------L--KLR---------------LFKEQ---K-------------------------------E-------F-------CAY---S-------------G----E-------------K------I-----------K---------------I------SD----L---Q-----D---E-K-----M---L-EIDHIY--------------PY--SRS------FDDS-YMNKVLVFT-K-QN------Q---E----K----LN-QTPF-------------------E-A----F-----G----------N----D------------S------------------------------------------A-------------------------------K--------W-QKI--EVL--A-------------------------------------------------------------------K------------N----------------------------------------------L-P-----------T-----------------------K-------------KQ--------------------------KR-IL-DK-----------N-Y-K-----------DK---------------------------------E---Q-------------------------K-----D--------------F-------------------KDRNLNDTRYIARLVLNYTKDYL-DF-------L---------------------------PL-------SD-DENTK---LNDTQKGS----------------K-------V----------H-------VEAK-----SGMLTSALR-H---------------T-----------------W--------------------------------G---------------------------F------------------------------------------------------S-------AK----------------------------------------------------------------------------------------------------------------------------------------------------------------------------------------------D--------------------------------------------------------------------------------------------------------------------------------------------------------------------------------------------------------------------------------------------------------------------------------------------------------------------------------------------------------R---N-----------NH--L-HHAIDAVIIAYA-N--------N-S-------I-V-K-A----------------------F-----------S---------------------D-------F---------KK---------------E----------------QE------S------------N------SAEL--------YA------------K---------------------------KIS--------------------------E---L-D--------------YK----------------------------------------------NK--------------------RK-------------------------F------------------------F-------------------------------------------E------------------P--------F-----------------------S---------------------G-----F--------R----------------------------------------------Q-------K----------------------------------VL-------------------------------------------------------------------------------------------------------------------------------------------------DK-I------------D---------------------EI-F-----------V-SK----PE---RK-K--------------------------------------------------------------------------------------------------------------------------------------------------------------------P----------------------S----GA---------L------HE------------------------------------------E-TFR-----K----------------------------------------------------------------------------------------------------------------------------------------------------------------------------------------------------------------------------------------------------------------------------------------------------------------------------------------------------------------------------------------------------------------------------------------------------------------------------------------------------------------------------------------------------------------------------------------------------------------------------------------------------------------------------------------------------E------------EE----F-----Y-------------------------------Q---S-----------Y--------------------G-----------------------------------------G----------------------------------------------------------------------------------------------------------------------------------------------------------------------------------------------------------------------------------------------------------------------------------------------------------------------------------------------------------------------------K------------E---G-----------------------V-----------------L-------------K-----ALELG----KIRK-----V---------------------------------------------------------------N--G-----------------------------------K--------------------------------------------------I----------V--K-N--G------D--------M-FR-VDI-F---K------------H------KK------T--------------N----------K----------FY------------------------------------------------------------------------------------------------------------------A------------------------------------V---PIY-TM-D---------------F--A---LK--------V-----------------------------------------------------------------L-------------------------------------------P----NKA---------V--------------AR---SKKG-E----------IKD---------------------------------WI-LM----------------------D----------------E-------------N-------Y------E-------FCF--------------------------S---LY------K--DS--------------------------------------------LI-------------LI----------------------------------------------------------Q--T---------------K-------------D---------------MQ-----------------------------------------------------------------------------------E---PE----L-----------VY---F--N-A--------------F----------T----------------SS--------------T---------V---S-----------LI-----------------------VS-K-------------H----------------DN-------------------------------KF--------------E-------------TLSK--------------------N--QKILFK-------------------------------------------------NAN-E--------------------------------------------------------KEV-----------------------------------------I-----------------------A--------------------------------K-----------S------I---------------------G------I--------Q-N-------------------------LKV-F----------------------E----K---------Y----I-----------------------------------------------------------------------------------------------------------------------------------------------------------------------------------------------------------------------------V-S---------AL--------GE--------VT-K-------A----E-----F---------------------R----------------QR----------E-------------DF-------------------------------------------K------------------------------------K--------------------------
>WP_126655109_1_Type_II-C_984aa
----------------------------------------------------------------------------------------------------------------------------------------------------------------------------------------------------------------------------------------------------------------------------------------------------------------------------------------------M------------------------------------------------------A---------------------------------------------------------------------------------------------------------------------------------------------------------------------------------R---------------------------------I-LAFDIGISSIGW-AFS-------------------------------------------------------------------------------------------ENDE----------L----------KDC------------------GV---------R-------I----F-----T---K----AE----------N---------------------------P----K--TG-------E--SLAL-------P-------RRLARSARKRLARRKARLNHLKHLIAN--------------------E----------------------F---------KLN---Y--------E---------D-YQ-SF----------------DES---------------------LA-----------------------------KA--YK-------G----------S--------------------------------------------------------------L----IS--------P-----------------------------------------YE--------------------LR-F---------R-A-----L---N--------E---------------------------------------L----L-S-------K-------Q--DF----------------ARVILHIVKRRGY--------------------------------------------------------------------------------------------------------------------------------------------------------------------------------------DD-----------------------------I---K-----------------------------------------------------------N-----------------------------------------------------------------------S------D--------D--------------------K----------------------------------------------------------------E----K----------------------------------------------------------------------------------------G--------------------A------I------------------------------------------------------------------------------------------------------------------------------------------------------------------------------------------------LKAI-------------------------------------KQ-NEE-KL--------------------A---------------------N--------------------------------------------Y-----Q---------------------------------------------------------------------S-------------------------------V--G---------------------------------------------------------------------------------E-------YL-----------------------Y----------K------------------E--------------------------------------------Y--F-------------------------Q-------------------------------------------K---------FK------------ENSK-------------EF----TN-------------V--------------R----------------NK-----------KE----------S-------------------YE----------R-C--IAQS-FLKD-------------------ELKLIF------------------KKQ--R-----E---------------------------------------------------F----G-F--------------S---------------------------F---S-------K--------------------------------------K------------------FE--------------------------------------------E-E----V---------------------------------------L------------S---------------------------------------------------------------VAFYKRA-L-K----D---------------------------------------------------------------------------------------------------------------------------------------------------------------------------------FS-HLVGN------------------------CSF--------F---------------------T----------------D-----------------------E-------------------------------------------------------------------------------------------------------------------------------------------------K------R----APKN--------------------SPLAFMFVALT-RII-N-----I--------L----N-----N---------L---K-------------------------------N----------------T-E------------------------------GI------------------L--Y-------T------KD----D----LNA-L-------------L-N-E-------V--------L---------------------K------------N------------G-----T--------L-T----------------Y-KQ-----------T-K-------K------------L---L------------G----L-------------S--------D-----------------D----Y---------------------------------------------------E-----F-K-----------G----------------------E---K-------------------------------------------------------------------------------------------------------------------------------------------------------------------------------------------------------------------------------------------G------------------T----Y---F------IE-------------------------------------------------------------------------FKKY---KEFI----K------------------A----------------------------------------------L--------------------GE-H-----------------------------------------------NL------------------S----Q---------------------------------------------D-----------------------------------D-----------------------------L--N----EIA-----------KD---------------I--------------------------------------------------------T---------------------L-I------KD-----------------------------E---------I-------------------K----------LK-----------------------KAL----------------A----K---------------Y---------D------------------L---------N-----------------------------------Q-------------N---------QI-DS------------L-----S---K---L---------E------F-----------K-D--------------HLNISFKAL-----------------------------------------------------KLIT-----------------------P--------L----M--------------------------------L-------------------------------------------E---------G-----------------K-------------------------------K------------------YDE-----------------------------------------------------------------------A---------C--N-------------E-L---------------------N----------------------------------------------------------------------------------------------------------------------------------------------------------------------------------------L-------------------K--------------------V-----A--I-------------N---------------------------------------E-D----KK---------------------------------------------D-------------F----------------------LP------------A---------FN-----------------------------------------------------E-TY-----------------------------------------------YKD----------E---VTNPVVLRAIKE-----------------Y-------------------RKVLNAL-L--------K--------------K--Y----G-------------K-------V----------------------H-------KINIELA-R----E------------------VG----K------NY---S---Q------RA----K--I----EKE----QN----E------NY----K----AK----KDAE----------L-EC----E------K--------------------------------------------L----------G--------------------------------------L----------------------K-----I------------------------------------N---S----------------------K----------------N--------I-------L--KLR---------------LFKEQ---K-------------------------------E-------F-------CAY---S-------------G----E-------------K------I-----------K---------------I------SD----L---Q-----D---E-K-----M---L-EIDHIY--------------PY--SRS------FDDS-YMNKVLVFT-K-QN------Q---E----K----LN-KTPF-------------------E-A----F-----G----------N----D------------S------------------------------------------T-------------------------------K--------W-QKI--EVL--A-------------------------------------------------------------------K------------N----------------------------------------------L-P-----------E-----------------------K-------------KQ--------------------------KR-IL-DK-----------N-Y-K-----------DK---------------------------------E---Q-------------------------K-----D--------------F-------------------KDRNLNDTRYIARLVLNYTKDYL-DF-------L---------------------------PL-------SD-DENTK---LNDTQKGS----------------K-------V----------H-------VEAK-----SGMLTSALR-H---------------T-----------------W--------------------------------G---------------------------F------------------------------------------------------S-------TK----------------------------------------------------------------------------------------------------------------------------------------------------------------------------------------------D--------------------------------------------------------------------------------------------------------------------------------------------------------------------------------------------------------------------------------------------------------------------------------------------------------------------------------------------------------R---N-----------NH--L-HHAIDAVIIAYA-N--------N-S-------I-V-K-A----------------------F-----------S---------------------D-------F---------KK---------------E----------------QE------S------------N------SAEL--------YA------------K---------------------------KIS--------------------------E---L-D--------------YK----------------------------------------------NK--------------------RK-------------------------F------------------------F-------------------------------------------E------------------P--------F-----------------------S---------------------G-----F--------R----------------------------------------------Q-------K----------------------------------VL-------------------------------------------------------------------------------------------------------------------------------------------------DK-I------------D---------------------EI-F-----------V-SK----PE---RK-K--------------------------------------------------------------------------------------------------------------------------------------------------------------------P----------------------S----GA---------L------HE------------------------------------------E-TFR-----K----------------------------------------------------------------------------------------------------------------------------------------------------------------------------------------------------------------------------------------------------------------------------------------------------------------------------------------------------------------------------------------------------------------------------------------------------------------------------------------------------------------------------------------------------------------------------------------------------------------------------------------------------------------------------------------------------E------------EE----F-----Y-------------------------------Q---S-----------Y--------------------G-----------------------------------------G----------------------------------------------------------------------------------------------------------------------------------------------------------------------------------------------------------------------------------------------------------------------------------------------------------------------------------------------------------------------------K------------E---G-----------------------V-----------------L-------------K-----ALELG----KIRK-----V---------------------------------------------------------------N--G-----------------------------------K--------------------------------------------------I----------V--K-N--G------D--------M-FR-VDI-F---K------------H------KK------T--------------N----------K----------FY------------------------------------------------------------------------------------------------------------------A------------------------------------V---PIY-TM-D---------------F--A---LK--------V-----------------------------------------------------------------L-------------------------------------------P----NKA---------V--------------AR---SKKG-E----------IKD---------------------------------WI-LM----------------------D----------------E-------------N-------Y------E-------FCF--------------------------S---LY------K--DS--------------------------------------------LI-------------LI----------------------------------------------------------Q--T---------------K-------------D---------------MQ-----------------------------------------------------------------------------------E---PE----L-----------VY---F--N-A--------------F----------T----------------SS--------------T---------V---S-----------LI-----------------------VS-K-------------H----------------DN-------------------------------KF--------------E-------------TLSK--------------------N--QKILFK-------------------------------------------------NAN-E--------------------------------------------------------KEV-----------------------------------------I-----------------------A--------------------------------K-----------S------I---------------------G------I--------Q-N-------------------------LKV-F----------------------E----K---------Y----I-----------------------------------------------------------------------------------------------------------------------------------------------------------------------------------------------------------------------------V-S---------AL--------GE--------VT-K-------A----E-----F---------------------R----------------QR----------E-------------DF-------------------------------------------K------------------------------------K--------------------------
>WP_115766867_1_Type_II-C_984aa
----------------------------------------------------------------------------------------------------------------------------------------------------------------------------------------------------------------------------------------------------------------------------------------------------------------------------------------------M------------------------------------------------------A---------------------------------------------------------------------------------------------------------------------------------------------------------------------------------R---------------------------------I-LAFDIGISSIGW-AFS-------------------------------------------------------------------------------------------ENDE----------L----------KDC------------------GV---------R-------I----F-----T---K----AE----------N---------------------------P----K--TG-------E--SLAL-------P-------RRLARSARKRLARRKARLNHLKHLIAN--------------------E----------------------F---------KLN---Y--------E---------D-YQ-SF----------------DES---------------------LA-----------------------------KA--YK-------G----------S--------------------------------------------------------------L----IS--------P-----------------------------------------YE--------------------LR-F---------R-A-----L---N--------E---------------------------------------L----L-S-------K-------Q--DF----------------ARVILHIVKRRGY--------------------------------------------------------------------------------------------------------------------------------------------------------------------------------------DD-----------------------------I---K-----------------------------------------------------------N-----------------------------------------------------------------------S------D--------D--------------------K----------------------------------------------------------------E----K----------------------------------------------------------------------------------------G--------------------T------I------------------------------------------------------------------------------------------------------------------------------------------------------------------------------------------------LKAI-------------------------------------KQ-NEE-KL--------------------A---------------------N--------------------------------------------Y-----Q---------------------------------------------------------------------S-------------------------------V--G---------------------------------------------------------------------------------E-------YL-----------------------Y----------K------------------E--------------------------------------------Y--F-------------------------Q-------------------------------------------K---------FK------------ENSK-------------EF----TN-------------V--------------R----------------NK-----------KE----------S-------------------YE----------R-C--IAQS-FLKD-------------------ELKLIF------------------KKQ--R-----E---------------------------------------------------F----G-F--------------S---------------------------F---S-------K--------------------------------------K------------------FE--------------------------------------------E-E----V---------------------------------------L------------S---------------------------------------------------------------VAFYKRA-L-K----D---------------------------------------------------------------------------------------------------------------------------------------------------------------------------------FS-HLVGN------------------------CSF--------F---------------------T----------------D-----------------------E-------------------------------------------------------------------------------------------------------------------------------------------------K------R----APKN--------------------SPLAFMFVALT-RII-N-----L--------L----N-----N---------L---K-------------------------------N----------------T-E------------------------------GI------------------L--Y-------T------KD----D----LNT-L-------------L-N-E-------V--------L---------------------K------------N------------G-----T--------L-T----------------Y-KQ-----------T-K-------K------------L---L------------G----L-------------S--------D-----------------D----Y---------------------------------------------------E-----F-K-----------G----------------------E---K-------------------------------------------------------------------------------------------------------------------------------------------------------------------------------------------------------------------------------------------G------------------T----Y---F------IE-------------------------------------------------------------------------FKKY---KEFI----K------------------A----------------------------------------------L--------------------GD-H-----------------------------------------------SL------------------S----Q---------------------------------------------D-----------------------------------D-----------------------------L--N----EIA-----------KD---------------I--------------------------------------------------------T---------------------L-I------KD-----------------------------E---------I-------------------K----------LK-----------------------KAL----------------A----K---------------Y---------D------------------L---------N-----------------------------------Q-------------N---------QI-DS------------L-----S---K---L---------E------F-----------K-D--------------HLNISFKAL-----------------------------------------------------KLIT-----------------------P--------L----M--------------------------------L-------------------------------------------E---------G-----------------K-------------------------------K------------------YDE-----------------------------------------------------------------------A---------C--N-------------E-L---------------------N----------------------------------------------------------------------------------------------------------------------------------------------------------------------------------------L-------------------K--------------------V-----A--I-------------N---------------------------------------E-D----KK---------------------------------------------D-------------F----------------------LP------------A---------FN-----------------------------------------------------E-TY-----------------------------------------------YKD----------E---VTNPVVLRAIKE-----------------Y-------------------RKVLNAL-L--------K--------------K--Y----G-------------K-------V----------------------H-------KINIELA-R----E------------------VG----K------NY---S---Q------RA----K--I----EKE----QN----E------NY----K----AK----KDAE----------L-EC----E------K--------------------------------------------L----------G--------------------------------------L----------------------K-----I------------------------------------N---S----------------------K----------------N--------I-------L--KLR---------------LFKEQ---K-------------------------------E-------F-------CAY---S-------------G----E-------------K------I-----------K---------------I------SD----L---Q-----D---E-K-----M---L-EIDHIY--------------PY--SRS------FDDS-YMNKVLVFT-K-QN------Q---E----K----LN-KTPF-------------------E-A----F-----G----------N----D------------S------------------------------------------T-------------------------------K--------W-QKI--EVL--A-------------------------------------------------------------------K------------N----------------------------------------------L-P-----------E-----------------------K-------------KQ--------------------------KR-IL-DK-----------N-Y-K-----------DK---------------------------------E---Q-------------------------K-----D--------------F-------------------KDRNLNDTRYIARLVLNYTKDCL-DF-------L---------------------------PL-------SD-DENTK---LNDTQKGS----------------K-------V----------H-------VEAK-----SGMLTSALR-H---------------T-----------------W--------------------------------G---------------------------F------------------------------------------------------S-------TK----------------------------------------------------------------------------------------------------------------------------------------------------------------------------------------------D--------------------------------------------------------------------------------------------------------------------------------------------------------------------------------------------------------------------------------------------------------------------------------------------------------------------------------------------------------R---N-----------NH--L-HHAIDAVIIAYA-N--------N-S-------I-V-K-A----------------------F-----------S---------------------D-------F---------KK---------------E----------------QE------S------------N------SAEL--------YA------------K---------------------------KIS--------------------------E---L-D--------------YK----------------------------------------------NK--------------------RK-------------------------F------------------------F-------------------------------------------E------------------P--------F-----------------------S---------------------G-----F--------R----------------------------------------------Q-------K----------------------------------VL-------------------------------------------------------------------------------------------------------------------------------------------------DK-I------------D---------------------EI-F-----------V-SK----PE---RK-K--------------------------------------------------------------------------------------------------------------------------------------------------------------------P----------------------S----GA---------L------HE------------------------------------------E-TFR-----K----------------------------------------------------------------------------------------------------------------------------------------------------------------------------------------------------------------------------------------------------------------------------------------------------------------------------------------------------------------------------------------------------------------------------------------------------------------------------------------------------------------------------------------------------------------------------------------------------------------------------------------------------------------------------------------------------E------------EE----F-----Y-------------------------------Q---S-----------Y--------------------G-----------------------------------------G----------------------------------------------------------------------------------------------------------------------------------------------------------------------------------------------------------------------------------------------------------------------------------------------------------------------------------------------------------------------------K------------E---G-----------------------V-----------------L-------------K-----ALELG----KIRK-----V---------------------------------------------------------------N--G-----------------------------------K--------------------------------------------------I----------V--K-N--G------D--------M-FR-VDI-F---K------------H------KK------T--------------N----------K----------FY------------------------------------------------------------------------------------------------------------------A------------------------------------V---PIY-TM-D---------------F--A---LK--------V-----------------------------------------------------------------L-------------------------------------------P----NKA---------V--------------AR---SKKG-E----------IKD---------------------------------WI-LM----------------------D----------------E-------------N-------Y------E-------FCF--------------------------S---LY------K--DS--------------------------------------------LI-------------LI----------------------------------------------------------Q--T---------------K-------------D---------------MQ-----------------------------------------------------------------------------------E---PE----L-----------VY---F--N-A--------------F----------T----------------SS--------------T---------V---S-----------LI-----------------------VS-K-------------H----------------DN-------------------------------KF--------------E-------------TLSK--------------------N--QKILFK-------------------------------------------------NAN-E--------------------------------------------------------KEV-----------------------------------------I-----------------------A--------------------------------K-----------S------I---------------------G------I--------Q-N-------------------------LKV-F----------------------E----K---------Y----I-----------------------------------------------------------------------------------------------------------------------------------------------------------------------------------------------------------------------------V-S---------AL--------GE--------VT-K-------A----E-----F---------------------R----------------QR----------E-------------DF-------------------------------------------K------------------------------------K--------------------------
>WP_002855697_1_Type_II-C_984aa
----------------------------------------------------------------------------------------------------------------------------------------------------------------------------------------------------------------------------------------------------------------------------------------------------------------------------------------------M------------------------------------------------------A---------------------------------------------------------------------------------------------------------------------------------------------------------------------------------R---------------------------------I-LAFDIGISSIGW-AFS-------------------------------------------------------------------------------------------ENDE----------L----------KDC------------------GV---------R-------I----F-----T---K----VE----------N---------------------------P----K--TG-------E--SLAL-------P-------RRLARSARKRLARRKARLNHLKHLIAN--------------------E----------------------F---------KLN---Y--------E---------D-YQ-SF----------------DES---------------------LA-----------------------------KA--YK-------G----------S--------------------------------------------------------------L----IS--------P-----------------------------------------YE--------------------LR-F---------R-A-----L---N--------E---------------------------------------L----L-S-------K-------Q--DF----------------ARVILHIAKRRGY--------------------------------------------------------------------------------------------------------------------------------------------------------------------------------------DD-----------------------------I---K-----------------------------------------------------------N-----------------------------------------------------------------------S------D--------D--------------------K----------------------------------------------------------------E----K----------------------------------------------------------------------------------------G--------------------A------I------------------------------------------------------------------------------------------------------------------------------------------------------------------------------------------------LKAI-------------------------------------KQ-NEE-KL--------------------A---------------------N--------------------------------------------Y-----Q---------------------------------------------------------------------S-------------------------------V--G---------------------------------------------------------------------------------E-------YL-----------------------Y----------K------------------E--------------------------------------------Y--F-------------------------Q-------------------------------------------K---------FK------------ENSK-------------EF----TN-------------V--------------R----------------NK-----------KE----------S-------------------YE----------R-C--IAQS-FLKD-------------------ELKLIF------------------KKQ--R-----E---------------------------------------------------F----G-F--------------S---------------------------F---L-------K--------------------------------------K------------------FE--------------------------------------------E-E----V---------------------------------------L------------S---------------------------------------------------------------VAFYKRA-L-K----D---------------------------------------------------------------------------------------------------------------------------------------------------------------------------------FS-HLVGN------------------------CSF--------F---------------------T----------------D-----------------------E-------------------------------------------------------------------------------------------------------------------------------------------------K------R----APKN--------------------SPLAFMFVALT-RII-N-----L--------L----N-----N---------L---K-------------------------------N----------------T-E------------------------------GI------------------L--Y-------T------KD----D----LNA-L-------------L-N-E-------V--------L---------------------K------------N------------G-----T--------L-T----------------Y-KQ-----------T-K-------K------------L---L------------G----L-------------S--------D-----------------D----Y---------------------------------------------------E-----F-K-----------G----------------------E---K-------------------------------------------------------------------------------------------------------------------------------------------------------------------------------------------------------------------------------------------G------------------T----Y---F------IE-------------------------------------------------------------------------FKKY---KEFI----K------------------A----------------------------------------------L--------------------GE-H-----------------------------------------------NL------------------S----Q---------------------------------------------D-----------------------------------D-----------------------------L--N----EIA-----------KD---------------I--------------------------------------------------------T---------------------L-I------KD-----------------------------E---------I-------------------K----------LK-----------------------KAL----------------A----K---------------Y---------D------------------L---------N-----------------------------------Q-------------N---------QI-DS------------L-----S---K---L---------E------F-----------K-D--------------HLNISFKAL-----------------------------------------------------KLIT-----------------------P--------L----M--------------------------------L-------------------------------------------E---------G-----------------K-------------------------------K------------------YDE-----------------------------------------------------------------------A---------Y--N-------------E-L---------------------N----------------------------------------------------------------------------------------------------------------------------------------------------------------------------------------L-------------------K--------------------V-----A--I-------------N---------------------------------------E-D----KK---------------------------------------------D-------------F----------------------LP------------A---------FN-----------------------------------------------------E-TY-----------------------------------------------YKD----------E---VTNPVVLRAIKE-----------------Y-------------------RKVLNAL-L--------K--------------K--Y----G-------------K-------V----------------------H-------KINIELA-R----E------------------VG----K------NH---S---Q------RA----K--I----EKE----QN----E------NY----K----AK----KDAE----------L-EC----E------K--------------------------------------------L----------G--------------------------------------L----------------------K-----I------------------------------------N---S----------------------K----------------N--------I-------L--KLR---------------LFKEQ---K-------------------------------E-------F-------CAY---S-------------G----E-------------K------I-----------K---------------I------SD----L---Q-----D---E-K-----M---L-EIDHIY--------------PY--SRS------FDDS-YMNKVLVFT-K-QN------Q---E----K----LN-QTPF-------------------E-A----F-----G----------N----D------------S------------------------------------------A-------------------------------K--------W-QKI--EVL--A-------------------------------------------------------------------K------------N----------------------------------------------L-P-----------T-----------------------K-------------KQ--------------------------KR-IL-DK-----------N-Y-K-----------DK---------------------------------E---Q-------------------------K-----D--------------F-------------------KDRNLNDTRYIARLVLNYTKDYL-DF-------L---------------------------PL-------SD-DENTK---LNDTQKGS----------------K-------V----------H-------VEAK-----SGMLTSALR-H---------------T-----------------W--------------------------------G---------------------------F------------------------------------------------------S-------AK----------------------------------------------------------------------------------------------------------------------------------------------------------------------------------------------D--------------------------------------------------------------------------------------------------------------------------------------------------------------------------------------------------------------------------------------------------------------------------------------------------------------------------------------------------------R---N-----------NH--L-HHAIDAVIIAYA-N--------N-S-------I-V-K-A----------------------F-----------S---------------------D-------F---------KK---------------E----------------QE------S------------N------SAEL--------YA------------K---------------------------KIS--------------------------E---L-D--------------YK----------------------------------------------NK--------------------RK-------------------------F------------------------F-------------------------------------------E------------------P--------F-----------------------S---------------------G-----F--------R----------------------------------------------Q-------K----------------------------------VL-------------------------------------------------------------------------------------------------------------------------------------------------DK-I------------D---------------------EI-F-----------V-SK----PE---RK-K--------------------------------------------------------------------------------------------------------------------------------------------------------------------P----------------------S----GA---------L------HE------------------------------------------E-TFR-----K----------------------------------------------------------------------------------------------------------------------------------------------------------------------------------------------------------------------------------------------------------------------------------------------------------------------------------------------------------------------------------------------------------------------------------------------------------------------------------------------------------------------------------------------------------------------------------------------------------------------------------------------------------------------------------------------------E------------EE----F-----Y-------------------------------Q---S-----------Y--------------------G-----------------------------------------G----------------------------------------------------------------------------------------------------------------------------------------------------------------------------------------------------------------------------------------------------------------------------------------------------------------------------------------------------------------------------K------------E---G-----------------------V-----------------L-------------K-----ALELG----KIRK-----V---------------------------------------------------------------N--G-----------------------------------K--------------------------------------------------I----------V--K-N--G------D--------M-FR-VDI-F---K------------H------KK------T--------------N----------K----------FY------------------------------------------------------------------------------------------------------------------A------------------------------------V---PIY-TM-D---------------F--A---LK--------V-----------------------------------------------------------------L-------------------------------------------P----NKA---------V--------------AR---SKKG-E----------IKD---------------------------------WI-LM----------------------D----------------E-------------N-------Y------E-------FCF--------------------------S---LY------K--DS--------------------------------------------LI-------------LI----------------------------------------------------------Q--T---------------K-------------D---------------MQ-----------------------------------------------------------------------------------E---PE----L-----------VY---F--N-A--------------F----------T----------------SS--------------T---------V---S-----------LI-----------------------VS-K-------------H----------------DN-------------------------------KF--------------E-------------TLSK--------------------N--QKILFK-------------------------------------------------NAN-E--------------------------------------------------------KEV-----------------------------------------I-----------------------A--------------------------------K-----------S------I---------------------G------I--------Q-N-------------------------LKV-F----------------------E----K---------Y----I-----------------------------------------------------------------------------------------------------------------------------------------------------------------------------------------------------------------------------V-S---------AL--------GE--------VT-K-------A----E-----F---------------------R----------------QR----------E-------------DF-------------------------------------------K------------------------------------K--------------------------
>WP_002895475_1_Type_II-C_984aa
----------------------------------------------------------------------------------------------------------------------------------------------------------------------------------------------------------------------------------------------------------------------------------------------------------------------------------------------M------------------------------------------------------A---------------------------------------------------------------------------------------------------------------------------------------------------------------------------------R---------------------------------I-LAFDIGISSIGW-AFS-------------------------------------------------------------------------------------------ENDE----------L----------KDC------------------GV---------R-------I----F-----T---K----VE----------N---------------------------P----K--TG-------E--SLAL-------P-------RRLARSARKRLARRKARLNHLKHLIAN--------------------E----------------------F---------KLN---Y--------E---------D-YQ-SF----------------DES---------------------LA-----------------------------KA--YK-------G----------S--------------------------------------------------------------L----IS--------P-----------------------------------------YE--------------------LR-F---------R-A-----L---N--------E---------------------------------------L----L-S-------K-------Q--DF----------------ARVILHIAKRRGY--------------------------------------------------------------------------------------------------------------------------------------------------------------------------------------DD-----------------------------I---K-----------------------------------------------------------N-----------------------------------------------------------------------S------D--------D--------------------K----------------------------------------------------------------E----K----------------------------------------------------------------------------------------G--------------------A------I------------------------------------------------------------------------------------------------------------------------------------------------------------------------------------------------LKAI-------------------------------------KQ-NEE-KL--------------------A---------------------N--------------------------------------------Y-----Q---------------------------------------------------------------------S-------------------------------V--G---------------------------------------------------------------------------------E-------YL-----------------------Y----------K------------------E--------------------------------------------Y--F-------------------------Q-------------------------------------------K---------FK------------ENSK-------------EF----TN-------------V--------------R----------------NK-----------KE----------S-------------------YE----------R-C--IAQS-FLKD-------------------ELKLIF------------------KKQ--R-----E---------------------------------------------------F----G-F--------------S---------------------------F---S-------K--------------------------------------K------------------FE--------------------------------------------E-E----V---------------------------------------L------------S---------------------------------------------------------------VAFYKRA-L-K----D---------------------------------------------------------------------------------------------------------------------------------------------------------------------------------FS-HLVGN------------------------CSF--------F---------------------T----------------D-----------------------E-------------------------------------------------------------------------------------------------------------------------------------------------K------R----APKN--------------------SPLAFMFVALT-RII-N-----L--------L----N-----N---------L---K-------------------------------N----------------T-E------------------------------GI------------------L--Y-------T------KD----D----LNA-L-------------L-N-E-------V--------L---------------------K------------N------------G-----T--------L-T----------------Y-KQ-----------T-K-------K------------L---L------------G----L-------------S--------D-----------------D----Y---------------------------------------------------E-----F-K-----------G----------------------E---K-------------------------------------------------------------------------------------------------------------------------------------------------------------------------------------------------------------------------------------------G------------------T----Y---F------IE-------------------------------------------------------------------------FKKY---KEFI----K------------------A----------------------------------------------L--------------------GE-H-----------------------------------------------NL------------------S----Q---------------------------------------------D-----------------------------------D-----------------------------L--N----EIA-----------KD---------------I--------------------------------------------------------T---------------------L-I------KD-----------------------------E---------I-------------------K----------LK-----------------------KAL----------------A----K---------------Y---------D------------------L---------N-----------------------------------Q-------------N---------QI-DS------------L-----S---K---L---------E------F-----------K-D--------------HLNISFKAL-----------------------------------------------------KLIT-----------------------P--------L----M--------------------------------L-------------------------------------------E---------G-----------------K-------------------------------K------------------YDE-----------------------------------------------------------------------A---------C--N-------------E-L---------------------N----------------------------------------------------------------------------------------------------------------------------------------------------------------------------------------L-------------------K--------------------V-----A--I-------------N---------------------------------------E-D----KK---------------------------------------------D-------------F----------------------LP------------A---------FN-----------------------------------------------------E-TY-----------------------------------------------YKD----------E---VTNPVVLRAIKE-----------------Y-------------------RKVLNAL-L--------K--------------K--Y----G-------------K-------V----------------------H-------KINIELA-R----E------------------VG----K------NH---S---Q------RA----K--I----EKE----QN----E------NY----K----AK----KDAE----------L-EC----E------K--------------------------------------------L----------G--------------------------------------L----------------------K-----I------------------------------------N---S----------------------K----------------N--------I-------L--KLR---------------LFKEQ---K-------------------------------E-------F-------CAY---S-------------G----E-------------K------I-----------K---------------I------SD----L---Q-----D---E-K-----M---L-EIDHIY--------------PY--SRS------FDDS-YMNKVLVFT-K-QN------Q---E----K----LN-KTPF-------------------E-A----F-----G----------N----D------------S------------------------------------------A-------------------------------K--------W-QKI--EVL--A-------------------------------------------------------------------K------------N----------------------------------------------L-P-----------T-----------------------K-------------KQ--------------------------KR-IL-DK-----------N-Y-K-----------DK---------------------------------E---Q-------------------------K-----D--------------F-------------------KDRNLNDTRYIARLVLNYTKDYL-DF-------L---------------------------PL-------SD-DENTK---LNDTQKGS----------------K-------V----------H-------VEAK-----SGMLTSALR-H---------------T-----------------W--------------------------------G---------------------------F------------------------------------------------------S-------TK----------------------------------------------------------------------------------------------------------------------------------------------------------------------------------------------D--------------------------------------------------------------------------------------------------------------------------------------------------------------------------------------------------------------------------------------------------------------------------------------------------------------------------------------------------------R---N-----------NH--L-HHAIDAVIIAYA-N--------N-S-------I-V-K-A----------------------F-----------S---------------------D-------F---------KK---------------E----------------QE------S------------N------SAEL--------YA------------K---------------------------KIS--------------------------E---L-D--------------YK----------------------------------------------NK--------------------RK-------------------------F------------------------F-------------------------------------------E------------------P--------F-----------------------S---------------------G-----F--------R----------------------------------------------Q-------K----------------------------------VL-------------------------------------------------------------------------------------------------------------------------------------------------DK-I------------D---------------------EI-F-----------V-SK----PE---RK-K--------------------------------------------------------------------------------------------------------------------------------------------------------------------P----------------------S----GA---------L------HE------------------------------------------E-TFR-----K----------------------------------------------------------------------------------------------------------------------------------------------------------------------------------------------------------------------------------------------------------------------------------------------------------------------------------------------------------------------------------------------------------------------------------------------------------------------------------------------------------------------------------------------------------------------------------------------------------------------------------------------------------------------------------------------------E------------EE----F-----Y-------------------------------Q---S-----------Y--------------------G-----------------------------------------G----------------------------------------------------------------------------------------------------------------------------------------------------------------------------------------------------------------------------------------------------------------------------------------------------------------------------------------------------------------------------K------------E---G-----------------------V-----------------L-------------K-----ALELG----KIRK-----V---------------------------------------------------------------N--G-----------------------------------K--------------------------------------------------I----------V--K-N--G------D--------M-FR-VDI-F---K------------H------KK------T--------------N----------K----------FY------------------------------------------------------------------------------------------------------------------A------------------------------------V---PIY-TM-D---------------F--A---LK--------V-----------------------------------------------------------------L-------------------------------------------P----NKA---------V--------------AR---SKKG-E----------IKD---------------------------------WI-LM----------------------D----------------E-------------N-------Y------E-------FCF--------------------------S---LY------K--DS--------------------------------------------LI-------------LI----------------------------------------------------------Q--T---------------K-------------D---------------MQ-----------------------------------------------------------------------------------E---PE----F-----------VY---Y--N-A--------------F----------T----------------SS--------------T---------V---S-----------LI-----------------------VS-K-------------H----------------DN-------------------------------KF--------------E-------------TLSK--------------------N--QKILFK-------------------------------------------------NAN-E--------------------------------------------------------KEV-----------------------------------------I-----------------------A--------------------------------K-----------S------I---------------------G------I--------Q-N-------------------------LKV-F----------------------E----K---------Y----I-----------------------------------------------------------------------------------------------------------------------------------------------------------------------------------------------------------------------------V-S---------AL--------GE--------VT-K-------A----E-----F---------------------R----------------QR----------E-------------DF-------------------------------------------K------------------------------------K--------------------------
>WP_041160257_1_Type_II-C_984aa
[truncated: 80,465,047 more chars]
