# Supplementary material for: Novel and Engineered Type II CRISPR Systems from Uncultivated Microbes with Broad Genome Editing Capability
Source: CRISPR J. 2023 Jun 1;6(3):261–77. doi: 10.1089/crispr.2022.0090 (PMC10278012; doi:10.1089/crispr.2022.0090)
Supplement: Supplemental data [file Supp-Data.zip › typeII_tree_v2_MG-codes_120522_for_paper.tree]

(((((MG4-410_v3:0.0,MG4-393_v1:0.0,MG4-410_v2:0.0,MG4-410_v1:0.0):0.535922606,MG4-299_v1:0.418407120)1.000:0.200963028,(MG4-2_v1:0.456823375,MG4-280_v1:0.585837117)0.828:0.097965652)0.918:0.047135046,(((((((MG4-341_v1:0.221304367,((MG4-326_v1:0.0,MG4-319_v1:0.0):0.035140455,MG4-342_v1:0.033395680)1.000:0.158108295)1.000:0.369302337,(MG4-314_v2:0.232518756,(MG4-355_v1:0.006290990,((MG4-363_v1:0.0,MG4-350_v1:0.0):0.002977089,(MG4-313_v1:0.0,MG4-319_v2:0.0):0.001481182)0.907:0.007181755)1.000:0.412413854)1.000:0.375347971)1.000:0.219203056,((((MG4-395_v1:0.155512450,MG4-250_v1:0.156630459)1.000:0.108899208,((MG4-336_v1:0.087460014,((MG4-344_v1:0.0,MG4-353_v1:0.0):0.056767320,(MG4-337_v1:0.059940033,MG4-335_v1:0.036830758)0.935:0.011219479)0.901:0.026158440)1.000:0.428687767,(MG4-340_v1:0.208705301,(MG4-323_v1:0.213157515,(MG4-345_v1:0.000000005,MG4-345_v2:0.000000005)1.000:0.102700994)1.000:0.081735573)0.991:0.074029660)0.655:0.054588154)0.985:0.077655206,((((MG4-325_v1:0.0,MG4-318_v1:0.0):0.374084964,(MG4-331_v1:0.144906494,((MG4-320_v4:0.0,MG4-320_v2:0.0,MG4-320_v3:0.0):0.194079178,((MG4-19_v1:0.0,MG4-14_v1:0.0,MG4-21_v1:0.0,MG4-15_v1:0.0,MG4-16_v1:0.0,MG4-24_v1:0.0,MG4-23_v1:0.0,MG4-22_v1:0.0,MG4-19_v2:0.0,MG4-20_v1:0.0):0.000000005,MG4-18_v1:0.002533355)1.000:0.104687852)0.851:0.028795732)0.988:0.064673486)1.000:0.133360219,(MG4-329_v1:0.034556865,MG4-351_v1:0.041456725)1.000:0.254871425)1.000:0.145143589,(MG4-255_v1:0.208573241,(((MG4-308_v10:0.0,MG4-308_v9:0.0,MG4-352_v1:0.0,MG4-314_v1:0.0,MG4-314_v4:0.0,MG4-314_v3:0.0,MG4-308_v8:0.0):0.000000005,(MG4-343_v1:0.005075663,(MG4-349_v1:0.0,MG4-349_v2:0.0):0.000000005)0.855:0.000840080)1.000:0.222660584,((MG4-325_v2:0.193453849,((((MG4-322_v2:0.0,MG4-329_v2:0.0,MG4-329_v3:0.0):0.032343336,(MG4-328_v1:0.014480888,MG4-326_v2:0.013118424)0.994:0.029713572)1.000:0.186401685,(MG4-354_v1:0.243221943,((MG4-324_v1:0.0,MG4-331_v2:0.0):0.086152772,((MG4-128_v3:0.0,MG4-128_v8:0.0,MG4-128_v9:0.0,MG4-128_v5:0.0,MG4-128_v7:0.0,MG4-128_v4:0.0,MG4-128_v6:0.0,MG4-128_v2:0.0,MG4-128_v1:0.0,MG4-128_v10:0.0,MG4-158_v1:0.0,MG4-142_v1:0.0):0.087669916,(MG4-192_v1:0.001659174,MG4-154_v1:0.000808691)1.000:0.115543012)0.869:0.048019083)0.995:0.066391601)1.000:0.226723712)0.987:0.067042269,(MG4-321_v1:0.000870357,MG4-334_v2:0.000000005)1.000:0.141395600)0.876:0.045014773)0.987:0.052727708,((MG4-197_v1:0.000861974,((MG4-188_v1:0.000000005,(((MG4-122_v1:0.0,MG4-193_v1:0.0,MG4-156_v1:0.0,MG4-184_v1:0.0,MG4-150_v1:0.0,MG4-127_v1:0.0,MG4-126_v1:0.0,MG4-149_v1:0.0,MG4-139_v1:0.0,MG4-144_v1:0.0,MG4-173_v1:0.0):0.000000005,((MG4-163_v1:0.000861868,MG4-125_v1:0.000000005)0.836:0.000863097,((MG4-160_v1:0.0,MG4-148_v1:0.0):0.000000005,((MG4-167_v1:0.0,MG4-186_v1:0.0):0.000861796,(MG4-213_v1:0.000862299,(MG4-195_v1:0.001092778,MG4-179_v1:0.001847116)0.711:0.000744580)0.000:0.000000006)0.147:0.000862903)0.889:0.000862332)0.000:0.000000006)0.000:0.000000006,MG4-140_v1:0.001725352)0.395:0.000861928)0.934:0.001724334,(MG4-119_v1:0.000000005,(MG4-176_v1:0.000863548,MG4-207_v1:0.000000005)0.871:0.000862378)0.913:0.000862049)0.000:0.000000005)1.000:0.110999088,((MG4-118_v5:0.0,MG4-118_v2:0.0,MG4-118_v1:0.0,MG4-118_v3:0.0,MG4-118_v4:0.0,MG4-181_v1:0.0,MG4-118_v7:0.0,MG4-135_v1:0.0,MG4-215_v1:0.0,MG4-203_v1:0.0,MG4-199_v1:0.0,MG4-171_v1:0.0,MG4-175_v1:0.0,MG4-118_v6:0.0):0.012510429,((MG4-157_v1:0.0,MG4-145_v1:0.0):0.000851897,MG4-210_v1:0.000000005)0.992:0.011772303)0.999:0.052743932)1.000:0.140799011)0.999:0.082811964)1.000:0.177031186)0.990:0.079003666)0.981:0.068178102)0.846:0.069146665,((MG4-320_v1:0.0,MG4-327_v2:0.0,MG4-327_v5:0.0,MG4-327_v4:0.0,MG4-327_v3:0.0):0.000000005,MG4-317_v1:0.000869080)1.000:0.819600439)0.980:0.093449570)1.000:0.195376240,((Ghy1_1040aa:0.541094781,(MG4-316_v6:0.302422880,((MG4-311_v1:0.001355840,MG4-338_v1:0.000000005)1.000:0.215582335,((MG4-198_v3:0.0,MG4-198_v2:0.0,MG4-198_v1:0.0,MG4-198_v4:0.0):0.160251445,MG4-330_v1:0.177419005)0.967:0.063319970)0.999:0.119281628)1.000:0.248746777)1.000:0.206357356,((MG4-33_v1:0.375644931,(MG4-68_v1:0.199622143,(((MG4-62_v2:0.0,MG4-62_v1:0.0):0.000000005,MG4-67_v1:0.000875046)1.000:0.160571353,(MG4-31_v1:0.098857200,(MG4-53_v1:0.018246388,(MG4-46_v1:0.018100900,MG4-42_v1:0.129941641)0.547:0.007652596)0.961:0.057890588)0.987:0.051866048)0.996:0.079290451)1.000:0.154270516)1.000:0.375811096,((MG4-315_v3:0.0,MG4-315_v16:0.0,MG4-315_v5:0.0,MG4-315_v13:0.0,MG4-315_v17:0.0,MG4-315_v1:0.0,MG4-315_v2:0.0,MG4-315_v15:0.0,MG4-315_v9:0.0,MG4-315_v6:0.0,MG4-315_v11:0.0,MG4-315_v4:0.0,MG4-315_v8:0.0,MG4-315_v12:0.0,MG4-315_v14:0.0,MG4-309_v6:0.0,MG4-315_v10:0.0):0.427314907,MG4-146_v1:0.547390094)0.999:0.215375454)0.484:0.054987081)0.996:0.092995949)0.848:0.048513415,(MG4-376_v1:0.109929132,MG4-287_v1:0.164017502)1.000:0.548348210)0.933:0.048490736,((((((MG4-310_v3:0.0,MG4-316_v13:0.0,MG4-362_v7:0.0,MG4-316_v4:0.0,MG4-310_v4:0.0,MG4-362_v1:0.0,MG4-310_v2:0.0,MG4-366_v1:0.0,MG4-316_v11:0.0,MG4-310_v5:0.0,MG4-316_v9:0.0,MG4-316_v12:0.0,MG4-316_v3:0.0,MG4-362_v4:0.0,MG4-362_v5:0.0,MG4-316_v10:0.0,MG4-362_v6:0.0,MG4-362_v3:0.0,MG4-362_v2:0.0,MG4-316_v14:0.0,MG4-316_v8:0.0,MG4-316_v2:0.0,MG4-316_v1:0.0,MG4-316_v5:0.0,MG4-316_v7:0.0):0.000000005,(MG4-346_v1:0.000849268,(MG4-347_v1:0.000000005,MG4-352_v2:0.000848569)0.886:0.000848487)0.000:0.000000005)1.000:0.316311127,(MG4-273_v1:0.010720929,MG4-270_v1:0.012325252)1.000:0.331472662)1.000:0.155679620,((MG4-241_v1:0.262920888,MG4-240_v1:0.352235306)1.000:0.196339781,(MG4-397_v1:0.325568249,((MG4-282_v1:0.223643682,(MG4-269_v1:0.140028938,((MG4-293_v1:0.0,MG4-64_v1:0.0):0.000000005,MG4-66_v1:0.000870367)0.993:0.026508264)1.000:0.147535617)0.925:0.039829746,(((MG4-322_v1:0.0,MG4-315_v7:0.0):0.000000005,MG4-312_v3:0.000873241)1.000:0.188618031,(MG4-348_v1:0.110275552,MG4-253_v1:0.124335833)1.000:0.164829345)0.796:0.045290209)0.996:0.060059032)0.878:0.102585198)0.997:0.093845922)1.000:0.162453772,((MG4-266_v1:0.221919672,MG4-278_v1:0.225076691)1.000:0.360449358,((MG4-189_v1:0.0,MG4-189_v2:0.0,MG4-189_v3:0.0):0.727264996,(MG4-339_v1:0.113895299,(MG4-334_v1:0.0,MG4-327_v1:0.0):0.151753375)1.000:0.559364603)0.019:0.095929554)0.368:0.070736946)0.825:0.052607262,((((MG4-84_v1:0.830065534,((MG4-291_v1:0.642508803,(MG4-43_v1:0.642059238,((MG4-361_v1:0.0,MG4-375_v1:0.0):0.057299528,MG4-360_v1:0.069413149)1.000:0.477558033)0.943:0.166265667)0.956:0.103598712,((((MG4-396_v1:0.297903198,(MG6-3_v1:0.153288169,MG6-24_v1:0.148898598)0.977:0.070322723)1.000:0.652773834,((((Cme3_1124aa:0.531048857,(WP_100211383_1_Type_II-C_1135aa:0.294726758,(WP_068206408_1_Type_II-C_1128aa:0.187460807,WP_076615834_1_Type_II-C_1134aa:0.181314188)0.935:0.056560949)1.000:0.237913290)0.881:0.086085797,(Spa_1459aa:0.806722774,(WP_057952132_1_Type_II-C_1524aa:0.143064022,Ghe_1525aa:0.137133795)1.000:0.501379988)0.998:0.176384392)1.000:0.387643462,(MG96-11_v1:0.656758164,(MG96-23_v1:0.000000005,((MG96-8_v1:0.004667135,(MG96-24_v1:0.000000005,(MG96-17_v2:0.000000005,((MG96-19_v1:0.000000005,(MG96-25_v1:0.001175147,MG96-20_v1:0.000000005)0.940:0.001863871)0.949:0.001864174,(MG96-16_v1:0.0,MG96-17_v3:0.0,MG96-17_v1:0.0,MG96-17_v4:0.0,MG96-17_v5:0.0):0.002796590)0.000:0.000000006)0.918:0.000932134)0.000:0.000000005)0.969:0.003752011,(MG96-21_v1:0.007490761,(((((MG96-9_v3:0.0,MG96-22_v1:0.0):0.014707412,MG96-9_v5:0.000000005)0.000:0.000000006,(MG96-11_v2:0.0,MG96-9_v2:0.0):0.000930951)0.000:0.000000005,(MG96-9_v4:0.0,MG96-9_v1:0.0):0.000000005)0.899:0.001864242,(MG96-22_v2:0.000932133,MG96-18_v1:0.000932368)0.000:0.000000005)0.852:0.000932190)0.000:0.000000005)0.775:0.000932114)1.000:0.750221581)0.489:0.076820032)0.713:0.127102199,(((MG100-61_v2:1.478510555,(((AMS26831_1_Type_II-C_1359aa:0.479097757,((WP_016200142_1_Type_II-C_1404aa:0.140579577,WP_103292747_1_Type_II-C_1417aa:0.192478019)1.000:0.148700773,(WP_116787333_1_Type_II-C_1399aa:0.282388170,WP_109567989_1_Type_II-C_1371aa:0.174426298)0.996:0.099000381)1.000:0.204744762)1.000:0.392085445,((WP_124985915_1_Type_II-C_1460aa:0.234546124,Jpa_1460aa:0.230254935)1.000:0.740621315,(((MG100-68_v1:0.031895870,(MG100-75_v1:0.010437091,(MG100-73_v1:0.031436204,((MG100-90_v3:0.0,MG100-90_v2:0.0,MG100-90_v1:0.0,MG100-76_v1:0.0):0.016137808,(MG100-82_v1:0.0,MG100-69_v2:0.0,MG100-82_v2:0.0):0.017623244)1.000:0.018816143)0.872:0.006586084)0.944:0.018706098)1.000:0.134734470,(((MG100-72_v1:0.000618870,(MG100-88_v1:0.0,MG100-74_v2:0.0,MG100-74_v1:0.0,MG100-88_v2:0.0):0.000000005)0.999:0.011521984,(MG100-57_v3:0.005530301,MG100-63_v2:0.005042407)0.849:0.003719847)1.000:0.128853218,(MG100-62_v1:0.113131234,((MG100-69_v4:0.0,MG100-69_v3:0.0,MG100-56_v1:0.0,MG100-69_v1:0.0):0.076142564,(MG100-77_v1:0.005899415,((MG100-71_v2:0.0,MG100-92_v1:0.0):0.000000005,MG100-71_v1:0.000000005)0.960:0.004991170)1.000:0.063376019)0.999:0.039782736)0.891:0.032222957)0.968:0.069903008)1.000:0.660885763,(WP_057952188_1_Type_II-C_1441aa:0.439711224,(WP_044112561_1_Type_II-C_1421aa:0.042684004,WP_118866786_1_Type_II-C_1424aa:0.033293769)1.000:0.466948548)0.196:0.102391028)1.000:0.198422785)0.981:0.185766390)1.000:0.208814902,(WP_106053875_1_Type_II-C_1212aa:0.950639701,(cas9|CAS-II-C|Treponema_pedis_T_A4_uid215715|NC_022097|1282aa:0.742497128,(WP_114984028_1_Type_II-C_1472aa:0.724064204,((Rsp_1214aa:0.534929774,(cas9|CAS-II-C|Prevotella_ruminicola_23_uid47507|NC_014033|1204aa:0.407086809,(WP_106042830_1_Type_II-C_1224aa:0.446568861,(((MG100-60_v1:0.154689403,MG100-58_v1:0.122793167)0.882:0.034833153,((MG100-2_v1:0.163619188,(MG100-65_v1:0.115504830,((MG100-66_v1:0.0,MG100-79_v1:0.0):0.038714748,MG100-64_v6:0.048350006)1.000:0.057776710)1.000:0.051005042)0.576:0.020830465,(MG100-59_v2:0.169823895,((MG100-70_v1:0.0,MG100-84_v2:0.0,MG100-84_v1:0.0):0.172730209,(MG100-67_v1:0.005314251,MG100-1_v1:0.008879351)1.000:0.125314472)1.000:0.097742115)0.574:0.025473206)0.999:0.070640862)1.000:0.394229230,((((((MG100-16_v2:0.0,MG100-16_v1:0.0):0.000735664,MG100-13_v1:0.000000005)0.000:0.000000005,(((MG100-10_v1:0.0,MG100-10_v2:0.0):0.000000006,MG100-8_v1:0.000736162)0.878:0.000735907,(MG100-11_v1:0.001472332,(MG100-17_v2:0.000000005,MG100-9_v2:0.000735555)0.000:0.000000005)0.760:0.001472816)0.000:0.000000005)0.000:0.000000005,((MG100-15_v2:0.0,MG100-15_v1:0.0):0.000735512,(MG100-17_v1:0.0,MG100-14_v1:0.0):0.001473354)0.854:0.000735723)0.888:0.003197027,((MG100-5_v1:0.002181431,(MG100-4_v1:0.000725945,MG100-12_v1:0.000000005)0.767:0.000723480)0.860:0.001442311,((MG100-7_v1:0.0,MG100-9_v1:0.0):0.000000005,MG100-6_v1:0.005099145)0.865:0.001467160)1.000:0.018876140)0.264:0.026447408,(((((MG100-32_v1:0.000000005,MG100-52_v1:0.000000005)1.000:0.030261759,((MG100-45_v1:0.007289937,((MG100-47_v1:0.004390987,MG100-46_v1:0.002900503)0.797:0.002227410,(MG100-24_v1:0.006881886,MG100-34_v1:0.012438140)0.960:0.007379133)0.963:0.006575385)0.982:0.007567310,((((MG100-21_v3:0.013351953,MG100-29_v1:0.007978027)0.999:0.009545216,(((MG100-30_v1:0.0,MG100-33_v1:0.0):0.014275035,MG100-19_v1:0.004387630)0.731:0.000721168,(MG100-37_v1:0.007350541,(MG100-43_v1:0.001582614,MG100-44_v1:0.005116217)0.829:0.001339243)0.759:0.000726772)0.899:0.001673736)0.000:0.000000005,(MG100-26_v1:0.009014029,MG100-49_v1:0.009425544)0.979:0.005872424)0.814:0.001240574,MG100-28_v1:0.002189217)0.888:0.002887689)0.963:0.009404380)0.861:0.010513092,(((MG100-25_v1:0.0,MG100-28_v2:0.0):0.000743199,MG100-33_v2:0.000000005)0.786:0.000746370,(MG100-36_v1:0.002218802,MG100-35_v1:0.002962448)0.789:0.000734019)0.986:0.010182832)0.833:0.004209223,(MG100-38_v1:0.005148128,(MG100-53_v1:0.006858151,(((((MG100-23_v1:0.002059725,MG100-22_v1:0.017453840)0.995:0.009010913,MG100-31_v1:0.002537803)0.801:0.001523845,(MG100-27_v1:0.000000005,MG100-42_v1:0.000000005)0.552:0.004845612)0.350:0.001677495,(MG100-48_v1:0.003703543,MG100-51_v1:0.009071710)0.899:0.003044671)0.789:0.001576283,(MG100-40_v1:0.000000005,MG100-39_v1:0.000743507)0.930:0.002296088)0.383:0.001104696)0.763:0.001139752)0.649:0.001343813)1.000:0.032116553,(((MG100-55_v1:0.0,MG100-55_v5:0.0,MG100-55_v3:0.0,MG100-55_v2:0.0,MG100-55_v4:0.0,MG100-63_v1:0.0):0.000000005,((MG100-54_v2:0.0,MG100-59_v1:0.0,MG100-57_v1:0.0,MG100-64_v3:0.0,MG100-64_v2:0.0,MG100-64_v4:0.0,MG100-54_v5:0.0,MG100-54_v7:0.0,MG100-64_v1:0.0,MG100-61_v1:0.0,MG100-54_v1:0.0,MG100-57_v2:0.0,MG100-54_v6:0.0,MG100-64_v5:0.0,MG100-54_v3:0.0):0.000000005,MG100-54_v4:0.000000005)0.984:0.000000005)0.951:0.007913257,(MG100-41_v1:0.004831547,((MG100-20_v1:0.000744719,(MG100-21_v1:0.0,MG100-21_v2:0.0,MG100-18_v1:0.0):0.000734132)1.000:0.048347476,MG100-50_v1:0.002714834)0.962:0.007921317)1.000:0.067129100)1.000:0.027726597)0.988:0.038823001)1.000:0.482124664)0.928:0.075699198)0.114:0.044949231)0.895:0.065333679)0.998:0.116844676,(WP_100996834_1_Type_II-C_1434aa:0.471987458,(WP_069797278_1_Type_II-C_1457aa:0.108994914,((WP_060381523_1_Type_II-C_1486aa:0.064154149,cas9|CAS-II-C|Flavobacterium_columnare_ATCC_49512_uid80731|NC_016510|1535aa:0.082760349)1.000:0.115906404,cas9|CAS-II-C|Flavobacterium_branchiophilum_FL_15_uid73421|NC_016001|1473aa:0.112104712)0.234:0.037744755)1.000:0.530304053)0.150:0.100491658)0.938:0.099252506)0.973:0.094109425)0.603:0.082610940)0.399:0.057005677)0.962:0.166065660)1.000:0.455647258,(((((cas9|CAS-II-C|Acidothermus_cellulolyticus_11B_uid58501|NC_008578|1138aa:0.883022921,((MG3a-1_v1:0.0,MG3a-3_v1:0.0):0.574900773,((MG3-1_v1:0.041612361,MG3b-109_v1:0.047277697)1.000:0.623710196,((MG3-2_v1:0.0,MG3-2_v2:0.0):0.444707047,(((MG3b-97_v1:0.007000395,MG3-6_v1:0.004811843)1.000:0.041450509,((MG3-4_v2:0.0,MG3-4_v4:0.0,MG3-4_v1:0.0,MG3-4_v3:0.0):0.091308864,((MG3-5_v2:0.0,MG3-8_v1:0.0,MG3-5_v1:0.0):0.036849454,MG3b-96_v1:0.074436056)0.963:0.021362682)0.811:0.016905482)1.000:0.277958187,((MG3b-104_v1:0.005665041,((MG3b-99_v1:0.001614664,(MG3-3_v1:0.000800995,MG3b-103_v1:0.000000005)0.874:0.001592162)0.779:0.000887681,(MG3b-108_v1:0.003996324,MG3b-101_v1:0.009731054)0.089:0.000766318)0.837:0.002308302)1.000:0.215248965,(MG3b-98_v1:0.016810822,(((MG3-7_v1:0.0,MG3-7_v2:0.0):0.000813207,MG3b-106_v1:0.001628194)0.000:0.000000005,(MG3b-105_v1:0.003075377,(MG3b-102_v1:0.003444751,MG3b-107_v1:0.003072466)0.062:0.000813061)0.880:0.001809821)0.992:0.020771311)1.000:0.203861032)0.973:0.111674088)1.000:0.192346539)0.462:0.106249576)0.500:0.080481342)1.000:0.187486380)0.988:0.196298529,(WP_053961988_1_Type_II-C_1141aa:0.979180012,(BboI_1240aa:0.780538982,((WP_050752380_1_Type_II-C_1155aa:0.453676736,(WP_095508358_1_Type_II-C_1138aa:0.332659653,(WP_003839956_1_Type_II-C_1121aa:0.426520281,(WP_007057059_1_Type_II-C_1138aa:0.000000005,cas9|CAS-II-C|Bifidobacterium_longum_DJO10A_uid58833|NC_010816|1187aa:0.000788910)1.000:0.251567578)0.964:0.093598211)0.478:0.065607187)1.000:0.270221503,((WP_053411199_1_Type_II-C_1100aa:0.547900860,(WP_123930632_1_Type_II-C_1087aa:0.466926466,(Cca2_1095aa:0.241060271,(WP_025253428_1_Type_II-C_1100aa:0.280053515,((WP_010933968_1_Type_II-C_1084aa:0.000000005,cas9|CAS-II-C|Corynebacterium_diphtheriae_NCTC_13129_uid57691|NC_002935|1084aa:0.000853512)0.952:0.007038748,(WP_014319618_1_Type_II-C_1084aa:0.002571447,((WP_014318431_1_Type_II-C_1084aa:0.000000005,(WP_014301099_1_Type_II-C_1084aa:0.000853863,(WP_070794736_1_Type_II-C_1084aa:0.000854044,((WP_014316098_1_Type_II-C_1084aa:0.000000005,WP_014311133_1_Type_II-C_1084aa:0.003420387)0.914:0.001708763,WP_085666229_1_Type_II-C_1084aa:0.000853878)0.000:0.000000005)0.000:0.000000005)0.000:0.000000005)0.000:0.000000005,WP_014317373_1_Type_II-C_1084aa:0.003415747)0.969:0.004279905)0.572:0.003284069)1.000:0.201543445)0.818:0.060160426)0.922:0.133793994)1.000:0.126650491)0.971:0.092118796,(WP_076389496_1_Type_II-C_1116aa:0.544770769,(WP_106110768_1_Type_II-C_1087aa:0.474660823,(WP_050695651_1_Type_II-C_1138aa:0.231769847,WP_072457083_1_Type_II-C_1103aa:0.199994277)1.000:0.304602106)0.929:0.083239767)0.519:0.064639012)0.905:0.089339602)0.913:0.105790718)0.811:0.093273116)0.074:0.100673674)1.000:0.954394034,(((novel_Cas9|RBG_16_Deltaproteobacteria_42_7_curated|OGP65397.1|991aa:1.019308737,(novel_Cas9|ARMAN4|KY040241|11779..14682|968aa:0.668068433,novel_Cas9|ARMAN1|MOEG00000013|1827..4676|950aa:0.724549169)0.981:0.269180834)1.000:0.602388360,(((MG1-9_v1:0.0,MG1-9_v2:0.0):0.516233119,(MG1-8_v1:0.0,MG1-8_v2:0.0):0.554536851)1.000:0.439830977,(MG1-12_v1:0.581946627,(MG2-1_v1:0.0,MG2-1_v2:0.0):0.609755850)1.000:0.440290451)1.000:0.494293680)0.973:0.162498899,((MG2-4_v1:0.954736742,((((WP_067777314_1_Type_II-C_1119aa:0.361674404,(WP_123052294_1_Type_II-C_1109aa:0.010002356,((cas9|CAS-II-C|Akkermansia_muciniphila_ATCC_BAA_835_uid58985|NC_010655|1101aa:0.004061957,WP_102732593_1_Type_II-C_1105aa:0.003532878)0.999:0.022676114,WP_102737403_1_Type_II-C_1109aa:0.015880097)0.879:0.013497165)1.000:0.336761721)1.000:0.550754240,(((((MG2-112_v1:0.130559246,(MG2-90_v1:0.160395172,(MG2-113_v1:0.120232675,(MG2-139_v1:0.0,MG2-137_v1:0.0,MG2-139_v2:0.0):0.103007250)0.938:0.036310846)0.967:0.045336920)1.000:0.188550851,(MG2-111_v1:0.195966678,MG2-25_v1:0.344609475)0.393:0.055857509)1.000:0.239404139,(((MG2-126_v1:0.096601344,MG2-127_v1:0.043332909)1.000:0.132496702,((MG2-106_v1:0.150946831,(MG2-163_v3:0.000000005,MG2-163_v2:0.000000005)1.000:0.133518323)0.999:0.080997363,(MG2-108_v2:0.0,MG2-108_v1:0.0):0.249279423)0.450:0.045757330)1.000:0.401076362,((((((MG2-140_v1:0.191370788,((MG2-6_v3:0.0,MG2-6_v2:0.0,MG2-6_v1:0.0,MG2-6_v5:0.0,MG2-85_v1:0.0,MG2-6_v4:0.0):0.115743261,((MG2-75_v1:0.0,MG2-75_v2:0.0):0.000000005,MG2-74_v1:0.000845046)1.000:0.262241595)0.956:0.043349803)1.000:0.086927682,MG2-114_v1:0.332569932)0.217:0.036201075,(MG2-20_v1:0.051708472,MG2-15_v1:0.047412210)1.000:0.161284759)0.769:0.030323885,(((((MG2-133_v1:0.000850426,(MG2-120_v1:0.000000005,(MG2-135_v1:0.0,MG2-117_v2:0.0,MG2-117_v3:0.0,MG2-117_v1:0.0):0.000851178)0.000:0.000000005)1.000:0.105414886,((MG2-115_v2:0.0,MG2-115_v1:0.0):0.047695631,(MG2-119_v4:0.0,MG2-119_v2:0.0,MG2-119_v1:0.0,MG2-119_v3:0.0):0.101744142)0.969:0.022438215)0.998:0.043419862,(MG2-132_v1:0.149107710,(MG2-128_v1:0.000950502,MG2-136_v1:0.000899459)1.000:0.130478007)0.460:0.019116188)1.000:0.054102136,(MG2-5_v3:0.0,MG2-5_v2:0.0,MG2-5_v1:0.0,MG2-5_v4:0.0):0.325402145)0.963:0.046918783,(((MG2-76_v1:0.0,MG2-76_v2:0.0):0.109940459,((MG2-104_v3:0.0,MG2-104_v4:0.0,MG2-104_v2:0.0,MG2-104_v1:0.0):0.172602231,(((MG2-88_v2:0.0,MG2-88_v1:0.0,MG2-88_v3:0.0,MG2-88_v4:0.0):0.088533543,MG2-118_v1:0.078598593)1.000:0.070114399,(MG2-122_v1:0.130005723,(MG2-129_v1:0.147086773,(MG2-130_v1:0.000000005,MG2-116_v1:0.006338570)1.000:0.095871133)0.165:0.022322172)0.292:0.007114820)0.971:0.028463314)0.999:0.051952517)0.996:0.041360171,((MG2-147_v4:0.0,MG2-147_v1:0.0,MG2-147_v2:0.0,MG2-145_v1:0.0):0.178008030,((MG2-155_v3:0.0,MG2-155_v4:0.0,MG2-153_v1:0.0,MG2-155_v6:0.0,MG2-155_v5:0.0):0.005127315,(MG2-171_v1:0.0,MG2-167_v1:0.0):0.001665361)1.000:0.169669624)0.918:0.036163243)0.997:0.054479633)0.999:0.066377062)0.297:0.038794442,MG2-138_v1:0.344217582)1.000:0.116313768,((MG2-95_v1:0.519267714,(MG2-24_v2:0.0,MG2-24_v1:0.0):0.492821746)0.944:0.133985869,((MG2-131_v1:0.221838161,(((MG2-143_v2:0.0,MG2-143_v1:0.0,MG2-141_v1:0.0):0.000000005,MG2-142_v1:0.000776253)1.000:0.345072030,((MG2-105_v1:0.088711635,(MG2-135_v2:0.136051092,(MG2-124_v1:0.095370864,MG2-134_v1:0.121757884)0.892:0.011278038)0.993:0.036297848)0.918:0.020090510,(MG2-157_v1:0.088776667,((((MG2-148_v1:0.000000005,(MG2-149_v1:0.003924160,MG2-146_v1:0.000000005)1.000:0.015079092)0.963:0.003920963,MG2-147_v3:0.003925246)0.949:0.003157737,((MG2-154_v1:0.000782284,(MG2-158_v1:0.0,MG2-155_v1:0.0,MG2-158_v5:0.0,MG2-155_v2:0.0,MG2-158_v3:0.0,MG2-158_v4:0.0,MG2-158_v2:0.0):0.000000005)0.738:0.000782367,MG2-150_v1:0.001566283)0.944:0.003126313)0.326:0.001765889,(MG2-161_v1:0.001013954,(MG2-158_v6:0.002264450,(MG2-162_v1:0.003219306,(MG2-164_v1:0.001772849,((MG2-156_v1:0.005106849,((MG2-165_v1:0.000781611,(MG2-160_v1:0.0,MG2-163_v1:0.0):0.000000005)0.856:0.000000005,(MG2-152_v1:0.001565597,MG2-151_v1:0.003922536)0.566:0.003129947)0.972:0.008351804)0.993:0.008605980,(MG2-159_v1:0.004706027,MG2-166_v1:0.003127288)0.924:0.002819959)0.877:0.002708604)0.958:0.004628190)0.970:0.005537935)0.980:0.005506485)0.967:0.007467775)1.000:0.215901889)0.998:0.072816019)1.000:0.084157214)0.186:0.052925215)1.000:0.216000521,(MG2-110_v1:0.353911189,(MG2-107_v1:0.167800042,MG2-109_v1:0.197434328)0.992:0.065322752)1.000:0.085216624)1.000:0.089207589)0.977:0.069474424)0.869:0.055149153)0.093:0.042222639)0.915:0.043978124,(((MG2-29_v1:0.0,MG2-28_v1:0.0):0.298777352,MG2-143_v3:0.287991210)1.000:0.408716571,(MG2-123_v1:0.123743759,(MG2-122_v2:0.0,MG2-121_v1:0.0):0.117322905)1.000:0.604612558)0.543:0.073895190)0.421:0.087328877,(MG2-125_v1:0.104066723,MG2-139_v3:0.137240307)1.000:0.920026641)0.843:0.058623631)0.979:0.089987620,((MG2-11_v1:0.302562668,(MG2-144_v1:0.089310761,MG2-103_v1:0.103512999)1.000:0.202969726)1.000:0.423269353,(((MG2-40_v1:0.0,MG2-55_v1:0.0,MG2-38_v1:0.0,MG2-44_v1:0.0):0.000000005,((MG2-49_v1:0.0,MG2-70_v1:0.0):0.000848514,(MG2-39_v1:0.001698264,((MG2-36_v1:0.000848151,MG2-50_v1:0.000000006)0.832:0.000848248,MG2-54_v1:0.000848284)0.000:0.000000005)0.000:0.000000005)0.000:0.000000005)1.000:0.224813870,((((((MG2-64_v1:0.0,MG2-33_v1:0.0):0.001661475,MG2-53_v1:0.002487654)0.764:0.000826447,(MG2-72_v1:0.000850385,(MG2-58_v1:0.000000005,MG2-60_v1:0.000828325)0.000:0.000000005)0.000:0.000000005)0.000:0.000000005,((MG2-47_v1:0.0,MG2-57_v1:0.0):0.001658262,(((MG2-52_v1:0.000876748,(MG2-56_v1:0.0,MG2-35_v1:0.0):0.000877744)0.777:0.000878066,((MG2-48_v1:0.0,MG2-61_v1:0.0):0.003100396,(MG2-37_v1:0.0,MG2-43_v1:0.0,MG2-68_v1:0.0,MG2-66_v1:0.0):0.000432737)0.271:0.000812417)0.795:0.001242838,(MG2-45_v1:0.0,MG2-65_v1:0.0):0.001658064)0.000:0.000000005)0.839:0.000828714)0.000:0.000000005,MG2-69_v1:0.000828727)0.874:0.000829333,(MG2-67_v1:0.0,MG2-41_v1:0.0):0.000000005)1.000:0.217519625)1.000:0.561422916)0.877:0.091201868)0.698:0.075626128,(MG2-92_v1:0.078559998,(MG2-96_v1:0.000000005,(MG2-7_v1:0.0,MG2-7_v2:0.0):0.000833576)0.998:0.085311121)1.000:0.519677666)0.971:0.174474509)1.000:0.790635726,(((((MG1-159_v1:0.006135244,(MG1-5_v2:0.0,MG1-5_v1:0.0):0.048072727)1.000:0.128491207,(((((MG1-172_v1:0.0,MG1-141_v1:0.0):0.012384850,((MG1-184_v1:0.0,MG1-112_v1:0.0):0.002379176,((MG1-123_v1:0.0,MG1-102_v1:0.0):0.002870069,MG1-104_v1:0.023941047)0.998:0.013060912)0.999:0.016015741)0.978:0.009461372,(MG1-196_v1:0.000889826,((MG1-149_v1:0.0,MG1-188_v1:0.0):0.003573411,MG1-125_v1:0.004464837)0.712:0.000896069)0.947:0.007020231)0.419:0.003663153,((((MG1-103_v1:0.0,MG1-83_v1:0.0):0.014325760,(MG1-167_v1:0.0,MG1-132_v1:0.0):0.001991446)0.993:0.007147867,MG1-182_v1:0.012134655)0.000:0.000000005,(MG1-106_v1:0.0,MG1-199_v1:0.0):0.010651466)0.903:0.004438620)1.000:0.104507667,((MG1-87_v1:0.0,MG1-147_v1:0.0):0.041371365,((MG1-150_v1:0.0,MG1-237_v1:0.0):0.042695004,(MG1-252_v1:0.0,MG1-156_v1:0.0):0.017614192)0.887:0.027640778)1.000:0.135401081)0.915:0.054843110)1.000:0.202370097,((MG1-320_v1:0.341991146,((MG1-152_v1:0.0,MG1-257_v1:0.0):0.006067122,MG1-264_v1:0.018375636)1.000:0.240137829)0.996:0.084633927,(MG1-319_v1:0.275135657,(((((((MG1-160_v1:0.0,MG1-253_v1:0.0):0.000910991,MG1-229_v1:0.010094167)0.768:0.000913661,((MG1-217_v1:0.002736301,(MG1-122_v1:0.0,MG1-181_v1:0.0):0.000916196)0.000:0.000000005,((MG1-205_v1:0.000912179,((((((MG1-118_v1:0.0,MG1-250_v1:0.0):0.000000005,(MG1-84_v1:0.0,MG1-207_v1:0.0):0.000910318)0.927:0.001822521,(((MG1-134_v1:0.0,MG1-169_v1:0.0,MG1-94_v1:0.0):0.000910568,((MG1-99_v1:0.0,MG1-262_v1:0.0):0.003652454,(((MG1-148_v1:0.0,MG1-243_v1:0.0):0.002735508,(MG1-234_v1:0.000000005,MG1-224_v1:0.003646354)0.886:0.000910623)0.000:0.000000006,((MG1-192_v1:0.0,MG1-115_v1:0.0):0.000910522,((MG1-210_v1:0.0,MG1-136_v1:0.0):0.001822321,MG1-171_v1:0.001822549)0.777:0.000909374)0.000:0.000000005)0.923:0.000910533)0.000:0.000000005)0.000:0.000000006,(((MG1-142_v1:0.0,MG1-251_v1:0.0):0.001822283,((MG1-105_v1:0.0,MG1-204_v1:0.0):0.000911924,((MG1-133_v1:0.0,MG1-249_v1:0.0):0.002733803,(MG1-114_v1:0.0,MG1-230_v1:0.0):0.001823706)0.000:0.000000005)0.000:0.000000005)0.000:0.000000005,MG1-255_v1:0.000910557)0.000:0.000000005)0.847:0.000910561)0.000:0.000000005,(((MG1-179_v1:0.0,MG1-126_v1:0.0):0.002735379,(MG1-95_v1:0.0,MG1-108_v1:0.0,MG1-238_v1:0.0):0.000910882)0.000:0.000000005,MG1-186_v1:0.001821586)0.000:0.000000005)0.000:0.000000006,(((MG1-128_v1:0.0,MG1-189_v1:0.0):0.000910878,((MG1-231_v1:0.000913046,MG1-161_v1:0.003652430)0.772:0.000910624,MG1-265_v1:0.002734639)0.785:0.000910269)0.801:0.000911092,(MG1-86_v1:0.0,MG1-226_v1:0.0):0.000910689)0.000:0.000000005)0.758:0.000909580,(MG1-119_v1:0.000912012,(MG1-101_v1:0.002736032,MG1-214_v1:0.000000005)0.624:0.002735827)0.928:0.002736483)0.956:0.003668326)0.887:0.001822420,((MG1-89_v1:0.0,MG1-185_v1:0.0):0.000000005,MG1-247_v1:0.002744756)0.864:0.000911103)0.000:0.000000005)0.857:0.000911716)0.000:0.000000005,(MG1-92_v1:0.0,MG1-190_v1:0.0):0.001823242)0.807:0.001658505,(((MG1-6_v1:0.0,MG1-6_v3:0.0,MG1-6_v2:0.0,MG1-6_v4:0.0):0.017505528,(MG1-124_v1:0.0,MG1-213_v1:0.0):0.001823690)0.000:0.000000005,(MG1-135_v1:0.0,MG1-248_v1:0.0):0.002735862)0.848:0.001995423)1.000:0.181333689,(((MG1-109_v1:0.0,MG1-228_v1:0.0):0.020391680,((MG1-146_v1:0.0,MG1-242_v1:0.0):0.005265918,(MG1-116_v1:0.000000005,MG1-240_v1:0.000000005)0.949:0.005104391)0.869:0.009204574)0.996:0.037693963,(((MG1-140_v1:0.0,MG1-219_v1:0.0):0.002949110,(MG1-127_v1:0.002725418,(MG1-176_v1:0.000000006,(MG1-158_v1:0.0,MG1-259_v1:0.0):0.003666432)0.760:0.000908214)0.904:0.002641280)1.000:0.016263577,((MG1-138_v1:0.0,MG1-246_v1:0.0):0.006307820,((MG1-130_v1:0.0,MG1-233_v1:0.0):0.000000005,((MG1-177_v1:0.0,MG1-111_v2:0.0,MG1-111_v1:0.0):0.001835661,(MG1-7_v1:0.000000005,(MG1-153_v1:0.000918106,MG1-256_v1:0.000000006)0.916:0.001837068)0.957:0.003680687)0.954:0.003678768)0.862:0.002066826)0.973:0.011101795)0.997:0.035981345)1.000:0.122378000)1.000:0.160773375,(MG1-326_v1:0.168013877,((((MG1-96_v1:0.0,MG1-107_v1:0.0,MG1-239_v1:0.0,MG1-232_v1:0.0):0.001771965,((((MG1-121_v1:0.0,MG1-180_v1:0.0):0.000000005,(MG1-129_v1:0.0,MG1-201_v1:0.0):0.002658497)0.707:0.000886095,(MG1-157_v1:0.0,MG1-244_v1:0.0):0.002658534)0.000:0.000000005,(MG1-220_v1:0.0,MG1-80_v1:0.0):0.000885869)0.946:0.002659853)0.758:0.000887748,(MG1-198_v1:0.0,MG1-145_v1:0.0):0.001774129)0.814:0.000885567,(MG1-178_v1:0.0,MG1-91_v1:0.0):0.000000005)1.000:0.223086619)0.990:0.072353650)0.936:0.047049575)0.362:0.040709854)0.691:0.082800222)1.000:0.369859067,(((((MG1-282_v1:0.0,MG1-281_v1:0.0,MG1-1_v1:0.0):0.258417860,(MG1-322_v1:0.000771120,((MG1-325_v2:0.0,MG1-325_v1:0.0):0.000000005,MG1-321_v1:0.000685887)0.803:0.001288775)1.000:0.185703303)1.000:0.122562835,(MG1-323_v1:0.219296827,MG1-324_v1:0.177906746)0.994:0.069572165)0.373:0.058213357,(MG1-10_v1:0.096766185,MG1-11_v1:0.717324835)0.976:0.126297797)1.000:0.472879126,(WP_082083265_1_Type_II-C_1086aa:0.598023794,(MG1-2_v2:0.0,MG1-2_v1:0.0):0.422532057)0.850:0.140822982)1.000:0.216064699)0.988:0.190070865,(WP_052571014_1_Type_II-C_1056aa:0.832875811,(MG1-47_v1:0.223129065,((MG1-52_v2:0.0,MG1-52_v1:0.0):0.162193598,((MG1-327_v1:0.179953874,((MG1-4_v1:0.0,MG1-4_v2:0.0):0.055947733,(MG1-37_v1:0.0,MG1-22_v1:0.0,MG1-41_v1:0.0):0.035498693)1.000:0.164598482)0.302:0.052282198,((MG1-25_v1:0.0,MG1-20_v1:0.0):0.104221430,(MG1-40_v1:0.0,MG1-26_v1:0.0):0.074484538)1.000:0.163064171)0.900:0.068374053)0.977:0.120599908)1.000:0.721300185)0.320:0.143614354)1.000:0.733490806)0.780:0.088176468)0.949:0.124868001)0.978:0.139881011,(((((((((((MG98-141_v1:1.000294997,(WP_106084434_1_Type_II-A_1364aa:0.581563840,(((MG23-3_v1:0.0,MG23-6_v1:0.0):0.004240177,MG23-7_v1:0.002974458)1.000:0.323932110,(((((MG23-14_v1:0.005828356,(MG23-38_v1:0.0,MG23-29_v1:0.0):0.000632833)0.999:0.012983689,(((MG23-67_v1:0.005188490,(MG23-39_v1:0.000642829,MG23-46_v1:0.000000005)0.977:0.005143240)0.461:0.002484499,((MG23-31_v1:0.000000006,MG23-68_v1:0.006436958)0.968:0.003731408,((MG23-41_v1:0.000000005,MG23-51_v1:0.000643222)0.000:0.000000005,(MG23-24_v1:0.004300033,((((MG23-21_v1:0.0,MG23-25_v1:0.0,MG23-28_v1:0.0,MG23-19_v1:0.0,MG23-30_v1:0.0,MG23-52_v1:0.0,MG23-47_v1:0.0,MG23-54_v1:0.0,MG23-37_v1:0.0,MG23-10_v1:0.0):0.000000005,(MG23-42_v1:0.000000191,(MG23-26_v1:0.0,MG23-56_v1:0.0):0.000000005)0.170:0.000639492)0.999:0.010779508,(MG23-65_v1:0.009430396,MG23-69_v1:0.015232741)0.556:0.005090174)0.055:0.004033437,(MG23-33_v1:0.0,MG23-61_v1:0.0):0.017086051)0.914:0.005199532)0.993:0.009938622)0.604:0.003694479)0.171:0.003520423)0.621:0.001501428,MG23-34_v1:0.009315213)0.907:0.005619283)0.988:0.012395946,((MG23-13_v1:0.0,MG23-18_v1:0.0):0.025633626,(MG23-62_v1:0.003074596,(((MG23-22_v1:0.0,MG23-27_v1:0.0,MG23-66_v1:0.0,MG23-53_v1:0.0):0.000000005,(MG23-16_v1:0.000000005,MG23-57_v1:0.000644118)0.838:0.000644249)0.502:0.000000006,(MG23-11_v1:0.003185706,MG23-43_v1:0.000000005)0.936:0.001289219)0.995:0.011226048)1.000:0.044625236)0.928:0.012865898)1.000:0.105011149,((MG23-71_v1:0.006607379,MG23-49_v1:0.012615189)1.000:0.128029529,((MG23-9_v1:0.011510659,(MG23-45_v1:0.0,MG23-63_v1:0.0):0.014204245)0.972:0.006644236,((MG23-23_v1:0.006834979,(MG23-17_v1:0.004217665,MG23-50_v1:0.012284282)0.878:0.003489917)0.889:0.002987411,MG23-36_v1:0.005372110)0.187:0.001307614)1.000:0.166654071)0.931:0.039378611)1.000:0.093039663,(MG23-72_v1:0.195041234,(MG23-73_v1:0.001509062,MG23-1_v1:0.002289783)1.000:0.227300939)0.990:0.066364136)1.000:0.163183367)1.000:0.188597213)0.295:0.131687133)1.000:0.177269082,(((((Esp2_1346aa:0.586617962,(MG46-168_v2:0.143642426,(MG46-166_v1:0.164655886,MG46-170_v1:0.177930521)0.905:0.048660596)1.000:0.384250289)0.957:0.071872192,(WP_106894870_1_Type_II-A_1337aa:0.589757063,(cas9|CAS-II-A|Filifactor_alocis_ATCC_35896_uid46625|NC_016630|1365aa:0.602010836,((MG46-71_v1:0.0,MG46-67_v1:0.0):0.284460411,(WP_106788657_1_Type_II-A_1359aa:0.314959676,(MG46-43_v1:0.001327038,(MG72-1_v1:0.0,MG72-1_v2:0.0):0.000000005)1.000:0.294691599)0.126:0.036437852)1.000:0.132748646)0.999:0.115114948)0.111:0.026177540)0.748:0.031556585,(((MG46-98_v1:0.123214001,(MG46-125_v1:0.023101876,(((MG46-128_v1:0.000659385,(MG46-121_v1:0.000659402,((MG46-86_v2:0.000000005,MG46-105_v1:0.000659335)0.902:0.000659384,(MG46-118_v1:0.0,MG46-118_v2:0.0):0.001318956)0.000:0.000000005)0.000:0.000000005)1.000:0.037499662,((MG46-77_v1:0.003521735,(MG46-89_v1:0.002392631,(((MG46-134_v1:0.000000006,(MG46-138_v1:0.0,MG46-155_v2:0.0,MG46-155_v1:0.0,MG46-138_v2:0.0):0.000000005)0.000:0.000000006,MG46-140_v1:0.000000005)0.000:0.000000006,(MG46-79_v4:0.0,MG46-79_v2:0.0,MG46-79_v1:0.0,MG46-75_v1:0.0):0.019182475)0.961:0.002862474)0.496:0.000656781)0.749:0.000613822,MG46-114_v1:0.006419857)0.803:0.004110440)0.799:0.001305413,MG46-131_v1:0.008834436)0.995:0.019887613)1.000:0.140177952)1.000:0.205525841,(MG46-92_v1:0.289100784,(MG46-95_v1:0.031091785,(MG46-50_v1:0.001604031,MG46-48_v1:0.000000006)1.000:0.042473029)1.000:0.092260445)1.000:0.223112741)1.000:0.221572771,(WP_089612183_1_Type_II-A_1341aa:0.353504506,MG46-173_v1:0.581927609)0.488:0.067484198)0.985:0.063090863)0.592:0.035726924,(((((WP_069177230_1_Type_II-A_1365aa:0.322567372,((MG46-169_v1:0.001279223,(MG46-165_v1:0.0,MG46-190_v3:0.0,MG46-190_v2:0.0,MG46-190_v1:0.0,MG46-190_v5:0.0,MG46-190_v4:0.0):0.000000006)0.998:0.037444727,(MG46-167_v1:0.007710471,MG46-163_v2:0.000000006)1.000:0.063795606)1.000:0.275961194)0.994:0.092041868,((((MG46-117_v1:0.001304106,((MG46-96_v1:0.000655319,(MG46-135_v1:0.0,MG46-135_v2:0.0):0.000000005)0.780:0.000656389,(((MG46-108_v1:0.0,MG46-108_v2:0.0):0.001317410,((((MG46-145_v1:0.000658701,MG46-71_v2:0.001317371)0.000:0.000000005,MG46-97_v1:0.000658543)0.000:0.000000005,(MG46-148_v1:0.0,MG46-148_v2:0.0,MG46-168_v1:0.0):0.000000005)0.000:0.000000005,MG46-87_v1:0.002025605)0.910:0.001312453)0.000:0.000000005,(((((((((MG46-176_v1:0.001311779,((MG46-113_v3:0.0,MG46-113_v2:0.0,MG46-113_v4:0.0,MG46-163_v1:0.0,MG46-113_v1:0.0):0.000000005,(MG46-57_v1:0.0,MG46-57_v2:0.0):0.000000005)0.000:0.000000005)0.000:0.000000005,((MG46-151_v3:0.0,MG46-151_v1:0.0):0.000000005,(MG46-74_v1:0.004858315,MG46-151_v2:0.000000005)0.000:0.000000005)0.965:0.004840690)0.000:0.000000006,MG46-58_v1:0.000658381)0.847:0.000656121,((MG46-172_v6:0.0,MG46-172_v7:0.0):0.000000005,MG46-106_v1:0.000658574)0.000:0.000000006)0.000:0.000000006,(MG46-172_v1:0.0,MG46-132_v3:0.0,MG46-172_v2:0.0,MG46-132_v2:0.0,MG46-132_v1:0.0,MG46-132_v5:0.0,MG46-172_v3:0.0,MG46-172_v5:0.0,MG46-172_v4:0.0,MG46-182_v1:0.0):0.000000005)0.000:0.000000005,(MG46-144_v1:0.000658200,MG46-152_v1:0.000000005)0.622:0.000000234)0.741:0.000648266,((MG46-133_v1:0.000657984,MG46-73_v1:0.000000005)0.737:0.000000005,(MG46-127_v1:0.0,MG46-143_v2:0.0,MG46-143_v4:0.0,MG46-143_v5:0.0,MG46-143_v1:0.0):0.000000005)0.985:0.003972703)0.751:0.002635818,(MG46-116_v1:0.004546873,((MG46-84_v2:0.0,MG46-84_v3:0.0,MG46-84_v4:0.0,MG46-79_v3:0.0):0.002733410,MG46-174_v1:0.001817972)0.726:0.000908486)0.983:0.006419859)0.000:0.000000005,((MG46-137_v1:0.0,MG46-137_v2:0.0):0.000000005,((MG46-139_v1:0.0,MG46-139_v3:0.0):0.000000005,((MG46-130_v1:0.0,MG46-146_v1:0.0,MG46-130_v2:0.0):0.001317090,MG46-139_v2:0.000000005)0.000:0.000000005)0.920:0.001311511)0.839:0.000655479)0.000:0.000000005)0.777:0.000655581)0.856:0.001321983)1.000:0.026888028,((MG46-73_v2:0.0,MG46-73_v3:0.0,MG46-69_v1:0.0):0.010328630,MG46-146_v2:0.009030406)0.915:0.006673476)0.875:0.008742733,MG46-111_v1:0.001722190)1.000:0.344722923,((MG46-164_v1:0.008361948,MG46-76_v1:0.006312020)1.000:0.347570395,((((((MG46-115_v3:0.006211253,MG46-150_v1:0.005520903)0.562:0.003854652,(((MG46-156_v1:0.012151052,(MG46-94_v1:0.008637272,MG46-153_v1:0.008571970)0.698:0.002610100)0.863:0.002125446,((MG46-129_v1:0.008891836,MG46-101_v1:0.013838691)0.962:0.006345313,MG46-141_v1:0.007703274)0.518:0.002286637)0.936:0.005602581,((MG46-142_v1:0.000000005,MG46-78_v1:0.000650818)1.000:0.030975369,MG46-85_v1:0.032806649)0.316:0.008230073)1.000:0.096371502)0.904:0.003768692,(MG46-93_v1:0.011637233,(MG46-149_v1:0.020044933,MG46-112_v1:0.018849791)0.261:0.007166742)0.958:0.008457360)0.706:0.000935645,MG46-138_v3:0.014156861)1.000:0.032282368,((MG46-126_v1:0.009978265,(MG46-109_v1:0.000000006,MG46-109_v2:0.000000005)0.999:0.012947152)0.755:0.003915965,(MG46-88_v1:0.117846490,((MG46-143_v3:0.001675646,MG46-136_v1:0.000908507)1.000:0.019725716,(MG46-120_v1:0.004913264,(MG46-90_v1:0.001299369,((MG46-115_v1:0.0,MG46-115_v2:0.0,MG46-104_v1:0.0):0.000000005,(MG46-104_v2:0.0,MG46-104_v3:0.0):0.000000005)0.867:0.001299154)0.748:0.001172276)0.998:0.012961971)0.985:0.010715517)0.905:0.004834135)1.000:0.043328981)1.000:0.065285056,((((MG46-124_v1:0.0,MG46-140_v2:0.0):0.000652448,MG46-157_v1:0.000000005)0.904:0.003106625,(MG46-110_v2:0.000000005,MG46-110_v1:0.000000005)0.846:0.002136444)1.000:0.074715957,((MG46-103_v1:0.012413819,MG46-158_v1:0.003949094)1.000:0.044329818,(MG46-154_v1:0.005252674,(MG46-147_v1:0.005688213,MG46-70_v1:0.009616123)1.000:0.108309503)1.000:0.045381321)0.988:0.019286368)0.961:0.031989879)1.000:0.146197297)1.000:0.133110412)0.992:0.069800847)1.000:0.213461434,((MG18-141_v1:0.0,MG18-133_v1:0.0):0.014800871,((MG18-142_v1:0.0,MG18-134_v1:0.0):0.004706043,MG18-1_v1:0.006247260)0.536:0.002361847)1.000:0.677704538)0.139:0.057893030,(((MG46-119_v1:0.025825685,(MG46-102_v1:0.025289842,(((MG46-72_v1:0.001469631,MG46-107_v1:0.005458369)0.745:0.001430318,MG46-99_v1:0.001250293)0.085:0.000775597,MG46-122_v1:0.000768973)0.989:0.012791779)0.810:0.007278682)1.000:0.605767236,(MG46-159_v1:0.036882501,MG46-160_v1:0.018447548)1.000:0.432575275)1.000:0.175864628,((MG46-171_v1:0.136315251,((((MG46-178_v1:0.0,MG46-178_v2:0.0,MG46-201_v1:0.0):0.000654540,MG46-177_v1:0.000000005)0.845:0.000653959,MG46-175_v1:0.000000005)0.000:0.000000005,(MG46-179_v1:0.0,MG46-179_v2:0.0):0.000000005)1.000:0.135176289)1.000:0.626585050,((MG46-55_v1:0.092159185,(MG46-59_v1:0.006934414,((MG46-62_v3:0.0,MG46-60_v1:0.0,MG46-62_v1:0.0,MG46-62_v4:0.0):0.002050820,(MG46-52_v1:0.001363203,((MG46-53_v1:0.002044098,MG46-54_v1:0.002045529)0.866:0.001363165,(MG46-51_v1:0.005464441,MG46-62_v2:0.002046924)0.000:0.000000005)0.111:0.000681647)0.984:0.004767416)0.941:0.004735587)1.000:0.083934790)1.000:0.111350848,((MG46-64_v1:0.000000005,((MG46-63_v2:0.0,MG46-63_v1:0.0,MG46-66_v1:0.0,MG46-63_v4:0.0,MG46-63_v3:0.0):0.000000005,MG46-61_v1:0.000675392)0.000:0.000000006)1.000:0.171757415,(MG46-132_v4:0.012448015,MG46-56_v1:0.013395874)1.000:0.136441535)0.986:0.077761493)1.000:0.530731777)0.915:0.108727700)0.582:0.055342642)0.927:0.038560727,((((MG18-6_v1:0.0,MG18-46_v1:0.0):0.002248531,MG18-80_v1:0.004193496)1.000:0.094738562,(MG71-14_v1:0.038448167,((((MG18-123_v1:0.009695034,(MG18-71_v1:0.009735007,(MG18-94_v1:0.006566404,(MG18-39_v1:0.000642458,MG18-64_v1:0.000000005)0.730:0.000643650)0.992:0.005188824)0.900:0.001898070)0.736:0.000659726,(MG18-90_v1:0.000642994,MG18-97_v1:0.002575215)0.994:0.005787277)1.000:0.010435943,(((((MG18-12_v1:0.0,MG18-21_v1:0.0,MG18-3_v1:0.0):0.020164270,(((MG18-157_v1:0.001121718,MG18-89_v1:0.000000005)0.981:0.007834005,((MG18-38_v1:0.0,MG18-124_v1:0.0):0.000000005,(MG18-139_v1:0.017077281,MG18-54_v1:0.001254368)0.996:0.009077221)0.910:0.002500704)0.856:0.004751625,(MG18-98_v1:0.0,MG18-110_v1:0.0,MG18-4_v1:0.0):0.007220803)0.272:0.004002303)0.801:0.007414902,MG71-3_v1:0.007939627)0.746:0.001662426,(MG18-72_v1:0.0,MG18-120_v1:0.0):0.007976286)1.000:0.033333901,(MG18-115_v1:0.000000010,((MG18-5_v1:0.0,MG18-87_v1:0.0):0.012491695,MG71-5_v1:0.012642255)0.746:0.001725936)1.000:0.021627942)0.858:0.001900567)0.957:0.008520002,(((MG18-23_v1:0.006830361,MG18-53_v1:0.039330328)1.000:0.030246916,(((((MG18-52_v1:0.0,MG18-58_v1:0.0):0.005297096,MG18-31_v1:0.011663932)0.899:0.002027687,(MG18-100_v1:0.014701424,(((MG18-30_v1:0.0,MG18-29_v1:0.0):0.006625935,((MG18-147_v1:0.0,MG18-150_v1:0.0):0.000000005,MG18-148_v1:0.000932814)0.942:0.001867507)0.000:0.000000005,MG18-37_v1:0.000000005)0.953:0.003441416)0.423:0.001281932)0.867:0.001657251,(MG18-121_v1:0.000000005,MG18-132_v1:0.001397452)0.927:0.001962592)1.000:0.023253259,(MG71-24_v1:0.010975434,(((((((MG18-55_v1:0.000000005,(MG18-153_v1:0.000840990,((MG18-8_v1:0.0,MG18-24_v1:0.0,MG18-25_v1:0.0,MG18-16_v1:0.0,MG18-13_v1:0.0,MG18-35_v1:0.0,MG18-20_v1:0.0,MG18-19_v1:0.0,MG18-17_v1:0.0,MG18-9_v1:0.0,MG18-32_v1:0.0,MG18-18_v1:0.0,MG18-49_v1:0.0,MG18-105_v1:0.0,MG18-33_v1:0.0,MG18-85_v1:0.0):0.000000005,MG18-129_v1:0.000642577)0.000:0.000000005)0.857:0.000643141)0.986:0.005369791,MG18-84_v1:0.028433585)0.973:0.004388546,(((MG18-48_v1:0.000642875,(MG18-111_v1:0.001286396,MG18-86_v1:0.000643362)0.772:0.000643466)0.000:0.000000005,MG18-28_v1:0.000643415)0.771:0.000643267,(MG18-70_v1:0.0,MG18-93_v1:0.0):0.001931756)0.778:0.000643730)0.000:0.000000005,(((MG71-26_v1:0.004876985,MG71-18_v1:0.000642828)0.000:0.000000227,(MG18-91_v1:0.000000005,(MG18-117_v1:0.000642695,((MG18-68_v1:0.0,MG18-119_v1:0.0):0.000642686,(MG71-16_v1:0.000642730,(MG71-19_v1:0.000642726,MG18-131_v1:0.000642807)0.000:0.000000005)0.000:0.000000005)0.000:0.000000005)0.000:0.000000005)0.000:0.000000005)0.000:0.000000005,((MG71-20_v1:0.001287633,(MG18-67_v1:0.0,MG18-118_v1:0.0):0.000642756)0.778:0.000642935,MG71-17_v1:0.000000005)0.331:0.000643162)0.995:0.003866051)0.855:0.001963201,MG18-45_v1:0.016542428)0.729:0.000606601,(((MG18-10_v1:0.000000006,MG18-66_v1:0.001285946)0.982:0.003219836,((MG18-113_v1:0.004971201,(MG18-127_v1:0.010362765,(MG18-14_v1:0.001074627,MG18-43_v1:0.004733580)0.860:0.003045360)0.564:0.002782903)0.833:0.002129331,(MG18-106_v1:0.005161833,MG18-57_v1:0.001929733)0.644:0.001287918)0.000:0.000000005)0.000:0.000000005,((((MG18-62_v1:0.000000005,MG18-65_v1:0.000643689)0.995:0.004525278,MG18-60_v1:0.002812124)0.767:0.000643672,(MG18-144_v1:0.0,MG18-138_v1:0.0):0.006618495)0.889:0.001292246,(((MG18-27_v1:0.003229127,MG18-130_v1:0.006466439)0.744:0.000643095,MG18-103_v1:0.001931279)0.000:0.000000005,((MG18-22_v1:0.0,MG18-79_v1:0.0):0.001931287,((MG18-108_v1:0.001288300,MG18-56_v1:0.005166689)0.048:0.000643905,MG18-88_v1:0.003228736)0.000:0.000000005)0.918:0.000643545)0.907:0.000644143)0.000:0.000000005)0.763:0.000650416)0.990:0.007651666,(MG71-4_v1:0.002580537,((MG18-41_v1:0.0,MG18-2_v1:0.0):0.001286381,(MG18-7_v1:0.0,MG18-69_v1:0.0):0.012281743)0.737:0.000625734)1.000:0.013563228)0.752:0.006378518)0.878:0.012004438)0.236:0.005204202)0.967:0.009635473,(((MG18-102_v1:0.019306712,MG18-114_v1:0.003631172)0.977:0.012097899,(((MG18-128_v1:0.007586759,(((MG18-36_v1:0.001924864,((MG18-96_v1:0.0,MG18-77_v1:0.0,MG18-116_v1:0.0,MG18-44_v1:0.0):0.000000005,MG18-122_v1:0.003208564)0.000:0.000000005)0.000:0.000000005,MG18-152_v1:0.000829237)0.000:0.000000005,(MG18-47_v1:0.000640822,(MG18-51_v1:0.000000005,MG18-78_v1:0.001922381)0.846:0.000640789)0.000:0.000000005)0.865:0.001428947)0.974:0.005155422,(MG18-136_v1:0.003590520,(MG18-99_v1:0.0,MG18-104_v1:0.0):0.002478810)0.776:0.001523690)0.867:0.001785075,(MG18-101_v1:0.007750015,MG18-63_v1:0.012997736)0.870:0.001285007)0.918:0.003341050)0.743:0.000969049,((MG71-1_v1:0.013012106,(MG18-112_v1:0.001283844,MG18-125_v1:0.000000005)0.980:0.006398373)0.000:0.000000005,(MG18-61_v1:0.002504133,((MG18-83_v1:0.0,MG18-126_v1:0.0):0.000642153,(MG18-81_v1:0.001282896,((MG18-11_v1:0.0,MG18-34_v1:0.0,MG18-42_v1:0.0,MG18-15_v1:0.0):0.000000005,MG18-92_v1:0.000640563)0.000:0.000000005)0.899:0.001282689)0.997:0.007623750)1.000:0.010587662)0.948:0.003478210)0.999:0.017385827)0.939:0.008675317)0.716:0.001580270)1.000:0.092237726)1.000:0.503961968,(Tpu_1395aa:0.067745250,cas9|CAS-II-A|Treponema_denticola_ATCC_35405_uid57583|NC_002967|1395aa:0.048591121)1.000:0.543176471)0.378:0.070283932)0.989:0.051508361)0.990:0.058780873,(((MG46-180_v1:0.232172924,((MG46-81_v1:0.0,MG46-86_v1:0.0):0.056241761,(MG46-82_v1:0.009538128,(MG46-83_v1:0.000647632,(MG46-65_v1:0.000626519,(MG46-80_v1:0.002507813,(MG46-66_v3:0.0,MG46-66_v2:0.0):0.000000005)0.000:0.000000005)0.966:0.003117473)0.938:0.004623010)1.000:0.043734659)1.000:0.104521128)1.000:0.541239311,(((MG46-100_v1:0.024262133,((MG46-84_v1:0.019083118,MG46-123_v1:0.017910494)0.960:0.033523090,MG46-91_v1:0.042295082)0.863:0.006743274)1.000:0.421369118,((MG46-49_v1:0.001259281,MG46-45_v1:0.002673586)1.000:0.306935143,(MG46-46_v1:0.010308755,MG46-47_v1:0.005070601)1.000:0.224479379)1.000:0.239564680)0.997:0.087776077,(MG46-44_v1:0.539725931,(MG46-162_v1:0.011615816,MG46-161_v1:0.006628125)1.000:0.599270812)0.313:0.080876416)1.000:0.156561638)0.970:0.059706416,(MG46-68_v1:0.506952182,(cas9|CAS-II-A|Acidaminococcus_intestini_RyC_MR95_uid74445|NC_016077|1358aa:0.455541410,(WP_076779133_1_Type_II-A_1352aa:0.081794677,(((MG46-11_v1:0.007092530,MG46-15_v1:0.009779728)1.000:0.021771443,(MG46-22_v1:0.003915784,(((MG46-31_v1:0.0,MG46-31_v2:0.0):0.000000005,(((MG46-1_v1:0.0,MG46-1_v2:0.0):0.001713273,MG46-24_v1:0.000944112)0.983:0.005653988,(MG46-42_v1:0.001315595,MG46-14_v1:0.010032564)0.999:0.008661858)0.989:0.006388081)0.750:0.003187954,(((MG46-16_v1:0.006984366,MG46-13_v1:0.003001548)0.745:0.005419855,(MG46-9_v1:0.0,MG46-9_v2:0.0):0.029114155)1.000:0.022713478,MG46-8_v1:0.030157098)0.985:0.007097551)0.872:0.003235188)1.000:0.021263796)0.466:0.015951609,MG46-2_v1:0.024899859)1.000:0.098462786)1.000:0.267766571)0.814:0.101971600)1.000:0.414185816)0.935:0.075185624)0.636:0.040463881)0.630:0.052542151,((((WP_114889507_1_Type_II-A_1397aa:0.000718998,WP_082729137_1_Type_II-A_1397aa:0.001788650)1.000:0.293955245,(WP_111743047_1_Type_II-A_1384aa:0.215398840,WP_003145379_1_Type_II-A_1392aa:0.161992816)1.000:0.150902698)1.000:0.198943530,((Vpa_1398aa:0.128622570,WP_095064669_1_Type_II-A_1400aa:0.161208554)1.000:0.403756581,Lce_1395aa:0.622595507)0.080:0.056763959)1.000:0.224083854,(WP_083631498_1_Type_II-A_1397aa:0.655530285,(((ALF19895_1_Type_II-A_1374aa:0.033605160,(cas9|CAS-II-A|Fusobacterium_3_1_36A2_uid55995|NC_022196|1367aa:0.000000006,WP_008797465_1_Type_II-A_1367aa:0.000653778)1.000:0.049479239)0.969:0.028515667,(WP_099986054_1_Type_II-A_1373aa:0.045736933,(WP_100026503_1_Type_II-A_1367aa:0.027427771,WP_099990583_1_Type_II-A_1367aa:0.015796496)0.730:0.036331551)0.828:0.039638432)1.000:0.317960277,(Tba_1400aa:0.088918194,WP_041954361_1_Type_II-A_1402aa:0.088411376)1.000:0.425521890)1.000:0.203934434)0.991:0.119890054)0.972:0.081318541)0.361:0.057198817,(((MG25-42_v1:0.031461774,(MG25-22_v1:0.001010595,(((MG25-27_v1:0.0,MG25-30_v2:0.0):0.005842935,MG25-17_v1:0.002134696)0.583:0.004371822,MG25-11_v1:0.007546964)0.865:0.002112191)1.000:0.042429073)1.000:0.394444246,((MG25-32_v1:0.023142931,MG25-14_v1:0.022644224)1.000:0.202483335,((MG25-21_v1:0.000000005,((((MG25-41_v1:0.000683098,((MG25-53_v1:0.0,MG25-53_v2:0.0):0.002740637,(MG25-61_v1:0.0,MG25-61_v2:0.0):0.002050905)0.000:0.000000005)0.897:0.001367129,(MG25-28_v1:0.000000006,MG25-13_v1:0.003423866)0.811:0.000683612)0.780:0.000682935,MG25-45_v1:0.000000005)0.000:0.000000005,((MG25-62_v1:0.000000005,(MG25-38_v1:0.000000005,(MG25-56_v1:0.000682297,MG25-51_v1:0.001367795)0.885:0.001367575)0.837:0.000682990)0.926:0.000683053,MG25-57_v1:0.002053725)0.000:0.000000006)0.902:0.004103548)1.000:0.261121906,((MG25-37_v1:0.003142834,(MG25-24_v1:0.0,MG25-25_v2:0.0):0.000921461)1.000:0.230308440,((MG25-34_v2:0.0,MG25-31_v1:0.0):0.188851638,((MG25-29_v1:0.000684779,MG25-54_v1:0.000000005)0.702:0.002128311,(MG25-59_v1:0.002721271,MG25-1_v1:0.003440019)0.991:0.013278860)1.000:0.173810932)0.909:0.028476134)0.917:0.035301697)1.000:0.097231187)1.000:0.098826743)0.993:0.090670441,((MG25-4_v1:0.039336855,((MG25-26_v1:0.0,MG25-29_v2:0.0):0.005315886,(((MG25-55_v1:0.005862338,(MG25-47_v1:0.007191934,((MG25-40_v1:0.005315980,MG25-60_v1:0.000000005)0.972:0.004101882,MG25-15_v1:0.012586859)0.618:0.000879817)0.679:0.002118077)0.881:0.003342825,(MG25-50_v1:0.006312098,(((MG25-16_v1:0.012441188,MG25-20_v1:0.006476362)0.477:0.001636510,(((MG25-30_v1:0.0,MG25-33_v2:0.0):0.007379319,MG25-12_v1:0.009251106)0.952:0.005206157,(MG25-63_v1:0.015991003,((MG25-46_v1:0.0,MG25-49_v3:0.0,MG25-49_v1:0.0):0.005892196,MG25-64_v1:0.009871124)0.927:0.005512169)0.935:0.004405924)0.990:0.007473275)0.922:0.004790205,((MG25-36_v2:0.0,MG25-33_v1:0.0):0.002719781,((MG25-49_v2:0.000000005,(MG25-52_v2:0.000000005,MG25-52_v1:0.000000005)0.983:0.000000006)0.995:0.008342776,(MG25-18_v1:0.009072265,MG25-48_v1:0.015898743)0.642:0.003214639)0.898:0.003016600)0.386:0.002425083)0.855:0.034898171)0.779:0.028890066)1.000:0.062447522,MG25-58_v1:0.001442136)0.785:0.008919800)0.999:0.048572805)1.000:0.340425467,(((MG25-5_v1:0.001464907,MG25-6_v1:0.000508633)1.000:0.204267657,((MG25-39_v2:0.018837105,(MG25-2_v1:0.007048193,((MG25-10_v1:0.0,MG25-10_v2:0.0):0.003737633,(MG25-8_v1:0.000173981,MG25-7_v1:0.007179068)1.000:0.013683783)0.959:0.004537478)0.999:0.022174562)1.000:0.069624559,(MG25-9_v1:0.056739976,MG25-3_v1:0.046674035)0.999:0.056775811)1.000:0.106510204)0.924:0.050172155,(((MG25-35_v1:0.010919985,(MG25-39_v1:0.0,MG25-36_v1:0.0):0.017307560)0.913:0.018121081,(MG25-44_v1:0.047758728,MG25-43_v1:0.030496728)0.963:0.016256067)1.000:0.161977133,((MG25-34_v1:0.000000005,MG25-25_v1:0.000000005)1.000:0.044657145,((MG25-24_v2:0.0,MG25-23_v1:0.0):0.007338773,MG25-19_v1:0.019422271)1.000:0.042022946)1.000:0.143237523)0.544:0.036450612)1.000:0.215615339)1.000:0.112351975)1.000:0.310533074)0.968:0.060638509,(((MG44-36_v1:0.008095950,((MG44-25_v1:0.003135861,(((MG44-31_v1:0.003296661,(MG44-33_v1:0.001201944,MG44-124_v1:0.000000005)0.449:0.000000005)0.961:0.003006289,((MG44-88_v1:0.0,MG44-88_v4:0.0,MG44-88_v2:0.0,MG44-88_v3:0.0):0.000600408,(MG44-47_v1:0.004230876,MG44-40_v1:0.000600598)0.000:0.000000005)0.969:0.003017901)0.940:0.003191819,(MG44-46_v2:0.0,MG44-46_v1:0.0):0.014905328)0.939:0.005359653)0.764:0.007352587,MG44-57_v1:0.004923695)0.904:0.008467641)1.000:0.646651679,(((MG44-138_v1:0.003073184,((MG44-75_v1:0.0,MG44-75_v4:0.0,MG44-75_v5:0.0,MG44-75_v3:0.0,MG44-75_v7:0.0,MG44-75_v2:0.0,MG44-75_v6:0.0):0.001226954,((MG44-3_v2:0.0,MG44-3_v1:0.0):0.001842208,(MG44-81_v2:0.0,MG44-81_v3:0.0,MG44-81_v4:0.0,MG44-81_v1:0.0):0.000000005)0.000:0.000000005)0.925:0.001844093)0.409:0.000615696,((MG44-189_v1:0.0,MG44-189_v2:0.0):0.004925938,MG44-89_v1:0.003696075)0.757:0.000616790)0.999:0.059185169,(((MG44-48_v1:0.000000005,(((MG44-174_v1:0.000000005,MG44-110_v1:0.000614524)0.905:0.001230531,(MG44-141_v1:0.000614423,MG44-143_v1:0.000614050)0.774:0.000614409)0.884:0.001229902,(MG44-107_v1:0.001228998,MG44-126_v1:0.001825069)0.000:0.000000005)0.000:0.000000005)0.000:0.000000005,MG44-22_v1:0.000614570)0.969:0.010330299,((MG44-101_v1:0.000618992,(MG44-114_v1:0.0,MG44-114_v2:0.0):0.000000005)0.948:0.002800364,((MG44-41_v1:0.0,MG44-41_v2:0.0):0.002474388,((MG44-177_v1:0.002461687,MG44-111_v1:0.001081619)0.232:0.000619439,(MG44-73_v1:0.000619821,MG44-156_v1:0.001923963)0.994:0.005429448)0.736:0.000772969)0.653:0.000305357)1.000:0.093069206)0.899:0.045737112)1.000:0.572797490)1.000:0.248829610,cas9|CAS-II-A|Finegoldia_magna_ATCC_29328_uid58867|NC_010376|1348aa:0.715551849)0.841:0.086814628)0.773:0.054474697,((((MG44-195_v3:0.0,MG44-195_v2:0.0,MG44-195_v1:0.0):0.108492676,(MG44-193_v1:0.002299326,MG44-190_v1:0.000735659)1.000:0.124654560)1.000:0.485256565,(MG44-220_v1:0.388264931,((MG44-196_v7:0.0,MG44-196_v6:0.0,MG44-196_v5:0.0,MG44-196_v3:0.0,MG44-196_v4:0.0,MG44-196_v1:0.0,MG44-196_v2:0.0):0.001449497,MG44-187_v1:0.005642237)1.000:0.457185004)0.935:0.108300082)1.000:0.414105810,(((((MG44-199_v1:0.010984835,((MG44-18_v1:0.002224009,(MG44-63_v1:0.000884825,MG44-43_v3:0.000000005)0.294:0.001453639)0.786:0.003461826,(MG44-29_v1:0.0,MG44-29_v2:0.0):0.009832689)0.628:0.005626868)1.000:0.374437890,((((MG44-231_v1:0.057942399,(MG44-179_v1:0.008090284,MG44-232_v1:0.010024936)0.938:0.023300288)1.000:0.206043125,((MG44-120_v1:0.011949871,(((MG44-53_v2:0.0,MG44-53_v1:0.0):0.006607777,((MG44-21_v2:0.0,MG44-21_v1:0.0):0.006530185,MG44-96_v1:0.005496586)0.747:0.000641184)0.996:0.015056182,(((MG44-54_v2:0.0,MG44-54_v1:0.0):0.006934684,MG44-185_v1:0.010059780)0.751:0.002168059,(MG44-1_v2:0.0,MG44-1_v1:0.0):0.011052194)0.981:0.012246467)0.558:0.000440680)1.000:0.212628686,((((MG44-180_v1:0.000680317,MG44-159_v1:0.001985872)0.997:0.012323882,((MG44-121_v1:0.002271148,(MG44-74_v1:0.002665692,MG44-250_v2:0.002661827)0.861:0.001736921)0.926:0.002580010,(MG44-144_v1:0.002666742,(MG44-100_v1:0.0,MG44-100_v2:0.0):0.002670097)0.872:0.002331988)0.778:0.004464979)1.000:0.156899402,((MG44-19_v1:0.006829372,(MG44-15_v1:0.010876202,((MG44-97_v1:0.008766095,MG44-164_v1:0.011554639)1.000:0.014980567,(((MG44-248_v1:0.008281992,MG44-93_v1:0.000000005)0.000:0.000000005,MG44-52_v3:0.000000005)0.952:0.004511571,(MG44-184_v1:0.006978983,((MG44-44_v3:0.0,MG44-44_v2:0.0,MG44-44_v1:0.0):0.005116227,MG44-140_v1:0.013731853)0.850:0.002037856)0.842:0.002594986)0.978:0.007149234)0.939:0.004102108)0.969:0.005436410)0.735:0.003453282,((MG44-105_v1:0.010070822,(((MG44-133_v1:0.007936061,((MG44-58_v2:0.0,MG44-58_v1:0.0,MG44-58_v4:0.0,MG44-58_v3:0.0):0.002006969,(MG44-130_v2:0.0,MG44-130_v1:0.0,MG44-130_v3:0.0):0.000664330)0.850:0.001447609)0.967:0.004419146,((MG44-38_v1:0.000664524,MG44-37_v1:0.000000005)0.756:0.000922131,((MG44-49_v1:0.0,MG44-49_v2:0.0):0.005724371,MG44-80_v1:0.019615765)0.232:0.003743943)0.951:0.004843565)0.855:0.005445068,(MG44-202_v1:0.014594300,(((((MG44-20_v1:0.000000005,MG44-108_v1:0.000666823)0.993:0.004679072,((MG44-45_v1:0.000000005,MG44-71_v1:0.000666036)0.876:0.001482047,(MG44-76_v1:0.002829444,(MG44-77_v2:0.0,MG44-77_v3:0.0,MG44-77_v1:0.0):0.013983057)0.482:0.002011300)0.859:0.001854757)0.000:0.000000005,MG44-55_v1:0.005343978)0.946:0.003088706,(MG44-72_v1:0.006290289,MG44-84_v1:0.008454025)0.867:0.001339897)0.931:0.002278491,MG44-79_v1:0.003348132)0.747:0.001713202)0.993:0.012654914)0.993:0.008200553)0.458:0.001338570,(MG44-203_v1:0.016225687,MG44-134_v1:0.007632710)0.946:0.004716300)0.940:0.004322697)1.000:0.142091396)1.000:0.069983889,((MG44-235_v1:0.240292024,(((MG44-153_v1:0.010113538,MG44-42_v1:0.000660173)0.000:0.000000005,(MG44-229_v4:0.0,MG44-229_v1:0.0,MG44-229_v2:0.0,MG44-229_v3:0.0):0.000000005)0.823:0.003868789,((MG44-205_v1:0.0,MG44-261_v1:0.0,MG44-205_v2:0.0):0.001228142,((((((MG44-172_v1:0.0,MG44-172_v2:0.0):0.003189464,(((((MG44-85_v1:0.0,MG44-85_v2:0.0):0.001316742,(MG44-119_v1:0.000000005,(MG44-245_v2:0.0,MG44-244_v1:0.0):0.000658409)0.954:0.001976889)0.000:0.000000005,((MG44-66_v1:0.000000005,(MG44-171_v1:0.000000005,MG44-223_v1:0.000656881)0.925:0.001314174)0.883:0.001316024,(MG44-158_v1:0.000000005,MG44-175_v1:0.001315781)0.781:0.000658948)0.947:0.002638193)0.888:0.001316535,MG44-128_v1:0.000000005)0.266:0.000659088,((MG44-87_v2:0.0,MG44-87_v1:0.0):0.044366235,(MG44-34_v2:0.0,MG44-256_v1:0.0,MG44-34_v1:0.0):0.000000005)0.786:0.001360602)0.755:0.000798264)0.673:0.002049237,(MG44-226_v1:0.0,MG44-226_v2:0.0):0.004517842)0.790:0.001475981,(MG44-241_v1:0.000000005,MG44-146_v1:0.000000005)0.714:0.000000005)1.000:0.010188980,((MG44-206_v1:0.0,MG44-206_v2:0.0):0.000000035,MG44-242_v1:0.000000005)0.429:0.003583177)0.799:0.002039154,(MG44-142_v1:0.001766636,(MG44-239_v1:0.003960868,(MG44-168_v1:0.001976745,MG44-150_v1:0.000662619)0.000:0.000000005)0.953:0.003515691)0.881:0.002019544)1.000:0.010407374)0.965:0.009296357)1.000:0.248460627)0.991:0.051063931,((MG44-117_v1:0.0,MG44-117_v2:0.0):0.218418297,((MG44-90_v2:0.0,MG44-90_v1:0.0):0.002750375,((MG44-122_v1:0.0,MG44-122_v2:0.0):0.004625036,MG44-109_v1:0.002593601)0.192:0.003211861)1.000:0.164876610)0.116:0.028073432)1.000:0.056059557)0.780:0.026402962)0.403:0.025736626)0.909:0.034556332,((MG44-155_v1:0.004373499,(MG44-26_v3:0.000000005,(MG44-52_v2:0.0,MG44-52_v1:0.0):0.000000005)0.878:0.003637461)1.000:0.243935619,(MG44-4_v1:0.123855067,(MG44-215_v1:0.009346340,((MG44-83_v2:0.0,MG44-83_v1:0.0):0.025775933,((MG44-23_v1:0.004910206,(MG44-214_v1:0.010573564,MG44-27_v1:0.007680632)0.625:0.001341104)0.997:0.009228797,(((MG44-147_v1:0.017822910,MG44-181_v1:0.006555829)1.000:0.050843093,(MG44-56_v1:0.038443857,(MG44-91_v1:0.011695783,MG44-162_v1:0.021538332)0.997:0.011516052)0.975:0.008573826)0.765:0.003753072,(MG44-17_v1:0.022156177,((MG44-64_v1:0.003463818,(MG44-137_v1:0.0,MG44-137_v2:0.0):0.003357001)0.951:0.002704496,(MG44-68_v1:0.026976579,(MG44-30_v1:0.005082785,(MG44-39_v1:0.005364428,MG44-129_v1:0.007273104)0.651:0.000286849)0.530:0.002895417)0.873:0.002234542)0.974:0.005681092)0.749:0.003514422)0.851:0.003615555)0.944:0.005235453)0.894:0.003870118)1.000:0.164023085)1.000:0.112050418)0.696:0.036715685)0.997:0.045860586,((MG44-5_v1:0.254531495,((MG44-165_v1:0.006694033,(MG44-204_v1:0.003473181,MG44-209_v1:0.012363226)0.740:0.001152092)0.370:0.001681702,(MG44-213_v1:0.006017945,(MG44-173_v1:0.002646530,MG44-227_v1:0.003314881)0.917:0.003281096)0.771:0.000979529)1.000:0.218575476)1.000:0.084289874,(((MG44-78_v1:0.015174839,(MG44-113_v1:0.001627370,MG44-247_v2:0.003654963)0.759:0.005330238)0.986:0.014441501,(MG44-61_v1:0.023513683,MG44-135_v1:0.010902801)0.485:0.004913757)1.000:0.205565722,(((((MG44-233_v1:0.001100598,MG44-116_v1:0.001309758)0.000:0.000000006,(((MG44-161_v1:0.004599283,((((MG44-86_v1:0.000000005,(MG44-247_v1:0.0,MG44-246_v1:0.0):0.003267661)0.983:0.004065896,((MG44-99_v1:0.0,MG44-99_v2:0.0):0.002617292,MG44-98_v1:0.002616680)0.849:0.001262171)0.493:0.000694713,((MG44-139_v1:0.007135765,(MG44-211_v1:0.000000005,MG44-236_v1:0.000000005)0.933:0.003389726)0.570:0.001254239,MG44-201_v1:0.017997803)0.949:0.002702199)0.722:0.000530417,MG44-207_v1:0.004957038)0.867:0.001307574)0.000:0.000000005,MG44-249_v1:0.005394987)0.000:0.000000005,MG44-94_v1:0.010231923)0.900:0.003280855)0.969:0.003315944,((MG44-258_v1:0.0,MG44-258_v2:0.0,MG44-34_v3:0.0):0.005259132,((MG44-115_v1:0.0,MG44-115_v2:0.0):0.001308617,(MG44-166_v1:0.0,MG44-166_v2:0.0):0.001971024)0.765:0.000657905)0.723:0.000630564)0.832:0.001294688,(MG44-154_v1:0.0,MG44-154_v2:0.0):0.006630245)0.996:0.022053280,((MG44-148_v1:0.005128339,((MG44-32_v2:0.0,MG44-32_v1:0.0):0.007807805,((MG44-26_v2:0.0,MG44-250_v1:0.0,MG44-26_v1:0.0):0.001814471,MG44-178_v1:0.006027439)0.894:0.002628429)0.998:0.009004844)0.932:0.006227754,(((MG44-82_v1:0.001768906,(MG44-230_v1:0.004587280,MG44-65_v1:0.005238308)0.669:0.000303317)0.766:0.000636673,(MG44-234_v1:0.003224639,MG44-170_v1:0.006655874)0.752:0.001842409)0.991:0.011713043,(MG44-183_v1:0.026934204,MG44-237_v1:0.003558469)0.534:0.000406210)0.745:0.004787520)1.000:0.022740320)1.000:0.258878678)1.000:0.098426436)0.958:0.035719764)0.998:0.081628965)0.989:0.080879528,(MG44-188_v1:0.410543323,((MG44-245_v1:0.079352753,(MG44-210_v1:0.004524138,(MG44-163_v1:0.000000005,MG44-243_v1:0.000664246)0.967:0.005512038)1.000:0.064965100)1.000:0.275716472,((MG44-217_v6:0.0,MG44-217_v5:0.0,MG44-217_v4:0.0,MG44-217_v3:0.0,MG44-217_v1:0.0,MG44-217_v2:0.0):0.191438738,((MG44-219_v6:0.0,MG44-219_v5:0.0,MG44-219_v4:0.0,MG44-219_v3:0.0,MG44-219_v1:0.0,MG44-219_v2:0.0):0.125738187,(MG44-218_v6:0.0,MG44-218_v5:0.0,MG44-218_v4:0.0,MG44-218_v3:0.0,MG44-218_v1:0.0,MG44-218_v2:0.0):0.151786728)1.000:0.128414149)1.000:0.192441809)0.994:0.094940082)0.942:0.067257695)1.000:0.302413334,((MG44-225_v1:0.000587204,MG44-224_v1:0.000000005)1.000:0.472332213,(MG44-2_v1:0.016707609,MG44-104_v1:0.018618714)1.000:0.420784885)1.000:0.401491249)0.870:0.072251861,((((MG44-167_v1:0.002046842,((MG44-43_v2:0.0,MG44-43_v1:0.0):0.000621435,(MG44-50_v1:0.000621396,MG44-59_v1:0.000000005)0.000:0.000000005)0.928:0.004817904)1.000:0.163839287,((MG44-10_v2:0.0,MG44-10_v3:0.0,MG44-10_v1:0.0,MG44-10_v4:0.0):0.137571965,(MG44-12_v1:0.010764250,(MG44-6_v1:0.009319620,(MG44-9_v1:0.008527194,MG44-13_v1:0.031974299)0.038:0.005559787)0.894:0.007579565)1.000:0.097072831)0.998:0.089634540)1.000:0.592402688,(((MG44-60_v1:0.0,MG44-60_v2:0.0):0.004754049,(MG44-149_v1:0.012731248,MG44-151_v1:0.008462636)0.798:0.008634573)1.000:0.738185648,((MG44-14_v1:0.0,MG44-14_v2:0.0):0.307055909,(((MG44-208_v1:0.011068616,((MG44-118_v1:0.0,MG44-118_v2:0.0):0.000000006,MG44-24_v1:0.001816448)0.993:0.006652644)0.330:0.001255466,(MG44-102_v1:0.001824999,((MG44-152_v1:0.002648082,MG44-182_v1:0.007078297)0.861:0.001320060,MG44-238_v1:0.007707619)0.997:0.008565511)0.697:0.001270182)1.000:0.182242604,((((MG44-70_v3:0.0,MG44-70_v1:0.0,MG44-70_v2:0.0):0.001634024,MG44-240_v1:0.001471943)0.948:0.003688330,(MG44-106_v1:0.012246691,(MG44-228_v1:0.004531950,((MG44-112_v1:0.0,MG44-112_v2:0.0):0.002690126,(MG44-169_v1:0.0,MG44-169_v2:0.0):0.002913928)0.407:0.001262555)0.991:0.008248205)0.440:0.004431817)0.955:0.017386486,(MG44-157_v1:0.023547387,MG44-127_v1:0.008429554)0.981:0.026577543)1.000:0.172141410)1.000:0.215424954)1.000:0.287309647)1.000:0.206587245)0.983:0.109568276,(((MG44-221_v1:0.000000005,(MG44-258_v3:0.000645479,(MG44-269_v1:0.0,MG44-256_v2:0.0):0.000000005)0.909:0.000635103)0.000:0.000000005,(MG44-254_v1:0.001270394,(MG44-255_v1:0.001905964,(MG44-252_v1:0.000635422,MG44-206_v3:0.000000005)0.781:0.000635454)0.000:0.000000005)0.648:0.000635128)1.000:0.602665079,((MG44-259_v1:0.067608587,(MG44-205_v3:0.000634437,MG44-257_v1:0.000000005)1.000:0.053827002)1.000:0.142929360,(MG44-222_v1:0.125830394,((MG44-251_v1:0.0,MG44-264_v1:0.0):0.004289377,(MG44-266_v1:0.0,MG44-266_v2:0.0,MG44-253_v1:0.0):0.002719397)1.000:0.148124489)1.000:0.129667850)1.000:0.329638531)1.000:0.330376628)0.494:0.041173050)0.447:0.043410485)0.789:0.046549988)0.999:0.166066542,(((cas9|CAS-II-A|Olsenella_uli_DSM_7084_uid51367|NC_014363|1399aa:0.281677600,cas9|CAS-II-A|Coriobacterium_glomerans_PW2_uid65787|NC_015389|1384aa:0.260606112)1.000:0.155612193,(cas9|CAS-II-A|Eggerthella_YY7918_uid68707|NC_015738|1380aa:0.312742545,cas9|CAS-II-A|Gordonibacter_pamelaeae_7_10_1_b_uid197167|NC_021021|1371aa:0.387182307)0.626:0.067265896)1.000:0.646428363,(((((WP_095105824_1_Type_II-A_1344aa:0.058373118,(WP_107552556_1_Type_II-A_1344aa:0.006751613,WP_105977863_1_Type_II-A_1344aa:0.009920922)1.000:0.052048756)1.000:0.336579425,(WP_103209613_1_Type_II-A_1336aa:0.188531499,(WP_096598476_1_Type_II-A_1334aa:0.065884183,(cas9|CAS-II-C|Staphylococcus_pseudintermedius_ED99_uid162109|NC_017568|1334aa:0.000725573,WP_127504989_1_Type_II-A_1334aa:0.001280149)1.000:0.073045657)1.000:0.147263155)1.000:0.214324806)1.000:0.343611137,(WP_081487811_1_Type_II-A_1356aa:0.481204102,Khu_1310aa:0.563552959)1.000:0.247971046)1.000:0.603964354,(((WP_119945366_1_Type_II-A_1339aa:0.010504502,WP_069125601_1_Type_II-A_1339aa:0.003447775)1.000:0.715240936,(WP_118908584_1_Type_II-A_1325aa:0.479192752,(WP_076614067_1_Type_II-A_1365aa:0.373691189,(WP_041499991_1_Type_II-A_1356aa:0.289678306,WP_010018949_1_Type_II-A_1356aa:0.257579297)1.000:0.176568038)1.000:0.169029589)1.000:0.137710287)0.895:0.119888485,((WP_050952303_1_Type_II-A_1427aa:1.189318259,((cas9|CAS-II-A|Lactobacillus_sanfranciscensis_TMW_1_1304_uid72937|NC_015978|1331aa:0.103984298,WP_054646658_1_Type_II-A_1341aa:0.112608469)1.000:0.359377403,((((cas9|CAS-II-A|Lactobacillus_salivarius_CECT_5713_uid162005|NC_017481|897aa:0.038339426,cas9|CAS-II-A|Lactobacillus_salivarius_UCC118_uid58233|NC_007929|1149aa:0.022574111)1.000:0.516705890,(WP_065533057_1_Type_II-A_1382aa:0.291296896,(WP_039945658_1_Type_II-A_1396aa:0.275532754,((WP_104878060_1_Type_II-A_1381aa:0.020791084,(WP_127429586_1_Type_II-A_1381aa:0.004942092,WP_124891202_1_Type_II-A_1381aa:0.002654761)0.978:0.012924232)0.998:0.043199517,((WP_128492537_1_Type_II-A_1381aa:0.001632115,(WP_080650625_1_Type_II-A_1381aa:0.000639515,WP_087908354_1_Type_II-A_1360aa:0.003935262)0.949:0.003511488)1.000:0.068630170,(WP_107760052_1_Type_II-A_1378aa:0.008654653,(WP_082229465_1_Type_II-A_1378aa:0.001286598,WP_114806560_1_Type_II-A_1378aa:0.003217301)0.723:0.001028694)0.999:0.046966067)1.000:0.052192854)1.000:0.298243548)1.000:0.206179843)0.056:0.042509385)0.547:0.058473388,((((cas9|CAS-II-A|Pediococcus_pentosaceus_SL4_uid227215|NC_022780|1346aa:0.059366551,(WP_094104688_1_Type_II-A_1359aa:0.003210396,WP_115154636_1_Type_II-A_1359aa:0.001944910)0.999:0.036971400)1.000:0.222451730,((WP_070366671_1_Type_II-A_1357aa:0.000000005,WP_128472058_1_Type_II-A_1357aa:0.001299411)1.000:0.078336178,((WP_004166700_1_Type_II-A_1364aa:0.007071895,(WP_128688323_1_Type_II-A_1364aa:0.012478288,WP_128737221_1_Type_II-A_1364aa:0.011559773)0.283:0.001218619)0.707:0.001282236,(ID78_10_1367aa:0.003773203,(WP_065124500_1_Type_II-A_1366aa:0.005473164,WP_075139705_1_Type_II-A_1366aa:0.007708121)1.000:0.019260766)0.421:0.007928651)0.997:0.036759710)1.000:0.279577225)1.000:0.103378490,(cas9|CAS-II-A|Lactobacillus_buchneri_NRRL_B_30929_uid66205|NC_015428|1371aa:0.019370758,WP_014940461_1_Type_II-A_1371aa:0.024297830)1.000:0.313618526)0.689:0.054743804,((((WP_109918023_1_Type_II-A_1400aa:0.014404657,WP_038521270_1_Type_II-A_1400aa:0.014778928)1.000:0.211041283,(WP_109715097_1_Type_II-A_1397aa:0.136648003,(WP_109585852_1_Type_II-A_1393aa:0.041946449,Lsp2_1397aa:0.055044796)0.999:0.065042625)0.900:0.055561812)1.000:0.176311941,((WP_080881730_1_Type_II-A_1387aa:0.000945586,WP_127345750_1_Type_II-A_1387aa:0.001550015)1.000:0.191888831,(WP_020807054_1_Type_II-A_1386aa:0.124431884,((WP_087712910_1_Type_II-A_1375aa:0.003087517,WP_117285354_1_Type_II-A_1375aa:0.006447937)0.964:0.008633630,((WP_127835850_1_Type_II-A_1375aa:0.000000005,cas9|CAS-II-A|Lactobacillus_johnsonii_DPC_6026_uid162057|NC_017477|1375aa:0.000631403)0.469:0.003116719,WP_069168517_1_Type_II-A_1370aa:0.024382530)0.901:0.012029663)1.000:0.119704637)1.000:0.113678636)0.985:0.075200393)1.000:0.117209041,(WP_075362504_1_Type_II-A_1390aa:0.419363132,(WP_089119823_1_Type_II-A_1427aa:0.032870416,(WP_072547243_1_Type_II-A_1420aa:0.010342977,(WP_060598264_1_Type_II-A_1420aa:0.001218289,(WP_114893867_1_Type_II-A_1420aa:0.000608639,(WP_077302299_1_Type_II-A_1420aa:0.007366073,WP_119906237_1_Type_II-A_1420aa:0.001220463)0.736:0.000608919)0.770:0.000609393)0.805:0.001283786)0.994:0.036710196)1.000:0.350190249)0.995:0.100125696)1.000:0.192851754)0.356:0.041339494)1.000:0.120073189,(((((((WP_012491871_1_Type_II-A_1361aa:0.000000005,WP_100908617_1_Type_II-A_1361aa:0.000633207)0.960:0.010359827,(WP_003588546_1_Type_II-A_1363aa:0.001889674,(WP_052916100_1_Type_II-A_1360aa:0.000635335,WP_081528804_1_Type_II-A_1360aa:0.000000005)0.870:0.001294015)1.000:0.113983414)1.000:0.065609608,(WP_109990335_1_Type_II-A_1361aa:0.017782956,WP_101512178_1_Type_II-A_1361aa:0.011085329)0.997:0.024049863)0.894:0.020939685,(WP_094516034_1_Type_II-A_1362aa:0.001262453,(WP_003659473_1_Type_II-A_1362aa:0.000000005,cas9|CAS-II-A|Lactobacillus_casei_LOCK919_uid210959|NC_021721|1362aa:0.000631342)0.000:0.000000005)1.000:0.061976850)1.000:0.107320714,(WP_070652006_1_Type_II-A_1357aa:0.163208790,((WP_005684674_1_Type_II-A_1361aa:0.000636680,cas9|CAS-II-A|Lactobacillus_rhamnosus_LOCK900_uid210957|NC_021723|1361aa:0.000000005)1.000:0.052212614,((WP_077069534_1_Type_II-A_1363aa:0.000639196,cas9|CAS-II-A|Lactobacillus_rhamnosus_GG_uid59313|NC_013198|1363aa:0.000000005)1.000:0.077372639,Lsp1_1365aa:0.092554080)0.993:0.034230067)1.000:0.086562281)0.331:0.039139491)1.000:0.371483327,((WP_087741344_1_Type_II-A_1350aa:0.427371386,(WP_065200954_1_Type_II-A_1368aa:0.015439663,(WP_110139996_1_Type_II-A_1368aa:0.003878452,WP_087609243_1_Type_II-A_1369aa:0.000627965)0.984:0.017454859)1.000:0.308972499)0.999:0.134938666,((WP_065902179_1_Type_II-A_1368aa:0.000000005,WP_065937575_1_Type_II-A_1368aa:0.000633832)1.000:0.482545291,((WP_101872621_1_Type_II-A_1358aa:0.007895488,(WP_050337970_1_Type_II-A_1358aa:0.008355331,WP_120769497_1_Type_II-A_1358aa:0.000000006)0.963:0.009580671)1.000:0.115859059,(WP_074029542_1_Type_II-A_1362aa:0.085578100,(WP_063722122_1_Type_II-A_1358aa:0.002243161,((WP_065080293_1_Type_II-A_1358aa:0.001277659,(WP_027821588_1_Type_II-A_1358aa:0.000000005,WP_106904639_1_Type_II-A_1358aa:0.000638372)0.927:0.001277117)0.000:0.000000005,((WP_054519097_1_Type_II-A_1358aa:0.000000005,WP_064578474_1_Type_II-A_1358aa:0.001280599)0.836:0.000639337,((WP_122036847_1_Type_II-A_1358aa:0.000638597,(WP_060684250_1_Type_II-A_1358aa:0.000000005,WP_128729551_1_Type_II-A_1358aa:0.001918048)0.909:0.001277952)0.771:0.000638868,(WP_064523476_1_Type_II-A_1358aa:0.000000005,cas9|CAS-II-A|Lactobacillus_plantarum_ZJ316_uid188689|NC_020229|1358aa:0.001277516)0.950:0.001917113)0.000:0.000000005)0.826:0.000638821)0.702:0.001605736)0.967:0.014904021)1.000:0.093325636)1.000:0.263904913)0.936:0.100371622)0.657:0.064591885)1.000:0.150652725,(((WP_010009270_1_Type_II-A_1354aa:0.340180039,WP_057890055_1_Type_II-A_1357aa:0.359160593)0.999:0.102875502,(WP_099947359_1_Type_II-A_1178aa:0.147788422,(WP_089556639_1_Type_II-A_1368aa:0.107119288,((WP_065825603_1_Type_II-A_1368aa:0.011529066,(BBE26067_1_Type_II-A_1368aa:0.003107053,(WP_069468140_1_Type_II-A_1368aa:0.000000005,(WP_064777233_1_Type_II-A_1368aa:0.003817893,WP_089542143_1_Type_II-A_1368aa:0.000000005)0.363:0.001270789)0.928:0.002628173)0.941:0.005231795)0.373:0.002136334,(WP_116843570_1_Type_II-A_1368aa:0.007548536,(WP_056965860_1_Type_II-A_1368aa:0.000942115,WP_126133368_1_Type_II-A_1368aa:0.004143360)1.000:0.086472670)0.893:0.002758644)0.884:0.012154542)1.000:0.100346042)1.000:0.230882781)0.855:0.058130344,(WP_057773983_1_Type_II-A_1378aa:0.097119288,(WP_062903918_1_Type_II-A_1378aa:0.000623090,(WP_062904505_1_Type_II-A_1378aa:0.000623106,WP_062913273_1_Type_II-A_1385aa:0.000623146)0.000:0.000000005)1.000:0.114544573)1.000:0.242375144)0.804:0.059942968)0.994:0.079102292)0.760:0.068290912)0.973:0.106662604)0.998:0.154271271,(cas9|CAS-II-A|Leuconostoc_gelidum_JB7_uid175682|NC_018631|1355aa:0.549784181,(WP_045920486_1_Type_II-A_1383aa:0.220605940,(WP_042996237_1_Type_II-A_1420aa:0.000617392,cas9|CAS-II-A|Bifidobacterium_bifidum_S17_uid59545|NC_014616|1420aa:0.000000005)1.000:0.179784498)1.000:0.458890012)1.000:0.395078836)0.995:0.139502850)0.185:0.055101011)0.581:0.074548253,((WP_108730630_1_Type_II-A_1488aa:0.016019891,WP_128735912_1_Type_II-A_1488aa:0.008889888)1.000:0.838175641,(WP_116877370_1_Type_II-A_1426aa:0.710482878,(Lan_1318aa:0.501780341,(((((((((WP_001040108_1_Type_II-A_1370aa:0.001298905,(WP_001040107_1_Type_II-A_1370aa:0.000000005,WP_001040110_1_Type_II-A_1370aa:0.000648980)0.000:0.000000005)0.999:0.013960037,(WP_017648376_1_Type_II-A_1370aa:0.000000005,WP_088881668_1_Type_II-A_1370aa:0.000647868)0.889:0.002070590)0.982:0.009442080,((Sag1_1385aa:0.000000005,(WP_123947897_1_Type_II-A_1370aa:0.001292464,(WP_112477766_1_Type_II-A_1370aa:0.000645674,(WP_088181599_1_Type_II-A_1370aa:0.000645667,(WP_123957750_1_Type_II-A_1370aa:0.000645622,(WP_001040085_1_Type_II-A_1370aa:0.000645727,(WP_050881965_1_Type_II-A_1370aa:0.001291761,(cas9|CAS-II-A|Streptococcus_agalactiae_2603V_R_uid57943|NC_004116|1370aa:0.000000005,WP_112435821_1_Type_II-A_1370aa:0.000645631)0.000:0.000000005)0.000:0.000000005)0.000:0.000000005)0.000:0.000000005)0.000:0.000000006)0.000:0.000000005)0.000:0.000000005)0.991:0.006955160,WP_038406070_1_Type_II-A_1374aa:0.023851906)0.902:0.006865865)0.958:0.011638724,((WP_001040102_1_Type_II-A_1377aa:0.000000005,cas9|CAS-II-A|Streptococcus_agalactiae_NEM316_uid61585|NC_004368|1377aa:0.000642648)1.000:0.038139438,(WP_001040096_1_Type_II-A_1370aa:0.004105226,WP_001040098_1_Type_II-A_1370aa:0.000466386)0.981:0.009517451)1.000:0.054296647)1.000:0.163164117,(WP_061563899_1_Type_II-A_1366aa:0.092642814,(((WP_111675746_1_Type_II-A_1391aa:0.050798821,WP_096753782_1_Type_II-A_1392aa:0.027729325)0.865:0.013188926,((WP_065972475_1_Type_II-A_1388aa:0.008112843,(cas9|CAS-II-A|Streptococcus_thermophilus_LMD_9_uid58327|NC_008532|1388aa:0.001918173,(((WP_014727651_1_Type_II-A_1388aa:0.000000005,WP_014608595_1_Type_II-A_1388aa:0.000638868)0.000:0.000000005,WP_024703962_1_Type_II-A_1388aa:0.000638920)0.000:0.000000006,WP_111679672_1_Type_II-A_1388aa:0.000639099)0.929:0.001920576)0.976:0.010107102)1.000:0.191994230,((WP_024405243_1_Type_II-A_1380aa:0.000000005,cas9|CAS-II-A|Streptococcus_suis_ST1_uid167482|NC_017950|1381aa:0.000000005)0.997:0.026339162,(WP_024390729_1_Type_II-A_1380aa:0.012763958,WP_105184075_1_Type_II-A_1382aa:0.014250880)1.000:0.037508352)1.000:0.220530639)1.000:0.128469142)1.000:0.084938143,(WP_120770653_1_Type_II-A_1375aa:0.045997049,WP_060553428_1_Type_II-A_1380aa:0.032874308)0.993:0.021983794)0.987:0.032149891)1.000:0.138983756)0.985:0.042582100,(WP_126475526_1_Type_II-A_1350aa:0.110885401,(((WP_014677909_1_Type_II-A_1345aa:0.002008146,Smu_1345aa:0.055239320)0.907:0.001910487,(WP_061046374_1_Type_II-A_1345aa:0.003293200,((WP_106006713_1_Type_II-A_1345aa:0.001335210,(WP_002280230_1_Type_II-A_1345aa:0.000666443,cas9|CAS-II-A|Streptococcus_mutans_NN2025_uid46353|NC_013928|1345aa:0.004004139)0.930:0.002003217)0.768:0.000711151,WP_002263549_1_Type_II-A_1345aa:0.002626575)0.405:0.000667120)0.880:0.001465432)0.943:0.008490648,WP_082312238_1_Type_II-A_1345aa:0.012083129)1.000:0.037091903)1.000:0.089696847)0.948:0.036959286,Sra_1370aa:0.250600426)0.524:0.042273984,((WP_119877030_1_Type_II-A_1370aa:0.194783076,((((cas9|CAS-II-A|Streptococcus_gallolyticus_UCN34_uid46061|NC_013798|1371aa:0.064265524,WP_067062573_1_Type_II-A_1372aa:0.048139289)0.994:0.025194846,(WP_077497300_1_Type_II-A_1384aa:0.069109225,cas9|CAS-II-A|Streptococcus_gallolyticus_ATCC_BAA_2069_uid63617|NC_015215|1370aa:0.017205657)0.998:0.024069965)0.964:0.024546307,(cas9|CAS-II-A|Streptococcus_infantarius_CJ18_uid87033|NC_016826|1375aa:0.029679164,(Seq1_1376aa:0.048836147,(cas9|CAS-II-A|Streptococcus_lutetiensis_033_uid213397|NC_021900|1373aa:0.009602816,(WP_126402616_1_Type_II-A_1373aa:0.017724074,WP_111698941_1_Type_II-A_1373aa:0.001248379)1.000:0.015954284)1.000:0.033333712)1.000:0.123072761)0.968:0.030522277)1.000:0.086585089,(WP_003030002_1_Type_II-A_1345aa:0.090558231,(WP_126408155_1_Type_II-A_1386aa:0.028316977,WP_003031511_1_Type_II-A_1396aa:0.046622973)1.000:0.112663916)0.999:0.055092195)0.939:0.041392233)1.000:0.059757950,((WP_126426708_1_Type_II-A_1364aa:0.076823682,(((WP_129555603_1_Type_II-A_1367aa:0.059857250,WP_003043819_1_Type_II-A_1375aa:0.092306750)1.000:0.037882264,(WP_111716689_1_Type_II-A_1371aa:0.026127033,(WP_014612333_1_Type_II-A_1371aa:0.002525860,((WP_111681791_1_Type_II-A_1371aa:0.001931893,((cas9|CAS-II-A|Streptococcus_pyogenes_MGAS10750_uid58575|NC_008024|1371aa:0.003878008,WP_111679121_1_Type_II-A_1371aa:0.000636527)0.951:0.002592746,WP_015017095_1_Type_II-A_1371aa:0.000638737)0.703:0.003229987)0.000:0.000000005,(WP_012767106_1_Type_II-A_1371aa:0.001931180,Sdy_1371aa:0.000000005)0.000:0.000000005)0.878:0.001343810)0.847:0.002952628)1.000:0.072974027)1.000:0.032113258,((WP_063631341_1_Type_II-A_1367aa:0.001959473,WP_111693164_1_Type_II-A_1367aa:0.002608348)0.948:0.003567345,(((WP_038432938_1_Type_II-A_1367aa:0.000648496,(WP_023080005_1_Type_II-A_1367aa:0.000000005,(WP_111686257_1_Type_II-A_1367aa:0.009163763,WP_023610282_1_Type_II-A_1367aa:0.000649838)0.000:0.000000005)0.879:0.001301473)0.937:0.002113106,WP_101248361_1_Type_II-A_1367aa:0.005040147)0.782:0.001355849,(((((WP_011285506_1_Type_II-A_1368aa:0.000000005,(WP_049524935_1_Type_II-A_1368aa:0.000648276,(WP_129304756_1_Type_II-A_1368aa:0.000648570,NP_269215_1_Type_II-A_1368aa:0.000648393)0.000:0.000000005)0.000:0.000000005)0.942:0.002401023,(WP_020905136_1_Type_II-A_1368aa:0.001103436,((WP_111690765_1_Type_II-A_1367aa:0.007188328,(AAX71861_1_Type_II-A_1368aa:0.000000005,WP_129846771_1_Type_II-A_1368aa:0.000648544)0.945:0.001298581)0.000:0.000000006,(WP_111689242_1_Type_II-A_1368aa:0.000000005,(WP_002989955_1_Type_II-A_1368aa:0.000000005,WP_011527619_1_Type_II-A_1368aa:0.000648884)0.915:0.000649552)0.905:0.001298127)0.818:0.000844698)0.430:0.000649473)0.000:0.000000005,((WP_111713801_1_Type_II-A_1367aa:0.000648468,WP_014407541_1_Type_II-A_1367aa:0.003248431)0.950:0.003055340,((WP_038431314_1_Type_II-A_1368aa:0.000000005,(WP_030126706_1_Type_II-A_1368aa:0.000000005,(cas9|CAS-II-A|Streptococcus_pyogenes_MGAS315_uid57911|NC_004070|1368aa:0.000649732,WP_111674566_1_Type_II-A_1368aa:0.000000005)0.985:0.002602155)0.958:0.001948048)0.760:0.000649504,(WP_111704216_1_Type_II-A_1368aa:0.003249355,WP_032462936_1_Type_II-A_1368aa:0.001951815)0.882:0.001295496)0.924:0.002148425)0.527:0.001297584)0.918:0.002464979,(((WP_031488318_1_Type_II-A_1368aa:0.001448223,(WP_111694788_1_Type_II-A_1368aa:0.002599362,WP_111705078_1_Type_II-A_1368aa:0.001949877)0.898:0.001804687)0.356:0.000650775,(WP_038434062_1_Type_II-A_1368aa:0.001300450,(WP_111703313_1_Type_II-A_1368aa:0.014458326,WP_012560673_1_Type_II-A_1368aa:0.004563654)0.901:0.001945853)0.756:0.000798357)0.927:0.002451756,WP_030125963_1_Type_II-A_1368aa:0.002604955)0.904:0.001888787)0.935:0.002945003,WP_111704663_1_Type_II-A_1368aa:0.000704902)0.979:0.004400939)0.906:0.003088141)0.720:0.003096457)0.980:0.032594795)1.000:0.109026743,((((WP_126436870_1_Type_II-A_1348aa:0.002154551,WP_111692589_1_Type_II-A_1348aa:0.001808271)0.950:0.002651499,cas9|CAS-II-A|Streptococcus_equi_zooepidemicus_MGCS10565_uid59263|NC_011134|1348aa:0.000830430)0.809:0.001598872,WP_111690263_1_Type_II-A_1348aa:0.002198735)1.000:0.206335009,(WP_007896501_1_Type_II-A_1374aa:0.185535546,(WP_111673267_1_Type_II-A_1369aa:0.118354404,(AHY17476_1_Type_II-C_1267aa:0.000000005,(AHY15608_1_Type_II-C_1273aa:0.003565168,WP_003099269_1_Type_II-A_1368aa:0.000000005)0.000:0.000000005)1.000:0.122310319)1.000:0.068832434)1.000:0.089417654)0.832:0.030642368)1.000:0.137996121)0.923:0.044162391)1.000:0.113857586,(Eit_1331aa:0.354106027,((WP_077275696_1_Type_II-A_1332aa:0.359743942,WP_071456514_1_Type_II-A_1335aa:0.352359637)1.000:0.129788127,(((Efa_1341aa:0.000659581,(WP_002335161_1_Type_II-A_1340aa:0.000000005,WP_119364770_1_Type_II-A_1340aa:0.000659707)0.708:0.000000005)1.000:0.199775500,(cas9|CAS-II-A|Enterococcus_mundtii_QU_25_uid229420|NC_022878|1330aa:0.317185474,(WP_095443635_1_Type_II-A_1334aa:0.149525600,(cas9|CAS-II-A|Enterococcus_hirae_ATCC_9790_uid70619|NC_018081|1336aa:0.002938098,(WP_095454139_1_Type_II-A_1336aa:0.006770613,WP_063627610_1_Type_II-A_1336aa:0.005422564)0.359:0.001140904)1.000:0.223914975)0.998:0.075941096)0.992:0.069972702)1.000:0.151997600,((WP_038409211_1_Type_II-A_1334aa:0.077333034,(((Lmo_1346aa:0.003231619,cas9|CAS-II-A|Listeria_innocua_Clip11262_uid61567|NC_003212|1334aa:0.004142884)1.000:0.067155943,((WP_003727705_1_Type_II-A_1334aa:0.000000005,WP_003730785_1_Type_II-A_1334aa:0.000663358)1.000:0.015031182,(WP_058876445_1_Type_II-A_1334aa:0.004524183,(cas9|CAS-II-A|Listeria_monocytogenes_10403S_uid54461|NC_017544|1334aa:0.008563843,WP_003723650_1_Type_II-A_1334aa:0.013578582)0.470:0.005548817)0.888:0.005531389)1.000:0.022703707)0.912:0.019417323,(((WP_085392451_1_Type_II-A_1334aa:0.001248988,(WP_023548323_1_Type_II-A_1334aa:0.000664660,WP_077287021_1_Type_II-A_1334aa:0.000000005)0.763:0.000745692)0.865:0.001285120,(WP_033920898_1_Type_II-A_1334aa:0.002552430,WP_085400884_1_Type_II-A_1334aa:0.002107506)0.744:0.000707659)0.999:0.025499537,(WP_003733029_1_Type_II-A_1334aa:0.002678358,WP_031669209_1_Type_II-A_1334aa:0.000000005)1.000:0.103088814)0.655:0.026622607)1.000:0.063094631)1.000:0.219893937,((WP_096397536_1_Type_II-A_1337aa:0.004124128,(WP_002378009_1_Type_II-A_1337aa:0.003436812,(cas9|CAS-II-A|Enterococcus_faecalis_OG1RF_uid54927|NC_017316|1337aa:0.001939322,WP_002364836_1_Type_II-A_1337aa:0.000745208)0.415:0.000670597)0.820:0.002533510)1.000:0.304545106,WP_095803385_1_Type_II-A_1327aa:0.310096385)0.413:0.043269128)0.988:0.042771769)0.804:0.042758164)0.813:0.041420593)0.994:0.069465531)0.817:0.073053331)0.954:0.101674384)1.000:0.229566128)1.000:0.258609814)0.203:0.064202876)0.998:0.149689020)1.000:0.850372487,((((MG87-70_v2:0.110098409,((MG87-44_v5:0.0,MG87-83_v1:0.0):0.000000005,((MG87-23_v3:0.0,MG87-91_v1:0.0):0.000842118,(MG87-5_v3:0.000843336,MG87-8_v3:0.000000005)0.000:0.000000005)0.296:0.000842179)1.000:0.120553130)1.000:0.290529765,(MG87-67_v1:0.322021108,(((MG87-22_v1:0.0,MG87-22_v2:0.0):0.000000006,((MG87-18_v2:0.0,MG87-18_v3:0.0,MG87-18_v1:0.0):0.000829529,(MG87-7_v1:0.0,MG87-7_v2:0.0):0.000829814)0.324:0.001661425)1.000:0.077001146,(((MG87-60_v1:0.0,MG87-60_v2:0.0):0.000000005,((MG87-65_v1:0.007465523,(MG87-66_v1:0.000000005,(MG87-33_v1:0.000000005,MG87-68_v1:0.003347671)0.000:0.000831696)0.725:0.000000048)0.000:0.000000006,(MG87-77_v1:0.0,MG87-77_v2:0.0,MG87-77_v3:0.0,MG87-77_v4:0.0,MG87-29_v1:0.0,MG87-77_v5:0.0,MG87-77_v6:0.0,MG87-74_v2:0.0,MG87-74_v1:0.0):0.000000005)0.997:0.010889701)0.917:0.018035316,(((MG87-80_v4:0.0,MG87-80_v3:0.0,MG87-80_v1:0.0,MG87-80_v2:0.0,MG87-26_v1:0.0,MG87-80_v7:0.0,MG87-80_v6:0.0,MG87-80_v5:0.0):0.001664895,(((MG87-52_v1:0.000000005,(MG87-34_v2:0.0,MG87-34_v1:0.0):0.002500498)0.493:0.001665619,((MG87-59_v8:0.0,MG87-59_v10:0.0,MG87-59_v9:0.0,MG87-59_v4:0.0,MG87-59_v1:0.0,MG87-59_v6:0.0,MG87-59_v7:0.0,MG87-59_v2:0.0,MG87-59_v5:0.0,MG87-59_v3:0.0,MG87-59_v11:0.0):0.001664192,MG87-20_v1:0.002499800)0.000:0.000000006)0.827:0.000831867,(MG87-2_v1:0.0,MG87-79_v1:0.0):0.000000005)0.000:0.000000005)0.734:0.000958183,((MG87-12_v1:0.0,MG87-75_v1:0.0):0.003339452,(MG87-70_v1:0.0,MG87-21_v2:0.0):0.002498905)0.876:0.002376998)1.000:0.023757166)0.999:0.059715456)1.000:0.193196234)1.000:0.263852298)1.000:0.228351885,((MG87-39_v1:0.477885221,(MG87-61_v1:0.267655874,(MG87-62_v1:0.000000005,(MG87-63_v1:0.000858679,MG87-62_v2:0.000000005)0.000:0.000000005)1.000:0.276658164)1.000:0.236917414)0.978:0.093513645,(MG87-64_v1:0.482178362,((MG87-55_v1:0.157310378,((MG87-32_v2:0.0,MG87-32_v1:0.0,MG87-32_v3:0.0,MG87-32_v4:0.0):0.078439350,(((MG87-13_v2:0.0,MG87-13_v1:0.0):0.005175786,(MG87-3_v3:0.0,MG87-3_v2:0.0,MG87-3_v4:0.0,MG87-3_v7:0.0,MG87-3_v6:0.0,MG87-3_v1:0.0,MG87-3_v8:0.0,MG87-3_v5:0.0):0.007798707)0.813:0.004697819,(((MG87-43_v1:0.004290098,(MG87-5_v1:0.0,MG87-5_v2:0.0):0.003447824)0.312:0.002297488,(MG87-56_v1:0.004288425,((MG87-8_v2:0.0,MG87-8_v1:0.0):0.001716618,MG87-16_v1:0.003439806)0.929:0.002573650)0.721:0.000571838)0.976:0.008283166,(((MG87-11_v1:0.0,MG87-11_v2:0.0):0.002571514,MG87-19_v1:0.000855612)0.777:0.000855088,(MG87-47_v1:0.006034594,MG87-51_v1:0.004297946)0.871:0.001713489)0.971:0.006641843)0.124:0.001044331)1.000:0.082492774)0.999:0.098747168)1.000:0.303637691,((MG87-69_v1:0.006368421,MG87-60_v3:0.007356869)1.000:0.286594863,((MG87-53_v1:0.004803800,(MG87-45_v1:0.005210877,((MG87-14_v2:0.0,MG87-14_v1:0.0):0.003193896,(((MG87-28_v1:0.000000005,(MG87-40_v1:0.0,MG87-40_v3:0.0,MG87-40_v2:0.0):0.000836543)0.867:0.000836516,(MG87-38_v2:0.0,MG87-38_v3:0.0,MG87-38_v4:0.0,MG87-38_v5:0.0,MG87-38_v6:0.0,MG87-38_v7:0.0,MG87-38_v1:0.0):0.000000005)0.000:0.000000005,MG87-1_v1:0.000836457)0.758:0.000994799)0.625:0.003342410)0.371:0.004335832)1.000:0.194100215,(((MG87-21_v3:0.000000005,MG87-21_v1:0.000000005)0.891:0.001657901,((MG87-44_v2:0.0,MG87-44_v1:0.0,MG87-44_v4:0.0):0.000000005,MG87-44_v3:0.000000006)0.913:0.000000005)1.000:0.122680540,(((MG87-31_v1:0.0,MG87-31_v2:0.0):0.003119409,((MG87-81_v2:0.0,MG87-81_v3:0.0,MG87-81_v1:0.0,MG87-23_v2:0.0,MG87-81_v4:0.0,MG87-23_v1:0.0,MG87-81_v5:0.0):0.000000005,((MG87-46_v1:0.000839397,MG87-49_v1:0.000839431)0.000:0.000000006,(MG87-37_v1:0.000839197,MG87-30_v1:0.000839461)0.755:0.000000005)0.000:0.000000005)0.857:0.001934266)1.000:0.078677983,((MG87-9_v1:0.008605694,((MG87-41_v2:0.0,MG87-41_v1:0.0):0.001673825,MG87-6_v1:0.000833646)0.921:0.003991650)1.000:0.034011989,(MG87-15_v1:0.012194825,((MG87-10_v1:0.0,MG87-10_v2:0.0):0.000842787,MG87-48_v1:0.000000005)0.998:0.011090475)0.982:0.015593781)0.973:0.049219462)0.978:0.042601137)1.000:0.105895749)1.000:0.251893818)1.000:0.135606207)0.943:0.082907491)0.351:0.045069148)1.000:0.165339882)1.000:0.718291850,((((Tsp_1107aa:0.580547852,(((WP_120771636_1_Type_II-A_1154aa:0.510713014,((WP_010018698_1_Type_II-A_1126aa:0.094888321,WP_120141936_1_Type_II-A_1131aa:0.165675803)1.000:0.305501469,(WP_077276356_1_Type_II-A_1132aa:0.326589179,Ece_1134aa:0.509959049)0.890:0.085720535)0.929:0.065201052)0.426:0.065403657,(Fho_1143aa:0.357421191,WP_087548596_1_Type_II-A_1150aa:0.490698836)1.000:0.453777106)1.000:0.148040882,(((WP_084871438_1_Type_II-A_1139aa:0.074753055,((Ssa_1127aa:0.022161891,WP_126429293_1_Type_II-A_1128aa:0.019776299)0.492:0.006496750,(WP_107372848_1_Type_II-A_1128aa:0.028440484,((WP_111679519_1_Type_II-A_1120aa:0.002499279,WP_113870396_1_Type_II-A_1120aa:0.004015554)1.000:0.027807150,(((WP_014727388_1_Type_II-A_1121aa:0.004310939,((WP_014621379_1_Type_II-A_1121aa:0.002437181,((WP_101415585_1_Type_II-A_1121aa:0.000812269,WP_095559301_1_Type_II-A_1121aa:0.003255740)0.977:0.004068738,(WP_024704047_1_Type_II-A_1121aa:0.000811266,(WP_011680957_1_Type_II-A_1121aa:0.000811373,WP_023909534_1_Type_II-A_1121aa:0.000000005)0.000:0.000000005)0.832:0.000811820)0.000:0.000000005)0.760:0.001039144,(WP_014608134_1_Type_II-A_1121aa:0.000000006,WP_128887992_1_Type_II-A_1121aa:0.004065785)0.966:0.003842973)0.933:0.004075321)0.727:0.000980614,WP_087009798_1_Type_II-A_1121aa:0.003677088)0.920:0.003219230,(WP_116920169_1_Type_II-A_1123aa:0.005306191,((Sth1A_1122aa:0.007352687,WP_059257345_1_Type_II-A_1128aa:0.000000005)0.999:0.015757426,cas9|CAS-II-A|Streptococcus_thermophilus_CNRZ1066_uid58221|NC_006449|1128aa:0.004076263)0.965:0.004533343)0.916:0.003371992)0.540:0.003299431)1.000:0.026215634)0.580:0.004181956)0.999:0.026686721)1.000:0.137866069,((cas9|CAS-II-A|Streptococcus_I_G2_uid224251|NC_022584|1127aa:0.061456735,(WP_046165401_1_Type_II-A_1136aa:0.020393726,cas9|CAS-II-A|Streptococcus_gordonii_Challis_substr__CH1_uid57667|NC_009785|1136aa:0.024443891)1.000:0.097212335)0.997:0.043707583,(Ssi_1123aa:0.081434110,((WP_057489650_1_Type_II-A_1126aa:0.000000005,cas9|CAS-II-A|Streptococcus_anginosus_C1051_uid218003|NC_022244|1125aa:0.000000005)0.992:0.014952611,(WP_021002704_1_Type_II-A_1125aa:0.006266361,WP_126407025_1_Type_II-A_1124aa:0.056067934)0.957:0.015052399)1.000:0.085867214)0.264:0.024161762)0.998:0.064690795)1.000:0.082658590,(((WP_058621517_1_Type_II-A_1129aa:0.022684261,(cas9|CAS-II-A|Streptococcus_gallolyticus_UCN34_uid46061|NC_013798|1130aa:0.014307339,((WP_013852048_1_Type_II-A_1130aa:0.000000005,WP_069788897_1_Type_II-A_1130aa:0.001623141)0.996:0.012299183,(WP_014294907_1_Type_II-A_1130aa:0.003316079,Sma2_1131aa:0.001578068)0.955:0.008273004)0.821:0.004494502)0.991:0.017073188)0.999:0.039548137,((WP_058814078_1_Type_II-A_1129aa:0.004243619,WP_111712910_1_Type_II-A_1129aa:0.004760202)1.000:0.042097426,(WP_126440388_1_Type_II-A_1130aa:0.032692311,WP_126437961_1_Type_II-A_1130aa:0.033729570)0.987:0.022587872)0.446:0.016935523)1.000:0.131681903,(WP_037591994_1_Type_II-A_1126aa:0.309734624,(WP_120171880_1_Type_II-A_1124aa:0.088509825,(cas9|CAS-II-A|Streptococcus_suis_ST3_uid66327|NC_015433|1122aa:0.000000005,(Ssu_1122aa:0.000821416,WP_024409212_1_Type_II-A_1122aa:0.000821829)0.000:0.000000005)1.000:0.109630230)1.000:0.193014284)0.831:0.047212778)0.981:0.049934029)1.000:0.261426615)0.584:0.075481453)0.880:0.106942111,(cas9|CAS-II-A|Eubacterium_rectale_ATCC_33656_uid59169|NC_012781|1114aa:0.000823704,WP_012742555_1:0.000000005)1.000:0.719155247)1.000:0.266062423,(((((WP_105977729_1_Type_II-C_1053aa:0.008938448,(WP_082732265_1_Type_II-A_984aa:0.000930230,WP_096754380_1_Type_II-A_1053aa:0.001923337)0.973:0.008895817)1.000:0.054439923,(saCas9_uniprot:0.020772938,WP_088922804_1_Type_II-A_1053aa:0.014918477)1.000:0.066100077)1.000:0.184265564,((WP_002460848_1_Type_II-A_1054aa:0.152481320,((WP_104681501_1_Type_II-A_1054aa:0.000000005,cas9|CAS-II-C|Staphylococcus_pasteuri_SP1_uid226267|NC_022737|1054aa:0.000887605)0.971:0.010390736,(WP_075777761_1_Type_II-A_1054aa:0.003712463,(WP_058710220_1_Type_II-A_1054aa:0.000887365,WP_126510167_1_Type_II-A_1054aa:0.000000005)0.979:0.006098436)0.858:0.004843650)1.000:0.123176263)1.000:0.097128490,((WP_060829977_1_Type_II-A_1058aa:0.006151753,(WP_050345681_1_Type_II-A_1058aa:0.002354109,WP_050331073_1_Type_II-A_1058aa:0.005647750)0.857:0.004620542)1.000:0.229769326,(WP_085237539_1_Type_II-A_1054aa:0.251155769,(WP_039643679_1_Type_II-A_1051aa:0.011491506,WP_060552032_1_Type_II-A_1055aa:0.011307658)1.000:0.200511679)0.871:0.059911402)0.985:0.059466801)1.000:0.080611234)1.000:0.165009414,(WP_096075831_1_Type_II-A_1056aa:0.376048791,Mse_1064aa:0.384176113)0.276:0.063631869)1.000:0.303842160,((((((MG41-95_v1:0.000000005,MG41-1_v1:0.000000005)0.655:0.000771543,((((MG41-17_v1:0.002398250,(((MG41-49_v1:0.0,MG41-42_v1:0.0,MG41-49_v2:0.0,MG41-49_v4:0.0,MG41-49_v5:0.0):0.000000006,(MG41-43_v1:0.0,MG41-50_v2:0.0):0.000855660)0.990:0.007855241,((MG41-16_v2:0.0,MG41-16_v3:0.0,MG41-84_v3:0.0,MG41-84_v1:0.0,MG41-16_v1:0.0):0.000000005,MG41-5_v1:0.000982445)0.980:0.006828752)0.837:0.002583230)0.751:0.002212458,((MG41-108_v1:0.005174743,(MG41-101_v2:0.000000005,((MG41-102_v1:0.0,MG41-102_v3:0.0):0.000000005,(MG41-82_v1:0.000000005,(MG41-90_v1:0.000000005,MG41-67_v1:0.001714825)0.934:0.000855718)0.999:0.006891166)0.498:0.001711948)0.940:0.004292163)0.926:0.004329819,(MG41-107_v1:0.001709214,((MG41-39_v1:0.000854769,((MG41-8_v4:0.0,MG41-8_v5:0.0,MG41-8_v8:0.0,MG41-8_v7:0.0,MG41-8_v6:0.0,MG41-7_v1:0.0,MG41-8_v2:0.0,MG41-8_v3:0.0):0.002566461,(MG41-26_v2:0.0,MG41-26_v3:0.0,MG41-26_v4:0.0,MG41-26_v5:0.0,MG41-24_v1:0.0):0.000000005)0.000:0.000000005)0.974:0.003431691,(MG41-73_v1:0.002576316,((MG41-46_v3:0.0,MG41-40_v1:0.0):0.000855852,MG41-70_v1:0.000000005)0.000:0.000000005)0.796:0.000855373)0.750:0.000856688)0.934:0.004266442)0.642:0.004341999)0.767:0.002335870,((((MG41-45_v1:0.0,MG41-52_v2:0.0):0.012988724,((MG41-72_v1:0.000000005,MG41-10_v1:0.000860948)0.978:0.009522028,((MG41-46_v2:0.0,MG41-46_v1:0.0):0.014610565,(MG41-87_v1:0.000862300,MG41-41_v1:0.000000005)0.865:0.001918944)1.000:0.059061700)1.000:0.030006279)0.988:0.012841569,MG41-74_v1:0.004184791)0.972:0.007164437,(MG41-25_v2:0.0,MG41-23_v1:0.0):0.002052089)0.935:0.004905037)0.872:0.001634952,MG41-100_v1:0.000000005)0.773:0.000941837)1.000:0.466379359,(((MG41-134_v13:0.0,MG41-134_v1:0.0,MG41-134_v9:0.0,MG41-134_v2:0.0,MG41-122_v1:0.0,MG41-134_v4:0.0,MG41-134_v6:0.0,MG41-134_v10:0.0,MG41-122_v2:0.0,MG41-134_v5:0.0,MG41-134_v8:0.0,MG41-139_v1:0.0,MG41-134_v12:0.0,MG41-134_v11:0.0,MG41-134_v7:0.0,MG41-134_v3:0.0):0.000000005,MG41-121_v1:0.000867593)1.000:0.421162941,(MG41-111_v1:0.004774147,(MG41-120_v1:0.000857266,(MG41-118_v1:0.000000005,MG41-119_v1:0.000856567)0.769:0.000856882)0.698:0.003852294)1.000:0.403930459)0.973:0.087480718)0.997:0.109240228,((Edo_1092aa:0.401632834,(WP_119362967_1_Type_II-A_1104aa:0.028981574,WP_117347264_1_Type_II-A_1104aa:0.019076041)1.000:0.380102338)0.999:0.158186111,(MG41-117_v1:0.458319852,((MG41-4_v2:0.0,MG41-4_v1:0.0):0.143481981,(MG41-3_v1:0.0,MG41-3_v2:0.0,MG41-3_v3:0.0,MG41-3_v4:0.0):0.161401074)1.000:0.297627393)1.000:0.223396430)0.996:0.098913570)0.925:0.058344649,((MG41-113_v1:0.250205668,((MG41-15_v1:0.004403557,(((MG41-23_v3:0.0,MG41-23_v2:0.0,MG41-23_v4:0.0,MG41-21_v1:0.0):0.003535771,((MG41-58_v1:0.000000005,MG41-22_v1:0.001759162)0.963:0.005216391,(MG41-13_v1:0.002652002,(MG41-52_v1:0.0,MG41-59_v3:0.0):0.000950947)0.970:0.005021757)0.912:0.003042105)0.954:0.003519190,((MG41-6_v1:0.000878172,(((MG41-69_v2:0.0,MG41-60_v3:0.0,MG41-69_v1:0.0,MG41-85_v1:0.0,MG41-60_v5:0.0,MG41-60_v4:0.0,MG41-85_v2:0.0,MG41-85_v3:0.0):0.000000005,(MG41-86_v1:0.000878010,MG41-38_v1:0.000878867)0.000:0.000000005)0.000:0.000000005,(MG41-37_v2:0.0,MG41-43_v2:0.0):0.000878190)0.000:0.000000005)0.852:0.000879080,(MG41-50_v1:0.001756697,(MG41-71_v1:0.000000005,MG41-11_v1:0.000877926)0.883:0.000878018)0.000:0.000000006)0.877:0.001759097)0.052:0.000880391)0.000:0.000000006,(((((((((MG41-47_v1:0.0,MG41-54_v1:0.0,MG41-54_v2:0.0):0.000878959,(MG41-85_v4:0.001758680,MG41-2_v1:0.000879483)0.000:0.000000005)0.893:0.000878830,(((((MG41-51_v1:0.0,MG41-51_v2:0.0):0.000879271,(MG41-44_v1:0.000000005,(MG41-18_v1:0.001760463,MG41-61_v1:0.002117760)0.000:0.000000005)0.921:0.000878924)0.000:0.000000006,MG41-77_v1:0.001758278)0.000:0.000000005,((((MG41-19_v2:0.0,MG41-19_v1:0.0):0.000000005,MG41-93_v1:0.003523497)0.805:0.000879896,((MG41-66_v1:0.0,MG41-76_v1:0.0):0.000000005,MG41-94_v1:0.000878914)0.812:0.000878731)0.810:0.000879107,MG41-25_v1:0.000879323)0.760:0.000000005)0.635:0.000000005,((MG41-56_v1:0.0,MG41-63_v3:0.0):0.002640820,((((((((MG41-63_v1:0.0,MG41-63_v2:0.0,MG41-102_v2:0.0,MG41-63_v4:0.0):0.000000005,((MG41-60_v1:0.0,MG41-53_v1:0.0,MG41-60_v2:0.0,MG41-53_v2:0.0):0.001760938,(MG41-98_v1:0.000879911,(MG41-12_v1:0.001761829,MG41-49_v3:0.000880198)0.000:0.000000005)0.000:0.000000006)0.000:0.000000005)0.842:0.000880116,MG41-14_v1:0.002640757)0.000:0.000000005,(MG41-20_v1:0.006169842,(MG41-79_v1:0.000880296,((MG41-48_v1:0.0,MG41-55_v2:0.0):0.002642853,MG41-105_v1:0.000000005)0.000:0.000000005)0.883:0.001761279)0.750:0.000880509)0.000:0.000000005,((((MG41-89_v1:0.0,MG41-89_v2:0.0,MG41-101_v1:0.0):0.000000005,(MG41-99_v1:0.000881517,MG41-106_v1:0.001759973)0.779:0.000880438)0.901:0.000879892,(MG41-57_v1:0.0,MG41-64_v2:0.0):0.001901331)0.000:0.000000005,((((((MG41-96_v1:0.0,MG41-96_v2:0.0):0.000879143,MG41-78_v1:0.000880267)0.811:0.000880672,(MG41-91_v1:0.0,MG41-91_v2:0.0):0.001766706)0.000:0.000000005,(MG41-8_v1:0.000000005,MG41-88_v1:0.000880368)0.857:0.000880224)0.000:0.000000005,MG41-32_v1:0.000000005)0.935:0.000880708,(MG41-26_v1:0.002640740,(MG41-59_v2:0.0,MG41-59_v1:0.0):0.000000005)0.000:0.000000005)0.000:0.000000005)0.000:0.000000005)0.922:0.000879740,MG41-84_v2:0.000879683)0.000:0.000000005,((MG41-65_v1:0.0,MG41-75_v2:0.0):0.003522737,MG41-68_v1:0.000000005)0.000:0.000000005)0.916:0.001761293,MG41-80_v1:0.000879675)0.000:0.000000005)0.000:0.000879366)0.921:0.000878926)0.753:0.000000006,(MG41-69_v3:0.001758296,((MG41-62_v1:0.000000005,MG41-104_v1:0.004788274)0.898:0.004803286,(MG41-55_v1:0.000000005,MG41-92_v1:0.003523467)0.000:0.000000005)0.847:0.000879857)0.000:0.000000005)1.000:0.000000005,(MG41-54_v3:0.001760016,MG41-83_v1:0.068396419)0.000:0.000000005)0.000:0.000000005,MG41-97_v1:0.001759852)0.768:0.000880141,(MG41-75_v1:0.014144559,MG41-103_v1:0.000000005)0.318:0.006917522)0.852:0.001791390,(MG41-76_v2:0.002845082,MG41-123_v1:0.019929783)0.758:0.001470368)0.912:0.002616317,(MG41-81_v1:0.000878527,(MG41-9_v1:0.000000005,MG41-64_v1:0.000879025)0.000:0.000000005)0.920:0.001759294)0.000:0.000000005)1.000:0.248882854)1.000:0.300974445,((MG41-110_v1:0.0,MG41-126_v1:0.0):0.765406114,((MG41-109_v1:0.000853854,MG41-112_v1:0.000000005)1.000:0.507416497,(MG41-27_v1:0.380462390,(((MG41-36_v1:0.000000005,((MG41-35_v1:0.0,MG41-35_v2:0.0):0.001784318,MG41-34_v1:0.001783427)0.526:0.001782170)0.935:0.001782453,(MG41-37_v1:0.0,MG41-33_v1:0.0):0.000000005)1.000:0.471626611,(MG41-31_v1:0.009218324,(MG41-116_v1:0.002730049,(MG41-115_v1:0.000883001,(MG41-114_v1:0.004383085,(MG41-28_v1:0.000877853,(MG41-30_v1:0.000000005,MG41-29_v1:0.001749390)0.791:0.000876667)0.762:0.000879101)0.753:0.000873630)0.449:0.001793062)0.237:0.003167515)1.000:0.369690309)0.952:0.106282311)0.976:0.106444736)0.990:0.105805221)0.513:0.049945020)0.997:0.091534903)1.000:0.142626692,(((WP_096550266_1_Type_II-A_1064aa:0.296571042,Bni_1065aa:0.242017231)0.541:0.080436885,(WP_077916261_1_Type_II-A_1079aa:0.300553198,WP_076767463_1_Type_II-A_1079aa:0.294832776)0.992:0.101685390)1.000:0.349024237,((MG47-6_v1:0.330244853,(((MG47-57_v1:0.0,MG47-40_v1:0.0):0.000000005,MG47-47_v2:0.000877569)0.982:0.027239856,(MG47-35_v1:0.030129259,(MG47-48_v1:0.0,MG47-37_v1:0.0):0.012404072)0.881:0.018170454)1.000:0.415554984)0.996:0.106020199,((((MG47-1_v1:0.0,MG47-1_v3:0.0,MG47-1_v2:0.0):0.004563724,(MG47-7_v2:0.0,MG47-7_v1:0.0,MG47-7_v3:0.0):0.000730432)1.000:0.414750124,(((MG47-26_v1:0.001060406,MG47-27_v1:0.000000005)1.000:0.115764905,(MG47-19_v1:0.035322983,((((MG47-43_v1:0.000885499,(((MG47-28_v2:0.0,MG47-28_v3:0.0,MG47-29_v5:0.0,MG47-29_v2:0.0,MG47-29_v4:0.0,MG47-29_v3:0.0,MG47-28_v1:0.0,MG47-29_v1:0.0):0.001771431,(MG47-44_v3:0.000885326,(MG47-46_v1:0.000885524,((MG47-42_v1:0.0,MG47-45_v1:0.0,MG47-72_v1:0.0,MG47-45_v7:0.0):0.000000005,MG47-41_v1:0.001771164)0.000:0.000000005)0.000:0.000000005)0.000:0.000000005)0.870:0.001776299,MG47-42_v2:0.002658914)0.000:0.000000005)0.000:0.000000006,MG47-24_v1:0.000885316)0.000:0.000000006,(WP_125669251_1_Type_II-A_1062aa:0.0,MG47-23_v5:0.0,MG47-45_v2:0.0,MG47-45_v3:0.0,MG47-45_v4:0.0,MG47-45_v6:0.0,MG47-51_v1:0.0,MG47-23_v8:0.0,MG47-23_v7:0.0,MG47-23_v12:0.0,MG47-23_v11:0.0,MG47-68_v1:0.0,MG47-68_v2:0.0,MG47-23_v6:0.0,MG47-45_v5:0.0,MG47-23_v13:0.0,MG47-23_v14:0.0,MG47-23_v9:0.0,MG47-23_v10:0.0,MG47-23_v15:0.0,MG47-23_v16:0.0,MG47-23_v4:0.0,MG47-23_v3:0.0,MG47-23_v2:0.0,MG47-23_v1:0.0,MG47-25_v1:0.0,MG47-25_v3:0.0,MG47-25_v2:0.0):0.000000005)0.742:0.000000005,(MG47-48_v2:0.000886010,((((MG47-38_v1:0.000885380,MG47-39_v1:0.000000005)0.856:0.000885989,MG47-21_v1:0.002662195)0.000:0.000000005,(MG47-22_v1:0.000886047,(MG47-31_v1:0.000886048,MG47-36_v3:0.002660665)0.000:0.000000005)0.000:0.000000006)0.000:0.000000005,(MG47-25_v7:0.0,MG47-25_v8:0.0,MG47-44_v2:0.0,MG47-44_v1:0.0,MG47-47_v1:0.0,MG47-54_v2:0.0,MG47-25_v10:0.0,MG47-25_v14:0.0,MG47-25_v12:0.0,MG47-54_v1:0.0,MG47-54_v3:0.0,MG47-61_v1:0.0,MG47-56_v2:0.0,MG47-56_v3:0.0,MG47-56_v1:0.0,MG47-25_v15:0.0,MG47-59_v1:0.0,MG47-25_v13:0.0,MG47-73_v3:0.0,MG47-73_v2:0.0,MG47-54_v4:0.0,MG47-59_v2:0.0,MG47-25_v17:0.0,MG47-73_v10:0.0,MG47-25_v9:0.0,MG47-73_v1:0.0,MG47-73_v4:0.0,MG47-73_v7:0.0,MG47-25_v16:0.0,MG47-73_v8:0.0,MG47-25_v19:0.0,MG47-73_v6:0.0,MG47-78_v2:0.0,MG47-25_v11:0.0,MG47-73_v5:0.0,MG47-78_v1:0.0,MG47-73_v9:0.0,MG47-25_v18:0.0,MG47-25_v5:0.0,MG47-36_v2:0.0,MG47-25_v6:0.0,MG47-36_v1:0.0,MG47-25_v4:0.0,MG47-26_v8:0.0,MG47-26_v5:0.0,MG47-26_v6:0.0,MG47-26_v7:0.0,MG47-26_v9:0.0,MG47-26_v4:0.0,MG47-26_v3:0.0,MG47-26_v2:0.0):0.000000005)0.737:0.000000005)0.864:0.000885843)0.994:0.021458910)1.000:0.113978241)1.000:0.116106428,((MG47-20_v2:0.0,MG47-20_v1:0.0):0.122291247,(((MG47-32_v1:0.000000005,((MG47-2_v1:0.001781049,MG47-34_v1:0.034105150)0.000:0.000000005,(MG47-15_v1:0.000886788,MG47-33_v1:0.000000005)0.269:0.000003741)0.937:0.001781586)0.949:0.003650852,MG47-30_v2:0.009783982)0.893:0.003262004,((MG47-13_v1:0.005360349,(MG47-14_v1:0.001778413,(MG47-17_v1:0.000000005,MG47-16_v1:0.000890607)0.453:0.000891555)0.000:0.000000005)0.980:0.006170066,(MG47-30_v1:0.0,MG47-29_v6:0.0):0.002752951)0.610:0.001217505)1.000:0.148104702)1.000:0.105209992)1.000:0.152146725)0.613:0.059938050,((MG47-10_v1:0.011102931,MG47-9_v1:0.022447383)1.000:0.310138793,MG47-18_v1:0.400661426)0.929:0.095954487)0.929:0.050328189)1.000:0.334843710)0.948:0.083621778)0.500:0.079424628)0.975:0.076400022)0.996:0.118438334,((WP_115558502_1_Type_II-A_1076aa:0.565352082,(WP_069117188_1_Type_II-A_1069aa:0.239203673,(WP_075058359_1_Type_II-A_1069aa:0.209034260,WP_075048454_1_Type_II-A_1070aa:0.210114202)0.908:0.059810472)1.000:0.403363109)1.000:0.379446250,(((MG38-4_v1:0.576622008,(WP_129692608_1_Type_II-A_1142aa:0.477202444,MG38-3_v1:0.508103376)1.000:0.194634260)1.000:0.315148511,(MG38-1_v1:1.584020725,((WP_114191009_1_Type_II-A_1199aa:0.900910908,(WP_129646764_1_Type_II-A_1162aa:0.758426751,((WP_060823277_1_Type_II-A_1175aa:0.012701639,WP_129694582_1_Type_II-A_1105aa:0.031210543)1.000:0.420420823,(WP_129644562_1_Type_II-A_1259aa:0.206832404,(WP_099451754_1_Type_II-A_1263aa:0.001360928,WP_044635168_1_Type_II-A_1263aa:0.000797857)1.000:0.306882996)1.000:0.332281327)1.000:0.268030272)0.649:0.098212218)0.998:0.192942668,((((WP_011883478_1_Type_II-A_1269aa:0.018388648,WP_014574789_1_Type_II-A_1269aa:0.026034571)0.715:0.008202842,(WP_027333323_1_Type_II-A_1266aa:0.014057961,WP_011113935_1_Type_II-A_1270aa:0.015107276)0.996:0.014025437)0.804:0.010621978,ID116_7_1269aa:0.001245855)1.000:0.663992732,((WP_109537259_1_Type_II-A_1170aa:0.010241100,(WP_026365159_1_Type_II-A_1019aa:0.009447385,WP_041352097_1_Type_II-A_1269aa:0.011053462)0.295:0.016403223)1.000:0.723262062,(WP_117274954_1_Type_II-A_1223aa:0.326697850,(WP_015287703_1_Type_II-A_1239aa:0.234939468,(WP_004794730_1_Type_II-A_1233aa:0.007447857,WP_046643012_1_Type_II-A_1233aa:0.013382210)1.000:0.176968198)0.998:0.117331237)1.000:0.288998027)0.981:0.148060360)1.000:0.379957188)0.918:0.111708050)0.919:0.080454595)0.854:0.067420251,WP_041362727_1_Type_II-A_1226aa:1.245401736)0.993:0.122659177)0.948:0.120118374)0.551:0.094761804)1.000:0.243738379)0.956:0.105769495,((((MG86-74_v2:0.000000005,MG86-74_v1:0.000000005)1.000:0.262635568,((MG86-49_v1:0.143481589,(MG86-77_v3:0.178219831,(MG86-71_v1:0.072924659,MG86-50_v1:0.063803902)1.000:0.083234187)1.000:0.109955234)1.000:0.100029335,((MG86-61_v2:0.0,MG86-62_v1:0.0):0.238934962,MG86-72_v1:0.250160260)0.612:0.057416601)0.917:0.091020292)1.000:0.560317304,((((MG86-29_v2:0.0,MG86-29_v1:0.0):0.125167422,(MG86-20_v1:0.000000005,(MG86-16_v1:0.000827149,MG86-15_v1:0.000826735)0.421:0.000827392)1.000:0.078248898)1.000:0.142238844,((((MG86-30_v2:0.0,MG86-30_v1:0.0):0.005998298,((MG86-18_v1:0.0,MG86-18_v2:0.0):0.046748187,MG86-43_v1:0.001423999)0.996:0.027189754)1.000:0.114550777,((MG86-24_v3:0.0,MG86-24_v1:0.0,MG86-24_v2:0.0,MG86-24_v4:0.0):0.038912642,((MG86-1_v2:0.0,MG86-1_v4:0.0,MG86-1_v3:0.0,MG86-1_v1:0.0):0.068185707,(MG86-22_v1:0.0,MG86-22_v2:0.0):0.047013637)0.921:0.013659499)1.000:0.083039908)1.000:0.128330387,((MG86-4_v1:0.000792953,MG86-3_v1:0.001605731)1.000:0.204063139,(MG86-48_v1:0.265330923,((((MG86-23_v1:0.0,MG86-23_v2:0.0):0.177156353,(MG86-10_v1:0.086719914,((MG86-12_v1:0.0,MG86-12_v2:0.0):0.074107694,((MG86-59_v2:0.0,MG86-60_v1:0.0):0.167852362,MG86-8_v1:0.091366087)0.295:0.028746921)0.889:0.018551108)1.000:0.080014389)1.000:0.094124106,(WP_114842230_1_Type_II-C_1144aa:0.126145799,(MG86-34_v1:0.000794220,(MG86-32_v1:0.000000005,MG86-38_v1:0.001588902)0.000:0.000000005)1.000:0.167669485)1.000:0.128557453)0.271:0.022511548,(((MG86-75_v1:0.196021815,((MG86-2_v2:0.0,MG86-2_v1:0.0):0.158078565,(MG86-45_v1:0.153023746,((MG86-76_v1:0.000000005,(MG86-77_v1:0.0,MG86-77_v2:0.0,MG86-76_v2:0.0):0.000000005)1.000:0.170536375,MG86-41_v1:0.103176501)0.994:0.041216979)0.954:0.032817206)0.988:0.041379747)0.805:0.023330298,(MG86-44_v1:0.168323929,(((MG86-14_v2:0.0,MG86-14_v1:0.0):0.162318966,MG86-47_v1:0.097044319)0.997:0.058023385,((MG86-19_v1:0.0,MG86-19_v2:0.0):0.114910802,((((MG86-17_v1:0.0,MG86-17_v3:0.0,MG86-17_v2:0.0,MG86-17_v4:0.0):0.047331679,(MG86-27_v2:0.0,MG86-27_v1:0.0):0.042104169)1.000:0.163767475,(MG86-28_v2:0.0,MG86-28_v1:0.0):0.148791528)0.962:0.037930541,((MG86-13_v1:0.0,MG86-13_v2:0.0):0.158780246,(MG86-26_v2:0.0,MG86-26_v1:0.0):0.144949430)0.932:0.037936747)0.997:0.042504313)0.753:0.023118900)0.651:0.021179708)0.961:0.021756906)0.977:0.030212587,((MG86-46_v1:0.0,MG86-46_v2:0.0,MG86-46_v3:0.0):0.064371070,(MG86-79_v1:0.051891431,MG86-78_v1:0.039984421)1.000:0.060909932)1.000:0.141276873)0.542:0.029146589)0.885:0.029322395)0.871:0.028393112)0.031:0.027372350)0.742:0.054295800)1.000:0.380573638,(MG86-55_v1:0.742896251,(((MG86-66_v1:0.0,MG86-65_v2:0.0):0.266333489,((BBG66273_1_Type_II-C_1129aa:0.176993090,cas9|CAS-II-C|Nitratifractor_salsuginis_DSM_16511_uid62183|NC_014935|1132aa:0.099379954)1.000:0.086736283,(MG86-57_v1:0.175587657,((MG86-52_v1:0.023036266,MG86-54_v1:0.007602060)1.000:0.058806036,(MG86-61_v1:0.054893922,((MG86-63_v1:0.0,MG86-62_v2:0.0):0.000800822,MG86-56_v1:0.000000005)1.000:0.063693189)1.000:0.048755900)0.999:0.054844009)0.937:0.054159978)0.365:0.036561355)1.000:0.111318322,(((MG86-59_v1:0.267668386,((MG86-69_v2:0.0,MG86-70_v1:0.0):0.185777291,((MG86-68_v2:0.0,MG86-69_v1:0.0):0.073062835,(MG86-68_v1:0.0,MG86-67_v2:0.0):0.061827172)1.000:0.070445458)1.000:0.067143689)0.985:0.052232978,(MG86-73_v1:0.236048491,((MG86-64_v2:0.0,MG86-65_v1:0.0):0.118417127,(MG86-63_v2:0.0,MG86-64_v1:0.0):0.117682726)1.000:0.112884091)0.779:0.045848542)0.941:0.043168708,((MG86-53_v1:0.228684604,MG86-51_v1:0.315220320)0.790:0.045485558,(MG86-58_v1:0.220327948,(MG86-67_v1:0.0,MG86-66_v2:0.0):0.166277339)0.992:0.048444191)1.000:0.063997226)1.000:0.099278275)0.917:0.116725141)1.000:0.349088540)0.067:0.119825199)1.000:0.620983207,((WP_130234171_1_Type_II-C_1168aa:0.283492304,(WP_125296444_1_Type_II-C_1170aa:0.023395705,WP_066390315_1_Type_II-C_1182aa:0.033735097)1.000:0.245063892)1.000:0.773149218,((cas9|CAS-II-B|Wolinella_succinogenes_DSM_1740_uid61591|NC_005090|1409aa:0.803968850,(WP_065299424_1_Type_II-B_1474aa:1.146377690,(WP_122951191_1_Type_II-B_1603aa:0.487162944,((YP_169608_1_Type_II-B_1123aa:0.003309876,cas9|CAS-II-B|Francisella_tularensis_WY96_3418_uid58811|NC_009257|1125aa:0.000737955)0.993:0.047678486,((WP_066046523_1_Type_II-B_1639aa:0.007498744,cas9|CAS-II-B|Francisella_cf__novicida_3523_uid162107|NC_017449|1646aa:0.017624492)1.000:0.096061534,((WP_003036236_1_Type_II-B_1629aa:0.005989019,((cas9|CAS-II-B|Francisella_novicida_U112_uid58499|NC_008601|1629aa:0.003803622,(WP_071660307_1_Type_II-B_1629aa:0.001806763,WP_104928915_1_Type_II-B_1629aa:0.004913718)1.000:0.007860304)0.954:0.003452803,(WP_014549645_1_Type_II-B_1629aa:0.001674779,WP_071304231_1_Type_II-B_1629aa:0.001675287)0.733:0.000628906)0.959:0.003478452)0.785:0.001860190,WP_003033603_1_Type_II-B_1629aa:0.006468526)0.127:0.003368691)0.475:0.038101011)1.000:0.842821101)0.986:0.171736094)0.999:0.279056323)0.701:0.229926524,((WP_066592711_1_Type_II-B_1422aa:0.919685582,((WP_062726656_1_Type_II-B_1372aa:0.000000005,(WP_027228131_1_Type_II-B_1372aa:0.000669317,WP_028378712_1_Type_II-B_1372aa:0.000000005)0.848:0.000668847)0.983:0.029603744,(WP_027223967_1_Type_II-B_1372aa:0.001998870,(cas9|CAS-II-B|Legionella_pneumophila_Paris_uid58211|NC_006368|1372aa:0.002001121,WP_038837027_1_Type_II-B_1372aa:0.000000005)0.764:0.000670389)0.243:0.013307347)1.000:0.754941332)0.998:0.315043621,((WP_086296884_1_Type_II-B_1273aa:0.094370990,WP_086315938_1_Type_II-B_1278aa:0.084494688)1.000:0.595627091,(MG97-4_v1:0.174420020,(MG97-2_v1:0.077485315,MG97-3_v1:0.047864477)1.000:0.136677514)1.000:0.536882093)1.000:0.628961110)0.662:0.171486752)1.000:0.912313715)0.812:0.147058042)0.956:0.136526490)0.311:0.070918731,(WP_025208688_1_Type_II-C_1195aa:1.021231414,((MG98-3_v1:0.674177621,((MG98-72_v1:0.264056788,(MG98-195_v2:0.0,MG98-140_v1:0.0,MG98-195_v1:0.0):0.219273866)1.000:0.464351472,(((MG98-55_v1:0.006751483,MG98-111_v1:0.005332306)0.849:0.005354259,((MG98-134_v1:0.000000005,(MG98-136_v1:0.004585188,MG98-135_v1:0.000856865)0.000:0.000000006)0.929:0.003295375,((MG98-59_v1:0.0,MG98-73_v2:0.0):0.009498112,MG98-5_v1:0.003435112)0.944:0.003590522)0.426:0.003286858)1.000:0.414140473,(((((((((MG98-16_v2:0.0,MG98-16_v1:0.0):0.003310035,((MG98-84_v1:0.001710924,MG98-100_v1:0.002569012)0.860:0.001713309,MG98-95_v2:0.000856004)0.764:0.001125442)0.750:0.001282242,((MG98-74_v1:0.0,MG98-60_v1:0.0,MG98-74_v3:0.0):0.001984880,(MG98-12_v3:0.0,MG98-12_v2:0.0,MG98-12_v1:0.0):0.004023141)0.263:0.001713266)0.756:0.001133720,(((((MG98-34_v1:0.000000006,(MG98-74_v2:0.000000006,((MG98-68_v1:0.001707157,(((MG98-104_v1:0.000000005,((MG98-17_v3:0.0,MG98-17_v4:0.0,MG98-17_v2:0.0,MG98-17_v1:0.0):0.000852003,(MG98-120_v1:0.000000005,(MG98-22_v2:0.0,MG98-21_v1:0.0):0.000852846)0.000:0.000000005)0.888:0.000852518)0.796:0.000853531,((MG98-93_v2:0.0,MG98-93_v1:0.0):0.000000005,MG98-15_v1:0.000852817)0.775:0.000853352)0.907:0.001709924,(MG98-103_v1:0.001709368,((((MG98-133_v4:0.000000005,((MG98-6_v5:0.0,MG98-60_v3:0.0,MG98-60_v2:0.0,MG98-60_v4:0.0,MG98-6_v6:0.0,MG98-6_v8:0.0,MG98-6_v7:0.0,MG98-133_v3:0.0,MG98-133_v1:0.0,MG98-6_v9:0.0,MG98-133_v2:0.0,MG98-6_v4:0.0,MG98-40_v1:0.0,MG98-6_v3:0.0,MG98-6_v2:0.0,MG98-6_v1:0.0):0.000000005,(MG98-108_v1:0.000854215,MG98-101_v1:0.000000005)0.000:0.000000005)0.000:0.000000005)0.769:0.000855876,MG98-67_v1:0.001715802)0.565:0.001712484,(((MG98-30_v6:0.0,MG98-30_v8:0.0,MG98-28_v1:0.0):0.000000005,MG98-127_v1:0.000853179)0.902:0.001712209,(MG98-73_v1:0.003423642,(MG98-52_v2:0.0,MG98-41_v5:0.0):0.002570366)0.743:0.000848357)0.855:0.001712164)0.000:0.000000005,((MG98-95_v1:0.0,MG98-51_v2:0.0,MG98-4_v7:0.0,MG98-81_v1:0.0,MG98-4_v6:0.0,MG98-81_v2:0.0,MG98-126_v3:0.0,MG98-4_v8:0.0,MG98-126_v2:0.0,MG98-158_v1:0.0,MG98-4_v9:0.0,MG98-4_v5:0.0,MG98-4_v11:0.0,MG98-4_v10:0.0,MG98-168_v1:0.0,MG98-4_v3:0.0,MG98-4_v2:0.0,MG98-4_v12:0.0,MG98-197_v1:0.0,MG98-4_v1:0.0,MG98-4_v4:0.0,MG98-51_v1:0.0):0.000000005,(MG98-115_v1:0.000853178,MG98-25_v1:0.000853129)0.000:0.000000005)0.798:0.000854269)0.838:0.000853677)0.000:0.000000006)0.000:0.000000005)0.908:0.000853464,(MG98-71_v2:0.005163922,MG98-10_v1:0.000000005)0.982:0.005134249)0.000:0.000000005)0.918:0.000853844)0.924:0.001710352,((((MG98-7_v10:0.0,MG98-7_v9:0.0,MG98-7_v15:0.0,MG98-7_v12:0.0,MG98-7_v13:0.0,MG98-7_v11:0.0,MG98-7_v16:0.0,MG98-7_v14:0.0,MG98-7_v17:0.0,MG98-7_v19:0.0,MG98-7_v21:0.0,MG98-7_v24:0.0,MG98-7_v20:0.0,MG98-7_v18:0.0,MG98-7_v23:0.0,MG98-7_v22:0.0,MG98-7_v3:0.0,MG98-7_v7:0.0,MG98-7_v4:0.0,MG98-7_v5:0.0,MG98-7_v6:0.0,MG98-7_v8:0.0,MG98-7_v2:0.0,MG98-7_v1:0.0):0.000851228,MG98-90_v2:0.000000005)0.949:0.002564427,((MG98-102_v1:0.0,MG98-102_v2:0.0):0.000000005,MG98-99_v1:0.000850996)0.736:0.000851609)0.991:0.005984584,(MG98-89_v1:0.000000005,MG98-58_v2:0.002563913)0.920:0.000854379)0.000:0.000000005)0.000:0.000000005,(MG98-56_v1:0.000000005,MG98-83_v1:0.000855014)0.927:0.000854452)0.900:0.001709273,((MG98-31_v2:0.0,MG98-31_v4:0.0,MG98-31_v3:0.0,MG98-31_v1:0.0):0.001708873,((MG98-64_v2:0.000000005,MG98-86_v1:0.000791463)0.206:0.000915647,((MG98-116_v2:0.0,MG98-116_v1:0.0):0.001709080,(MG98-47_v3:0.0,MG98-58_v3:0.0,MG98-58_v4:0.0,MG98-58_v5:0.0,MG98-58_v6:0.0,MG98-58_v1:0.0,MG98-58_v7:0.0,MG98-58_v10:0.0,MG98-58_v8:0.0,MG98-58_v11:0.0,MG98-58_v13:0.0,MG98-58_v12:0.0,MG98-58_v9:0.0):0.000852145)0.768:0.000854899)0.892:0.001708990)0.000:0.000000005)0.864:0.000854973,MG98-125_v1:0.000853689)0.000:0.000000005)0.840:0.000854493,((MG98-62_v2:0.0,MG98-49_v1:0.0):0.001831780,((MG98-46_v1:0.001711588,MG98-18_v1:0.002571102)0.229:0.000853182,MG98-26_v2:0.000000005)0.325:0.000000035)0.000:0.000000005)0.759:0.000862754,(MG98-42_v1:0.004280525,((MG98-80_v1:0.003419401,(((((MG98-44_v2:0.0,MG98-55_v2:0.0):0.004095164,((MG98-105_v1:0.0,MG98-105_v2:0.0):0.002562651,MG98-85_v1:0.002562097)0.769:0.001034335)0.572:0.001712120,(MG98-53_v1:0.007694354,(MG98-43_v1:0.0,MG98-37_v1:0.0):0.005967166)0.731:0.001128196)0.802:0.001532440,MG98-78_v1:0.003454856)0.000:0.000000005,(((MG98-21_v7:0.0,MG98-21_v6:0.0,MG98-21_v5:0.0,MG98-21_v8:0.0,MG98-21_v11:0.0,MG98-21_v9:0.0,MG98-21_v10:0.0,MG98-21_v12:0.0,MG98-21_v13:0.0,MG98-21_v2:0.0,MG98-21_v4:0.0,MG98-21_v3:0.0,MG98-20_v1:0.0):0.000000005,(MG98-130_v1:0.000854830,MG98-132_v2:0.000854526)0.000:0.000000005)0.875:0.001699208,((MG98-112_v1:0.0,MG98-162_v1:0.0):0.004180297,((MG98-36_v1:0.005978820,((((MG98-124_v1:0.006091138,(MG98-62_v1:0.002512908,MG98-110_v1:0.001762583)0.471:0.002566860)0.969:0.005082559,MG98-121_v1:0.000000005)0.770:0.004267975,MG98-81_v3:0.000854719)0.930:0.003413289,MG98-52_v1:0.013546201)0.000:0.000000006)0.869:0.001789018,(MG98-43_v2:0.0,MG98-54_v1:0.0):0.007619779)0.411:0.000856472)0.877:0.001810393)0.755:0.000870811)0.893:0.001717506)0.765:0.000861844,(((MG98-91_v1:0.0,MG98-91_v3:0.0):0.000000005,MG98-91_v2:0.000000005)0.918:0.002479779,(MG98-40_v2:0.001934656,(((MG98-82_v1:0.0,MG98-65_v1:0.0):0.004280045,MG98-48_v1:0.005982065)0.727:0.001075737,((((MG98-139_v1:0.003427967,(MG98-29_v1:0.000000005,(MG98-1_v1:0.000853483,MG98-29_v2:0.000000005)0.000:0.000000005)0.775:0.000924329)0.952:0.003730365,(MG98-71_v1:0.0,MG98-57_v1:0.0,MG98-71_v3:0.0,MG98-71_v5:0.0,MG98-71_v4:0.0):0.010992571)0.883:0.001856095,((MG98-92_v1:0.000000005,MG98-128_v1:0.004291979)0.980:0.005146258,(MG98-119_v1:0.001706621,((MG98-26_v3:0.0,MG98-26_v9:0.0,MG98-26_v6:0.0,MG98-26_v8:0.0,MG98-26_v4:0.0,MG98-26_v5:0.0,MG98-26_v10:0.0,MG98-26_v7:0.0,MG98-26_v11:0.0,MG98-26_v1:0.0,MG98-24_v1:0.0):0.000000005,(MG98-51_v3:0.0,MG98-65_v2:0.0):0.000000005)0.000:0.000000005)0.882:0.001699703)0.000:0.000000005)0.808:0.000934245,(((MG98-32_v2:0.0,MG98-32_v4:0.0,MG98-32_v3:0.0,MG98-151_v1:0.0,MG98-32_v5:0.0,MG98-32_v1:0.0):0.000000005,(MG98-75_v1:0.000854739,MG98-87_v1:0.000000005)0.000:0.000000005)0.895:0.002393830,((MG98-11_v1:0.000678082,(MG98-38_v1:0.002565102,MG98-118_v1:0.004270807)0.874:0.001892421)0.825:0.001760642,(MG98-45_v1:0.003841279,MG98-54_v2:0.006216885)0.932:0.004083191)0.878:0.002503104)0.858:0.001826470)0.812:0.001428818)0.885:0.002477959)0.942:0.003913212)0.964:0.004190835)0.751:0.000846782)0.685:0.000831385)0.707:0.000892475,MG98-61_v1:0.005066087)0.999:0.035125454,(MG98-23_v1:0.008271712,((((((MG98-22_v4:0.0,MG98-174_v2:0.0,MG98-22_v5:0.0,MG98-174_v1:0.0,MG98-22_v1:0.0):0.000000005,((MG98-109_v1:0.0,MG98-64_v1:0.0,MG98-109_v3:0.0):0.000854637,(MG98-22_v3:0.000000005,MG98-39_v1:0.000826586)0.000:0.000000005)0.000:0.000000005)0.927:0.001670682,MG98-27_v1:0.000000005)0.845:0.001672594,(((((((((MG98-41_v9:0.0,MG98-41_v10:0.0,MG98-41_v11:0.0,MG98-41_v7:0.0,MG98-96_v2:0.0,MG98-137_v3:0.0,MG98-41_v6:0.0,MG98-41_v8:0.0,MG98-137_v2:0.0,MG98-137_v1:0.0,MG98-96_v1:0.0,MG98-41_v2:0.0,MG98-41_v3:0.0,MG98-41_v4:0.0,MG98-41_v1:0.0,MG98-137_v5:0.0,MG98-137_v6:0.0,MG98-137_v7:0.0):0.000000005,MG98-82_v2:0.000853939)0.971:0.003444332,(MG98-129_v1:0.003430449,(MG98-13_v4:0.0,MG98-77_v1:0.0,MG98-160_v1:0.0,MG98-13_v5:0.0,MG98-160_v3:0.0,MG98-160_v2:0.0,MG98-44_v1:0.0,MG98-13_v3:0.0,MG98-13_v1:0.0,MG98-13_v2:0.0):0.000000006)0.764:0.000856701)0.774:0.000856212,((MG98-63_v1:0.0,MG98-63_v2:0.0,MG98-79_v1:0.0,MG98-79_v3:0.0):0.000000005,MG98-50_v1:0.003427077)0.888:0.001711111)0.780:0.000855922,(((MG98-69_v1:0.000000005,MG98-88_v1:0.000858271)0.000:0.000000005,((MG98-30_v4:0.0,MG98-106_v2:0.0,MG98-30_v5:0.0,MG98-106_v1:0.0,MG98-30_v7:0.0,MG98-30_v3:0.0,MG98-30_v2:0.0,MG98-30_v1:0.0):0.000000005,(MG98-98_v1:0.0,MG98-98_v3:0.0):0.004295076)0.842:0.000855528)0.000:0.000000005,((MG98-132_v1:0.0,MG98-94_v1:0.0):0.004283816,(MG98-45_v4:0.0,MG98-66_v2:0.0,MG98-45_v3:0.0,MG98-45_v2:0.0,MG98-66_v1:0.0):0.000857549)0.777:0.000856961)0.940:0.001715149)0.000:0.000000005,(MG98-131_v1:0.0,MG98-131_v2:0.0):0.000854638)0.379:0.000856306,(MG98-35_v1:0.000000005,(((MG98-47_v6:0.0,MG98-47_v4:0.0,MG98-114_v2:0.0,MG98-90_v1:0.0,MG98-47_v7:0.0,MG98-9_v7:0.0,MG98-114_v1:0.0,MG98-9_v6:0.0,MG98-47_v5:0.0,MG98-114_v3:0.0,MG98-9_v8:0.0,MG98-9_v2:0.0,MG98-9_v4:0.0,MG98-9_v3:0.0,MG98-9_v5:0.0,MG98-47_v2:0.0,MG98-47_v1:0.0,MG98-9_v1:0.0):0.000000005,((MG98-97_v1:0.0,MG98-138_v1:0.0):0.000856940,(MG98-114_v4:0.000857568,MG98-2_v1:0.000857474)0.000:0.000000005)0.000:0.000000005)0.000:0.000000005,((MG98-33_v2:0.0,MG98-33_v4:0.0,MG98-33_v3:0.0,MG98-33_v1:0.0):0.000000005,(MG98-77_v2:0.001779105,MG98-76_v1:0.000000005)0.005:0.004290930)0.412:0.000857570)0.948:0.002576952)0.811:0.002569812)0.417:0.000856121,(MG98-79_v2:0.0,MG98-109_v2:0.0,MG98-109_v4:0.0):0.002567842)0.000:0.000000005,(MG98-126_v1:0.0,MG98-98_v2:0.0,MG98-98_v4:0.0,MG98-126_v4:0.0):0.000856784)0.862:0.000856239)0.000:0.000000006,((MG98-19_v1:0.008174762,(((MG98-107_v1:0.003415692,MG98-106_v3:0.005146549)0.822:0.001544884,(MG98-123_v1:0.005882327,(MG98-8_v1:0.004250213,(MG98-122_v1:0.0,MG98-177_v1:0.0):0.007780010)0.750:0.000991440)0.850:0.002565977)0.787:0.001553033,MG98-113_v1:0.002036621)0.432:0.001891488)0.771:0.002352490,(MG98-70_v1:0.005646358,MG98-14_v1:0.003802756)0.840:0.001888605)0.883:0.002884660)0.000:0.000000005,MG98-117_v1:0.000854907)1.000:0.018254335)0.998:0.037666031)1.000:0.214151759,(MG98-138_v2:0.117748914,MG98-137_v4:0.207284490)0.999:0.107488580)1.000:0.169519154)0.999:0.165658372)0.335:0.074032109)0.993:0.123274682,(((MG43-96_v1:0.004151620,MG43-95_v1:0.000000005)1.000:0.384405717,((((MG43-83_v1:0.077050644,MG43-84_v1:0.136697713)1.000:0.208428445,(((MG43-3_v2:0.0,MG43-3_v1:0.0):0.000899198,(MG43-2_v1:0.000898961,(((MG43-4_v1:0.000000005,MG43-10_v1:0.002637354)0.838:0.001800505,MG43-19_v1:0.000899666)0.798:0.000898816,(MG43-9_v1:0.000000005,((MG43-74_v1:0.0,MG43-78_v2:0.0):0.000000005,MG43-12_v1:0.001650238)0.868:0.002703977)0.000:0.000000005)0.000:0.000000005)0.804:0.000900010)0.000:0.000000006,(MG43-44_v1:0.003602965,MG43-73_v1:0.001802137)0.829:0.000899490)1.000:0.432579287)0.514:0.066512970,((MG43-82_v1:0.016226793,((MG43-13_v1:0.001853513,(MG43-6_v1:0.004637734,MG43-8_v1:0.000000005)0.112:0.001845826)1.000:0.086046923,(MG43-85_v1:0.007900538,MG43-7_v1:0.010225012)0.834:0.002658833)0.983:0.011798319)0.902:0.008275751,(MG43-78_v1:0.041996938,MG43-65_v1:0.045345021)0.959:0.012668363)1.000:0.213903491)0.879:0.082776010,(MG43-57_v1:0.000907916,((MG43-34_v2:0.0,MG43-32_v1:0.0):0.000000005,MG43-64_v1:0.000908308)0.000:0.000000005)1.000:0.347469773)0.994:0.109078394)1.000:0.219433659,(MG43-97_v1:0.458483326,(((MG43-42_v1:0.000000005,MG43-34_v1:0.004113101)1.000:0.428438112,((((MG43-11_v1:0.020530037,(MG43-33_v1:0.0,MG43-35_v2:0.0):0.011310129)0.197:0.003401363,MG43-21_v1:0.006808451)0.641:0.006462660,MG43-62_v1:0.028678921)0.978:0.024088642,((MG43-45_v1:0.032580394,((((MG43-61_v1:0.000000005,(MG43-29_v1:0.002457438,(MG43-26_v1:0.0,MG43-28_v3:0.0,MG43-28_v2:0.0):0.002457883)0.941:0.002457831)0.000:0.000000005,(MG43-68_v1:0.003282877,(MG43-47_v1:0.0,MG43-50_v2:0.0):0.010715921)0.677:0.003275118)0.824:0.004094835,(MG43-70_v1:0.0,MG43-67_v1:0.0):0.006574035)0.949:0.004052195,(((MG43-19_v2:0.0,MG43-18_v1:0.0):0.008227983,((((MG43-38_v1:0.010321586,((MG43-37_v1:0.0,MG43-39_v1:0.0):0.005150956,(MG43-51_v1:0.005786789,(MG43-70_v2:0.000000005,MG43-71_v1:0.000000005)0.988:0.006605936)0.979:0.005586902)0.424:0.001620633)0.875:0.002496101,(MG43-80_v1:0.011487557,(MG43-41_v1:0.013134268,MG43-81_v1:0.008339339)0.914:0.002468040)0.916:0.002778390)0.748:0.000926144,((MG43-42_v2:0.0,MG43-39_v2:0.0):0.004806506,((MG43-58_v1:0.011901408,(((MG43-23_v1:0.0,MG43-25_v3:0.0,MG43-25_v2:0.0):0.001057345,MG43-28_v1:0.002031019)0.956:0.006483915,((MG43-32_v2:0.0,MG43-30_v1:0.0):0.005078484,MG43-76_v1:0.009791224)0.401:0.004500147)0.552:0.001271699)0.992:0.009029672,(((MG43-27_v1:0.0,MG43-29_v2:0.0):0.015073029,MG43-69_v1:0.003639245)0.999:0.014167825,(MG43-40_v1:0.000823153,MG43-77_v1:0.000000005)1.000:0.019125507)0.913:0.003849065)0.000:0.000000005)1.000:0.019150614)0.917:0.003121102,(((MG43-46_v2:0.000817106,(MG43-63_v1:0.0,MG43-66_v1:0.0):0.000000005)0.902:0.003335606,((MG43-60_v1:0.0,MG43-60_v2:0.0):0.000000006,(MG43-56_v1:0.0,MG43-53_v1:0.0):0.005755307)0.969:0.009894333)0.975:0.007441591,(MG43-59_v1:0.002654163,((MG43-90_v12:0.0,MG43-90_v10:0.0,MG43-90_v13:0.0,MG43-90_v11:0.0,MG43-90_v9:0.0,MG43-90_v5:0.0,MG43-90_v4:0.0,MG43-90_v7:0.0,MG43-90_v6:0.0,MG43-90_v3:0.0,MG43-90_v2:0.0,MG43-86_v1:0.0,MG43-90_v1:0.0):0.000000005,MG43-87_v1:0.000821680)0.753:0.000881640)0.996:0.010733869)0.914:0.003212705)0.883:0.001622148)0.506:0.000821100,((MG43-31_v1:0.0,MG43-33_v2:0.0):0.006450521,((MG43-36_v1:0.005697400,MG43-79_v1:0.005781179)0.909:0.003435495,MG43-49_v1:0.007743022)0.622:0.002731269)0.704:0.001832913)0.852:0.001670470)0.741:0.001703748)0.972:0.009869768,((((MG43-24_v1:0.0,MG43-26_v2:0.0):0.009676304,MG43-17_v1:0.009670927)0.950:0.005003681,((MG43-92_v2:0.0,MG43-92_v1:0.0,MG43-88_v1:0.0):0.033775959,(MG43-14_v1:0.009379212,((MG43-55_v1:0.011797498,MG43-54_v1:0.009010718)0.717:0.001621277,(((MG43-72_v2:0.000000005,MG43-72_v1:0.000000005)0.979:0.005278211,((MG43-52_v1:0.000000005,(MG43-24_v2:0.0,MG43-22_v2:0.0):0.001132746)1.000:0.054638954,MG43-50_v1:0.003410342)0.517:0.002653912)0.996:0.014156981,MG43-48_v1:0.008151239)1.000:0.023495575)1.000:0.048144642)0.785:0.004094125)0.987:0.008493852)0.754:0.001684437,(((MG43-16_v1:0.000880884,((MG43-15_v7:0.0,MG43-15_v8:0.0,MG43-15_v9:0.0,MG43-15_v10:0.0,MG43-15_v6:0.0,MG43-15_v5:0.0,MG43-15_v1:0.0,MG43-15_v3:0.0):0.000000005,(MG43-15_v2:0.000000005,MG43-15_v4:0.000000005)1.000:0.000000005)0.000:0.000000005)1.000:0.014149872,((MG43-22_v1:0.0,MG43-20_v1:0.0,MG43-22_v3:0.0):0.012554379,(MG43-35_v1:0.003856460,((MG43-25_v1:0.0,MG43-27_v4:0.0,MG43-27_v5:0.0,MG43-27_v3:0.0,MG43-27_v2:0.0,MG43-27_v6:0.0,MG43-27_v7:0.0):0.000000005,MG43-75_v1:0.000807595)0.967:0.005932194)0.787:0.005083292)0.956:0.006159021)0.953:0.006051923,((MG43-43_v1:0.0,MG43-46_v1:0.0):0.014948154,(MG43-56_v2:0.008005338,MG43-66_v2:0.017923545)1.000:0.012834659)0.843:0.003488503)0.875:0.002624293)0.983:0.010267099)0.727:0.008683380)1.000:0.398042726)1.000:0.273693356,(MG43-93_v1:0.396176883,((MG43-90_v8:0.100417413,MG43-91_v1:0.089950907)1.000:0.362752633,(MG43-89_v1:0.316918249,(MG43-94_v1:0.311720802,(MG43-5_v1:0.229783564,(MG43-92_v3:0.236636213,MG43-1_v1:0.247141820)0.256:0.044193829)0.845:0.055702142)0.998:0.085093263)1.000:0.107678686)1.000:0.133641819)0.977:0.075797391)0.922:0.064769088)0.999:0.136419494)0.951:0.096044101)1.000:0.640493434)0.990:0.188450463)0.782:0.090739104,((cas9|CAS-II-C|Streptobacillus_moniliformis_DSM_12112_uid41863|NC_013515|1259aa:1.022828252,(WP_086315836_1_Type_II-C_1103aa:0.024108652,WP_086333498_1_Type_II-C_1105aa:0.015504062)1.000:1.156371244)0.399:0.101845594,(((((((MG89-28_v1:0.200098336,(MG50-6_v1:0.197807059,(MG50-7_v1:0.0,MG50-31_v1:0.0,MG50-31_v2:0.0):0.249405630)0.974:0.083619674)1.000:0.312972494,(MG50-3_v1:0.428715767,((MG50-5_v1:0.0,MG50-5_v2:0.0,MG50-5_v3:0.0):0.335277298,(MG50-8_v3:0.190124358,MG50-4_v1:0.295284558)0.310:0.053454567)1.000:0.175521663)0.969:0.187031108)1.000:0.650395147,(((MG50-1_v7:0.0,MG50-1_v16:0.0,MG50-1_v14:0.0,MG50-1_v1:0.0,MG50-1_v12:0.0,MG50-1_v11:0.0,MG50-1_v6:0.0,MG50-1_v9:0.0,MG50-1_v4:0.0,MG50-1_v5:0.0,MG50-1_v15:0.0,MG50-1_v8:0.0,MG50-1_v3:0.0,MG50-1_v10:0.0,MG50-1_v13:0.0,MG50-1_v2:0.0):0.491978750,(WP_046860449_1_Type_II-C_1068aa:0.434755110,(((Dde_1116aa:0.179252981,AMS32010_1_Type_II-C_1119aa:0.204317919)0.914:0.051179988,(WP_126444802_1_Type_II-C_1123aa:0.205906112,cas9|CAS-II-C|Acidovorax_ebreus_TPSY_uid59233|NC_011992|1131aa:0.292308346)0.067:0.040399003)1.000:0.191913215,(MG89-59_v1:0.852229850,(MG89-3_v1:0.275593872,(MG89-60_v1:0.213432482,((MG89-40_v1:0.024768468,((MG89-21_v1:0.000000005,(MG89-52_v1:0.0,MG89-12_v2:0.0):0.000804271)0.955:0.003621635,((MG89-50_v2:0.0,MG89-50_v1:0.0):0.000000005,(((MG89-18_v1:0.0,MG89-18_v2:0.0):0.000000005,MG89-55_v1:0.000000005)0.968:0.003218189,(MG89-25_v1:0.000000005,MG50-26_v1:0.000000005)0.836:0.000802490)0.000:0.000000005)0.872:0.002199779)0.989:0.012851446)1.000:0.041318432,(MG89-36_v1:0.036637983,((((((MG50-13_v1:0.0,MG89-2_v2:0.0,MG89-2_v1:0.0):0.000000005,MG89-22_v1:0.000000005)0.891:0.001625987,((MG89-27_v2:0.0,MG89-27_v5:0.0,MG89-27_v3:0.0,MG89-27_v4:0.0,MG89-27_v6:0.0,MG89-27_v1:0.0):0.000000005,(MG89-11_v1:0.000000005,(MG89-46_v1:0.0,MG89-46_v2:0.0,MG89-46_v3:0.0):0.000814486)0.000:0.000000005)0.796:0.000812000)0.771:0.000812969,(((MG50-11_v2:0.0,MG89-15_v2:0.0,MG50-11_v1:0.0):0.000000006,MG89-28_v2:0.000000005)0.889:0.001624800,MG89-65_v1:0.002440573)0.890:0.001624521)0.916:0.003311210,((MG89-54_v1:0.0,MG89-54_v2:0.0):0.002427537,MG89-32_v1:0.003234136)0.998:0.012369706)1.000:0.046751981,((((MG89-15_v3:0.0,MG50-8_v2:0.0,MG50-8_v1:0.0,MG89-15_v1:0.0):0.000000005,(MG89-31_v1:0.0,MG89-31_v2:0.0):0.000000005)0.971:0.006056706,((MG89-2_v3:0.000000005,MG89-9_v1:0.000000005)0.894:0.003147890,((MG89-41_v1:0.0,MG89-41_v2:0.0):0.002555675,((((MG89-23_v1:0.000807385,((MG89-38_v1:0.0,MG89-38_v2:0.0,MG50-29_v1:0.0):0.000000005,MG89-17_v1:0.000806708)0.000:0.000000005)0.841:0.000806794,(MG89-64_v1:0.000807546,(MG89-7_v1:0.0,MG89-7_v2:0.0):0.000000005)0.000:0.000000005)0.000:0.000000005,((MG89-8_v2:0.0,MG89-8_v1:0.0):0.000967132,MG89-10_v1:0.000806495)0.000:0.000000006)0.811:0.001495419,(((MG89-14_v1:0.000837678,MG89-13_v1:0.000000005)0.930:0.003232234,((MG89-49_v1:0.005806095,((((MG89-24_v1:0.0,MG89-24_v2:0.0):0.000803905,((MG50-21_v1:0.0,MG50-9_v1:0.0,MG50-9_v2:0.0,MG50-9_v3:0.0):0.000000005,MG89-30_v1:0.000804327)0.000:0.000000005)0.961:0.002414807,(MG89-53_v1:0.004030535,((MG89-47_v1:0.0,MG50-18_v1:0.0):0.000000005,MG89-20_v1:0.000804985)0.924:0.000804575)0.000:0.000000005)0.000:0.000000005,MG89-26_v1:0.003220676)0.000:0.000804665)0.000:0.000000048,(MG89-4_v1:0.003220755,((((MG89-12_v1:0.0,MG89-7_v3:0.0):0.000000005,MG89-33_v1:0.000804778)0.000:0.000000005,MG89-34_v1:0.029531982)0.913:0.001610254,(MG89-42_v1:0.000804584,((MG89-35_v1:0.0,MG50-23_v1:0.0,MG50-10_v1:0.0,MG50-10_v2:0.0):0.002413852,((MG89-29_v2:0.0,MG89-29_v1:0.0):0.004035202,((MG89-1_v15:0.0,MG89-1_v10:0.0,MG89-1_v12:0.0,MG89-1_v8:0.0,MG89-1_v14:0.0,MG89-1_v13:0.0,MG89-1_v9:0.0,MG89-1_v11:0.0,MG89-1_v5:0.0,MG89-1_v6:0.0,MG89-1_v1:0.0,MG89-1_v4:0.0,MG89-1_v2:0.0,MG89-1_v7:0.0,MG89-1_v3:0.0):0.006578436,(MG89-48_v1:0.012615977,MG89-43_v1:0.000000005)0.960:0.014037333)0.000:0.000000005)0.000:0.000000006)0.000:0.000000005)0.000:0.000000005)0.828:0.000804578)0.000:0.000000005)0.828:0.003214638)1.000:0.020843164,MG89-19_v1:0.003240662)0.750:0.000928428)0.936:0.004111628)0.994:0.009225284)0.998:0.012407746)0.950:0.010349817,MG89-16_v1:0.014643631)0.579:0.028025102)0.971:0.033625719)0.776:0.015048787)1.000:0.158232570)0.920:0.113292467)1.000:0.233133724)1.000:0.278651008)0.989:0.142076609)0.836:0.084988389)0.957:0.128471287,(WP_126598092_1_Type_II-C_1073aa:0.373575044,(((WP_126372222_1_Type_II-C_1056aa:0.135067260,((WP_005751838_1_Type_II-C_1056aa:0.004263497,cas9|CAS-II-C|Pasteurella_multocida_Pm70_uid57627|NC_002663|1056aa:0.002581049)0.939:0.008183054,(WP_005754641_1_Type_II-C_1058aa:0.005352309,WP_108511526_1_Type_II-C_1056aa:0.038591294)0.976:0.018472305)1.000:0.171276601)1.000:0.070760392,(WP_126290512_1_Type_II-C_1056aa:0.161055884,((cas9|CAS-II-C|Bibersteinia_trehalosi_192_uid193709|NC_020515|1045aa:0.465999544,WP_025236609_1_Type_II-C_1047aa:0.098011357)1.000:0.087156362,((WP_095176968_1_Type_II-C_1059aa:0.041904988,cas9|CAS-II-C|Haemophilus_parainfluenzae_T3T1_uid72801|NC_015964|1052aa:0.038826672)1.000:0.104988291,(cas9|CAS-II-C|Actinobacillus_succinogenes_130Z_uid58247|NC_009655|1062aa:0.065080880,cas9|CAS-II-C|Actinobacillus_suis_H91_0380_uid176363|NC_018690|1054aa:0.051347593)0.999:0.059056033)1.000:0.090106558)0.600:0.030045439)0.612:0.037830169)0.887:0.039379478,(ID32_5_1061aa:0.275413071,((((WP_013449463_1_Type_II-C_1082aa:0.008225254,WP_114934979_1_Type_II-C_1082aa:0.004954750)0.997:0.016447355,(((WP_012221298_1_Type_II-C_1082aa:0.008426697,(((WP_014574210_1_Type_II-C_1082aa:0.000870606,WP_002256913_1_Type_II-C_1082aa:0.013279347)0.968:0.004407813,(WP_015815286_1_Type_II-C_1082aa:0.001757245,WP_002249455_1_Type_II-C_1082aa:0.004416519)0.000:0.000000006)0.919:0.001757413,(cas9|CAS-II-C|Neisseria_meningitidis_Z2491_uid57819|NC_003116|1082aa:0.000000005,(WP_069972580_1_Type_II-C_1082aa:0.000879053,WP_002246410_1_Type_II-C_1082aa:0.000879004)0.000:0.000000006)0.886:0.000000005)0.356:0.004820532)0.991:0.019041326,Nme2_1082aa:0.103014035)0.955:0.010270312,(WP_111726279_1_Type_II-C_1081aa:0.019658712,((WP_002217928_1_Type_II-C_1081aa:0.004454455,WP_115436905_1_Type_II-C_1081aa:0.002598558)0.108:0.001128121,(WP_002238326_1_Type_II-C_1081aa:0.003671368,WP_002236121_1_Type_II-C_1081aa:0.013886487)0.891:0.006303577)0.890:0.004265565)0.989:0.016097796)0.952:0.010700915)0.927:0.028658116,WP_107854655_1_Type_II-C_1082aa:0.041629280)1.000:0.188658082,(WP_002641950_1_Type_II-C_1063aa:0.231235557,(WP_123795625_1_Type_II-C_1074aa:0.085826267,(Nsp_1070aa:0.130881127,WP_126304706_1_Type_II-C_1078aa:0.029765728)1.000:0.087261286)1.000:0.074807302)1.000:0.113112618)0.887:0.040365868)0.372:0.041316091)1.000:0.150901271)1.000:0.281872588)0.594:0.081982721)0.996:0.107242878,(Ghy4_1047aa:0.619520561,cas9|CAS-II-C|Clostridium_cellulolyticum_H10_uid58709|NC_011898|1021aa:0.712712339)0.301:0.129847568)0.957:0.074254660,(((cas9|CAS-II-C|Ilyobacter_polytropus_DSM_2926_uid59769|NC_014633|1092aa:0.596690821,(WP_003452083_1_Type_II-C_1065aa:0.010171045,(WP_060670422_1_Type_II-C_1065aa:0.000990238,(WP_111744215_1_Type_II-C_1065aa:0.002728610,Cpe_1066aa:0.001746760)0.538:0.001814672)0.959:0.017228930)1.000:0.525398033)0.939:0.112452492,(((MG42-12_v1:0.002314449,MG42-36_v1:0.000000005)0.877:0.019011895,(MG42-18_v1:0.004147427,(MG42-38_v1:0.011452351,((MG42-18_v2:0.0,MG42-15_v1:0.0):0.009283760,MG42-51_v2:0.019400735)0.999:0.031449988)0.996:0.015206305)0.319:0.013562568)1.000:1.017451834,((MG42-2_v1:0.261286682,(((MG42-26_v1:0.039245453,(MG42-49_v1:0.068852580,((MG42-11_v2:0.0,MG42-10_v2:0.0):0.001171739,(MG42-17_v1:0.0,MG42-21_v2:0.0):0.001486356)0.640:0.009950143)0.742:0.034222971)1.000:0.173608015,(MG42-52_v1:0.083627687,(MG42-64_v1:0.031255921,((((MG42-59_v1:0.047034347,((MG42-56_v1:0.0,MG42-56_v2:0.0):0.008228631,(MG42-65_v1:0.016495313,((MG42-28_v1:0.0,MG42-28_v3:0.0):0.001630723,MG42-25_v1:0.002443177)0.992:0.009287505)0.866:0.012949811)1.000:0.025909543)1.000:0.032587798,((((MG42-59_v2:0.0,MG42-53_v2:0.0):0.004190664,MG42-66_v1:0.002262482)0.999:0.019800678,(MG42-34_v1:0.025269766,((MG42-50_v1:0.0,MG42-50_v2:0.0):0.000797849,(MG42-35_v1:0.0,MG42-35_v2:0.0):0.002407490)1.000:0.045302351)0.907:0.006045950)1.000:0.161349199,(MG42-13_v1:0.0,MG42-16_v2:0.0):0.051766475)0.764:0.014144855)0.446:0.004075164,(((MG42-7_v1:0.057491006,MG42-40_v1:0.111519181)0.953:0.017634886,((MG42-16_v1:0.0,MG42-20_v2:0.0):0.000787539,MG42-57_v1:0.000831496)1.000:0.051090006)0.999:0.030618289,MG42-61_v1:0.035071913)0.844:0.006142385)0.782:0.024997290,MG42-4_v1:0.035537401)0.990:0.020019028)0.999:0.042471633)1.000:0.130534714)0.998:0.088131367,MG42-67_v1:0.297674370)0.865:0.068593174)1.000:0.230260491,(((((MG42-10_v3:0.0,MG42-9_v1:0.0,MG42-10_v1:0.0):0.013654676,((MG42-31_v1:0.0,MG42-37_v2:0.0):0.004358996,MG42-8_v1:0.008045365)0.986:0.010132856)0.998:0.029964492,(((MG42-22_v1:0.0,MG42-28_v2:0.0,MG42-28_v4:0.0):0.020511671,(MG42-39_v3:0.0,MG42-33_v1:0.0):0.010388144)1.000:0.022246227,(((MG42-19_v1:0.0,MG42-23_v2:0.0):0.000820218,MG42-6_v1:0.000000005)1.000:0.031760001,(MG42-60_v1:0.004198864,((MG42-4_v2:0.0,MG42-45_v2:0.0,MG42-45_v3:0.0,MG42-39_v2:0.0,MG42-39_v1:0.0):0.000000005,MG42-32_v1:0.001644659)0.985:0.006586462)0.999:0.019984562)0.558:0.009019051)0.469:0.010552306)1.000:0.241582848,((MG42-71_v1:0.150806069,MG42-3_v1:0.119153853)1.000:0.134990665,(((MG42-48_v1:0.001664091,(MG42-45_v1:0.0,MG42-51_v1:0.0):0.000828081)1.000:0.027914798,(((MG42-58_v1:0.001654589,MG42-62_v1:0.000000005)0.000:0.000000005,((MG42-11_v1:0.0,MG42-11_v3:0.0):0.028431824,((MG42-60_v2:0.0,MG42-54_v1:0.0):0.000826706,(MG42-5_v1:0.000826617,((MG42-14_v1:0.0,MG42-17_v2:0.0):0.000000005,MG42-37_v1:0.002087276)0.838:0.000826451)0.000:0.000000005)0.000:0.000000005)0.869:0.001654331)0.995:0.014052548,MG42-27_v1:0.010481438)0.847:0.015516732)0.957:0.019279244,((MG42-47_v1:0.0,MG42-53_v1:0.0):0.019132317,(MG42-29_v1:0.004990417,((MG42-63_v1:0.0,MG42-63_v2:0.0):0.000830840,MG42-44_v1:0.000000005)0.462:0.003388044)1.000:0.023952163)0.976:0.016266408)1.000:0.204815534)0.086:0.045543610)1.000:0.168974104,(((MG42-20_v1:0.027363514,MG42-42_v1:0.024192437)1.000:0.211495144,(MG42-41_v1:0.015346055,(MG42-55_v1:0.024334253,MG42-46_v1:0.001838383)0.928:0.009812614)1.000:0.181052905)1.000:0.291090099,((((MG42-68_v1:0.0,MG42-74_v1:0.0,MG42-74_v2:0.0):0.000000005,(MG42-70_v1:0.000843626,MG42-69_v1:0.000843900)0.000:0.000000005)1.000:0.345445859,(MG42-21_v1:0.001140631,MG42-43_v1:0.028659695)1.000:0.275010431)1.000:0.227421493,(MG42-23_v1:0.027693280,(MG42-24_v1:0.010547383,MG42-30_v1:0.025557117)0.976:0.029037812)1.000:0.471421882)0.104:0.055502295)0.942:0.072289166)0.995:0.113438464)0.998:0.197348965)1.000:0.268151187)0.514:0.047702880,(((WP_065212529_1_Type_II-C_1069aa:0.036061768,WP_001105083_1_Type_II-C_1069aa:0.028756087)1.000:0.592601982,(((WP_087959824_1_Type_II-C_1082aa:0.000000005,WP_099233044_1_Type_II-C_1082aa:0.000860928)1.000:0.069998371,((cas9|CAS-II-C|Geobacillus_JF8_uid215234|NC_022080|1089aa:0.000000005,WP_041267823_1_Type_II-C_1087aa:0.000000005)1.000:0.041365873,(WP_095858800_1_Type_II-C_1087aa:0.011856446,Gsp_1088aa:0.018657886)0.962:0.012922899)0.981:0.033438690)1.000:0.278113273,((WP_048723014_1_Type_II-C_1077aa:0.005322794,WP_087094968_1_Type_II-C_1077aa:0.000000005)1.000:0.471719906,Bok_1075aa:0.743062313)0.620:0.067199755)0.996:0.118701933)1.000:0.175349797,(((((MG94-2_v2:0.0,MG94-2_v3:0.0,MG94-2_v1:0.0):0.010763912,((((MG111-16_v2:0.0,MG111-18_v2:0.0,MG111-16_v1:0.0,MG111-18_v4:0.0,MG111-18_v3:0.0):0.000000005,(((MG94-7_v3:0.0,MG94-7_v2:0.0,MG94-7_v5:0.0,MG94-7_v4:0.0,MG94-7_v1:0.0):0.000000006,(MG111-38_v1:0.0,MG111-38_v2:0.0):0.000857837)0.000:0.000000005,((MG94-32_v1:0.003433925,(MG94-23_v2:0.0,MG94-23_v4:0.0,MG94-23_v3:0.0,MG94-23_v1:0.0,MG111-19_v3:0.0,MG111-19_v4:0.0,MG111-19_v1:0.0):0.000856883)0.000:0.000000005,(MG111-77_v1:0.0,MG111-77_v2:0.0):0.000857177)0.852:0.000856926)0.881:0.000856937)0.919:0.000857752,(((((MG111-14_v1:0.000856679,(MG111-87_v1:0.004288318,MG111-13_v1:0.000856538)0.000:0.000000005)0.000:0.000000005,(((MG94-3_v1:0.000000005,(MG94-13_v1:0.000000005,MG94-27_v1:0.000857076)0.878:0.000857309)0.000:0.000000005,((MG111-12_v2:0.0,MG111-12_v1:0.0):0.000000005,(MG94-19_v2:0.0,MG94-19_v1:0.0,MG94-19_v3:0.0):0.000856128)0.864:0.000856360)0.000:0.000000005,((MG94-4_v2:0.0,MG94-4_v1:0.0,MG94-4_v3:0.0):0.000000005,(MG94-16_v3:0.0,MG94-16_v1:0.0,MG94-16_v2:0.0,MG111-99_v1:0.0):0.000856789)0.845:0.000856579)0.843:0.000856634)0.000:0.000000005,((((MG94-9_v1:0.000857405,(MG94-17_v1:0.000857739,MG94-15_v1:0.001715339)0.000:0.000000006)0.000:0.000000005,(MG111-50_v1:0.0,MG111-50_v2:0.0):0.000000005)0.000:0.000000005,MG94-10_v1:0.000856755)0.880:0.001717167,((MG94-6_v3:0.0,MG111-66_v1:0.0,MG94-6_v1:0.0,MG94-6_v4:0.0,MG94-6_v2:0.0,MG94-6_v5:0.0,MG94-6_v6:0.0):0.000000005,(MG94-18_v1:0.000856252,MG94-24_v1:0.000855717)0.000:0.000000005)0.972:0.004291812)0.741:0.000857345)0.858:0.000856651,(((MG94-30_v2:0.0,MG94-30_v3:0.0,MG94-30_v1:0.0):0.000000005,MG94-28_v1:0.000855869)0.955:0.002576008,MG94-5_v1:0.001715569)0.000:0.000000006)0.832:0.000857093,(MG94-31_v2:0.0,MG94-31_v7:0.0,MG94-31_v11:0.0,MG94-31_v13:0.0):0.006016642)0.000:0.000000005)0.888:0.001716113,(((MG94-33_v1:0.003284804,MG94-34_v1:0.013096651)0.948:0.004312115,MG94-12_v1:0.003284536)0.606:0.000148478,(((MG111-24_v1:0.000856275,((MG94-8_v3:0.0,MG94-8_v4:0.0,MG111-96_v1:0.0,MG94-8_v5:0.0,MG111-96_v2:0.0,MG111-96_v3:0.0,MG94-8_v2:0.0,MG94-8_v1:0.0):0.000000005,(MG94-20_v1:0.001715759,MG94-29_v1:0.000857178)0.000:0.000000005)0.000:0.000000005)0.958:0.002574527,(((MG111-57_v1:0.0,MG111-57_v3:0.0,MG111-42_v1:0.0,MG111-57_v2:0.0,MG111-42_v3:0.0,MG111-57_v4:0.0):0.000857848,MG94-11_v1:0.000857636)0.792:0.000857160,(((MG94-31_v6:0.0,MG94-31_v8:0.0,MG94-31_v9:0.0,MG94-31_v4:0.0,MG94-31_v5:0.0,MG94-31_v3:0.0,MG94-31_v10:0.0,MG94-26_v1:0.0,MG94-31_v12:0.0,MG94-31_v1:0.0):0.000857339,((MG94-14_v1:0.0,MG111-69_v1:0.0,MG94-14_v3:0.0,MG94-14_v2:0.0):0.000000005,MG94-22_v1:0.000856337)0.000:0.000000005)0.000:0.000856792,MG94-25_v1:0.002572363)0.000:0.000000006)0.820:0.000857984)0.000:0.000000005,MG94-21_v1:0.001715839)0.969:0.004295789)0.000:0.000000005)0.957:0.011943390)1.000:0.217917716,(MG94-35_v1:0.032758551,(MG111-30_v2:0.0,MG111-30_v1:0.0):0.057814388)1.000:0.194486937)1.000:0.697757319,(((MG111-27_v1:0.195986786,((MG111-1_v4:0.0,MG111-1_v11:0.0,MG111-1_v1:0.0,MG111-1_v5:0.0,MG111-1_v2:0.0,MG111-1_v8:0.0,MG111-1_v7:0.0,MG111-1_v6:0.0,MG111-1_v9:0.0,MG111-1_v10:0.0,MG111-1_v3:0.0):0.007171849,(MG111-9_v1:0.0,MG111-9_v2:0.0,MG111-9_v3:0.0,MG111-9_v4:0.0):0.005083415)1.000:0.231700429)1.000:0.369691595,(MG111-8_v1:0.604568751,(MG111-85_v1:0.091863267,(MG111-7_v2:0.0,MG111-7_v1:0.0):0.071139085)1.000:0.734650093)0.935:0.121738125)0.940:0.064585441,((MG111-4_v1:0.119398441,(MG111-5_v1:0.001659325,((MG111-6_v2:0.0,MG111-6_v1:0.0):0.000829785,(MG111-3_v1:0.0,MG111-3_v2:0.0):0.000000005)0.000:0.000000005)1.000:0.105612278)1.000:0.493949615,((((MG111-33_v1:0.0,MG111-40_v3:0.0,MG111-40_v2:0.0):0.005116970,((((MG111-61_v1:0.013441685,MG111-62_v1:0.026486334)0.948:0.004865244,(MG111-45_v1:0.010699828,(MG111-66_v2:0.005974817,MG111-59_v2:0.009105614)0.968:0.005709536)0.933:0.004060349)0.415:0.001714438,(((((MG111-49_v1:0.005553730,MG111-69_v2:0.002494760)0.999:0.013529240,(MG111-76_v1:0.009274922,((MG111-43_v1:0.0,MG111-59_v1:0.0):0.004845393,MG111-48_v1:0.010430426)0.991:0.009023816)0.404:0.000939078)0.962:0.006620976,((MG111-20_v1:0.006026112,MG111-86_v2:0.007443122)0.996:0.009067894,(MG111-52_v1:0.014734759,((((MG111-90_v1:0.008900145,MG111-11_v1:0.000000005)0.869:0.001570441,(MG111-46_v1:0.000786705,((MG111-80_v2:0.0,MG111-34_v1:0.0,MG111-80_v1:0.0):0.000000005,(MG111-82_v1:0.001572223,(MG111-25_v1:0.001574218,(MG111-70_v1:0.001571989,MG111-10_v1:0.001574316)0.753:0.000785857)0.000:0.000000006)0.000:0.000000005)0.790:0.000784993)0.867:0.001574703)0.991:0.005540229,(MG111-21_v1:0.000000006,(MG111-67_v1:0.000796528,(MG111-73_v1:0.0,MG111-73_v2:0.0):0.000796694)0.800:0.000795239)0.000:0.000000005)0.935:0.003519267,((MG111-72_v1:0.001600707,(MG111-65_v2:0.000000005,MG111-84_v1:0.001594421)0.735:0.000791158)0.910:0.002473524,MG111-60_v1:0.009561925)0.335:0.001288530)0.983:0.008955299)0.431:0.003736710)0.285:0.001357468)0.941:0.006676958,((((MG111-58_v1:0.0,MG111-86_v1:0.0):0.022173148,(MG111-31_v1:0.003184060,MG111-68_v1:0.011077708)0.969:0.005061145)0.294:0.000932688,(MG111-19_v2:0.006509575,((MG111-51_v1:0.003410307,MG111-22_v1:0.005372835)0.978:0.008069665,((MG111-71_v1:0.0,MG111-71_v2:0.0):0.004468674,(MG111-43_v2:0.0,MG111-36_v1:0.0):0.014141778)0.848:0.003827457)0.910:0.003887416)0.958:0.005828879)0.945:0.005049079,(((MG111-35_v2:0.0,MG111-42_v2:0.0):0.003912404,MG111-57_v5:0.004876753)0.995:0.008845560,(MG111-15_v1:0.011143950,((MG111-26_v2:0.0,MG111-26_v3:0.0,MG111-26_v1:0.0):0.003346147,(MG111-37_v1:0.014217087,((MG111-63_v1:0.0,MG111-63_v2:0.0):0.001563997,MG111-81_v1:0.000789889)0.738:0.000855244)0.940:0.006277661)0.641:0.004085736)0.901:0.003731475)0.961:0.004982834)0.758:0.002136327)0.637:0.002310132,(((MG111-54_v1:0.024581835,((((MG111-65_v1:0.0,MG111-47_v1:0.0):0.009479328,(MG111-34_v2:0.0,MG111-41_v1:0.0):0.011291779)0.256:0.003450832,((MG111-2_v1:0.006797866,(MG111-35_v1:0.0,MG111-28_v1:0.0):0.005003330)0.991:0.009950651,(MG111-32_v1:0.013378155,MG111-79_v1:0.008305657)1.000:0.018302740)0.170:0.002123868)0.948:0.007684113,(MG111-36_v2:0.0,MG111-29_v1:0.0):0.025137683)0.056:0.010742648)0.945:0.008359022,MG111-83_v1:0.017335240)0.999:0.017517699,(MG111-17_v1:0.018958149,(MG111-75_v1:0.015706832,(MG111-55_v1:0.012579277,MG111-78_v1:0.010523328)0.919:0.005809474)0.960:0.006469239)0.929:0.007193306)0.287:0.001889203)1.000:0.020265936)0.971:0.004739309,(MG111-64_v1:0.007175081,((MG111-44_v1:0.004011705,((MG111-40_v1:0.000000005,(MG111-56_v1:0.0,MG111-56_v2:0.0):0.000799998)0.953:0.004096747,(MG111-41_v2:0.000958443,MG111-18_v1:0.011972176)0.273:0.001585606)0.897:0.002307436)0.857:0.001631647,MG111-23_v1:0.006389554)0.957:0.004845724)0.844:0.001713123)0.845:0.002282424)0.213:0.001035446,(MG111-74_v1:0.004996509,(MG111-39_v1:0.000000005,MG111-53_v1:0.002397252)0.991:0.007825869)0.868:0.003624257)1.000:0.258556507,(MG111-89_v1:0.187503749,MG111-88_v1:0.214279477)0.886:0.074119607)1.000:0.290103190)1.000:0.158566536)0.995:0.094040362)0.962:0.071806727,(((((MG21-15_v1:0.063052006,(MG21-5_v1:0.0,MG21-3_v1:0.0):0.054225165)1.000:0.455260270,(((MG21-147_v1:0.019994203,MG21-148_v1:0.015255298)1.000:0.214039287,((MG21-73_v1:0.070566582,(MG21-140_v1:0.056578898,(MG21-40_v1:0.015057635,((MG21-68_v1:0.0,MG21-121_v1:0.0):0.018983165,((MG21-71_v1:0.013461385,(MG21-7_v1:0.000000005,MG21-135_v1:0.000899999)1.000:0.033870174)0.999:0.033895913,(MG21-70_v1:0.0,MG21-23_v1:0.0):0.018039906)0.906:0.015166141)1.000:0.067971890)0.965:0.030958703)0.749:0.020445075)1.000:0.312825167,(MG21-146_v1:0.149849394,((MG21-157_v1:0.000000005,(MG21-160_v1:0.001668522,MG21-158_v1:0.000834693)0.532:0.000832916)1.000:0.160655767,(((MG21-58_v1:0.000847175,MG21-132_v1:0.000000005)0.767:0.000882656,(MG21-57_v1:0.001693400,MG21-109_v1:0.002541766)0.043:0.001675156)1.000:0.098649253,(((((MG21-78_v1:0.003459557,MG21-53_v1:0.029007543)0.992:0.010536080,((MG21-36_v4:0.0,MG21-36_v3:0.0,MG21-36_v2:0.0,MG21-36_v1:0.0):0.006009078,(MG21-44_v1:0.004269454,MG21-25_v1:0.004267774)0.871:0.001687851)0.936:0.004260883)0.801:0.007347180,(MG21-104_v1:0.007121033,(MG21-81_v1:0.002554870,((MG21-77_v1:0.000000005,(((MG21-48_v1:0.000851132,(MG21-67_v1:0.0,MG21-90_v1:0.0,MG21-118_v1:0.0):0.000000006)0.000:0.000000005,((MG21-103_v1:0.0,MG21-130_v1:0.0,MG21-112_v1:0.0):0.000000006,MG21-131_v1:0.000851059)0.859:0.000850997)0.912:0.000850545,MG21-75_v1:0.000000005)0.784:0.001701633)0.927:0.002548745,(MG21-139_v1:0.000851226,((MG21-27_v1:0.0,MG21-49_v1:0.0,MG21-134_v1:0.0,MG21-122_v1:0.0,MG21-111_v1:0.0,MG21-59_v1:0.0):0.000000005,(MG21-37_v1:0.001699900,MG21-137_v1:0.000849358)0.000:0.000000005)0.924:0.002556385)0.883:0.001706498)0.920:0.002566870)0.997:0.010937191)0.964:0.010799961)1.000:0.042352456,((MG21-31_v1:0.021494184,(((MG21-62_v1:0.000848283,MG21-72_v1:0.001698119)0.000:0.000000005,(MG21-93_v1:0.000000005,(MG21-38_v1:0.004250920,MG21-83_v1:0.000847031)0.801:0.000847389)0.846:0.000850461)0.000:0.000000005,(MG21-63_v1:0.0,MG21-65_v1:0.0):0.000000005)0.981:0.009291047)0.836:0.010868728,((MG21-66_v1:0.0,MG21-28_v2:0.0,MG21-28_v1:0.0,MG21-28_v5:0.0,MG21-28_v3:0.0,MG21-28_v4:0.0):0.014685519,(((MG21-60_v1:0.0,MG21-33_v1:0.0,MG21-92_v1:0.0,MG21-88_v1:0.0,MG21-115_v1:0.0,MG21-107_v1:0.0):0.000000005,(MG21-119_v1:0.000845502,MG21-99_v1:0.000845065)0.000:0.000000005)1.000:0.020052329,(MG21-120_v1:0.004238936,(MG21-102_v1:0.000845568,MG21-110_v1:0.000845884)0.728:0.000866142)0.987:0.009604919)0.775:0.004633330)0.993:0.020119563)0.987:0.032125438)0.789:0.023175500,((MG21-16_v1:0.0,MG21-19_v1:0.0):0.053409022,(MG21-80_v1:0.000000005,(MG21-39_v1:0.014370188,MG21-85_v1:0.001927476)0.872:0.005903231)1.000:0.048052812)0.998:0.035921648)0.401:0.022763503)1.000:0.081957288)0.948:0.043106690)0.994:0.055280075)0.403:0.042286036)1.000:0.142748670,((MG21-79_v1:0.062978274,MG21-1_v1:0.050801889)1.000:0.252778165,((((MG21-46_v1:0.0,MG21-26_v1:0.0):0.021936665,(MG21-87_v1:0.007693572,(MG21-32_v1:0.014092760,MG21-114_v1:0.030701659)0.993:0.016603861)0.990:0.015266887)0.889:0.012080540,((MG21-52_v1:0.019393205,(MG21-151_v1:0.014709948,(MG21-84_v1:0.026168920,(MG21-97_v2:0.0,MG21-97_v1:0.0):0.049085903)0.652:0.008253735)1.000:0.092426183)0.970:0.015641785,MG21-76_v1:0.024261112)0.997:0.025668220)1.000:0.245900884,((MG21-155_v1:0.002583968,(MG21-153_v1:0.000850079,MG21-152_v1:0.000845235)0.851:0.003379585)1.000:0.201171676,(MG21-154_v1:0.194233905,MG21-156_v1:0.261314439)0.933:0.064881968)1.000:0.093693657)0.492:0.043396289)0.999:0.087114112)0.991:0.116162914)0.996:0.088121931,(((MG4-260_v1:0.000000005,MG21-145_v1:0.003210371)1.000:0.258528138,(MG21-159_v1:0.180461385,MG21-150_v1:0.132061678)0.997:0.095568771)1.000:0.205878496,(MG1-32_v1:0.788765821,(((((MG21-43_v1:0.0,MG21-101_v1:0.0):0.000000005,(MG21-106_v1:0.002413459,MG21-96_v1:0.000803798)0.865:0.000802810)1.000:0.071108114,((MG21-35_v1:0.000832944,(MG21-74_v1:0.006492747,MG21-136_v1:0.004846621)0.975:0.005670562)0.733:0.005602280,MG21-100_v1:0.005030892)1.000:0.077682022)1.000:0.150198935,((MG21-14_v1:0.171490443,MG21-12_v1:0.130180549)0.994:0.050472306,((MG21-149_v2:0.0,MG21-149_v1:0.0):0.160648726,(MG21-10_v1:0.024989562,MG21-9_v1:0.027707597)1.000:0.159720835)0.989:0.046690936)1.000:0.083422694)0.865:0.056550646,(MG21-161_v1:0.246561522,(MG21-162_v1:0.008363752,MG21-13_v1:0.008369503)1.000:0.219366159)0.987:0.060215892)0.753:0.057475066)0.591:0.053966723)1.000:0.201601688)0.996:0.075546949,(((((MG15-54_v1:0.0,MG15-43_v1:0.0,MG15-36_v1:0.0,MG15-46_v1:0.0):0.001664176,MG15-159_v1:0.000000005)1.000:0.337731274,((MG15-2_v1:0.000830616,MG15-3_v1:0.000000005)1.000:0.375721458,(MG15-157_v1:0.345691429,(MG15-146_v1:0.027955949,MG15-149_v1:0.010992067)1.000:0.303617660)0.433:0.056082487)0.000:0.034686151)1.000:0.119762296,(((MG15-118_v1:0.035337832,((MG15-13_v1:0.0,MG15-119_v1:0.0):0.019638765,(MG15-97_v1:0.014662545,MG15-107_v1:0.014460187)0.924:0.008815544)0.025:0.013154793)0.984:0.020389450,((((MG15-16_v1:0.0,MG15-60_v1:0.0,MG15-98_v1:0.0,MG15-133_v1:0.0):0.010580787,(MG15-17_v1:0.0,MG15-95_v1:0.0):0.007125172)1.000:0.027504328,((MG15-64_v1:0.0,MG15-132_v1:0.0):0.014236774,MG15-124_v1:0.025268708)0.987:0.011783078)0.587:0.007007568,(MG15-94_v1:0.023813785,(MG15-10_v1:0.000833137,MG15-141_v1:0.000000005)1.000:0.046323898)0.868:0.006675652)0.968:0.017489032)1.000:0.321477391,((MG15-81_v1:0.0,MG15-66_v1:0.0):0.385443596,((((MG15-45_v1:0.0,MG15-117_v1:0.0):0.020706005,MG15-4_v1:0.027062202)0.999:0.040627387,(MG15-112_v1:0.021025800,MG15-67_v1:0.024117059)0.966:0.019699995)1.000:0.221317974,(((MG15-162_v1:0.011380670,(((MG15-26_v1:0.0,MG15-63_v1:0.0):0.000000005,MG15-102_v1:0.000871737)0.987:0.007071785,(((MG15-20_v1:0.0,MG15-104_v1:0.0):0.000873112,((MG15-30_v1:0.0,MG15-24_v1:0.0,MG15-37_v1:0.0,MG15-74_v1:0.0,MG15-38_v1:0.0,MG15-111_v1:0.0,MG15-105_v1:0.0,MG15-109_v1:0.0,MG15-96_v1:0.0,MG15-131_v1:0.0,MG15-100_v1:0.0,MG15-113_v1:0.0):0.000000005,MG15-1_v1:0.000872689)0.800:0.000873370)0.771:0.000872757,((MG15-29_v1:0.0,MG15-85_v1:0.0):0.003499167,((MG15-18_v1:0.0,MG15-79_v1:0.0):0.000871682,(MG15-48_v1:0.0,MG15-106_v3:0.0,MG15-106_v1:0.0,MG15-106_v2:0.0):0.000872246)0.928:0.002620366)0.749:0.000871423)0.735:0.000798116)0.887:0.003533795)0.329:0.003983487,(((((MG15-75_v1:0.0,MG15-55_v1:0.0,MG15-52_v1:0.0,MG15-116_v1:0.0):0.000000005,(MG15-31_v1:0.0,MG15-123_v1:0.0):0.000876026)0.732:0.001113167,(MG15-122_v1:0.010951924,((MG15-86_v1:0.000877795,(((MG15-56_v1:0.0,MG15-89_v1:0.0):0.003530715,((MG15-44_v10:0.0,MG15-69_v1:0.0,MG15-57_v1:0.0,MG15-125_v1:0.0,MG15-44_v7:0.0,MG15-44_v9:0.0,MG15-44_v8:0.0,MG15-44_v5:0.0,MG15-44_v4:0.0,MG15-44_v2:0.0,MG15-44_v1:0.0,MG15-44_v6:0.0,MG15-44_v3:0.0):0.002612062,((MG15-62_v1:0.0,MG15-127_v1:0.0):0.000000005,MG15-139_v1:0.001747997)0.782:0.000890925)0.398:0.000874707)0.764:0.000899590,((MG15-7_v1:0.001749917,((MG15-12_v1:0.0,MG15-88_v1:0.0):0.000000005,(MG15-108_v1:0.0,MG15-61_v1:0.0):0.002627234)0.775:0.002630776)0.760:0.000909698,(MG15-28_v1:0.0,MG15-83_v1:0.0,MG15-19_v1:0.0,MG15-82_v1:0.0,MG15-78_v1:0.0,MG15-11_v1:0.0,MG15-114_v1:0.0,MG15-128_v1:0.0,MG15-80_v1:0.0):0.004346551)0.416:0.000875520)0.947:0.004356215)0.894:0.002966133,(((MG15-47_v1:0.0,MG15-129_v1:0.0):0.000000005,MG15-92_v1:0.000877366)0.000:0.000000005,((MG15-35_v1:0.0,MG15-23_v1:0.0,MG15-59_v1:0.0,MG15-93_v1:0.0,MG15-51_v1:0.0,MG15-99_v1:0.0,MG15-34_v1:0.0,MG15-120_v1:0.0,MG15-110_v1:0.0):0.000000005,(MG15-73_v1:0.0,MG15-22_v1:0.0,MG15-71_v1:0.0,MG15-72_v1:0.0,MG15-76_v1:0.0):0.000878027)0.998:0.007946160)0.983:0.009432177)0.969:0.007311240)0.965:0.009187872)0.994:0.014136371,((MG15-84_v1:0.0,MG15-25_v1:0.0):0.001747322,((MG15-41_v1:0.0,MG15-121_v1:0.0):0.000000005,((MG15-49_v1:0.0,MG15-68_v1:0.0,MG15-9_v1:0.0):0.000872896,((MG15-70_v1:0.0,MG15-21_v1:0.0):0.000872757,MG15-8_v1:0.000873084)0.000:0.000000005)0.000:0.000000005)0.860:0.000871813)0.000:0.000000005)0.863:0.001578213,(MG15-87_v1:0.0,MG15-15_v1:0.0):0.002795719)0.891:0.008291196)1.000:0.308355820,(MG15-130_v1:0.253173807,((MG15-140_v1:0.003603495,((MG15-39_v1:0.0,MG15-101_v1:0.0,MG15-135_v1:0.0):0.001685426,MG15-138_v1:0.000841441)0.586:0.000610400)1.000:0.267797616,((WP_107196622_1_Type_II-C_1089aa:0.067020263,(MG15-137_v1:0.012508369,((MG15-33_v1:0.0,MG15-115_v1:0.0):0.012724186,MG15-136_v1:0.038004183)0.980:0.010500302)0.988:0.031251140)0.182:0.004791423,(MG15-90_v1:0.0,MG15-14_v1:0.0):0.005309069)1.000:0.180063575)0.578:0.044570094)0.042:0.033215113)0.627:0.031989452)0.126:0.036329171)0.960:0.059434889)1.000:0.131946928)1.000:0.122358741,(((MG15-187_v3:0.174883571,(MG15-164_v1:0.245440307,((MG15-186_v1:0.0,MG15-193_v1:0.0):0.096413762,((MG4-265_v2:0.0,MG4-265_v3:0.0,MG4-265_v1:0.0):0.011002868,MG4-262_v1:0.009605102)1.000:0.108757499)1.000:0.091591602)0.898:0.068039811)1.000:0.298154815,(MG49-20_v1:0.234259437,((MG49-14_v1:0.003508398,((MG49-5_v1:0.010070219,(MG49-11_v1:0.004377937,MG49-10_v1:0.007987712)0.853:0.001741319)0.872:0.001672182,(MG49-15_v1:0.012292906,MG49-12_v1:0.000894626)0.753:0.000968347)0.727:0.002762422)0.964:0.012399125,(((MG49-1_v6:0.0,MG15-181_v1:0.0,MG15-181_v2:0.0,MG15-181_v3:0.0,MG15-181_v4:0.0,MG49-1_v5:0.0,MG49-1_v4:0.0,MG49-1_v3:0.0,MG49-1_v2:0.0,MG49-1_v1:0.0):0.000000005,MG15-177_v1:0.000879581)0.991:0.012388604,(MG49-16_v1:0.008999447,MG15-175_v1:0.013795191)0.875:0.011792995)0.838:0.011372871)1.000:0.225677576)1.000:0.249466049)0.197:0.071657942,(((((MG49-32_v1:0.137449233,((MG15-185_v5:0.0,MG15-191_v1:0.0):0.075266980,(MG15-180_v1:0.067390050,(MG15-183_v7:0.013749143,(MG15-166_v1:0.000000005,(MG49-31_v1:0.005075516,((MG15-167_v2:0.0,MG15-167_v1:0.0):0.000000005,(MG15-168_v1:0.000844165,MG15-165_v1:0.001689481)0.000:0.000000005)0.952:0.002535458)0.000:0.000000005)0.955:0.005100175)1.000:0.069722921)0.831:0.019926554)1.000:0.047497085)1.000:0.078666777,((MG15-184_v1:0.000836141,(MG49-6_v1:0.0,MG49-6_v2:0.0):0.000000005)1.000:0.170393013,((MG15-187_v2:0.0,MG15-181_v5:0.0,MG15-187_v1:0.0):0.056480115,MG15-182_v1:0.047921379)1.000:0.118860055)0.999:0.069688751)0.598:0.034086783,((MG15-173_v1:0.0,MG15-174_v1:0.0):0.256299924,(MG15-179_v4:0.121818834,((MG15-185_v2:0.0,MG15-185_v3:0.0,MG49-1_v7:0.0,MG15-185_v4:0.0,MG15-185_v1:0.0):0.053432932,MG15-171_v1:0.035468517)0.954:0.030379582)1.000:0.101651540)0.708:0.041303458)1.000:0.084075616,((MG49-7_v1:0.283387907,(MG15-195_v1:0.0,MG15-188_v1:0.0):0.218203434)1.000:0.156521955,(MG49-4_v1:0.330541681,(MG49-25_v1:0.005402684,(MG15-176_v2:0.001665612,(((MG49-24_v2:0.0,MG49-24_v1:0.0):0.000000005,((MG49-22_v1:0.002889479,(MG49-30_v1:0.000836908,MG49-27_v1:0.000836878)0.000:0.000000005)0.000:0.000000006,(MG49-23_v1:0.000836810,MG49-28_v1:0.000836925)0.742:0.000000005)0.000:0.000000005)0.958:0.003349724,(((MG15-175_v2:0.0,MG15-174_v2:0.0):0.000835486,((MG15-176_v4:0.0,MG15-176_v3:0.0,MG15-179_v2:0.0,MG15-183_v1:0.0,MG15-183_v2:0.0,MG15-183_v3:0.0,MG15-183_v4:0.0,MG15-183_v5:0.0,MG15-183_v6:0.0,MG15-179_v1:0.0,MG15-176_v1:0.0):0.000000005,(MG49-26_v1:0.000835775,(MG15-178_v1:0.0,MG15-179_v3:0.0):0.000000006)0.000:0.000000005)0.624:0.000000005)0.956:0.004098909,(MG49-29_v1:0.002466115,MG15-172_v1:0.001719590)0.879:0.003062801)0.651:0.000399003)0.969:0.004231356)0.814:0.002174277)1.000:0.324635288)0.136:0.040354303)0.978:0.051232282)1.000:0.185735319,((MG49-2_v1:0.026864985,MG49-21_v1:0.017200752)1.000:0.421222650,(MG15-169_v1:0.000540040,MG15-170_v1:0.000856326)1.000:0.755611783)0.980:0.107741588)0.895:0.047944450)0.975:0.057738252)0.956:0.044075373)0.980:0.065678774,((WP_065901900_1_Type_II-C_1091aa:0.000831508,WP_065928594_1_Type_II-C_1091aa:0.000000005)1.000:0.964015349,(WP_120784844_1_Type_II-C_1087aa:0.609887018,(WP_104964710_1_Type_II-C_1105aa:0.294397341,(WP_082918497_1_Type_II-C_1129aa:0.062936066,WP_010014406_1_Type_II-C_1119aa:0.051926937)1.000:0.229166336)0.999:0.162748322)0.587:0.081630037)1.000:0.348466640)0.982:0.065570963)1.000:0.084612413)0.719:0.064880778)0.908:0.053587575)0.810:0.080951364,((((cas9|CAS-II-C|1_uncultured_Termite_group_1_bacterium_phylotype_Rs_D17_uid59059|NC_020419|1032aa:0.561558323,((((MG40-5_v1:0.000000005,((MG40-29_v2:0.0,MG40-29_v1:0.0):0.000942995,MG40-32_v1:0.000000005)0.928:0.002831935)1.000:0.025492373,((MG40-30_v2:0.0,MG40-30_v1:0.0):0.005830230,(MG40-31_v1:0.004881549,(MG40-6_v2:0.0,MG40-6_v1:0.0):0.002928381)0.733:0.001059941)0.414:0.003050257)0.938:0.046816126,(MG40-4_v1:0.050634479,(MG40-3_v2:0.0,MG40-3_v3:0.0,MG40-3_v1:0.0):0.061878986)0.926:0.034225305)1.000:0.959970370,(((MG40-11_v1:0.001451137,(MG40-10_v1:0.002836465,MG40-39_v1:0.023629325)0.835:0.009250575)1.000:0.333543371,(MG40-7_v1:0.188707940,((MG40-64_v1:0.008180122,MG40-93_v3:0.011015597)1.000:0.136667655,(MG40-19_v3:0.035215075,(MG40-70_v2:0.019575262,((MG40-35_v1:0.0,MG40-35_v2:0.0):0.096512214,(MG40-34_v1:0.0,MG40-36_v2:0.0,MG40-36_v1:0.0):0.000000005)0.997:0.015663182)1.000:0.031833628)1.000:0.072714282)1.000:0.179784003)0.998:0.118923887)1.000:0.197807189,((((MG40-47_v1:0.000944673,(MG40-99_v1:0.000000005,MG40-52_v1:0.001917003)0.971:0.004809516)0.994:0.018461711,((MG40-98_v1:0.0,MG40-101_v2:0.0):0.000000005,(MG40-63_v1:0.002878476,((MG40-48_v1:0.0,MG40-54_v5:0.0,MG40-54_v2:0.0):0.002877625,((MG40-68_v2:0.0,MG40-104_v2:0.0,MG40-104_v5:0.0,MG40-104_v3:0.0,MG40-104_v4:0.0):0.000000005,(((MG40-70_v3:0.0,MG40-70_v4:0.0,MG40-70_v1:0.0,MG40-70_v6:0.0,MG40-70_v5:0.0,MG40-155_v1:0.0,MG40-92_v2:0.0,MG40-155_v2:0.0,MG40-94_v1:0.0):0.000000005,MG40-88_v2:0.000959856)0.903:0.000957729,MG40-80_v2:0.000958069)0.000:0.000000005)0.928:0.000000005)0.933:0.003838519)0.860:0.001915846)0.903:0.005871140)0.521:0.006290734,(MG40-67_v1:0.159851858,(((MG40-85_v1:0.000868833,MG40-97_v2:0.002662219)0.932:0.002651892,((MG40-101_v1:0.0,MG40-37_v4:0.0,MG40-37_v5:0.0,MG40-37_v6:0.0,MG40-37_v7:0.0,MG40-37_v3:0.0,MG40-37_v2:0.0,MG40-37_v1:0.0):0.000881094,(MG40-113_v1:0.0,MG40-73_v1:0.0):0.003534044)0.963:0.003553909)0.000:0.000000005,((MG40-74_v1:0.001765077,MG40-87_v1:0.001762484)0.721:0.001055895,((MG40-65_v1:0.0,MG40-65_v2:0.0,MG40-65_v3:0.0):0.005917959,((((MG40-90_v2:0.0,MG40-59_v1:0.0):0.003933924,MG40-53_v1:0.084528521)0.856:0.003945667,((MG40-83_v1:0.000000005,MG40-62_v1:0.000881198)0.990:0.006122224,((MG40-100_v4:0.0,MG40-172_v1:0.0):0.001703911,(MG40-41_v1:0.000000006,((((MG40-69_v3:0.0,MG40-69_v5:0.0,MG40-69_v7:0.0,MG40-69_v8:0.0,MG40-142_v2:0.0,MG40-142_v1:0.0,MG40-69_v6:0.0,MG40-54_v6:0.0,MG40-69_v1:0.0,MG40-42_v3:0.0,MG40-54_v4:0.0,MG40-42_v4:0.0,MG40-69_v2:0.0,MG40-54_v1:0.0):0.000000005,MG40-54_v3:0.000000005)0.801:0.000879308,((MG40-45_v1:0.001757040,(MG40-86_v2:0.0,MG40-88_v1:0.0):0.003533921)0.898:0.001765981,(((((MG40-76_v1:0.000000006,(MG40-82_v1:0.000000005,((MG40-79_v1:0.000880272,MG40-50_v1:0.001096877)0.000:0.000000005,((MG40-105_v1:0.0,MG40-105_v3:0.0,MG40-116_v3:0.0,MG40-38_v11:0.0,MG40-105_v2:0.0,MG40-116_v5:0.0,MG40-116_v1:0.0,MG40-116_v2:0.0,MG40-116_v6:0.0,MG40-137_v5:0.0,MG40-151_v1:0.0,MG40-38_v12:0.0,MG40-137_v2:0.0,MG40-116_v4:0.0,MG40-38_v13:0.0,MG40-137_v3:0.0,MG40-137_v1:0.0,MG40-38_v10:0.0,MG40-137_v6:0.0,MG40-151_v2:0.0,MG40-137_v4:0.0,MG40-38_v8:0.0,MG40-38_v6:0.0,MG40-38_v3:0.0,MG40-51_v1:0.0,MG40-38_v7:0.0,MG40-38_v5:0.0,MG40-60_v1:0.0,MG40-38_v4:0.0,MG40-78_v1:0.0,MG40-38_v2:0.0,MG40-38_v9:0.0,MG40-38_v1:0.0):0.000000005,MG40-38_v14:0.000000005)0.000:0.000000005)0.909:0.001761250)0.957:0.002642786)0.708:0.000879091,((MG40-46_v14:0.0,MG40-46_v9:0.0,MG40-46_v6:0.0,MG40-46_v5:0.0,MG40-46_v11:0.0,MG40-44_v1:0.0,MG40-46_v4:0.0,MG40-46_v8:0.0):0.006019936,((MG40-78_v2:0.000000005,MG40-80_v1:0.000000005)0.875:0.001919959,((MG40-92_v1:0.0,MG40-90_v1:0.0):0.000000005,((MG40-42_v7:0.0,MG40-42_v8:0.0,MG40-43_v2:0.0,MG40-42_v2:0.0,MG40-42_v6:0.0,MG40-42_v5:0.0,MG40-42_v1:0.0,MG40-43_v1:0.0):0.000880590,(MG40-57_v2:0.0,MG40-57_v1:0.0):0.000881946)0.988:0.004413736)0.954:0.004253518)0.078:0.001758729)0.750:0.001033119)0.000:0.000000006,MG40-77_v2:0.007070752)0.967:0.003524409,((MG40-46_v15:0.0,MG40-46_v16:0.0,MG40-46_v18:0.0,MG40-46_v19:0.0,MG40-46_v17:0.0,MG40-86_v1:0.0,MG40-46_v1:0.0,MG40-46_v7:0.0,MG40-46_v10:0.0,MG40-46_v12:0.0,MG40-46_v3:0.0,MG40-46_v2:0.0,MG40-46_v13:0.0):0.000000005,((MG40-97_v1:0.0,MG40-134_v1:0.0,MG40-95_v1:0.0):0.000000005,(MG40-51_v2:0.004404520,((MG40-112_v1:0.0,MG40-55_v8:0.0,MG40-55_v9:0.0,MG40-55_v11:0.0,MG40-148_v1:0.0,MG40-55_v10:0.0,MG40-163_v1:0.0,MG40-68_v1:0.0,MG40-55_v3:0.0,MG40-55_v5:0.0,MG40-55_v7:0.0,MG40-55_v6:0.0,MG40-55_v4:0.0):0.000000005,MG40-75_v1:0.001768994)0.772:0.000879610)0.767:0.000880242)0.940:0.000879487)0.944:0.001760471)0.000:0.000000005,(((MG40-49_v7:0.0,MG40-102_v3:0.0,MG40-102_v2:0.0,MG40-49_v8:0.0,MG40-49_v9:0.0,MG40-49_v12:0.0,MG40-49_v10:0.0,MG40-49_v11:0.0,MG40-102_v4:0.0,MG40-49_v13:0.0,MG40-146_v1:0.0,MG40-102_v1:0.0,MG40-49_v14:0.0,MG40-140_v1:0.0,MG40-49_v15:0.0,MG40-49_v6:0.0,MG40-49_v3:0.0,MG40-49_v5:0.0,MG40-77_v1:0.0,MG40-66_v1:0.0,MG40-49_v4:0.0,MG40-55_v1:0.0,MG40-66_v2:0.0,MG40-49_v1:0.0,MG40-49_v2:0.0,MG40-55_v2:0.0,MG40-174_v1:0.0,MG40-49_v16:0.0):0.000000005,MG40-58_v1:0.000879820)0.000:0.000000005,(MG40-111_v2:0.0,MG40-111_v1:0.0,MG40-72_v1:0.0):0.000880059)0.000:0.000000005)0.847:0.000880337)0.000:0.000000005)0.920:0.001761122,((MG40-104_v1:0.0,MG40-101_v3:0.0):0.000000005,(MG40-43_v3:0.001762050,(MG40-84_v1:0.007834769,MG40-56_v1:0.000533427)0.732:0.000348079)0.000:0.000000005)0.927:0.000882101)0.000:0.000000005)0.747:0.000940166)0.948:0.003540591)0.755:0.001008426)0.357:0.002672972,(MG40-71_v1:0.000881462,MG40-91_v1:0.000000005)0.735:0.000928788)0.951:0.005195376)0.975:0.006551830)0.842:0.007790286)0.900:0.017687184)1.000:0.086261460)1.000:0.285363477,(((MG40-69_v4:0.041411513,((MG40-15_v2:0.0,MG40-15_v1:0.0,MG40-15_v3:0.0):0.000635280,MG40-40_v1:0.002139542)0.334:0.005742367)1.000:0.142914795,(((MG40-17_v1:0.020835966,MG40-21_v1:0.002999422)1.000:0.026817341,((MG40-23_v1:0.0,MG40-23_v2:0.0):0.001880155,((MG40-19_v2:0.0,MG40-19_v1:0.0):0.001881560,MG40-25_v1:0.008466564)0.834:0.001657673)0.573:0.000217781)0.414:0.006837020,MG40-28_v1:0.010225350)1.000:0.166023877)1.000:0.128061272,(((MG40-8_v1:0.134023936,(((MG40-93_v1:0.0,MG40-93_v2:0.0,MG40-61_v1:0.0):0.088434658,MG40-102_v5:0.097588532)1.000:0.163829293,((MG40-1_v3:0.0,MG40-1_v2:0.0,MG40-1_v6:0.0,MG40-1_v4:0.0,MG40-1_v5:0.0,MG40-1_v8:0.0,MG40-1_v7:0.0,MG40-1_v1:0.0):0.001539562,MG40-89_v1:0.000000006)1.000:0.080758855)0.388:0.018440278)1.000:0.071346396,MG40-60_v2:0.165922164)0.973:0.045764639,(MG40-2_v1:0.114809643,MG40-12_v1:0.284654366)1.000:0.192163403)0.861:0.046472522)0.997:0.089410861)0.999:0.134056602)0.981:0.164836335)0.998:0.182339742)0.990:0.114818084,((Ghc2_979aa:0.510068144,WP_066045006_1_Type_II-C_1054aa:0.702923204)0.998:0.153694582,((MG40-81_v1:0.332594272,(MG40-96_v1:0.011040827,((MG40-66_v3:0.0,MG40-100_v2:0.0,MG40-100_v1:0.0,MG40-100_v3:0.0):0.002526512,MG40-94_v2:0.012051018)0.086:0.005868301)1.000:0.228519028)1.000:0.267203582,(((MG73-6_v2:0.0,MG73-6_v1:0.0):0.017931397,((((MG73-2_v2:0.0,MG73-2_v1:0.0):0.001869001,MG73-4_v1:0.008090671)0.901:0.003637214,((MG73-7_v1:0.000000005,MG73-3_v1:0.000897362)0.986:0.006485117,MG73-8_v1:0.006162509)0.450:0.001070483)0.477:0.003050703,(MG73-9_v1:0.008308773,MG73-5_v1:0.008847199)0.753:0.003701061)0.923:0.012787639)1.000:0.325295851,(MG73-10_v1:0.129418078,(MG73-1_v2:0.0,MG73-1_v1:0.0):0.158972045)1.000:0.191679287)1.000:0.598766545)0.638:0.057677206)0.742:0.063341264)0.761:0.047462681,(WP_077538522_1_Type_II-C_1111aa:0.510302510,(MG112-12_v1:0.220210633,((MG112-28_v1:0.0,MG112-29_v2:0.0,MG112-29_v1:0.0):0.352256958,(MG112-3_v1:0.397375280,((MG112-7_v1:0.239996963,(MG112-8_v1:0.161538032,(((MG112-25_v2:0.0,MG112-25_v3:0.0,MG112-25_v1:0.0):0.102988893,MG112-9_v1:0.141941838)0.990:0.046052587,((MG112-21_v1:0.101365385,((MG112-1_v1:0.138778384,(MG112-11_v1:0.000000005,MG112-10_v1:0.000832706)1.000:0.155374044)0.955:0.064395356,(MG112-16_v1:0.141522310,(((MG112-20_v1:0.001767717,((MG112-19_v1:0.001600215,((MG112-27_v2:0.0,MG112-27_v1:0.0):0.000000005,(MG112-23_v1:0.000837099,MG112-26_v1:0.003371239)0.892:0.001682058)0.000:0.000000005)0.000:0.000000006,MG112-6_v1:0.000839146)0.897:0.000838856)0.000:0.000000006,(MG112-20_v2:0.0,MG112-15_v4:0.0,MG112-15_v1:0.0,MG112-20_v3:0.0,MG112-15_v3:0.0):0.000000005)0.911:0.000000005,MG112-18_v1:0.001677092)1.000:0.129814950)0.932:0.056196949)0.441:0.028782092)0.961:0.029337683,MG112-2_v1:0.179663195)0.958:0.034409673)0.613:0.020340900)0.250:0.024090224)0.796:0.035036591,(MG112-4_v2:0.297768062,(((MG112-22_v1:0.000000005,((MG112-15_v2:0.0,MG112-17_v1:0.0):0.000804564,MG112-24_v1:0.000804778)0.000:0.000000005)1.000:0.135906471,(MG112-14_v1:0.129736053,(MG112-5_v1:0.0,MG112-4_v1:0.0):0.177037278)0.876:0.042182834)0.963:0.043061511,MG112-13_v1:0.258657846)0.857:0.034450094)0.957:0.043561330)0.777:0.068428835)0.453:0.053873237)0.989:0.080371036)0.996:0.160608635)1.000:0.632890797)0.395:0.063669699,((Ghy3_972aa:0.551557849,(KFL34573_1_Type_II-_1049aa:0.364589500,cas9|CAS-II-C|Wolinella_succinogenes_DSM_1740_uid61591|NC_005090|1059aa:0.320945185)1.000:0.383090472)1.000:0.252587812,((WP_083986130_1_Type_II-C_970aa:0.359779350,(WP_013022389_1_Type_II-C_1024aa:0.000000005,cas9|CAS-II-C|Helicobacter_mustelae_12198_uid46647|NC_013949|1024aa:0.000934816)1.000:0.321977421)1.000:0.360320153,((((WP_058914657_1_Type_II-C_965aa:0.005987978,WP_071609185_1_Type_II-C_977aa:0.015741839)0.163:0.004555419,WP_115784888_1_Type_II-C_965aa:0.003631803)0.794:0.002761291,WP_107127902_1_Type_II-C_965aa:0.001623503)1.000:0.679567625,((WP_027305220_1_Type_II-C_1032aa:0.272858306,(((WP_015453612_1_Type_II-C_1023aa:0.003003356,WP_110581844_1_Type_II-C_1023aa:0.001585422)0.933:0.006332362,(WP_104717230_1_Type_II-C_1023aa:0.010357258,cas9|CAS-II-C|Helicobacter_cinaedi_PAGU611_uid162219|NC_017761|1023aa:0.012254882)0.000:0.002757318)1.000:0.333969780,(WP_034342349_1_Type_II-C_1036aa:0.096855109,WP_108911279_1_Type_II-C_1082aa:0.149760824)1.000:0.149578299)0.333:0.053864223)1.000:0.101242987,(WP_104745660_1_Type_II-C_1034aa:0.450259659,(((((WP_052802742_1_Type_II-C_984aa:0.002921042,(WP_002819067_1_Type_II-C_984aa:0.002924799,WP_071319729_1_Type_II-C_984aa:0.003903088)0.734:0.001950145)0.000:0.000000005,(((WP_002855546_1_Type_II-C_961aa:0.000000005,WP_021137704_1_Type_II-C_987aa:0.000000005)0.986:0.006766239,(WP_052805507_1_Type_II-C_984aa:0.001944419,WP_012006786_1_Type_II-C_984aa:0.002926759)0.959:0.003978863)0.414:0.001941493,WP_057034899_1_Type_II-C_984aa:0.001045420)0.946:0.004792020)0.899:0.001941713,WP_070306793_1_Type_II-C_984aa:0.001948321)0.748:0.002884478,(((WP_002916466_1_Type_II-C_987aa:0.013547810,(WP_002780990_1_Type_II-C_984aa:0.000000005,(WP_002890122_1_Type_II-C_987aa:0.000000005,(WP_002886998_1_Type_II-C_987aa:0.000968897,WP_015016497_1_Type_II-C_987aa:0.000968841)0.000:0.000000005)0.988:0.004885245)0.762:0.008944119)0.408:0.001159234,((((((((WP_020836910_1_Type_II-C_984aa:0.000972237,WP_002799306_1_Type_II-C_984aa:0.000000005)0.000:0.000000005,(WP_042635940_1_Type_II-C_984aa:0.000000005,WP_070300721_1_Type_II-C_987aa:0.001932350)0.914:0.001932051)0.761:0.000000005,WP_002883590_1_Type_II-C_984aa:0.001943117)0.917:0.001934270,WP_052805632_1_Type_II-C_984aa:0.002917528)0.000:0.000000005,WP_038400688_1_Type_II-C_984aa:0.001943637)0.785:0.000965345,(WP_107128025_1_Type_II-C_984aa:0.000974097,((WP_002855697_1_Type_II-C_984aa:0.001950176,((WP_002851159_1_Type_II-C_987aa:0.002900165,(YP_002344900_1_Type_II-C_984aa:0.000000005,(WP_075867373_1_Type_II-C_984aa:0.000970896,(WP_052784881_1_Type_II-C_984aa:0.000971050,cas9|CAS-II-C|Campylobacter_jejuni_NCTC_11168___ATCC_700819_uid57587|NC_002163|984aa:0.000971006)0.000:0.000000005)0.000:0.000000005)0.802:0.000972258)0.766:0.000964871,(WP_002858341_1_Type_II-C_984aa:0.000971561,(WP_041160257_1_Type_II-C_984aa:0.000971629,(WP_002895475_1_Type_II-C_984aa:0.000000005,(WP_126418076_1_Type_II-C_984aa:0.000971422,WP_052834735_1_Type_II-C_984aa:0.000971559)0.000:0.000000005)0.508:0.000000005)0.000:0.000000005)0.890:0.001946663)0.881:0.001934648)0.874:0.001936359,WP_032586895_1_Type_II-C_987aa:0.002903383)0.880:0.001932087)0.925:0.002899557)0.500:0.000965857,WP_069360684_1_Type_II-C_984aa:0.000000005)0.000:0.000000006,(((WP_038814334_1_Type_II-C_987aa:0.000000005,WP_115794652_1_Type_II-C_987aa:0.001933008)0.906:0.001934131,(WP_115766867_1_Type_II-C_984aa:0.001945963,(WP_126655109_1_Type_II-C_984aa:0.001949251,WP_069176623_1_Type_II-C_987aa:0.002905119)0.880:0.001934356)0.768:0.000968083)0.750:0.000965926,WP_022552435_1_Type_II-C_984aa:0.006827082)0.951:0.003878840)0.976:0.005598786)0.813:0.001988634,WP_044306279_1_Type_II-C_987aa:0.009726124)0.000:0.000000005)1.000:0.308819339,(Cco_1002aa:0.105993431,(WP_044598268_1_Type_II-C_995aa:0.030580442,(WP_039625276_1_Type_II-C_997aa:0.077631017,WP_039666904_1_Type_II-C_995aa:0.045080762)0.951:0.018660766)0.996:0.048928131)1.000:0.215428479)0.983:0.074110726)0.073:0.031435542)0.993:0.127880015)0.993:0.131908302)1.000:0.410004225)0.887:0.119251798)0.282:0.086774768)0.945:0.083758585,(((((MG17-3_v4:0.0,MG17-3_v9:0.0,MG17-3_v7:0.0,MG17-3_v2:0.0,MG17-3_v6:0.0,MG17-3_v10:0.0,MG17-3_v5:0.0,MG17-3_v1:0.0,MG17-3_v8:0.0,MG17-2_v1:0.0):0.001640563,(MG17-3_v3:0.011342675,(MG17-5_v2:0.0,MG17-4_v1:0.0,MG17-2_v2:0.0,MG17-4_v2:0.0):0.000000005)0.000:0.000000005)1.000:0.518456793,((MG17-16_v1:0.213861398,((MG17-1_v3:0.0,MG17-1_v1:0.0,MG17-1_v2:0.0):0.200489548,MG17-14_v1:0.183265516)1.000:0.106796897)1.000:0.232745565,(((MG17-7_v3:0.0,MG17-6_v1:0.0,MG17-7_v2:0.0):0.072766876,(MG17-5_v1:0.001641253,MG17-7_v1:0.000000005)1.000:0.086507284)1.000:0.195182552,(MG17-8_v1:0.193594171,MG17-15_v1:0.227246436)0.996:0.097821290)1.000:0.218514067)0.973:0.148839119)1.000:0.358375257,((((MG17-17_v2:0.0,MG17-19_v4:0.0,MG17-19_v5:0.0,MG17-19_v8:0.0,MG17-19_v3:0.0,MG17-19_v6:0.0,MG17-19_v2:0.0,MG17-19_v7:0.0,MG17-19_v1:0.0,MG17-17_v1:0.0):0.000000005,MG17-9_v1:0.002610215)1.000:0.417639691,((((((MG74-49_v1:0.021560171,MG74-50_v1:0.000861214)1.000:0.016734234,(MG74-9_v1:0.000000005,((MG74-38_v1:0.001747885,(MG74-20_v1:0.005267369,(MG74-43_v1:0.000000005,(MG74-44_v1:0.000873569,MG74-45_v1:0.000000005)0.873:0.000874530)0.774:0.000869354)0.868:0.001756731)0.992:0.007026402,MG74-34_v1:0.001730358)0.988:0.006157507)0.947:0.004806165)0.986:0.008040214,(MG74-41_v1:0.002994003,MG74-40_v1:0.003140591)0.072:0.001717691)1.000:0.023916411,(MG74-25_v1:0.000869268,(MG74-15_v1:0.000000005,MG74-27_v1:0.002608526)0.796:0.000869177)0.842:0.000869826)0.000:0.000000005,MG74-48_v1:0.008742832)0.908:0.010317098,(((((MG74-6_v1:0.002620640,(MG74-13_v1:0.000000005,(MG74-26_v1:0.001736568,(MG74-12_v1:0.001739058,(((((MG74-24_v1:0.001244761,MG74-33_v1:0.000000005)0.976:0.003478767,MG74-36_v1:0.000869360)0.796:0.000867589,(MG74-17_v1:0.000000005,MG74-19_v1:0.001630806)0.914:0.003477554)0.000:0.000000006,MG74-3_v1:0.000867688)0.784:0.000867887,(MG74-31_v1:0.002606084,(MG74-16_v1:0.000868058,((MG74-1_v1:0.000000005,MG74-4_v1:0.000868244)0.854:0.000868050,(((MG74-32_v1:0.000872652,MG74-21_v1:0.008127785)0.777:0.000864828,MG74-22_v1:0.000868501)0.000:0.000000006,MG74-37_v1:0.000868481)0.867:0.000868509)0.000:0.000000005)0.879:0.000868699)0.000:0.000000005)0.000:0.000000005)0.000:0.000000005)0.000:0.000000005)0.846:0.000867931)0.000:0.000000005,MG74-11_v1:0.001736469)0.959:0.005705481,(MG74-7_v1:0.000868710,MG74-30_v1:0.000000005)0.995:0.011240225)0.934:0.004353174,MG74-2_v1:0.006973284)0.900:0.005997155,MG74-18_v1:0.001904350)0.867:0.007960890)1.000:0.508144458)1.000:0.308267418,((((MG17-12_v2:0.0,MG17-12_v3:0.0,MG17-10_v1:0.0):0.041378504,MG17-13_v1:0.015471163)0.876:0.024363520,(MG17-12_v1:0.047366364,MG17-11_v1:0.096358132)0.922:0.029403283)1.000:0.571743652,((cas9|CAS-II-C|Sphingomonas_MM_1_uid193771|NC_020561|1053aa:0.209155212,(WP_041249387_1_Type_II-C_1046aa:0.184233701,cas9|CAS-II-C|Tistrella_mobilis_KA081020_065_uid167486|NC_017958|1049aa:0.212629541)0.983:0.090847009)1.000:0.297280000,(WP_003611034_1_Type_II-C_1082aa:0.388023549,(cas9|CAS-II-C|Rhodopseudomonas_palustris_BisB5_uid58441|NC_007958|1064aa:0.085875003,cas9|CAS-II-C|Rhodopseudomonas_palustris_BisB18_uid58443|NC_007925|1066aa:0.100613170)1.000:0.340140593)0.989:0.135835479)0.997:0.189082845)0.861:0.123037385)0.700:0.115354921)1.000:0.440445261,((MG14-249_v1:0.607189229,(((MG14-256_v1:0.089967232,MG14-257_v1:0.067938339)1.000:0.155946449,(((MG14-117_v2:0.0,MG14-224_v1:0.0,MG14-117_v1:0.0):0.000000005,(MG14-88_v1:0.0,MG14-69_v2:0.0,MG14-69_v1:0.0):0.001833991)1.000:0.226613699,(MG14-3_v1:0.081398607,(((MG14-168_v1:0.0,MG14-63_v1:0.0):0.026713122,(MG14-81_v1:0.000000005,MG14-9_v1:0.000000005)1.000:0.029899570)1.000:0.080764192,((((((MG14-61_v1:0.0,MG14-205_v1:0.0):0.001881545,((MG14-90_v1:0.0,MG14-215_v1:0.0):0.000000005,MG14-145_v1:0.001883337)0.000:0.000000005)0.000:0.000000005,(MG14-101_v1:0.0,MG14-218_v1:0.0):0.003770458)0.000:0.000000006,((((MG14-100_v1:0.0,MG14-189_v1:0.0):0.000940453,(MG14-85_v1:0.0,MG14-84_v1:0.0,MG14-107_v1:0.0,MG14-40_v1:0.0,MG14-163_v1:0.0,MG14-185_v1:0.0):0.000000005)0.000:0.000000005,((MG14-135_v2:0.0,MG14-228_v1:0.0,MG14-135_v1:0.0):0.000940637,(MG14-200_v1:0.000940723,(MG14-187_v1:0.0,MG14-125_v1:0.0):0.000940593)0.000:0.000000005)0.000:0.000000005)0.000:0.000000005,(MG14-196_v1:0.000000005,(MG14-128_v1:0.0,MG14-216_v1:0.0):0.000968123)0.628:0.000000213)0.822:0.000940179)1.000:0.020261658,((MG14-76_v1:0.0,MG14-238_v1:0.0):0.003589867,((MG14-1_v2:0.0,MG14-1_v3:0.0,MG14-1_v1:0.0):0.000000005,MG14-79_v1:0.000938140)0.883:0.002042569)0.712:0.000943234)0.733:0.005761188,(((((((MG14-42_v1:0.001875109,MG14-153_v1:0.000000005)0.894:0.001875474,(MG14-112_v1:0.0,MG14-217_v1:0.0):0.003761703)0.771:0.000937364,(MG14-41_v1:0.0,MG14-175_v1:0.0):0.003753545)0.000:0.000000006,(((MG14-83_v1:0.0,MG14-188_v1:0.0):0.001876418,(((MG14-114_v1:0.0,MG14-176_v1:0.0):0.005650282,(MG14-155_v1:0.0,MG14-91_v1:0.0):0.002821315)0.765:0.000928975,((MG14-57_v1:0.0,MG14-173_v1:0.0,MG14-66_v1:0.0,MG14-229_v1:0.0):0.000000005,((MG14-126_v1:0.0,MG14-122_v1:0.0,MG14-198_v1:0.0,MG14-199_v1:0.0):0.004704384,MG14-162_v1:0.000000005)0.418:0.000936721)0.857:0.000936780)0.000:0.000000005)0.869:0.000936914,(MG14-178_v1:0.001876633,((MG14-186_v1:0.003756357,MG14-193_v1:0.000937108)0.000:0.000000006,(MG14-45_v1:0.0,MG14-131_v1:0.0,MG14-35_v1:0.0):0.000000005)0.890:0.001878541)0.781:0.000935695)0.000:0.000000005)0.822:0.000968617,(((MG14-136_v1:0.0,MG14-197_v1:0.0):0.002853622,((MG14-221_v1:0.0,MG14-222_v1:0.0):0.000000005,MG14-134_v1:0.001875177)0.990:0.006559679)0.504:0.001873422,((MG14-95_v1:0.0,MG14-236_v1:0.0):0.006410767,(((MG14-87_v1:0.0,MG14-183_v1:0.0):0.004158624,(MG14-64_v1:0.0,MG14-157_v1:0.0,MG14-55_v1:0.0,MG14-159_v1:0.0,MG14-156_v1:0.0):0.058107522)0.979:0.011535824,((MG14-37_v1:0.0,MG14-171_v1:0.0,MG14-172_v1:0.0,MG14-191_v1:0.0):0.000000005,MG14-58_v1:0.000936730)0.975:0.008009287)0.998:0.015591900)0.844:0.002026107)0.000:0.000000005)0.928:0.004669017,(((((MG14-89_v1:0.0,MG14-239_v1:0.0):0.003769194,(MG14-230_v2:0.0,MG14-138_v1:0.0,MG14-230_v1:0.0):0.008594000)0.994:0.008200091,(MG14-226_v1:0.002815344,((MG14-130_v1:0.0,MG14-232_v1:0.0):0.000000005,((MG14-109_v1:0.0,MG14-227_v1:0.0):0.006533109,((MG14-132_v1:0.0,MG14-203_v1:0.0):0.000936077,(MG14-80_v1:0.000936211,((MG14-77_v1:0.0,MG14-206_v1:0.0):0.001872625,MG14-235_v1:0.000000005)0.000:0.000000005)0.791:0.000935917)0.747:0.001202828)0.722:0.006374970)0.566:0.004695125)0.754:0.001220080)0.395:0.003108045,((MG14-118_v1:0.0,MG14-237_v1:0.0):0.014185492,(MG14-60_v1:0.0,MG14-213_v1:0.0):0.006092652)0.960:0.007722745)1.000:0.022974712,((MG14-94_v1:0.0,MG14-110_v1:0.0,MG14-209_v1:0.0,MG14-210_v1:0.0):0.004775999,(((MG14-111_v1:0.0,MG14-179_v1:0.0):0.001872952,((MG14-38_v1:0.0,MG14-207_v1:0.0):0.000936999,(MG14-93_v1:0.0,MG14-182_v1:0.0):0.004692259)0.756:0.000936095)0.772:0.000939782,(MG14-231_v1:0.006604074,(MG14-86_v1:0.000936088,MG14-233_v1:0.000000005)0.976:0.005651566)0.866:0.001860729)0.746:0.000850810)1.000:0.024640222)0.971:0.013083599)0.306:0.002286900,((MG14-202_v1:0.010724200,((MG14-72_v1:0.0,MG14-169_v1:0.0):0.003775496,MG14-181_v1:0.000942470)0.000:0.000000006)0.932:0.013445094,(((MG14-65_v1:0.0,MG14-220_v1:0.0):0.007589120,((MG14-50_v1:0.0,MG14-223_v1:0.0):0.004704121,MG14-121_v1:0.002820741)0.857:0.002159861)0.913:0.005283586,((MG14-116_v1:0.000933225,MG14-225_v1:0.000000005)0.951:0.005331783,((MG14-12_v1:0.000934563,MG14-14_v1:0.000000005)0.741:0.001012355,((MG14-154_v1:0.0,MG14-26_v1:0.0,MG14-16_v1:0.0,MG14-21_v1:0.0,MG14-32_v1:0.0):0.007507539,((MG14-149_v1:0.0,MG14-102_v1:0.0,MG14-18_v1:0.0,MG14-29_v1:0.0):0.021078733,((MG14-148_v1:0.0,MG14-161_v1:0.0,MG14-22_v1:0.0,MG14-11_v1:0.0):0.000000005,MG14-25_v1:0.001878329)0.722:0.000935451)0.922:0.002857884)0.974:0.006570699)0.999:0.013284645)0.999:0.014889379)0.930:0.006391168)0.810:0.002237917)0.625:0.001910656)1.000:0.052933125)0.993:0.044339322)1.000:0.095197830)0.700:0.065583473)1.000:0.411601180,((MG14-167_v1:0.0,MG14-30_v1:0.0):0.698209207,((MG14-242_v1:0.000916095,((MG14-243_v3:0.0,MG14-245_v1:0.0,MG14-243_v1:0.0,MG14-243_v2:0.0):0.000000005,(MG14-244_v1:0.0,MG14-244_v2:0.0):0.000000006)0.231:0.000000005)1.000:0.353276658,((((MG14-152_v1:0.286562621,(MG14-240_v1:0.348504382,(MG14-254_v1:0.001614040,((MG14-246_v6:0.0,MG14-246_v5:0.0,MG14-246_v4:0.0,MG14-246_v2:0.0,MG14-246_v3:0.0,MG14-246_v1:0.0,MG14-250_v1:0.0):0.000000005,((MG14-259_v11:0.0,MG14-259_v7:0.0,MG14-259_v5:0.0,MG14-259_v4:0.0,MG14-259_v8:0.0,MG14-259_v9:0.0,MG14-259_v10:0.0,MG14-259_v6:0.0,MG14-259_v12:0.0,MG14-259_v2:0.0,MG14-259_v1:0.0,MG14-259_v3:0.0):0.001869307,MG14-262_v1:0.000000005)0.081:0.000000273)0.775:0.001190698)1.000:0.173306329)1.000:0.120194197)0.972:0.053376336,((MG14-143_v1:0.0,MG14-34_v1:0.0):0.161417309,((MG14-241_v2:0.0,MG14-241_v1:0.0):0.131756074,((MG14-52_v1:0.0,MG14-190_v1:0.0):0.097152269,(((MG14-119_v1:0.0,MG14-180_v1:0.0):0.100118047,((MG14-150_v1:0.0,MG14-56_v1:0.0):0.008794365,(MG14-142_v1:0.012884916,((MG14-137_v1:0.0,MG14-53_v1:0.0):0.001904760,(MG14-99_v1:0.0,MG14-204_v1:0.0):0.003823822)0.996:0.011528571)0.250:0.004429491)0.998:0.027769737)0.718:0.009333274,((MG14-164_v1:0.021407499,((MG14-82_v1:0.001912625,(((MG14-151_v1:0.0,MG14-33_v1:0.0):0.004801776,MG14-115_v1:0.021229223)0.991:0.007674088,(MG14-165_v1:0.002870777,MG14-13_v1:0.000000005)0.967:0.004795095)0.000:0.000000005)0.999:0.013638971,(MG14-20_v1:0.000961713,(MG14-141_v1:0.001909631,(MG14-160_v1:0.0,MG14-7_v1:0.0):0.005775447)0.960:0.004816441)0.735:0.000832341)1.000:0.029814148)0.834:0.014442367,((MG14-96_v1:0.0,MG14-8_v1:0.0):0.071235686,(MG14-158_v1:0.0,MG14-24_v1:0.0):0.003968181)1.000:0.038307956)0.780:0.012638019)0.999:0.054990792)0.992:0.058601177)0.966:0.052341056)0.473:0.032012442)0.983:0.054959366,MG14-255_v1:0.246690245)0.999:0.111733054,(((MG14-68_v1:0.0,MG14-177_v1:0.0):0.010682661,((MG14-261_v6:0.0,MG14-261_v7:0.0,MG14-261_v3:0.0,MG14-261_v5:0.0,MG14-261_v8:0.0,MG14-261_v10:0.0,MG14-261_v11:0.0,MG14-261_v9:0.0,MG14-261_v2:0.0,MG14-261_v1:0.0,MG14-261_v4:0.0):0.000000005,MG14-260_v1:0.000949008)0.996:0.014366786)1.000:0.062384095,((MG14-253_v3:0.0,MG14-253_v1:0.0,MG14-253_v4:0.0,MG14-253_v2:0.0):0.060713788,((MG14-248_v2:0.0,MG14-248_v1:0.0,MG14-251_v1:0.0):0.034434863,MG14-258_v1:0.044189859)0.991:0.043530193)0.560:0.028526915)1.000:0.249152792)0.926:0.064947358)0.994:0.113960203)0.644:0.089321663)0.194:0.070780922)0.930:0.093382612,((MG14-106_v1:0.227497223,(MG14-105_v1:0.0,MG14-234_v1:0.0):0.176812655)1.000:0.498983634,((MG14-5_v1:0.017409498,MG14-2_v1:0.029497445)1.000:0.274545086,((MG14-73_v1:0.007697029,MG14-54_v1:0.010104678)1.000:0.341031057,(((MG14-140_v1:0.000000005,MG14-98_v1:0.002714189)0.993:0.031895914,(MG14-15_v1:0.030709708,((MG14-62_v1:0.0,MG14-192_v1:0.0):0.049132797,((MG14-92_v1:0.0,MG14-208_v1:0.0):0.011890617,(MG14-74_v1:0.008275898,MG14-219_v1:0.005345571)0.683:0.004181810)0.982:0.015222782)0.186:0.015073441)0.953:0.026030626)1.000:0.399651069,(MG14-36_v1:0.015454545,(MG14-39_v1:0.012304850,MG14-108_v1:0.017839601)0.923:0.018862913)1.000:0.274342826)0.623:0.056647913)0.839:0.079167717)1.000:0.540555002)0.809:0.117157308)1.000:0.739675425)0.892:0.113921001)1.000:0.225145581)0.754:0.074577619)1.000:0.173470168)1.000:0.182359283,(((MG116-2_v1:1.210603403,WP_008738269_1_Type_II-C_1113aa:1.251353208)0.499:0.105269573,(MG6-22_v1:1.263900724,(Csa_1443aa:1.068771222,cas9|CAS-II-C|Rhodospirillum_rubrum_ATCC_11170_uid57655|NC_007643|1173aa:1.048762198)0.636:0.129444395)0.958:0.175618032)0.965:0.130385501,(((MG116-10_v1:0.079977094,(((MG116-14_v1:0.000000005,(((MG116-9_v2:0.0,MG116-9_v1:0.0):0.015382385,MG116-6_v1:0.008516027)0.999:0.016819931,(MG116-11_v1:0.038963272,(MG116-12_v1:0.013510088,MG116-13_v1:0.014279112)1.000:0.018062327)0.162:0.001178008)1.000:0.020167774)0.995:0.010858816,(MG116-7_v2:0.0,MG116-7_v3:0.0,MG116-7_v1:0.0):0.000000005)0.828:0.000894218,(MG116-15_v1:0.0,MG116-8_v3:0.0,MG116-8_v2:0.0,MG116-8_v4:0.0,MG116-8_v1:0.0):0.000000005)0.946:0.044435881)1.000:0.977215734,(cas9|CAS-II-C|Spirochaeta_Buddy_uid63633|NC_015152|1179aa:0.730044086,(cas9|CAS-II-C|Elusimicrobium_minutum_Pei191_uid58949|NC_010644|1195aa:0.290472952,cas9|CAS-II-C|2_uncultured_Termite_group_1_bacterium_phylotype_Rs_D17_uid59059|NC_020419|1032aa:0.336931803)1.000:0.296799663)1.000:0.570313936)0.974:0.175921301,(((((((MG116-36_v1:0.038766707,MG116-35_v1:0.062887949)0.978:0.050665211,(((MG116-52_v2:0.0,MG116-52_v1:0.0,MG48-16_v2:0.0):0.002705385,MG116-1_v1:0.000996167)1.000:0.039336171,(MG52-8_v2:0.066596287,((MG116-47_v2:0.0,MG116-47_v4:0.0,MG116-47_v5:0.0,MG116-47_v3:0.0,MG116-34_v3:0.0,MG116-47_v1:0.0):0.052081888,MG88-13_v2:0.032469270)1.000:0.056052999)0.994:0.028641049)0.212:0.028465621)1.000:0.611316616,((((((MG116-16_v1:0.350312043,(((MG116-3_v2:0.0,MG116-3_v1:0.0):0.111117549,(MG116-4_v1:0.056544176,MG116-5_v1:0.047005885)1.000:0.111668429)1.000:0.240174748,(MG116-40_v1:0.224296034,(MG116-42_v2:0.231394715,(((MG116-27_v2:0.0,MG116-37_v1:0.0):0.139937694,MG116-26_v1:0.154464821)0.958:0.043839605,((MG116-34_v2:0.0,MG116-34_v1:0.0,MG116-24_v1:0.0):0.177957386,MG116-25_v3:0.143186652)0.985:0.068785136)0.215:0.040159210)0.973:0.076214833)1.000:0.298144485)0.999:0.080517119)0.666:0.051840639,(MG116-41_v13:0.357326459,(MG116-15_v2:0.0,MG116-20_v1:0.0):0.241719416)1.000:0.178639691)1.000:0.170958327,(KQZ15465_1_Type_II-_1119aa:0.735143085,((cas9|CAS-II-C|Azospirillum_B510_uid46085|NC_013854|1168aa:0.622349514,(WP_011505017_1_Type_II-C_1166aa:0.367269665,WP_012044026_1_Type_II-C_1064aa:0.418672878)1.000:0.260071196)0.208:0.072211635,Ghh1_1094aa:0.641065626)0.356:0.066479924)0.979:0.099389735)0.750:0.056605990,(((Sdo_1071aa:0.299754455,(cas9|CAS-II-C|Dinoroseobacter_shibae_DFL_12_uid58707|NC_009952|1079aa:0.081984834,(WP_081536063_1_Type_II-C_1076aa:0.067097361,WP_048531597_1_Type_II-C_1070aa:0.131963558)0.584:0.015895581)1.000:0.128455805)1.000:0.123095703,(WP_066137387_1_Type_II-C_1061aa:0.313480384,WP_066816048_1_Type_II-C_1078aa:0.309319334)0.994:0.094193921)1.000:0.264824743,((((WP_120251735_1_Type_II-C_1099aa:0.174235497,(WP_113667871_1_Type_II-C_1095aa:0.152096333,(WP_025290702_1_Type_II-C_1103aa:0.163746011,WP_115377717_1_Type_II-C_1106aa:0.152847944)0.998:0.069664072)0.634:0.030519706)1.000:0.261319568,(WP_064329368_1_Type_II-C_1101aa:0.529451984,((WP_094463462_1_Type_II-C_1094aa:0.023862510,WP_058898100_1_Type_II-C_1096aa:0.033505135)1.000:0.260826604,(AQS41335_1_Type_II-C_1091aa:0.250902174,(WP_077993175_1_Type_II-C_1092aa:0.027140715,(WP_078039855_1_Type_II-C_1092aa:0.007517997,WP_077972354_1_Type_II-C_1092aa:0.019426762)0.993:0.028004879)1.000:0.329492123)0.997:0.096819532)0.999:0.113998447)1.000:0.145089641)0.830:0.050388510,WP_120219131_1_Type_II-C_1070aa:0.517834252)0.050:0.041785087,WP_104942053_1_Type_II-C_1068aa:0.498896009)0.106:0.036931817)1.000:0.214515142)0.550:0.037529374,(((WP_118909446_1_Type_II-C_1062aa:0.427860598,MG116-38_v1:0.663542506)1.000:0.193705918,((MG116-44_v2:0.0,MG116-103_v2:0.0,MG116-103_v1:0.0):0.309155275,MG116-43_v1:0.370682476)1.000:0.175915118)0.616:0.049008232,MG116-45_v2:0.438343806)0.999:0.097337954)0.880:0.076557218,(WP_105885336_1_Type_II-C_1024aa:0.534595616,((WP_126462099_1_Type_II-C_1020aa:0.185154679,cas9|CAS-II-C|gamma_proteobacterium_HdN1_uid51635|NC_014366|1025aa:0.250940514)1.000:0.132267450,((WP_050715031_1_Type_II-C_1056aa:0.186230631,(WP_043213455_1_Type_II-C_1038aa:0.214959983,(cas9|CAS-II-C|Alicycliphilus_denitrificans_BC_uid49953|NC_014910|1029aa:0.102696433,(cas9|CAS-II-C|Acidovorax_avenae_ATCC_19860_uid42497|NC_015138|1045aa:0.141957217,(WP_121730027_1_Type_II-C_1044aa:0.080728376,cas9|CAS-II-C|Verminephrobacter_eiseniae_EF01_2_uid58675|NC_008786|1068aa:0.213070515)0.661:0.025021378)0.588:0.024768094)0.872:0.037445728)0.977:0.057228441)1.000:0.116547867,(WP_114562700_1_Type_II-C_1033aa:0.248816639,(Ghc1_1038aa:0.148791927,(AJP48396_1_Type_II-C_1036aa:0.082040994,cas9|CAS-II-C|Nitrosomonas_AL212_uid55727|NC_015222|1044aa:0.116727407)0.984:0.047600893)1.000:0.111119910)0.933:0.066430081)0.991:0.090499753)0.786:0.122556733)1.000:0.286495042)0.912:0.076150859)0.292:0.050169074,cas9|CAS-II-C|Candidatus_Puniceispirillum_marinum_IMCC1322_uid47081|NC_014010|1035aa:0.632072843)1.000:0.151839671,(((((MG52-13_v2:0.0,MG52-13_v1:0.0):0.000000005,((MG52-8_v1:0.0,MG116-45_v1:0.0):0.003539429,MG52-12_v1:0.000000005)0.985:0.006187334)0.752:0.002164022,(((MG52-10_v1:0.0,MG52-10_v2:0.0):0.000000005,MG52-9_v1:0.000884359)0.925:0.001766493,((((MG52-4_v2:0.0,MG52-4_v3:0.0,MG52-4_v1:0.0):0.000000005,(MG116-17_v1:0.001767293,MG52-7_v1:0.003538803)0.772:0.000885124)0.767:0.000879530,(MG52-2_v1:0.002652726,(MG52-14_v1:0.002649545,(MG116-27_v1:0.0,MG48-15_v1:0.0):0.000883134)0.733:0.000883226)0.944:0.002655935)0.952:0.003584103,(MG52-3_v1:0.003550133,(MG52-11_v1:0.004449775,(MG116-19_v1:0.004454883,(((MG52-1_v2:0.0,MG52-1_v1:0.0):0.000000005,MG52-16_v1:0.002675165)0.933:0.002665312,((MG52-5_v1:0.0,MG52-17_v2:0.0,MG52-17_v1:0.0):0.000000005,MG52-6_v1:0.000885652)0.994:0.005330518)0.772:0.000888750)0.878:0.004438891)0.000:0.000000006)0.975:0.003545265)0.000:0.000000005)0.860:0.003147771)1.000:0.566740005,(((((MG88-15_v1:0.091882431,((MG88-13_v1:0.0,MG116-42_v1:0.0):0.000826075,MG88-2_v1:0.000000005)0.999:0.061661782)0.999:0.118406331,(MG116-32_v1:0.293261785,((MG88-12_v2:0.0,MG88-12_v3:0.0,MG88-12_v1:0.0):0.179459585,MG88-5_v1:0.165052754)1.000:0.167386890)0.875:0.062688568)1.000:0.558367144,(MG88-3_v1:0.535540826,((((MG88-4_v4:0.0,MG88-4_v1:0.0,MG88-4_v2:0.0,MG88-4_v3:0.0):0.002218160,MG88-1_v1:0.002089592)1.000:0.138939246,(MG88-9_v1:0.007643026,((MG88-10_v2:0.0,MG88-10_v1:0.0):0.006386583,((MG88-8_v2:0.0,MG88-8_v1:0.0):0.010253771,(MG88-14_v1:0.0,MG88-14_v2:0.0):0.008483394)0.926:0.006762443)0.756:0.003778339)1.000:0.108658685)1.000:0.115849589,((MG88-11_v1:0.002984852,MG116-22_v3:0.004391041)1.000:0.220697386,(MG116-44_v1:0.0,MG116-33_v1:0.0):0.277245337)0.814:0.060479493)1.000:0.413928812)0.996:0.168652901)0.973:0.108262255,(MG95-1_v1:0.304028812,((MG95-2_v2:0.0,MG95-2_v1:0.0):0.015589293,((MG95-3_v2:0.0,MG95-3_v1:0.0,MG95-3_v3:0.0):0.001555513,MG95-4_v1:0.004851115)0.930:0.013828352)1.000:0.314705660)1.000:0.692844663)0.997:0.153676433,((MG88-6_v1:0.0,MG88-6_v2:0.0):0.275483412,MG88-7_v1:0.297657657)1.000:0.208887338)0.990:0.103599901)0.000:0.082287751,(((((MG48-19_v1:0.013388120,MG48-20_v1:0.000890559)1.000:0.020228416,MG48-38_v1:0.000522890)0.701:0.002520919,MG48-3_v1:0.008601425)1.000:0.400507912,(((MG48-17_v1:0.003558868,MG48-10_v1:0.005362954)0.000:0.000000005,(MG116-18_v1:0.000000005,(((MG48-2_v2:0.0,MG48-2_v1:0.0):0.002745355,((MG48-14_v1:0.000888301,MG116-20_v2:0.000888262)0.788:0.000888761,(MG48-8_v2:0.0,MG48-8_v1:0.0):0.000888018)0.798:0.000888480)0.000:0.000000005,(((MG48-18_v1:0.0,MG48-18_v2:0.0):0.004454524,(MG48-12_v1:0.000000005,(MG48-11_v1:0.002669761,((MG48-10_v2:0.0,MG116-25_v4:0.0,MG116-25_v2:0.0,MG116-25_v1:0.0):0.000000005,MG116-21_v1:0.000889326)0.000:0.000000006)0.922:0.000889150)0.755:0.000888514)0.949:0.002677343,((MG48-13_v1:0.002667081,((MG48-9_v1:0.0,MG48-9_v2:0.0):0.001777198,(MG48-16_v1:0.0,MG116-46_v1:0.0):0.000888942)0.000:0.000000005)0.000:0.000000005,(MG116-22_v6:0.0,MG116-22_v4:0.0,MG116-22_v5:0.0,MG48-15_v2:0.0,MG116-22_v2:0.0,MG116-22_v1:0.0):0.000000005)0.852:0.000888960)0.000:0.000000005)0.925:0.000888287)0.832:0.000884984)1.000:0.298782638,(MG48-1_v1:0.019239142,MG48-21_v1:0.014689488)1.000:0.251321779)1.000:0.289846779)1.000:0.333092878,((MG52-15_v1:0.091143058,(MG52-19_v1:0.0,MG52-19_v2:0.0):0.049935977)1.000:0.281524214,(MG116-39_v2:0.197109237,(((MG116-41_v4:0.0,MG116-41_v8:0.0,MG116-41_v10:0.0,MG116-41_v5:0.0,MG116-41_v7:0.0,MG116-41_v9:0.0,MG116-41_v11:0.0,MG116-41_v6:0.0,MG116-41_v12:0.0,MG116-41_v2:0.0,MG116-41_v3:0.0,MG116-31_v1:0.0,MG116-41_v1:0.0):0.072319938,(MG116-28_v1:0.000000005,(MG116-37_v2:0.0,MG116-53_v1:0.0):0.000903938)0.986:0.023321138)1.000:0.136373743,((MG116-39_v1:0.0,MG116-29_v1:0.0):0.152973017,MG116-30_v1:0.101272606)0.998:0.071346887)0.999:0.087786722)0.652:0.077434362)1.000:0.274763830)0.730:0.072998896)0.999:0.128150563)0.292:0.065114593,(Msc_1045aa:0.724524165,cas9|CAS-II-C|Bdellovibrio_exovorus_JSS_uid194119|NC_020813|1027aa:0.926355782)0.986:0.202014057)0.740:0.064149825,MG116-23_v1:1.075526518)0.998:0.145676845)0.946:0.106795929)0.954:0.073950167)0.976:0.103952544)0.882:0.079648823,((((MG96-10_v3:0.0,MG96-10_v1:0.0,MG96-10_v2:0.0):0.919629603,(WP_122933462_1_Type_II-C_1202aa:0.566500945,(MG96-14_v1:0.615250818,(MG96-15_v1:0.264833078,(MG96-13_v1:0.123322338,(MG96-6_v1:0.089346008,MG96-2_v1:0.068178677)0.999:0.059410458)1.000:0.165857032)0.999:0.123916314)0.995:0.142961545)1.000:0.305792080)0.856:0.088105031,(((MG96-12_v1:0.174746183,MG96-26_v1:0.161507595)1.000:0.479633685,((MG96-27_v1:0.055194340,MG96-3_v1:0.060905007)1.000:0.571280812,(MG96-29_v1:0.316480176,MG96-28_v1:0.310562803)1.000:0.518354432)0.567:0.067032875)0.977:0.103812485,(((MG96-1_v3:0.0,MG96-1_v4:0.0,MG96-1_v2:0.0,MG96-1_v1:0.0):0.099148355,MG96-5_v1:0.169349918)1.000:0.477302846,(MG96-4_v1:0.642394567,MG96-7_v1:0.439609318)1.000:0.297736243)0.982:0.125249152)0.327:0.034010097)1.000:0.257924527,(((((MG4-263_v1:0.000000005,(MG4-307_v1:0.002967859,((MG4-367_v1:0.0,MG4-353_v2:0.0):0.005953998,MG4-264_v1:0.000741131)0.000:0.000000005)0.843:0.000743777)1.000:0.690155777,(((((WP_038656028_1_Type_II-C_1164aa:0.498111008,(WP_124803323_1_Type_II-C_1247aa:0.095881517,((WP_045179909_1_Type_II-C_1264aa:0.025716608,WP_047033642_1_Type_II-C_1269aa:0.024017716)1.000:0.028174014,(WP_076351459_1_Type_II-C_1269aa:0.039336469,WP_088583860_1_Type_II-C_1319aa:0.064291379)0.976:0.017812670)1.000:0.078021559)1.000:0.311046430)0.999:0.158409633,(MG16-124_v1:0.085635413,((MG16-191_v1:0.048103832,MG16-201_v1:0.076564418)0.984:0.033152694,(MG16-134_v1:0.090875728,MG16-141_v1:0.064874668)1.000:0.050630841)0.992:0.045889533)1.000:0.205507095)0.998:0.083703675,((MG16-276_v1:0.251553589,((MG16-202_v1:0.0,MG16-152_v1:0.0):0.131610325,((MG16-213_v1:0.021309135,(MG16-176_v1:0.002151723,MG16-154_v1:0.000000005)0.993:0.017439933)1.000:0.074492654,(((MG16-257_v4:0.0,MG16-257_v3:0.0,MG16-257_v2:0.0,MG16-257_v1:0.0):0.000000005,(MG16-206_v2:0.0,MG16-206_v1:0.0):0.000000005)1.000:0.072074557,(MG16-253_v1:0.079252003,(((MG16-204_v1:0.011396721,MG16-212_v1:0.018380960)1.000:0.043848508,(MG16-238_v1:0.025866126,(MG16-180_v1:0.001358738,MG16-208_v1:0.002258769)1.000:0.052299829)0.903:0.010869419)0.660:0.004315567,((((MG16-205_v2:0.0,MG16-205_v5:0.0,MG16-205_v4:0.0,MG16-205_v3:0.0,MG16-205_v1:0.0):0.034028934,MG16-182_v1:0.059732826)0.970:0.022354689,(MG16-194_v2:0.0,MG16-194_v1:0.0):0.037205459)0.876:0.013758973,MG16-179_v1:0.045863184)0.992:0.018787299)0.966:0.020038944)0.735:0.008602238)0.158:0.017665214)0.964:0.041779084)1.000:0.203687828)1.000:0.200594904,(MG16-140_v1:0.134678654,(MG16-187_v1:0.135671126,((MG16-262_v1:0.089257189,MG16-123_v1:0.095538325)1.000:0.044705167,(MG16-165_v1:0.092616950,(MG16-336_v1:0.097703693,MG16-335_v1:0.125818313)0.998:0.034246310)0.787:0.028952040)0.676:0.027944666)0.790:0.040312573)1.000:0.416609346)0.992:0.072239332)0.986:0.060746815,((MG16-275_v1:0.278483233,(MG16-259_v1:0.228241537,(((MG16-79_v1:0.099582693,((MG16-10_v1:0.0,MG16-3_v1:0.0,MG16-4_v1:0.0):0.030079901,(MG16-217_v1:0.001000000,MG16-218_v1:0.000000005)0.994:0.027209994)1.000:0.062901422)1.000:0.100394932,(((MG16-274_v2:0.0,MG16-274_v1:0.0,MG16-273_v2:0.0,MG16-273_v1:0.0):0.000000005,MG16-267_v1:0.000771557)1.000:0.097790708,(MG16-338_v1:0.083598857,((MG16-268_v1:0.049690754,MG16-274_v3:0.021980941)0.975:0.019147442,(MG16-215_v1:0.025889435,(MG16-272_v2:0.002940381,MG16-265_v1:0.028436555)0.999:0.033125320)0.816:0.028591137)1.000:0.043579062)0.766:0.023905804)1.000:0.104146298)0.992:0.047419358,(MG16-277_v1:0.202397732,((MG16-164_v1:0.094898989,(MG16-137_v1:0.059722300,(MG16-138_v1:0.025697440,(MG16-181_v1:0.018999609,MG16-166_v1:0.036706777)0.641:0.009830357)0.879:0.018873694)0.284:0.013914059)1.000:0.056125165,(MG16-235_v1:0.130773164,(MG16-1_v1:0.107259223,(((MG16-159_v1:0.000777532,MG16-132_v1:0.001556410)0.937:0.002340571,((MG16-171_v1:0.0,MG16-146_v1:0.0):0.000778636,MG16-174_v1:0.001557963)0.000:0.000000005)1.000:0.085141151,((MG16-161_v1:0.0,MG16-151_v1:0.0):0.086363155,((MG16-143_v1:0.0,MG16-167_v1:0.0):0.035554761,(MG16-245_v1:0.082792422,MG16-155_v1:0.031860805)0.977:0.019728928)0.965:0.018116480)0.996:0.029425422)0.450:0.018886773)0.321:0.026099321)0.748:0.029985562)1.000:0.150114125)0.427:0.036096731)0.941:0.044358186)0.581:0.042640821)1.000:0.177054221,(((MG16-126_v1:0.085344465,MG16-148_v1:0.074397653)1.000:0.133407891,((MG16-136_v1:0.101046760,((MG16-160_v1:0.0,MG16-169_v1:0.0,MG16-128_v1:0.0):0.083562817,MG16-145_v1:0.066932780)1.000:0.048247114)0.999:0.050511094,(MG16-337_v1:0.117857432,(MG4-370_v1:0.0,MG4-356_v1:0.0):0.109913591)0.075:0.020549744)1.000:0.136522504)1.000:0.111464528,(((MG16-2_v2:0.0,MG16-2_v1:0.0):0.230474715,((MG16-339_v1:0.116436147,((MG16-190_v1:0.0,MG16-195_v1:0.0):0.076531174,MG16-147_v1:0.086374264)0.950:0.043208854)1.000:0.220380768,((MG16-270_v6:0.0,MG16-269_v1:0.0,MG16-270_v3:0.0,MG16-270_v5:0.0,MG16-270_v4:0.0,MG16-270_v1:0.0):0.211469515,MG16-266_v1:0.249116495)0.751:0.046437725)0.987:0.045300936)0.994:0.052535493,((MG16-12_v1:0.000713394,((MG16-9_v1:0.0,MG16-8_v1:0.0):0.000713805,(MG16-11_v1:0.0,MG16-5_v1:0.0,MG16-7_v1:0.0):0.000713670)0.000:0.000000005)1.000:0.246337406,(((MG16-48_v1:0.018830799,(((MG16-33_v1:0.0,MG16-42_v1:0.0):0.012576793,(MG16-223_v1:0.0,MG16-224_v1:0.0):0.020023859)1.000:0.018278185,MG16-19_v1:0.021629911)0.142:0.003727337)1.000:0.031477832,((MG16-113_v1:0.023241485,(MG16-54_v1:0.003529494,(MG16-86_v1:0.0,MG16-85_v1:0.0):0.004308553)1.000:0.019887439)0.997:0.014701750,((MG16-51_v1:0.021979459,(MG16-16_v1:0.011694571,(MG16-61_v1:0.000790690,MG16-110_v1:0.007811398)0.987:0.010254989)0.997:0.016056826)0.977:0.010522915,((((MG16-20_v1:0.0,MG16-103_v1:0.0):0.010335961,((MG16-97_v1:0.008531866,((((MG16-39_v1:0.0,MG16-40_v1:0.0):0.013916635,MG16-93_v1:0.013675637)0.985:0.008293201,MG16-25_v1:0.016241822)0.852:0.004991879,(MG16-114_v1:0.021643712,MG16-72_v1:0.009576570)0.748:0.004120719)0.665:0.004329722)0.989:0.010346299,MG16-98_v1:0.013844296)0.493:0.004240420)0.985:0.008145640,((MG16-45_v1:0.0,MG16-47_v1:0.0):0.018930797,MG16-120_v1:0.016677010)0.956:0.006543749)0.228:0.000972758,(MG16-69_v1:0.022514063,(MG16-100_v1:0.013176333,(MG16-37_v1:0.004021849,(MG16-53_v1:0.0,MG16-17_v1:0.0):0.005284760)0.998:0.012370588)0.204:0.004017671)0.778:0.004256749)0.917:0.004470593)0.000:0.000000005)0.980:0.019091811)1.000:0.124107600,((MG16-94_v1:0.009934233,((MG16-38_v1:0.004613597,(((MG16-76_v1:0.002228977,(MG16-14_v1:0.018278945,(MG16-95_v1:0.010892172,MG16-90_v1:0.002896414)0.867:0.002213418)0.285:0.000711178)0.934:0.003586349,MG16-49_v1:0.001461939)0.914:0.002117407,(((MG16-231_v1:0.003874941,(MG16-57_v1:0.005475733,(MG16-44_v1:0.0,MG16-112_v1:0.0):0.006043710)0.628:0.002226511)0.878:0.001901445,((MG16-28_v1:0.0,MG16-70_v1:0.0):0.000000005,((MG16-111_v1:0.004340619,MG16-121_v1:0.003613887)0.920:0.002169462,((MG16-29_v1:0.0,MG16-65_v1:0.0):0.002889592,MG16-71_v1:0.000000005)0.000:0.000000006)0.000:0.000000005)0.842:0.000720296)0.000:0.000000005,((MG16-50_v1:0.001982200,((MG16-27_v1:0.0,MG16-84_v1:0.0):0.002586487,(MG16-228_v1:0.005031937,MG16-119_v1:0.010292436)0.926:0.003499735)0.505:0.003536307)0.777:0.001778195,(MG16-117_v1:0.003771837,MG16-229_v1:0.005005611)0.097:0.000720217)1.000:0.008543294)0.849:0.001493116)0.996:0.010128908)0.999:0.019412199,(MG16-105_v1:0.0,MG16-104_v1:0.0):0.012833619)0.981:0.017996399)0.991:0.044372683,(((MG16-31_v1:0.0,MG16-30_v1:0.0):0.000750759,(MG16-88_v1:0.0,MG16-60_v1:0.0,MG16-87_v1:0.0):0.000697717)1.000:0.045648146,((MG16-52_v1:0.005815259,(MG16-67_v1:0.0,MG16-26_v1:0.0):0.002179541)0.898:0.003191174,(((MG16-43_v1:0.0,MG16-75_v1:0.0):0.003123862,(((MG16-64_v1:0.0,MG16-18_v1:0.0):0.013558773,MG16-80_v1:0.003841231)0.996:0.009420344,(((MG16-74_v1:0.002164949,MG16-68_v1:0.008702684)0.913:0.002172399,((((MG16-96_v1:0.006493693,(MG16-35_v1:0.000722236,MG16-58_v1:0.002165308)0.769:0.000739174)0.963:0.003639874,MG16-109_v1:0.007957986)0.952:0.002917493,MG16-13_v1:0.003616002)0.000:0.000000005,(MG16-55_v1:0.004340241,MG16-107_v1:0.003621839)0.967:0.003625443)0.700:0.000715192)0.938:0.002670986,((MG16-92_v1:0.007243368,(((MG16-59_v1:0.0,MG16-106_v1:0.0):0.001451430,(MG16-108_v1:0.003618944,(MG16-21_v1:0.000721467,MG16-73_v1:0.001442697)0.869:0.001445037)0.945:0.002885852)0.998:0.005798473,MG16-118_v1:0.002168890)0.761:0.000715105)0.992:0.008497544,((MG16-66_v1:0.006500061,(((((MG16-221_v1:0.003122817,MG16-78_v1:0.005005082)0.744:0.000847193,(MG16-115_v1:0.009253252,MG16-15_v1:0.005238991)0.850:0.002861049)0.821:0.002190321,MG16-62_v1:0.005684717)0.409:0.000756374,MG16-89_v1:0.004853139)0.715:0.002314002,(MG16-102_v1:0.001423621,(MG16-122_v1:0.000719316,((MG16-34_v1:0.0,MG16-36_v1:0.0):0.000719288,MG16-56_v1:0.000719083)0.878:0.001440891)0.880:0.001456337)0.999:0.008644453)0.111:0.000783545)0.000:0.000000005,((((MG16-222_v1:0.000839583,MG16-22_v1:0.002705249)0.801:0.000900506,MG16-63_v1:0.003611523)0.000:0.000000005,MG16-116_v1:0.013088241)0.920:0.001441920,((MG16-91_v1:0.002229619,MG16-227_v1:0.017850475)0.917:0.002253130,(MG16-101_v1:0.006498884,(MG16-82_v1:0.0,MG16-81_v1:0.0):0.012333993)0.000:0.000000006)0.000:0.000000005)0.000:0.000000005)0.961:0.006090046)0.775:0.002894869)0.214:0.001429572)0.750:0.000838322)0.824:0.003233662,MG16-32_v1:0.013122124)0.998:0.015921033)1.000:0.030482296)0.974:0.021434346)1.000:0.129612540)1.000:0.096811700)1.000:0.154480991)0.516:0.026758899)0.637:0.038132914)0.979:0.058603091)0.854:0.058328576,(WP_084546960_1_Type_II-C_1183aa:0.414352636,((((((MG16-289_v1:0.0,MG16-289_v2:0.0):0.009893524,(MG16-282_v1:0.004273199,MG16-278_v1:0.008962845)0.153:0.001560489)0.935:0.004130566,(MG16-315_v1:0.002343306,(MG16-292_v1:0.004661075,(MG16-317_v1:0.000774372,(MG16-285_v1:0.000774664,MG16-297_v1:0.000774897)0.961:0.003101624)0.000:0.000000005)0.524:0.001533872)0.747:0.000837234)0.550:0.002322926,MG16-332_v1:0.003059293)0.753:0.001050255,((((MG16-290_v1:0.000000005,(MG16-313_v1:0.001554166,((MG16-324_v1:0.002328343,(MG16-325_v1:0.002327332,MG16-333_v1:0.003886257)0.000:0.000000048)0.763:0.000773928,(MG16-307_v1:0.003096988,MG16-281_v2:0.000774540)0.762:0.000773563)0.755:0.000774845)0.958:0.003096544)0.462:0.000774251,(MG16-301_v1:0.000776265,(MG16-298_v1:0.003632689,(MG16-293_v1:0.003913019,MG16-305_v1:0.006982465)0.357:0.004662603)0.785:0.002586293)0.929:0.002326495)0.000:0.000000005,(MG16-288_v1:0.007018175,((((MG16-285_v2:0.0,MG16-283_v1:0.0):0.006225963,(MG16-280_v4:0.0,MG16-280_v3:0.0,MG16-280_v1:0.0,MG16-280_v2:0.0,MG16-279_v1:0.0):0.005437949)0.886:0.001550157,MG16-287_v1:0.005435632)0.781:0.000777244,(MG16-284_v1:0.005426709,MG16-291_v1:0.005437406)0.887:0.001558864)0.750:0.000759582)0.936:0.005462166)0.880:0.002560267,((MG16-328_v1:0.000935783,(MG16-330_v1:0.0,MG16-330_v2:0.0):0.002940505)0.898:0.003128644,MG16-302_v1:0.000926916)0.738:0.001163216)0.994:0.007830647)0.839:0.003640952,(MG16-308_v1:0.000827496,(MG16-314_v1:0.002265347,((MG16-300_v1:0.000771317,MG16-326_v1:0.000771597)0.897:0.001542300,((MG16-323_v1:0.000772343,MG16-334_v1:0.000771258)0.981:0.003863127,(((((MG16-321_v1:0.002313473,MG16-310_v1:0.001540536)0.763:0.000771267,(MG16-318_v1:0.003086813,MG16-299_v1:0.001547190)0.772:0.000769506)0.789:0.000770906,(((MG16-320_v1:0.002317141,(MG16-329_v1:0.002320571,(MG16-309_v1:0.000000005,MG16-312_v1:0.000770465)0.000:0.000000005)0.949:0.003858544)0.880:0.001550125,(MG16-296_v2:0.000772176,MG16-295_v1:0.001542885)0.780:0.000771385)0.765:0.000771911,(MG16-331_v1:0.000769336,(((MG16-319_v1:0.002320032,(MG16-322_v1:0.003867103,MG16-304_v1:0.001543974)0.765:0.000770065)0.924:0.002318374,(MG16-306_v1:0.002322967,MG16-264_v1:0.000772546)0.797:0.000771221)0.000:0.000000005,MG16-311_v1:0.003086913)0.297:0.000771215)0.885:0.001545945)0.786:0.000774049)0.760:0.000769256,MG16-316_v1:0.000000005)0.948:0.001542597,((((MG16-294_v1:0.0,MG16-296_v1:0.0):0.003209157,MG16-286_v1:0.006915278)0.916:0.003086909,(MG16-281_v1:0.0,MG16-280_v5:0.0):0.003754245)0.875:0.001653829,(MG16-303_v1:0.000769743,MG16-327_v1:0.000000005)0.817:0.000770831)0.792:0.000771203)0.000:0.000000005)0.000:0.000000005)0.772:0.000826663)0.904:0.003876565)0.750:0.001559656)1.000:0.563424754)0.983:0.105785383)0.993:0.104725914)1.000:0.247591904,((MG7-2_v2:0.0,MG7-2_v1:0.0,MG7-2_v3:0.0):0.686167260,(((MG7-6_v2:0.0,MG7-6_v1:0.0):0.006798388,MG7-8_v1:0.010378172)1.000:0.381026316,((MG16-271_v3:0.0,MG16-270_v2:0.0,MG16-271_v2:0.0):0.043812447,(MG16-272_v1:0.0,MG16-271_v1:0.0,MG16-272_v3:0.0,MG16-272_v4:0.0):0.084623282)1.000:0.334267240)1.000:0.300962978)0.718:0.120897894)0.995:0.136024948,((WP_123856220_1_Type_II-C_1203aa:0.277118640,WP_095073413_1_Type_II-C_1295aa:0.321345628)1.000:0.571123322,((((WP_099838520_1_Type_II-C_1428aa:0.001789759,WP_099841149_1_Type_II-C_1428aa:0.000000005)0.894:0.004611252,(WP_099896360_1_Type_II-C_1428aa:0.001346651,WP_077094666_1_Type_II-C_1428aa:0.014447891)0.706:0.001270384)1.000:0.706067672,(((WP_107011025_1_Type_II-C_1368aa:0.305493915,(cas9|CAS-II-C|Belliella_baltica_DSM_15883_uid168182|NC_018010|1352aa:0.293706732,(WP_108741992_1_Type_II-C_1353aa:0.112390598,(WP_129538186_1_Type_II-C_1348aa:0.112693155,((SHH94364_1_Type_II-C_1356aa:0.010222824,cas9|CAS-II-C|Flavobacterium_psychrophilum_JIP02_86_uid61627|NC_009613|1354aa:0.018465060)1.000:0.076749334,Ffr_1346aa:0.102286993)0.672:0.022028602)0.432:0.022931942)1.000:0.129587316)1.000:0.125995264)1.000:0.084751805,((WP_102995112_1_Type_II-C_1401aa:0.305598173,((WP_070235793_1_Type_II-C_1350aa:0.213070274,(WP_100945244_1_Type_II-C_1385aa:0.194721318,WP_114902879_1_Type_II-C_1405aa:0.263143792)0.085:0.038366296)0.809:0.041065476,(cas9|CAS-II-C|Zunongwangia_profunda_SM_A87_uid48073|NC_014041|1388aa:0.287616601,(WP_004918207_1_Type_II-C_1400aa:0.022352429,(WP_079206934_1_Type_II-C_1409aa:0.014448289,(WP_038693822_1_Type_II-C_1405aa:0.000613981,cas9|CAS-II-C|Riemerella_anatipestifer_RA_CH_1_uid175469|NC_018609|1405aa:0.000000005)1.000:0.024784307)0.988:0.026175937)1.000:0.156292099)1.000:0.094820754)0.194:0.028694008)1.000:0.099126174,(WP_098193375_1_Type_II-C_1410aa:0.364099330,((Cga_1402aa:0.179866647,((VFB02498_1_Type_II-C_1395aa:0.030511388,(WP_123872731_1_Type_II-C_1405aa:0.011444259,WP_123901968_1_Type_II-C_1406aa:0.027166454)1.000:0.024258032)0.681:0.009674325,(WP_123882753_1_Type_II-C_1394aa:0.064856372,WP_045502672_1_Type_II-C_1406aa:0.039914743)0.970:0.016752859)1.000:0.171650351)1.000:0.122108143,(Cme1_1399aa:0.284945933,((WP_068397880_1_Type_II-C_1433aa:0.177017377,(WP_067760338_1_Type_II-C_1425aa:0.039304271,WP_008582100_1_Type_II-C_1426aa:0.067352358)1.000:0.193152216)1.000:0.070490833,((WP_053581145_1_Type_II-C_1435aa:0.015080024,((WP_106096331_1_Type_II-C_1426aa:0.021600541,(WP_095909429_1_Type_II-C_1429aa:0.018192561,(WP_002678519_1_Type_II-C_1426aa:0.007859439,WP_095901370_1_Type_II-C_1426aa:0.008377218)0.986:0.007990840)0.223:0.002525907)0.210:0.003504502,WP_015781852_1_Type_II-C_1426aa:0.009923853)0.993:0.015864739)1.000:0.216562354,(WP_098029595_1_Type_II-C_1430aa:0.042445526,(WP_095896902_1_Type_II-C_1447aa:0.022494756,((WP_126321326_1_Type_II-C_1440aa:0.011267046,(WP_095916790_1_Type_II-C_1430aa:0.006596366,cas9|CAS-II-C|Capnocytophaga_canimorsus_Cc5_uid70727|NC_015846|1430aa:0.016635457)0.353:0.001597513)0.997:0.012122753,(WP_095893406_1_Type_II-C_1428aa:0.020549891,Cca1_1431aa:0.006123188)0.905:0.006969394)0.940:0.007858879)0.000:0.011830220)1.000:0.141574486)0.924:0.047934888)0.980:0.055334508)0.178:0.028445013)0.769:0.033431747)0.884:0.044294169)0.884:0.040096434)0.320:0.038864321,(((((MG24-159_v2:0.029268475,((((MG24-156_v1:0.001241297,(MG24-153_v1:0.0,MG24-153_v5:0.0):0.000620491)0.000:0.000000005,(((MG24-176_v1:0.000620694,(((MG24-167_v1:0.001863887,(MG24-40_v2:0.000000005,((MG24-104_v2:0.0,MG24-91_v1:0.0):0.000620663,MG24-135_v1:0.000894080)0.662:0.000000142)0.798:0.000621296)0.730:0.000617780,MG24-162_v2:0.003112725)0.940:0.001866374,MG24-125_v1:0.000000005)0.000:0.000000006)0.000:0.000000005,(((MG24-149_v1:0.0,MG24-149_v2:0.0):0.001241520,((MG24-203_v1:0.001545312,(MG24-114_v1:0.003733730,((MG24-45_v2:0.0,MG24-190_v2:0.0,MG24-190_v1:0.0):0.000000005,MG24-140_v1:0.000620454)0.978:0.003107680)0.763:0.000620242)0.758:0.000619254,MG24-182_v1:0.000000005)0.644:0.000000005)0.365:0.000620947,(MG24-139_v1:0.000619905,MG24-204_v1:0.002484751)0.772:0.000621003)0.796:0.000620626)0.000:0.000000005,(MG24-32_v1:0.016028766,MG24-35_v1:0.000676557)0.759:0.001120899)0.000:0.000000005)0.752:0.000622497,(MG24-96_v1:0.003107090,(MG24-110_v2:0.000000005,(MG24-180_v1:0.001864505,MG24-174_v1:0.001862675)0.768:0.000618787)0.735:0.000619967)0.925:0.001865643)0.000:0.000000005,(((MG24-154_v1:0.000609772,MG24-191_v1:0.004971221)0.992:0.004350212,((MG24-193_v1:0.0,MG24-193_v3:0.0):0.000000005,((MG24-132_v1:0.001238752,((MG24-30_v2:0.0,MG24-30_v3:0.0,MG24-30_v1:0.0):0.000618793,MG24-185_v1:0.000620156)0.960:0.002481102)0.748:0.000618683,MG24-202_v1:0.001858078)0.000:0.000000006)0.754:0.000620452)0.892:0.001794710,(((MG24-189_v1:0.000619120,MG24-184_v1:0.000618758)0.000:0.000000005,(((MG24-143_v1:0.0,MG24-143_v2:0.0):0.001238099,((MG24-123_v1:0.0,MG24-137_v2:0.0):0.000618638,((MG24-35_v2:0.0,MG24-35_v3:0.0,MG24-35_v4:0.0):0.000000005,(MG24-170_v1:0.000618664,(MG24-164_v1:0.000618578,(MG24-169_v1:0.001237895,(MG24-160_v1:0.003719940,(MG24-86_v1:0.001237661,MG24-73_v1:0.001307425)0.000:0.000000243)0.000:0.000000006)0.000:0.000000005)0.000:0.000000005)0.000:0.000000006)0.000:0.000000005)0.000:0.000000005)0.000:0.000000005,MG24-148_v1:0.000618735)0.910:0.001238064)0.000:0.000000005,(((MG24-145_v1:0.0,MG24-162_v1:0.0):0.000000005,MG24-205_v1:0.000618661)0.000:0.000000005,((MG24-88_v1:0.000618624,((MG24-61_v2:0.0,MG24-56_v1:0.0):0.001857774,MG24-183_v1:0.000890605)0.000:0.000001131)0.838:0.000619978,((MG24-201_v1:0.003723828,MG24-1_v1:0.000619062)0.000:0.000000005,(MG24-26_v1:0.002785664,(((MG24-197_v1:0.001857996,MG24-158_v1:0.001858626)0.000:0.000000005,((MG24-38_v1:0.003132774,(MG24-206_v1:0.001401571,((MG24-60_v2:0.0,MG24-55_v1:0.0):0.002642229,MG24-28_v1:0.001705066)0.854:0.001859185)0.130:0.003562721)0.576:0.001256148,(MG24-95_v1:0.000619591,((MG24-75_v2:0.0,MG24-69_v1:0.0):0.003097432,MG24-131_v1:0.000000006)0.779:0.000617685)0.954:0.002480067)0.863:0.001238263)0.000:0.000000005,MG24-104_v1:0.000000005)0.000:0.000000005)0.000:0.000000005)0.921:0.000619399)0.000:0.000000005)0.000:0.000000006)0.960:0.003221737)0.290:0.002435197)0.884:0.004035245)0.730:0.001394123,MG24-27_v1:0.003652757)0.000:0.000000005,MG24-39_v1:0.000000005)1.000:0.407532755,((MG24-291_v1:0.000606387,MG24-292_v1:0.001215763)0.976:0.009286405,((MG24-208_v1:0.0,MG24-187_v1:0.0):0.009131608,(((MG24-290_v1:0.000000005,((MG24-17_v3:0.0,MG24-17_v1:0.0,MG24-17_v2:0.0,MG24-17_v4:0.0):0.000607107,MG24-289_v1:0.001823118)0.819:0.000607238)0.460:0.001821618,MG24-288_v1:0.010935304)0.693:0.000629720,MG24-287_v1:0.004386157)0.970:0.005093794)0.942:0.007885770)1.000:0.447391127)0.534:0.048474556,(((((((MG24-141_v1:0.000000005,MG24-165_v1:0.000612856)0.956:0.002934563,((MG24-12_v4:0.0,MG24-12_v2:0.0,MG24-12_v1:0.0,MG24-12_v5:0.0,MG24-12_v3:0.0,MG24-12_v6:0.0):0.000000006,(MG24-13_v1:0.000000005,MG24-112_v1:0.000612597)0.840:0.000612414)0.931:0.001978808)0.692:0.001227813,(MG24-207_v1:0.000837405,((MG24-172_v1:0.0,MG24-193_v2:0.0):0.004718178,MG24-150_v1:0.004532933)0.439:0.001227214)0.899:0.001760574)0.782:0.001849839,MG24-127_v1:0.001711878)1.000:0.326687027,(MG24-216_v1:0.172797207,((MG24-268_v1:0.017544768,(MG24-267_v1:0.003660411,(MG24-271_v1:0.001811737,MG24-227_v1:0.000635874)0.861:0.001882436)0.998:0.017222524)1.000:0.142387704,((((MG24-250_v1:0.005326862,(MG24-262_v1:0.000610454,((MG24-223_v1:0.0,MG24-245_v1:0.0):0.002070297,MG24-247_v1:0.000436506)0.764:0.000539919)0.873:0.002688335)1.000:0.090346702,(((MG24-273_v2:0.0,MG24-273_v1:0.0):0.001879295,MG24-224_v1:0.003595592)0.956:0.004632146,(MG24-246_v1:0.003652537,((MG24-234_v15:0.0,MG24-234_v12:0.0,MG24-234_v13:0.0,MG24-234_v11:0.0,MG24-212_v1:0.0,MG24-234_v16:0.0,MG24-234_v7:0.0,MG24-234_v20:0.0,MG24-234_v9:0.0,MG24-234_v5:0.0,MG24-234_v8:0.0,MG24-234_v18:0.0,MG24-234_v14:0.0,MG24-234_v2:0.0,MG24-234_v17:0.0,MG24-234_v10:0.0,MG24-234_v4:0.0,MG24-234_v19:0.0,MG24-234_v3:0.0,MG24-234_v6:0.0):0.003597482,MG24-229_v1:0.002420773)0.930:0.002524884)0.188:0.000264608)1.000:0.125647798)0.439:0.017421604,((MG24-214_v1:0.0,MG24-236_v1:0.0):0.054646933,(MG24-215_v1:0.048770044,(MG24-235_v1:0.006629155,(MG24-249_v1:0.001463928,(MG24-244_v1:0.006007789,(MG24-271_v4:0.0,MG24-271_v2:0.0,MG24-271_v5:0.0,MG24-271_v3:0.0,MG24-248_v1:0.0):0.005692768)0.931:0.003651812)0.973:0.008101757)1.000:0.034143993)0.594:0.013115502)1.000:0.029729235)0.977:0.017722759,(((MG24-218_v1:0.104901559,(MG24-231_v1:0.158032742,(MG24-243_v1:0.133012627,MG24-263_v3:0.152342575)0.959:0.043989575)0.827:0.023055580)0.113:0.012310262,((MG24-232_v2:0.049182145,(MG24-237_v1:0.000637848,MG24-233_v1:0.000576571)1.000:0.033516740)1.000:0.061061147,(((((((MG24-255_v1:0.002452126,((MG24-238_v1:0.0,MG24-261_v1:0.0):0.000000005,MG24-258_v2:0.001823188)0.832:0.001194163)0.997:0.009861178,(MG24-281_v1:0.001261664,(MG24-256_v1:0.001818976,MG24-217_v1:0.005478741)0.878:0.001771275)0.864:0.002716060)1.000:0.065088213,((MG24-276_v1:0.0,MG24-253_v1:0.0):0.074459210,(MG24-225_v1:0.012910753,MG24-213_v1:0.006987885)1.000:0.032245241)0.620:0.006169826)0.434:0.009895928,((MG24-258_v3:0.0,MG24-236_v2:0.0,MG24-258_v1:0.0):0.007736618,(MG24-251_v1:0.001214030,MG24-272_v1:0.001825567)0.991:0.007674748)1.000:0.034392668)0.989:0.012259578,(MG24-252_v2:0.043976530,MG24-220_v1:0.055895616)0.020:0.004198825)0.980:0.007816901,((((MG24-265_v2:0.004403106,(MG24-276_v2:0.004849692,MG24-264_v1:0.001830279)0.973:0.005776213)1.000:0.048624610,((MG24-269_v1:0.003707300,(MG24-270_v1:0.004274561,(MG24-259_v1:0.001222644,(MG24-302_v4:0.0,MG24-302_v2:0.0,MG24-302_v1:0.0,MG24-302_v3:0.0,MG24-278_v1:0.0):0.001222018)0.872:0.001235073)0.000:0.000000005)1.000:0.015629304,(MG24-279_v1:0.013596405,MG24-221_v1:0.015325713)0.962:0.008394428)1.000:0.033349636)0.985:0.011242297,(((MG24-266_v1:0.020011163,(MG24-283_v1:0.000000005,(MG24-239_v1:0.000000005,MG24-261_v2:0.120974178)0.862:0.000608618)1.000:0.019428495)0.999:0.021622205,MG24-222_v1:0.031793056)0.385:0.004067814,(MG24-274_v1:0.001793834,MG24-275_v1:0.000000005)1.000:0.033484626)0.337:0.001242326)1.000:0.033453238,(MG24-280_v1:0.029284349,(MG24-245_v2:0.020192970,MG24-228_v1:0.036375134)0.867:0.005993801)0.947:0.005748247)0.957:0.010497998)0.350:0.007466282,((MG24-254_v1:0.0,MG24-277_v1:0.0):0.000000006,(MG24-260_v1:0.002437005,MG24-257_v1:0.000608906)0.000:0.000000005)1.000:0.053289733)0.999:0.026552201)1.000:0.039167094)0.986:0.016225910,(((MG24-240_v1:0.0,MG24-263_v2:0.0,MG24-263_v4:0.0,MG24-263_v1:0.0):0.026413083,MG24-241_v4:0.014950898)1.000:0.098951899,(MG24-242_v1:0.0,MG24-265_v1:0.0):0.124904052)0.929:0.017034033)0.963:0.016884688)0.997:0.035670759)0.484:0.027990054)1.000:0.083653805)0.996:0.069130825,(((MG24-219_v1:0.0,MG24-241_v7:0.0,MG24-241_v6:0.0,MG24-241_v1:0.0,MG24-241_v3:0.0,MG24-241_v5:0.0,MG24-241_v2:0.0,MG24-241_v8:0.0,MG24-241_v9:0.0,MG24-241_v10:0.0):0.130837551,MG24-277_v2:0.141093093)1.000:0.159986197,(MG24-44_v1:0.025563003,((MG24-15_v1:0.008199938,((MG24-196_v1:0.011232938,(MG24-181_v1:0.007267343,MG24-194_v1:0.006133295)0.998:0.011280235)0.740:0.000814415,((MG24-195_v1:0.000000005,MG24-14_v1:0.001664982)0.987:0.005652127,((MG24-47_v1:0.0,MG24-43_v1:0.0):0.000610111,((MG24-200_v1:0.0,MG24-200_v2:0.0):0.000000005,MG24-16_v1:0.000610085)0.000:0.000000005)0.982:0.004164823)0.777:0.001440332)0.395:0.001351964)0.831:0.001617391,MG24-199_v1:0.000000005)0.841:0.004700282)1.000:0.478614275)0.992:0.084553682)1.000:0.092313173,(((((MG24-252_v1:0.0,MG24-230_v1:0.0):0.237081403,MG24-147_v1:0.246908127)0.972:0.051731432,(Phi_1381aa:0.118086261,(WP_028906301_1_Type_II-C_1380aa:0.025583068,(WP_100015610_1_Type_II-C_1380aa:0.018194932,((WP_099983984_1_Type_II-C_1380aa:0.003473877,WP_100013851_1_Type_II-C_1380aa:0.007278770)0.787:0.002387405,((cas9|CAS-II-C|Prevotella_intermedia_17_uid163151|NC_017861|1380aa:0.009934958,(WP_100021242_1_Type_II-C_1380aa:0.006139731,WP_100023185_1_Type_II-C_1380aa:0.018542483)0.516:0.005047611)1.000:0.012517097,(WP_112199926_1_Type_II-C_1380aa:0.010881407,WP_100019439_1_Type_II-C_1380aa:0.015331071)0.202:0.003097819)0.990:0.008291338)0.729:0.003129221)0.592:0.009284626)1.000:0.060676812)1.000:0.254599623)0.996:0.048572897,(MG24-226_v1:0.180475355,(MG24-234_v1:0.080742022,((MG24-284_v2:0.0,MG24-284_v1:0.0):0.000882186,MG24-282_v1:0.001632026)1.000:0.053921611)1.000:0.138399387)1.000:0.080242957)0.491:0.025268134,((((MG24-179_v1:0.002569814,MG24-33_v1:0.004404878)1.000:0.164513620,(MG24-42_v1:0.168418193,((MG24-18_v1:0.141848676,((MG24-22_v5:0.0,MG24-22_v4:0.0,MG24-22_v3:0.0,MG24-22_v2:0.0,MG24-22_v1:0.0):0.124220802,((MG24-31_v1:0.000632112,((MG24-40_v4:0.0,MG24-40_v5:0.0,MG24-40_v6:0.0,MG24-20_v9:0.0,MG24-159_v1:0.0,MG24-175_v3:0.0,MG24-175_v4:0.0,MG24-20_v10:0.0,MG24-175_v8:0.0,MG24-175_v2:0.0,MG24-175_v5:0.0,MG24-175_v10:0.0,MG24-175_v9:0.0,MG24-175_v7:0.0,MG24-175_v6:0.0,MG24-20_v8:0.0,MG24-25_v3:0.0,MG24-25_v4:0.0,MG24-40_v1:0.0,MG24-20_v7:0.0,MG24-25_v1:0.0,MG24-20_v5:0.0,MG24-20_v6:0.0,MG24-20_v3:0.0,MG24-20_v4:0.0,MG24-20_v2:0.0,MG24-20_v1:0.0,MG24-40_v3:0.0):0.000000005,(MG24-118_v1:0.000622339,MG24-24_v1:0.000622400)0.000:0.000000005)0.775:0.000612333)0.856:0.003871482,(MG24-11_v1:0.000000005,((MG24-155_v2:0.0,MG24-155_v1:0.0):0.000000005,MG24-209_v1:0.000620587)0.921:0.000621206)0.872:0.002374347)1.000:0.137604064)0.224:0.020818221)0.581:0.016738322,MG24-3_v1:0.139095483)0.980:0.020293958)0.511:0.019108496)0.995:0.034868850,(MG24-45_v1:0.201661202,(((MG24-211_v1:0.157386291,MG24-286_v1:0.180228712)0.769:0.011067461,MG24-285_v1:0.087132137)0.194:0.016650568,(MG24-5_v2:0.0,MG24-5_v1:0.0):0.170758452)0.813:0.036280835)1.000:0.067146748)0.854:0.028083795,((((((((MG24-63_v1:0.002007348,MG24-173_v1:0.001698004)0.998:0.015168634,((MG24-101_v1:0.001297545,MG24-166_v1:0.003035278)0.729:0.000525694,(MG24-29_v1:0.007141876,((MG24-178_v1:0.000623672,(MG24-21_v1:0.0,MG24-21_v2:0.0):0.005591001)0.807:0.001582477,(((MG24-68_v2:0.0,MG24-68_v4:0.0,MG24-62_v2:0.0,MG24-68_v3:0.0,MG24-62_v1:0.0):0.000000005,MG24-37_v1:0.000617302)0.972:0.004169321,(MG24-175_v1:0.000620528,((MG24-146_v1:0.0,MG24-163_v2:0.0):0.000000005,(MG24-137_v1:0.0,MG24-152_v2:0.0,MG24-152_v3:0.0):0.000619103)0.769:0.000617352)0.972:0.004518252)0.970:0.005173246)0.739:0.002642573)1.000:0.014767989)0.897:0.020360177)1.000:0.038332143,(MG24-168_v1:0.026393310,(MG24-151_v3:0.013590617,(MG24-34_v1:0.023314605,(MG24-163_v1:0.006303905,MG24-157_v1:0.001880313)0.373:0.001272767)0.845:0.014095588)1.000:0.053765992)0.990:0.039261085)1.000:0.107856230,(((MG24-75_v1:0.0,MG24-82_v2:0.0):0.016728169,MG24-142_v1:0.024952689)1.000:0.124202346,((MG24-71_v1:0.0,MG24-77_v2:0.0,MG24-77_v3:0.0):0.082962215,((MG24-6_v1:0.0,MG24-6_v4:0.0,MG24-6_v3:0.0,MG24-6_v2:0.0):0.008620504,((MG24-96_v2:0.0,MG24-83_v1:0.0):0.003076561,MG24-7_v1:0.006349010)0.987:0.009103949)1.000:0.062587539)1.000:0.070414450)0.999:0.042878462)0.997:0.044586355,(MG24-87_v1:0.173834057,(((MG24-122_v2:0.005073387,(((((MG24-108_v1:0.003699648,MG24-121_v1:0.002469400)0.747:0.000613191,(MG24-76_v1:0.004967227,MG24-208_v2:0.006198110)0.855:0.001196253)0.974:0.004869337,(MG24-171_v1:0.005491126,MG24-128_v1:0.004362445)0.569:0.001244967)0.847:0.002155024,MG24-74_v1:0.005132261)0.000:0.000000005,(MG24-115_v1:0.003781085,MG24-119_v1:0.005186930)0.000:0.001522195)0.981:0.007098975)1.000:0.034725013,((((((MG24-94_v1:0.001226115,MG24-105_v2:0.001842042)0.983:0.004245648,((MG24-97_v1:0.0,MG24-110_v1:0.0):0.004237371,(MG24-111_v1:0.0,MG24-124_v3:0.0,MG24-124_v2:0.0):0.000681108)0.947:0.003698207)0.880:0.001281331,(((MG24-117_v1:0.015262435,(MG24-51_v1:0.004333183,(MG24-102_v2:0.001030248,(MG24-116_v2:0.0,MG24-130_v3:0.0):0.010596475)0.904:0.003946052)0.971:0.004390188)0.758:0.000724657,((((MG24-79_v1:0.000607708,(MG24-151_v2:0.0,MG24-136_v1:0.0,MG24-151_v1:0.0):0.000608123)0.993:0.004777428,(MG24-74_v2:0.0,MG24-68_v1:0.0):0.003149926)0.817:0.001885787,(MG24-77_v1:0.004934515,MG24-41_v1:0.004210011)0.437:0.000705527)0.990:0.006659037,MG24-152_v1:0.004543055)0.207:0.001158505)1.000:0.013006027,(((MG24-72_v1:0.000614411,MG24-90_v1:0.000000006)1.000:0.013355076,MG24-65_v1:0.001217746)0.759:0.000883431,(((((MG24-124_v4:0.0,MG24-124_v1:0.0):0.001966296,((MG24-66_v2:0.0,MG24-60_v1:0.0):0.006692286,(((MG24-52_v3:0.0,MG24-52_v4:0.0,MG24-47_v2:0.0,MG24-52_v2:0.0):0.000000005,MG24-129_v1:0.000613226)0.000:0.000000005,MG24-134_v1:0.009259185)0.800:0.001333583)0.910:0.003688636)0.794:0.001117455,(((MG24-62_v3:0.0,MG24-57_v1:0.0):0.000762303,(MG24-65_v2:0.0,MG24-59_v1:0.0):0.000614584)0.762:0.000619116,((MG24-130_v2:0.0,MG24-130_v1:0.0):0.000000005,MG24-58_v1:0.000000005)0.867:0.001225764)0.974:0.003082483)0.918:0.001829948,((MG24-100_v2:0.0,MG24-100_v1:0.0):0.003690791,(MG24-85_v1:0.004927321,(MG24-107_v1:0.000617016,(MG24-122_v1:0.0,MG24-109_v1:0.0):0.000000005)1.000:0.013119607)0.000:0.000000006)0.946:0.003086908)0.978:0.003690873,MG24-93_v1:0.004946033)0.751:0.001226551)0.000:0.000000005)0.944:0.001851464)0.360:0.000613198,MG24-66_v1:0.002565452)0.935:0.004605364,MG24-161_v1:0.013863697)0.842:0.005756839,(MG24-64_v1:0.004922448,((MG24-144_v1:0.0,MG24-144_v2:0.0):0.004053427,(((MG24-81_v1:0.0,MG24-81_v2:0.0,MG24-92_v2:0.0):0.000000005,(MG24-99_v1:0.000000005,MG24-80_v1:0.003086530)0.446:0.000615220)0.759:0.001223515,((MG24-50_v1:0.000612540,MG24-52_v1:0.001226814)0.884:0.001572757,(MG24-198_v1:0.003071842,MG24-48_v1:0.006178747)0.857:0.001494872)0.649:0.001494237)0.896:0.002191495)0.917:0.002119736)0.823:0.004083873)1.000:0.033310020)1.000:0.099315393,(MG24-78_v1:0.078796301,(((((((((MG24-92_v1:0.0,MG24-105_v1:0.0):0.000767106,MG24-36_v1:0.004015445)0.743:0.000799533,MG24-25_v2:0.001897736)0.932:0.003050039,((MG24-102_v1:0.0,MG24-89_v1:0.0):0.002927699,(((((((MG24-186_v1:0.003674813,(MG24-192_v1:0.003064101,(MG24-67_v2:0.011785002,MG24-54_v1:0.003073116)0.874:0.001200240)0.938:0.002438730)0.983:0.003688380,MG24-49_v1:0.004281927)0.953:0.003054956,MG24-113_v1:0.002436669)0.000:0.000000005,MG24-126_v1:0.006748831)0.922:0.001827123,MG24-23_v1:0.002438288)0.856:0.001380766,MG24-9_v1:0.005342715)0.981:0.004330365,(MG24-84_v1:0.000609664,((MG24-153_v2:0.0,MG24-138_v1:0.0,MG24-153_v4:0.0,MG24-153_v3:0.0):0.000000005,MG24-120_v1:0.000609234)0.000:0.000000005)0.953:0.002891304)0.754:0.000731193)0.715:0.000725570)0.797:0.001278750,((MG24-232_v1:0.0,MG24-210_v1:0.0):0.005759801,MG24-46_v1:0.004870555)0.957:0.003281772)0.000:0.000000005,(MG24-70_v1:0.000610795,(MG24-106_v1:0.005513778,(MG24-82_v1:0.002853025,(MG24-103_v1:0.0,MG24-116_v1:0.0):0.029044788)0.871:0.002045690)0.963:0.003057154)0.325:0.001224658)0.768:0.003944325,(MG24-58_v2:0.0,MG24-58_v3:0.0,MG24-53_v1:0.0):0.004400880)0.783:0.003941934,MG24-98_v1:0.006881283)0.729:0.008319050,(MG24-133_v1:0.001326763,MG24-188_v1:0.004173613)0.979:0.017451537)1.000:0.049410850)1.000:0.093324202)0.977:0.048285019)1.000:0.097608008)0.988:0.034706602,((MG24-8_v1:0.0,MG24-8_v2:0.0):0.151206729,(((MG24-67_v1:0.0,MG24-61_v1:0.0):0.000611420,MG24-10_v1:0.000000005)1.000:0.156527834,(MG24-177_v1:0.022058659,(MG24-19_v2:0.0,MG24-19_v1:0.0):0.018750062)1.000:0.085274025)0.992:0.045233417)0.987:0.032934873)0.353:0.021329698,MG24-2_v1:0.222307111)0.995:0.030450018,(MG24-4_v1:0.265642400,(Psp_1424aa:0.204229143,(WP_106069253_1_Type_II-C_1436aa:0.040957573,(WP_005791619_1_Type_II-C_1436aa:0.000333759,(WP_053874249_1_Type_II-C_1436aa:0.002430236,cas9|CAS-II-C|Bacteroides_fragilis_NCTC_9343_uid57639|NC_003228|1436aa:0.000573718)0.250:0.001501743)1.000:0.044299811)1.000:0.130809974)1.000:0.121921984)0.958:0.035379013)0.993:0.036662120)0.862:0.029265809)0.458:0.029762980)0.677:0.030538278)1.000:0.087752248)0.992:0.100358162)1.000:0.199224848,(MG7-1_v1:0.654230823,(MG7-10_v1:0.001029940,MG7-9_v1:0.005589502)1.000:0.659832224)0.993:0.130021069)0.717:0.066882991)0.292:0.074763967)1.000:0.183651557,((WP_095918475_1_Type_II-C_1415aa:0.002480027,WP_095899957_1_Type_II-C_1415aa:0.000660461)1.000:0.894649984,(Ghy2_1354aa:0.788277252,(cas9|CAS-II-C|Ignavibacterium_album_JCM_16511_uid162097|NC_017464|1688aa:0.844000106,((((MG22-42_v1:0.002550309,(MG22-74_v1:0.009599365,MG22-8_v1:0.002714461)1.000:0.020977589)0.998:0.052614676,((((MG22-48_v1:0.010476396,((MG22-37_v1:0.0,MG22-76_v1:0.0):0.003134041,MG22-60_v1:0.007412285)0.932:0.003047357)0.469:0.001705940,(MG22-43_v1:0.008176407,(MG22-78_v1:0.004305458,MG22-89_v1:0.006192586)0.938:0.004954010)0.966:0.004323532)0.932:0.003060376,(((MG22-82_v1:0.011639335,((((MG22-57_v1:0.006974886,(MG22-61_v1:0.006973443,MG22-79_v1:0.003528323)0.628:0.000593234)0.915:0.004310275,MG22-44_v1:0.010858322)0.884:0.003181553,(MG22-46_v1:0.002454978,MG22-7_v1:0.010489473)0.516:0.001208401)0.526:0.002222540,MG22-1_v1:0.006729195)0.297:0.001417671)0.816:0.001339465,((((((MG22-12_v1:0.0,MG22-91_v1:0.0):0.010274394,(MG22-68_v1:0.003374045,((MG22-59_v1:0.0,MG22-67_v1:0.0):0.000557168,MG22-49_v1:0.001122014)0.996:0.006193774)0.483:0.001646091)0.999:0.010092407,(MG22-25_v1:0.006848743,((MG22-15_v1:0.000000005,(MG22-17_v1:0.0,MG22-73_v1:0.0):0.000647379)0.999:0.011423537,MG22-9_v1:0.006348296)0.822:0.001682309)0.757:0.002853059)0.601:0.001726598,(MG22-20_v1:0.007299719,MG22-71_v1:0.008566640)0.997:0.007234133)0.728:0.000560030,(MG22-56_v1:0.007533465,MG22-66_v1:0.043601137)0.941:0.005769877)0.954:0.004323333,((((MG22-6_v1:0.0,MG22-4_v1:0.0):0.008273803,((MG22-21_v1:0.0,MG22-77_v1:0.0):0.004567211,MG22-58_v1:0.008888448)0.999:0.009159781)0.993:0.008327490,(MG22-64_v1:0.0,MG22-81_v1:0.0):0.010739308)0.000:0.001264084,((MG22-30_v1:0.0,MG22-32_v1:0.0):0.009153326,(MG22-41_v1:0.0,MG22-23_v1:0.0):0.006035398)0.966:0.007275031)0.795:0.008760545)0.959:0.006128314)0.523:0.001726400,((MG22-18_v1:0.009471935,(MG22-69_v1:0.009574721,(MG22-62_v1:0.003954872,MG22-36_v1:0.018848117)0.914:0.006959534)0.969:0.005668104)0.895:0.002689534,(MG22-83_v1:0.004754804,MG22-55_v1:0.011056675)0.971:0.005301977)0.947:0.002841839)0.357:0.002251947)0.664:0.003622186,(MG22-28_v1:0.008144428,((MG22-52_v1:0.001677939,MG22-90_v1:0.002241604)0.997:0.007235822,(MG22-40_v1:0.007008972,MG22-84_v1:0.006485365)0.799:0.002109462)0.814:0.001183660)0.978:0.006122242)0.995:0.025382502)1.000:0.203946827,((MG22-2_v1:0.0,MG22-3_v1:0.0):0.258511917,((MG22-35_v1:0.003885794,(MG22-39_v1:0.002221265,(MG22-45_v1:0.0,MG22-47_v1:0.0):0.000554591)0.000:0.000000005)0.858:0.002416806,((MG22-80_v1:0.000000005,MG22-70_v1:0.001355970)0.748:0.000551861,MG22-50_v1:0.001916519)0.934:0.003722505)1.000:0.276845084)0.696:0.080993727)1.000:0.298323539,(WP_123941184_1_Type_II-C_1675aa:0.766994714,(((WP_060831628_1_Type_II-C_1483aa:0.101462999,(WP_050696304_1_Type_II-C_1480aa:0.037363093,WP_120175212_1_Type_II-C_1494aa:0.072563909)1.000:0.077463746)1.000:0.302398853,cas9|CAS-II-C|Fibrobacter_succinogenes_S85_uid41169|NC_013410|1512aa:0.331175034)0.948:0.068630195,(((WP_066331514_1_Type_II-C_1537aa:0.350931505,(WP_128501545_1_Type_II-C_1534aa:0.288374748,(WP_108879264_1_Type_II-C_1503aa:0.280274044,(WP_068481078_1_Type_II-C_1512aa:0.178018784,cas9|CAS-II-C|Psychroflexus_torquis_ATCC_700755_uid54205|NC_018721|1509aa:0.211118810)0.994:0.101531318)1.000:0.113339967)1.000:0.129886780)0.892:0.054879523,(cas9|CAS-II-C|Ornithobacterium_rhinotracheale_DSM_15997_uid168256|NC_018016|1535aa:0.515130683,WP_095911833_1_Type_II-C_1474aa:0.225156597)0.982:0.098274239)0.868:0.044408944,(((((WP_022546547_1_Type_II-C_1448aa:0.223725642,WP_076929686_1_Type_II-C_1510aa:0.213802397)0.074:0.043014833,((WP_076559079_1_Type_II-C_1429aa:0.026149419,WP_079465816_1_Type_II-C_1429aa:0.023134200)1.000:0.032610224,(WP_123844212_1_Type_II-C_1419aa:0.060885581,WP_104917102_1_Type_II-C_1478aa:0.152867581)1.000:0.057453094)1.000:0.104220422)0.919:0.033584878,(WP_079559033_1_Type_II-C_1454aa:0.206513798,cas9|CAS-II-C|Fluviicola_taffensis_DSM_16823_uid65271|NC_015321|1458aa:0.212079984)0.749:0.036406010)0.959:0.033750085,(((WP_088593991_1_Type_II-C_1456aa:0.017575578,WP_106098546_1_Type_II-C_1456aa:0.042699948)0.989:0.016948417,((WP_095898369_1_Type_II-C_1457aa:0.000000006,WP_126370911_1_Type_II-C_1457aa:0.000597658)0.998:0.016837685,WP_095914261_1_Type_II-C_1460aa:0.101503499)0.007:0.010169374)1.000:0.269595108,cas9|CAS-II-C|Weeksella_virosa_DSM_16922_uid63627|NC_015144|1440aa:0.184455887)0.624:0.055283988)0.997:0.074438297,(WP_014165808_1_Type_II-C_1459aa:0.036878291,(WP_063743464_1_Type_II-C_1459aa:0.000000005,WP_060383764_1_Type_II-C_1460aa:0.001810348)1.000:0.048961915)1.000:0.366208532)1.000:0.085709854)0.505:0.039344860)0.988:0.104344217)0.087:0.052991740)1.000:0.239178074)1.000:0.220857283)0.799:0.090264323)1.000:0.300574645)1.000:0.205925184)0.932:0.121861873)0.647:0.099250588)0.998:0.133083102)0.222:0.048528742,(((((((MG51-1_v4:0.0,MG51-1_v5:0.0,MG51-1_v11:0.0,MG51-1_v10:0.0,MG51-1_v6:0.0,MG51-1_v9:0.0,MG51-1_v7:0.0,MG51-1_v1:0.0,MG51-1_v8:0.0,MG51-1_v3:0.0,MG51-1_v2:0.0,MG51-1_v12:0.0,MG51-15_v6:0.0,MG51-15_v2:0.0,MG51-15_v8:0.0,MG51-15_v4:0.0,MG51-15_v10:0.0,MG51-15_v3:0.0,MG51-15_v5:0.0,MG51-15_v11:0.0,MG51-15_v9:0.0,MG51-15_v7:0.0,MG51-15_v1:0.0):0.000000005,(MG51-13_v1:0.001848536,MG51-14_v1:0.000922394)0.000:0.000000005)1.000:0.514750074,((MG51-12_v1:0.124768287,((MG51-2_v2:0.0,MG51-2_v1:0.0):0.141638712,(MG51-3_v2:0.0,MG51-3_v1:0.0):0.116340164)0.674:0.021168587)0.749:0.020326139,(MG51-10_v1:0.146023628,MG51-27_v1:0.168580881)0.896:0.046004757)1.000:0.352329376)0.976:0.139089101,Cme2_1008aa:0.846321264)0.439:0.078555502,((MG6-4_v1:0.0,MG6-4_v2:0.0,MG6-4_v3:0.0):0.853453882,((((((MG51-16_v7:0.0,MG51-16_v18:0.0,MG51-16_v6:0.0,MG51-16_v12:0.0,MG51-16_v17:0.0,MG51-16_v16:0.0,MG51-16_v2:0.0,MG51-16_v8:0.0,MG51-16_v5:0.0,MG51-16_v11:0.0,MG51-16_v1:0.0,MG51-16_v3:0.0,MG51-16_v10:0.0,MG51-15_v12:0.0,MG51-16_v9:0.0,MG51-16_v13:0.0,MG51-16_v14:0.0,MG51-16_v15:0.0):0.167489324,(MG51-17_v2:0.0,MG51-16_v4:0.0):0.248291452)0.577:0.031654678,(MG51-8_v1:0.195723286,(MG51-18_v2:0.0,MG51-18_v5:0.0,MG51-18_v4:0.0,MG51-18_v1:0.0,MG51-17_v1:0.0):0.142614313)0.837:0.023192832)0.000:0.010152523,(MG51-9_v1:0.144818798,MG51-18_v3:0.234531553)0.987:0.049578238)1.000:0.132179847,(((MG51-5_v1:0.179728708,(((MG6-1_v1:0.107205150,MG6-2_v1:0.091714811)1.000:0.094300017,(MG6-19_v1:0.243083992,(MG51-20_v1:0.217782136,MG6-16_v1:0.158611302)0.911:0.091243499)0.984:0.061594753)0.985:0.039289165,MG51-19_v1:0.198729302)0.891:0.038157375)0.408:0.022515540,(MG6-6_v1:0.176142962,MG51-6_v1:0.295512666)0.985:0.059839059)0.978:0.039606331,MG6-21_v1:0.400193443)0.545:0.035172624)0.998:0.097579603,(MG6-5_v1:0.258710790,((((MG51-26_v1:0.009328007,(MG51-21_v1:0.0,MG51-22_v3:0.0,MG51-22_v1:0.0):0.008422474)1.000:0.117577804,((MG51-7_v2:0.0,MG51-7_v1:0.0):0.094184317,(MG51-25_v1:0.068598883,((MG51-23_v1:0.0,MG51-22_v2:0.0):0.001463054,MG51-24_v1:0.000000006)1.000:0.087725078)0.299:0.021152105)0.998:0.058173900)1.000:0.133653239,(MG51-23_v2:0.200539846,MG6-14_v1:0.281579444)0.923:0.060651597)0.982:0.062617218,((MG6-7_v1:0.100950325,MG6-23_v1:0.128978608)1.000:0.174344892,WP_085755463_1_Type_II-C_995aa:0.442514571)0.066:0.061272234)0.930:0.063557146)0.927:0.058129717)1.000:0.217594883)0.984:0.110263504)0.194:0.048517166,(MG51-11_v2:0.0,MG51-11_v1:0.0):0.767003553)0.176:0.049239591,(((MG5-16_v1:0.878077316,(MG5-4_v1:0.662175407,(((MG5-31_v1:0.263359901,MG5-26_v1:0.199901793)0.997:0.104976526,(MG5-2_v1:0.408554527,(MG5-12_v1:0.000000005,(MG5-11_v1:0.002537456,MG5-13_v1:0.000000005)0.808:0.000845675)1.000:0.359296485)0.501:0.082822685)1.000:0.240190146,((MG5-37_v1:0.000000006,MG5-36_v1:0.000948625)1.000:0.474771629,(MG5-6_v1:0.387343520,(MG5-20_v2:0.204917776,(MG5-34_v1:0.283743241,(MG5-39_v1:0.227167564,(MG5-23_v1:0.051316979,MG5-21_v1:0.054844895)1.000:0.212603217)0.947:0.057730445)1.000:0.099223215)0.998:0.101353294)0.999:0.107679835)0.466:0.068428648)0.973:0.120102936)0.899:0.117526230)0.889:0.101770608,((((MG5-22_v1:0.444514856,((((MG5-33_v1:0.0,MG5-32_v1:0.0):0.295265892,(MG5-5_v1:0.268725674,((((MG5-52_v1:0.0,MG5-50_v5:0.0):0.000649581,MG5-49_v1:0.000000006)1.000:0.183999514,(MG5-24_v1:0.106422258,MG5-14_v1:0.120679717)0.947:0.027961005)1.000:0.054335128,MG5-18_v1:0.235185010)0.217:0.019478153)0.413:0.023970797)0.580:0.028317598,MG5-35_v1:0.206384504)0.605:0.055040380,(MG5-19_v1:0.0,MG5-20_v1:0.0):0.140129278)1.000:0.441324768)0.944:0.104965339,((MG5-17_v1:0.229262256,((MG5-52_v2:0.0,MG5-54_v2:0.0,MG5-54_v1:0.0):0.247292250,(MG5-51_v1:0.260107686,(((MG5-1_v1:0.0,MG5-1_v2:0.0):0.143358866,MG5-30_v2:0.112457384)0.996:0.042628217,(MG5-25_v1:0.134375853,MG5-33_v2:0.215735938)0.623:0.029380436)1.000:0.114844952)1.000:0.118913528)0.918:0.101571057)0.966:0.084306718,MG5-10_v1:0.399325386)0.739:0.067646890)0.965:0.138626943,(MG5-27_v1:0.461234758,(MG5-3_v1:0.210789221,(MG5-40_v1:0.202614872,((MG5-38_v1:0.0,MG5-39_v2:0.0,MG5-39_v3:0.0):0.258364907,(MG5-15_v1:0.173772052,((MG5-9_v1:0.133635630,((MG5-29_v1:0.0,MG5-30_v1:0.0):0.086214423,MG5-42_v1:0.077099694)0.307:0.016600140)0.809:0.014331749,(MG5-47_v1:0.171897852,((MG5-41_v1:0.000755522,MG5-46_v1:0.000726951)1.000:0.127442721,(MG5-43_v1:0.001097492,((MG5-45_v2:0.0,MG5-45_v1:0.0):0.000000005,MG5-44_v1:0.000750315)0.307:0.001908397)1.000:0.099904045)0.523:0.024719224)0.530:0.020550927)0.924:0.027029839)0.707:0.025053466)0.230:0.024768164)0.987:0.083836689)1.000:0.343032047)1.000:0.181852600)1.000:0.685954758,((MG5-50_v6:0.0,MG5-50_v1:0.0,MG5-50_v3:0.0,MG5-50_v4:0.0,MG5-48_v1:0.0,MG5-50_v2:0.0):0.678029633,(MG5-28_v1:0.060678972,MG5-7_v1:0.038786084)1.000:0.579765583)1.000:0.481677990)0.974:0.129799759)0.800:0.067653373,((MG5-53_v1:0.220433332,MG5-8_v1:0.259172613)1.000:0.736351715,AQT67652_1_Type_II-C_1046aa:0.986438536)0.975:0.174832537)0.979:0.089594994)0.948:0.084722255)0.676:0.112867516,((Cme4_1029aa:0.562143508,(Ghh2_1038aa:0.388691335,(WP_081371634_1_Type_II-C_1016aa:0.297081796,cas9|CAS-II-C|Parvibaculum_lavamentivorans_DS_1_uid58739|NC_009719|1037aa:0.292902574)1.000:0.142762541)1.000:0.290621563)1.000:0.403846475,(MG4-284_v1:0.281735837,MG4-290_v1:0.232785454)1.000:0.909470657)0.392:0.148699387)1.000:0.183884110)0.906:0.076153775)0.805:0.044049725,((MG4-285_v2:0.0,MG4-289_v1:0.0):0.591307067,MG4-295_v1:0.645898127)0.179:0.062950853)0.612:0.049344765,((MG4-272_v1:0.583843249,(MG4-6_v1:0.895724135,(MG4-7_v1:0.610242916,MG4-4_v1:0.427082085)0.992:0.159934917)0.804:0.090641340)0.998:0.131595061,((((MG4-44_v1:0.044720678,MG4-59_v1:0.051290382)1.000:0.360098990,(MG4-371_v1:0.447722950,(((MG4-370_v2:0.004522787,MG4-375_v2:0.000000005)1.000:0.371343327,(MG4-297_v1:0.024356258,((WP_095415415_1_Type_II-C_1062aa:0.000000005,(MG4-298_v1:0.001771745,(MG4-11_v2:0.0,MG4-11_v1:0.0):0.003541961)0.922:0.002653386)0.565:0.000884900,MG4-13_v1:0.000000006)0.994:0.024105066)1.000:0.125270493)0.998:0.108293746,(MG4-61_v1:0.361027676,(MG4-289_v2:0.005546594,((MG4-37_v1:0.0,MG4-41_v1:0.0,MG4-54_v1:0.0,MG4-38_v1:0.0):0.000000005,MG4-286_v1:0.001701579)0.849:0.004749176)1.000:0.330881574)0.979:0.075377379)0.003:0.058062538)1.000:0.255989003)0.645:0.066844016,(MG4-5_v1:0.258391147,(MG4-332_v1:0.263080829,MG4-333_v1:0.283694591)0.957:0.079015410)1.000:0.116407174)0.802:0.051723362,((MG4-292_v1:0.032824265,(MG4-73_v1:0.0,MG4-73_v2:0.0):0.033477897)1.000:0.395571685,MG4-271_v1:0.563435644)0.790:0.071125058)0.140:0.073351943)0.993:0.069758197)0.118:0.040123659,(((((MG4-294_v1:0.001601853,MG4-63_v1:0.000000005)1.000:0.515894526,((((MG4-386_v9:0.0,MG4-386_v8:0.0,MG4-386_v10:0.0,MG4-386_v7:0.0,MG4-386_v5:0.0,MG4-372_v1:0.0,MG4-386_v2:0.0,MG4-386_v1:0.0,MG4-386_v13:0.0,MG4-386_v6:0.0,MG4-386_v11:0.0,MG4-386_v15:0.0,MG4-386_v14:0.0,MG4-386_v3:0.0,MG4-386_v17:0.0,MG4-386_v12:0.0,MG4-386_v4:0.0):0.000000005,MG4-388_v1:0.000907627)0.993:0.005469908,MG4-386_v16:0.000000006)0.795:0.000908390,(MG4-364_v1:0.0,MG4-378_v2:0.0,MG4-378_v1:0.0):0.000000006)1.000:0.559828115)0.196:0.060135884,((MG4-362_v8:0.291124518,MG4-300_v1:0.259260370)1.000:0.202546693,(MG4-3_v1:0.393601298,MG4-58_v1:0.312558787)0.994:0.089878633)0.974:0.064480518)0.696:0.032170320,(((MG4-254_v1:0.0,MG4-254_v2:0.0):0.667728730,(WP_077026422_1_Type_II-C_1046aa:0.433534358,WP_082846128_1_Type_II-C_1138aa:0.524595249)1.000:0.212622356)0.939:0.100311106,(((MG4-267_v2:0.0,MG4-267_v1:0.0,MG4-267_v3:0.0):0.215429738,MG4-268_v1:0.229943366)1.000:0.533090505,((MG4-78_v2:0.0,MG4-78_v1:0.0):0.448061361,((MG4-55_v1:0.0,MG4-57_v1:0.0):0.000000005,MG4-81_v1:0.000000005)1.000:0.528005597)0.992:0.135254104)0.966:0.094588725)0.985:0.088054005)0.946:0.054732814,(MG4-220_v1:0.482099811,(MG4-258_v1:0.561174398,(MG4-357_v1:0.003485164,MG4-358_v1:0.007336816)1.000:0.503824133)0.972:0.110151007)0.987:0.121951207)0.987:0.051104807)0.948:0.052534701)0.991:0.060979276)0.948:0.032207436,((((MG4-381_v11:0.0,MG4-381_v12:0.0,MG4-381_v8:0.0,MG4-381_v6:0.0,MG4-381_v1:0.0,MG4-381_v3:0.0,MG4-381_v9:0.0,MG4-381_v2:0.0,MG4-381_v14:0.0,MG4-381_v7:0.0,MG4-381_v4:0.0,MG4-367_v2:0.0,MG4-381_v17:0.0,MG4-381_v15:0.0,MG4-381_v5:0.0,MG4-381_v16:0.0,MG4-381_v18:0.0,MG4-381_v13:0.0):0.000000005,MG4-367_v3:0.000000005)0.993:0.048941524,((MG4-259_v3:0.0,MG4-259_v4:0.0,MG4-259_v1:0.0,MG4-259_v2:0.0):0.026725559,MG4-261_v1:0.009102577)0.995:0.052349299)1.000:0.461698656,((((MG4-377_v3:0.000000005,((MG4-378_v3:0.000000005,MG4-385_v1:0.001773120)0.918:0.001774398,MG4-369_v1:0.000886759)0.000:0.000000006)0.996:0.006228669,((((MG4-390_v1:0.0,MG4-390_v2:0.0):0.000000005,MG4-384_v1:0.000874475)0.873:0.000874313,((MG4-383_v2:0.0,MG4-399_v2:0.0,MG4-399_v1:0.0,MG4-383_v1:0.0):0.000000005,MG4-373_v1:0.001747883)0.000:0.000000005)0.000:0.000873539,(MG4-374_v1:0.001746640,MG4-379_v1:0.000000005)0.000:0.000000005)0.000:0.000873264)0.000:0.000000005,((MG4-380_v1:0.000000005,(MG4-382_v1:0.000874426,MG4-381_v10:0.000874197)0.805:0.000874080)0.000:0.000000006,(MG4-368_v1:0.000000005,MG4-389_v1:0.001747265)0.691:0.001748882)0.709:0.000875303)1.000:0.502875927,(MG4-387_v1:0.335507817,(MG4-39_v1:0.187588684,(MG4-365_v1:0.037708410,(MG4-281_v1:0.0,MG4-285_v1:0.0):0.042525401)1.000:0.107522227)1.000:0.407580689)0.508:0.091563608)0.957:0.095810697)1.000:0.173028834)0.962:0.040078370)0.169:0.026497518,((MG4-277_v1:0.437163177,(MG4-366_v2:0.016642364,(MG4-363_v2:0.0,MG4-377_v2:0.0,MG4-377_v1:0.0):0.008818597)1.000:0.357354304)0.982:0.104516894,((MG4-8_v1:0.002596732,MG4-288_v1:0.000000005)1.000:0.513284957,((MG4-283_v1:0.374325788,MG4-238_v1:0.377709407)0.881:0.090296934,MG4-279_v3:0.450766032)0.268:0.058414255)0.428:0.051479209)0.938:0.067659161,(((MG4-302_v1:0.008888765,MG4-303_v1:0.010877380)1.000:0.526389805,(MG4-256_v1:0.060559715,MG4-257_v1:0.044365618)1.000:0.552852798)0.121:0.076815569,((((MG4-276_v1:0.0,MG4-279_v2:0.0,MG4-279_v1:0.0):0.000000005,((MG4-274_v1:0.0,MG4-274_v2:0.0,MG4-274_v4:0.0,MG4-274_v3:0.0):0.000920880,(MG4-275_v5:0.0,MG4-275_v1:0.0,MG4-275_v2:0.0,MG4-275_v4:0.0,MG4-275_v6:0.0,MG4-275_v3:0.0):0.000000005)0.593:0.000921051)1.000:0.475385047,(MG4-85_v1:0.343600652,((MG4-391_v1:0.001801254,(MG4-409_v9:0.0,MG4-409_v11:0.0,MG4-409_v8:0.0,MG4-409_v13:0.0,MG4-409_v17:0.0,MG4-409_v1:0.0,MG4-409_v5:0.0,MG4-409_v15:0.0,MG4-392_v1:0.0,MG4-409_v16:0.0,MG4-409_v4:0.0,MG4-409_v18:0.0,MG4-409_v6:0.0,MG4-409_v10:0.0,MG4-409_v2:0.0,MG4-409_v14:0.0,MG4-409_v3:0.0,MG4-409_v7:0.0,MG4-409_v12:0.0):0.000000005)1.000:0.536622351,((MG4-301_v1:0.0,MG4-305_v1:0.0):0.206448909,(MG4-225_v1:0.000000005,((MG4-236_v1:0.000000006,(MG4-1_v1:0.000969745,(MG4-233_v1:0.000000005,MG4-221_v1:0.000907111)0.000:0.000000006)0.843:0.000907308)0.000:0.000000005,(MG4-230_v1:0.0,MG4-227_v1:0.0):0.000000005)0.839:0.000981012)1.000:0.313544826)1.000:0.124524959)0.583:0.057809321)0.507:0.045103605)1.000:0.111890465,((MG4-359_v1:0.529051860,(MG4-296_v1:0.262252791,(MG4-305_v2:0.000900532,((MG4-306_v2:0.0,MG4-312_v2:0.0,MG4-306_v3:0.0,MG4-312_v1:0.0,MG4-310_v1:0.0):0.000000005,(MG4-308_v1:0.0,MG4-308_v6:0.0,MG4-308_v2:0.0,MG4-308_v5:0.0,MG4-308_v3:0.0,MG4-308_v4:0.0,MG4-306_v1:0.0,MG4-308_v7:0.0):0.000000005)0.427:0.000000005)1.000:0.283926979)1.000:0.253221063)0.985:0.090069762,(((MG4-94_v1:0.0,MG4-93_v1:0.0):0.478917514,(MG4-309_v4:0.0,MG4-304_v1:0.0,MG4-309_v5:0.0,MG4-309_v2:0.0,MG4-309_v3:0.0,MG4-309_v1:0.0):0.365471877)0.977:0.101887937,(((MG4-247_v1:0.0,MG4-246_v1:0.0,MG4-242_v1:0.0,MG4-244_v1:0.0):0.210044147,(MG4-245_v1:0.188125627,MG4-394_v1:0.145382226)0.997:0.092344967)1.000:0.248774068,(MG4-97_v1:0.214144891,((MG4-103_v1:0.0,MG4-99_v1:0.0):0.001047755,(MG4-101_v1:0.002837698,(MG4-96_v1:0.001882932,MG4-105_v1:0.000000005)0.758:0.000929409)0.694:0.002734750)1.000:0.215033427)0.997:0.128440608)1.000:0.516421672)0.741:0.044252335)1.000:0.142948981)0.980:0.068085013)0.963:0.046169243);
